# Supplementary material for: Transcriptomics analysis of in vivo Opisthorchis viverrini: Stage-specific gene expression and novel genes with stable expression in mammalian stages for opisthorchiasis intervention
Source: PLoS Negl Trop Dis. 2025 Dec 18;19(12):e0013714. doi: 10.1371/journal.pntd.0013714 (PMC12742771; doi:10.1371/journal.pntd.0013714)
Supplement: S1 Table — (XLSX) [file pntd.0013714.s001.xlsx]

## Sheet: Sheet1
S1 Table. Pairwise comparison of differentially expressed genes between D14 and D42.
log2FoldChange represent D14/D142.
geneID	baseMean	log2FoldChange	lfcSE	stat	pvalue	padj	threshold	diff.expressed	geneName
T265_11595	45.9748	8.50379	1.25117	6.79667	1.07067e-11	1.17588e-10	TRUE	Up-regulated	T265_11595(Secreted protein)
T265_11050	168.094	7.8875	0.638454	12.3541	4.63105e-35	4.1664e-33	TRUE	Up-regulated	T265_11050(Peptidase A1 domain-containing protein)
T265_11760	7.72239	6.89411	1.54514	4.46179	8.1277e-06	3.67897e-05	TRUE	Up-regulated	T265_11760(Peptidase A1 domain-containing protein)
T265_10009	7.06399	6.33109	1.50785	4.19875	2.68391e-05	0.000110047	TRUE	Up-regulated	T265_10009(C-type lectin domain-containing protein)
T265_04509	5.36949	6.12858	1.65342	3.7066	0.000210057	0.000718787	TRUE	Up-regulated	T265_04509(Homeobox domain-containing protein)
T265_13674	42.6543	6.12752	0.781277	7.84295	4.40071e-15	7.52932e-14	TRUE	Up-regulated	T265_13674(Peptidase A1 domain-containing protein)
T265_12117	4.12084	5.87643	1.7419	3.37357	0.000742014	0.00227579	TRUE	Up-regulated	T265_12117()
T265_11755	4.07001	5.59093	3.9161	1.42768	0.153384	0.236935	FALSE	Not significant	T265_11755(Mitochondrial substrate carrier family protein B)
T265_05132	3.83369	5.54297	1.67243	3.31433	0.00091864	0.00274499	TRUE	Up-regulated	T265_05132(BLOC-1-related complex subunit 5)
T265_14809	3.86672	5.44272	1.81307	3.00193	0.00268276	0.00717085	TRUE	Up-regulated	T265_14809(PI3K/PI4K domain-containing protein)
T265_01434	4.40507	5.27321	2.08765	2.5259	0.0115401	0.0260545	FALSE	Not significant	T265_01434()
T265_09451	2.34354	5.17567	2.61489	1.97931	0.0477812	0.0892159	FALSE	Not significant	T265_09451(Peptidase A1 domain-containing protein)
T265_01716	2.55774	5.11032	1.85433	2.75588	0.00585338	0.0143425	FALSE	Not significant	T265_01716(Peptidase A1 domain-containing protein)
T265_01043	2.21203	5.09021	2.21341	2.29971	0.0214645	0.0447789	FALSE	Not significant	T265_01043(G_PROTEIN_RECEP_F1_2 domain-containing protein)
T265_04480	2.44166	5.04926	2.11686	2.38526	0.0170668	0.0366382	FALSE	Not significant	T265_04480()
T265_15012	4.20541	5.01312	1.8441	2.71846	0.00655871	0.0158584	FALSE	Not significant	T265_15012(Peptidase A1 domain-containing protein)
T265_15271	11.3211	4.87952	1.25142	3.8992	9.65127e-05	0.000354044	TRUE	Up-regulated	T265_15271(Tetraspanin)
T265_00703	2.19264	4.85629	1.86725	2.60077	0.00930154	0.0216095	FALSE	Not significant	T265_00703(Cadherin domain protein)
T265_10778	2.50817	4.7291	2.57336	1.83772	0.0661043	0.117205	FALSE	Not significant	T265_10778(G_PROTEIN_RECEP_F1_2 domain-containing protein)
T265_02134	1.68334	4.69577	3.04004	1.54464	0.122433			Not significant	T265_02134(Glycoprotein)
T265_11332	1.76936	4.68413	2.72564	1.71855	0.0856972			Not significant	T265_11332(ML domain-containing protein)
T265_15533	1.58977	4.61694	2.5767	1.79181	0.0731641			Not significant	T265_15533(Ig-like domain-containing protein)
T265_09240	1.69198	4.60979	2.6397	1.74633	0.0807537			Not significant	T265_09240(SCP domain-containing protein)
T265_00522	1.67639	4.59569	2.34648	1.95855	0.0501655			Not significant	T265_00522()
T265_07894	15.6402	4.58082	1.13021	4.05308	5.05472e-05	0.000196439	TRUE	Up-regulated	T265_07894(Iron ABC transporter permease)
T265_08626	1.66548	4.49765	2.69466	1.6691	0.0950982			Not significant	T265_08626(Peptidase A1 domain-containing protein)
T265_15483	2.73342	4.48775	2.04597	2.19346	0.028274	0.0567584	FALSE	Not significant	T265_15483(Protein MIS12 homolog)
T265_15680	101.015	4.45689	1.16922	3.81185	0.000137932	0.000489679	TRUE	Up-regulated	T265_15680(SMB domain-containing protein)
T265_10754	2.01572	4.44257	1.95661	2.27054	0.0231746			Not significant	T265_10754(Transmembrane protein)
T265_06882	1.3563	4.38355	3.13586	1.39788	0.16215			Not significant	T265_06882(F5/8 type C domain-containing protein)
T265_09939	1.32786	4.3539	2.65485	1.63998	0.101009			Not significant	T265_09939(Ovule protein)
T265_12094	217.688	4.33935	1.03016	4.21231	2.52771e-05	0.000104117	TRUE	Up-regulated	T265_12094(Legumain)
T265_10755	204.714	4.25174	0.934977	4.54743	5.43059e-06	2.52819e-05	TRUE	Up-regulated	T265_10755(Legumain)
T265_08106	1.43217	4.2485	2.91492	1.4575	0.144978			Not significant	T265_08106(Zeta_toxin domain-containing protein)
T265_11484	1.3333	4.24085	2.54305	1.66762	0.0953902			Not significant	T265_11484(Zinc finger, C2H2 type)
T265_05905	549.586	4.23019	0.556457	7.60202	2.91549e-14	4.46463e-13	TRUE	Up-regulated	T265_05905(SERPIN domain-containing protein)
T265_14396	1.91705	4.22873	2.17148	1.94739	0.0514876			Not significant	T265_14396()
T265_01174	19.0188	4.15389	0.969087	4.2864	1.81593e-05	7.68512e-05	TRUE	Up-regulated	T265_01174(Usp domain-containing protein)
T265_03213	3.20765	4.137	1.86898	2.2135	0.0268631	0.0543098	FALSE	Not significant	T265_03213(Papain family cysteine protease)
T265_05279	1.96032	4.13179	2.49033	1.65913	0.0970888			Not significant	T265_05279(Lipoprotein)
T265_12441	1.22833	4.10878	3.43253	1.19701	0.231301			Not significant	T265_12441(Homeobox domain-containing protein)
T265_00191	4.53169	4.08949	1.75762	2.32671	0.0199805	0.0421472	FALSE	Not significant	T265_00191(C2H2-type domain-containing protein)
T265_03375	1.08813	4.06804	2.92383	1.39134	0.164123			Not significant	T265_03375(Homeobox domain-containing protein)
T265_11817	1.08584	4.06491	3.38786	1.19985	0.230199			Not significant	T265_11817(Peptidase A1 domain-containing protein)
T265_02179	187.278	4.05827	0.646811	6.27428	3.51251e-10	3.16009e-09	TRUE	Up-regulated	T265_02179(Periplasmic binding protein)
T265_11000	3.86429	4.04518	3.80332	1.06359	0.287514	0.397468	FALSE	Not significant	T265_11000(Legumain)
T265_07930	2.08541	4.01407	2.19743	1.82671	0.0677431	0.1196	FALSE	Not significant	T265_07930(Ig-like domain-containing protein)
T265_12291	1.14118	3.9965	3.50575	1.13998	0.254293			Not significant	T265_12291()
T265_05858	9.50436	3.98146	1.13068	3.52131	0.000429426	0.00138515	TRUE	Up-regulated	T265_05858(Cadherin domain protein)
T265_12204	1.82151	3.95599	2.80783	1.40891	0.158861			Not significant	T265_12204(Pept_C1 domain-containing protein)
T265_02808	3.65749	3.95428	2.16997	1.82228	0.0684127	0.120664	FALSE	Not significant	T265_02808(CRAL-TRIO domain-containing protein)
T265_02661	1.09847	3.94448	3.10053	1.2722	0.203304			Not significant	T265_02661()
T265_14918	1.81001	3.93223	2.21601	1.77447	0.075986			Not significant	T265_14918(Tetraspanin)
T265_14310	7.9654	3.91387	1.76202	2.22124	0.0263349	0.0534005	FALSE	Not significant	T265_14310(RL domain-containing protein)
T265_13312	1.28395	3.91234	2.36395	1.655	0.0979246			Not significant	T265_13312(DHC_N2 domain-containing protein)
T265_05742	2.24162	3.82613	2.09256	1.82844	0.0674834	0.11919	FALSE	Not significant	T265_05742(guanylate cyclase)
T265_01629	0.914895	3.81509	3.93867	0.968625	0.332732			Not significant	T265_01629(Peptidase A1 domain-containing protein)
T265_15723	1.02252	3.81473	3.63458	1.04957	0.293918			Not significant	T265_15723()
T265_02812	1.62922	3.81311	2.88474	1.32182	0.186228			Not significant	T265_02812()
T265_11933	165.574	3.80878	0.862118	4.41793	9.96484e-06	4.43083e-05	TRUE	Up-regulated	T265_11933(Peptidase C13 family protein)
T265_12472	1.01498	3.80695	3.1236	1.21877	0.222931			Not significant	T265_12472(Fibronectin type-III domain-containing protein)
T265_11819	0.905728	3.80078	3.62344	1.04894	0.294204			Not significant	T265_11819(Peptidase A1 domain-containing protein)
T265_09711	0.901145	3.7938	3.6534	1.03843	0.29907			Not significant	T265_09711(KTSC domain-containing protein)
T265_08543	0.997094	3.77951	2.75288	1.37293	0.169775			Not significant	T265_08543()
T265_04707	0.887846	3.77324	3.71969	1.0144	0.310394			Not significant	T265_04707()
T265_15555	1.3994	3.77253	2.30196	1.63884	0.101247			Not significant	T265_15555(C2H2-type domain-containing protein)
T265_04988	0.883715	3.76658	3.12035	1.20711	0.227392			Not significant	T265_04988(CUB domain-containing protein)
T265_09899	1.0802	3.74668	3.08009	1.21642	0.223826			Not significant	T265_09899(Reverse transcriptase domain-containing protein)
T265_03732	15.3859	3.64359	1.13525	3.2095	0.00132967	0.0038321	TRUE	Up-regulated	T265_03732(Zinc finger, C2H2 type)
T265_10427	7.2185	3.62138	1.56007	2.32129	0.0202715	0.0426226	FALSE	Not significant	T265_10427(GPI-anchor transamidase)
T265_09600	4.9676	3.61635	1.33959	2.69959	0.00694256	0.0166782	FALSE	Not significant	T265_09600(Actin)
T265_00221	0.79595	3.61408	3.81995	0.946108	0.344094			Not significant	T265_00221()
T265_08829	1.75292	3.61083	2.20005	1.64125	0.100746			Not significant	T265_08829(Ovule protein)
T265_07769	0.793658	3.61009	3.80869	0.947854	0.343204			Not significant	T265_07769()
T265_07728	9.44889	3.5964	1.29324	2.78092	0.00542049	0.0134312	FALSE	Not significant	T265_07728(PBPe domain-containing protein)
T265_03660	0.784491	3.59414	3.94393	0.91131	0.362132			Not significant	T265_03660(Mediator of RNA polymerase II transcription subunit 13)
T265_04354	0.89212	3.59406	3.79636	0.946711	0.343786			Not significant	T265_04354(Protein Wnt)
T265_13086	2.77887	3.59156	2.34012	1.53477	0.12484	0.199522	FALSE	Not significant	T265_13086(C2 DOCK-type domain-containing protein)
T265_15287	7.37865	3.58792	1.24125	2.89057	0.00384548	0.00990358	TRUE	Up-regulated	T265_15287(Ig-like domain-containing protein)
T265_06663	0.866069	3.56376	3.26425	1.09175	0.274941			Not significant	T265_06663(Reverse transcriptase domain-containing protein)
T265_02178	596.636	3.56195	0.757471	4.70242	2.57094e-06	1.26739e-05	TRUE	Up-regulated	T265_02178(PLCXc domain-containing protein)
T265_06330	1.35426	3.55609	2.64758	1.34315	0.179225			Not significant	T265_06330(Transposase_23 domain-containing protein)
T265_08985	413.007	3.55591	0.688022	5.16831	2.36227e-07	1.38303e-06	TRUE	Up-regulated	T265_08985(EF hand)
T265_15497	0.76293	3.55568	3.29104	1.08041	0.279958			Not significant	T265_15497(EthD domain-containing protein)
T265_12196	0.961567	3.54803	2.8518	1.24414	0.213449			Not significant	T265_12196()
T265_01702	0.756507	3.54379	3.87165	0.915318	0.360025			Not significant	T265_01702(Peptidase A1 domain-containing protein)
T265_12504	1.45021	3.54189	2.39594	1.47829	0.13933			Not significant	T265_12504(DUF4210 domain-containing protein)
T265_04819	2.30865	3.52436	2.26909	1.55321	0.120373	0.193357	FALSE	Not significant	T265_04819()
T265_07787	1.56287	3.52043	2.30231	1.52909	0.126243			Not significant	T265_07787()
T265_01234	0.740917	3.51508	3.91437	0.897993	0.369189			Not significant	T265_01234(G_PROTEIN_RECEP_F1_2 domain-containing protein)
T265_05133	1.56437	3.51158	2.71073	1.29543	0.19517			Not significant	T265_05133()
T265_08290	2.15681	3.50645	1.97072	1.77928	0.0751946	0.130494	FALSE	Not significant	T265_08290()
T265_02180	491.837	3.49267	1.14504	3.05025	0.00228651	0.00621479	TRUE	Up-regulated	T265_02180(Usp domain-containing protein)
T265_15045	1.64886	3.49253	2.11033	1.65497	0.0979313			Not significant	T265_15045()
T265_16044	6.33022	3.49018	1.44568	2.41421	0.0157692	0.0341924	FALSE	Not significant	T265_16044(SF3 helicase domain-containing protein)
T265_11557	0.822043	3.48236	3.89684	0.893636	0.371517			Not significant	T265_11557()
T265_11987	0.723487	3.48224	3.94691	0.882271	0.37763			Not significant	T265_11987(WGS project CAEQ00000000 data, annotated contig)
T265_13803	0.723487	3.48224	3.94691	0.882271	0.37763			Not significant	T265_13803()
T265_05750	21.2076	3.48031	0.740162	4.70209	2.5751e-06	1.26838e-05	TRUE	Up-regulated	T265_05750(TGF_BETA_2 domain-containing protein)
T265_09482	288.988	3.46026	0.267106	12.9546	2.21225e-38	2.27461e-36	TRUE	Up-regulated	T265_09482(Peptidase C13 family protein)
T265_11144	5.04686	3.43667	1.41083	2.43591	0.0148542	0.0324627	FALSE	Not significant	T265_11144(C2H2-type domain-containing protein)
T265_03231	341.391	3.41513	0.672632	5.07726	3.82915e-07	2.16437e-06	TRUE	Up-regulated	T265_03231(Lipoyl-binding domain-containing protein)
T265_03483	0.790836	3.39943	3.94927	0.860774	0.389362			Not significant	T265_03483(SPATA6 domain-containing protein)
T265_03035	0.7938	3.39943	3.94742	0.861178	0.38914			Not significant	T265_03035(Ovule protein)
T265_04926	0.686171	3.39942	3.94927	0.860773	0.389363			Not significant	T265_04926()
T265_04951	0.686171	3.39942	3.94927	0.860773	0.389363			Not significant	T265_04951(Dirigent protein)
T265_11568	0.686171	3.39942	3.94927	0.860773	0.389363			Not significant	T265_11568()
T265_11877	0.686171	3.39942	3.94927	0.860773	0.389363			Not significant	T265_11877(Ig-like domain-containing protein)
T265_03601	7.10499	3.38564	1.13283	2.98865	0.00280213	0.00745486	TRUE	Up-regulated	T265_03601(G_PROTEIN_RECEP_F1_2 domain-containing protein)
T265_16144	0.677004	3.38091	3.94982	0.855967	0.392016			Not significant	T265_16144()
T265_11904	0.883188	3.37933	2.94574	1.14719	0.251303			Not significant	T265_11904(Retrotransposon Orf1)
T265_04527	0.770976	3.37158	3.95009	0.853545	0.393357			Not significant	T265_04527(Zinc finger, C2H2 type)
T265_11914	0.672421	3.37157	3.95009	0.853543	0.393358			Not significant	T265_11914(Legumain)
T265_15245	0.672421	3.37157	3.95009	0.853543	0.393358			Not significant	T265_15245(DNA-directed DNA polymerase)
T265_04618	2.0796	3.3691	2.46311	1.36782	0.171368	0.259124	FALSE	Not significant	T265_04618(Serine/arginine repetitive matrix protein 2-like)
T265_06184	0.873488	3.35418	3.31859	1.01072	0.312149			Not significant	T265_06184(ACT_7 domain-containing protein)
T265_03068	0.870342	3.35392	2.95626	1.13452	0.256578			Not significant	T265_03068(Mediator complex subunit 18)
T265_07932	1.30355	3.353	2.72307	1.23133	0.2182			Not significant	T265_07932(Transposable element Tc1 transposase)
T265_06034	1.26402	3.31033	2.73616	1.20985	0.226337			Not significant	T265_06034(Late endosomal/lysosomal adaptor and MAPK and MTOR activator 5)
T265_02910	0.637561	3.29836	3.95234	0.834534	0.40398			Not significant	T265_02910(Protein kinase domain-containing protein)
T265_10363	3.76858	3.27253	1.49007	2.19623	0.0280756	0.0563914	FALSE	Not significant	T265_10363(G_PROTEIN_RECEP_F1_2 domain-containing protein)
T265_05072	1.45116	3.26702	2.61559	1.24906	0.211645			Not significant	T265_05072(SERPIN domain-containing protein)
T265_02726	6.80706	3.26346	1.21587	2.68404	0.00727382	0.0173939	FALSE	Not significant	T265_02726()
T265_05859	1.24812	3.26164	3.54278	0.920643	0.357237			Not significant	T265_05859(Transposase)
T265_13810	1.01435	3.26105	3.73035	0.874194	0.382012			Not significant	T265_13810(UNC80_N domain-containing protein)
T265_05656	0.934126	3.26082	3.81189	0.855436	0.39231			Not significant	T265_05656()
T265_09448	0.620132	3.26045	3.95354	0.82469	0.409547			Not significant	T265_09448(Peptidase A1 domain-containing protein)
T265_10780	0.620132	3.26045	3.95354	0.82469	0.409547			Not significant	T265_10780()
T265_12961	0.620132	3.26045	3.95354	0.82469	0.409547			Not significant	T265_12961(Reverse transcriptase domain-containing protein)
T265_12627	11.566	3.23736	0.886879	3.65028	0.000261952	0.000881557	TRUE	Up-regulated	T265_12627(PBPe domain-containing protein)
T265_12270	2.24652	3.22655	2.18636	1.47577	0.140007	0.219696	FALSE	Not significant	T265_12270()
T265_15714	2.31613	3.21677	1.99556	1.61197	0.106969	0.175056	FALSE	Not significant	T265_15714(Calpain_III domain-containing protein)
T265_13380	2.9498	3.17727	1.85086	1.71665	0.0860439	0.14638	FALSE	Not significant	T265_13380()
T265_03432	1.26145	3.16866	2.92711	1.08252	0.279021			Not significant	T265_03432(Peptidase A1 domain-containing protein)
T265_03086	3.16873	3.16695	1.67879	1.88644	0.0592351	0.106869	FALSE	Not significant	T265_03086(DUF4485 domain-containing protein)
T265_10342	78.462	3.16616	0.548936	5.76781	8.0308e-09	5.91409e-08	TRUE	Up-regulated	T265_10342(PDZ domain-containing protein)
T265_13625	1.57225	3.16405	2.35482	1.34365	0.179063			Not significant	T265_13625()
T265_09931	1.84972	3.15594	2.31371	1.36401	0.172563			Not significant	T265_09931(G_PROTEIN_RECEP_F1_2 domain-containing protein)
T265_14491	0.76892	3.1359	3.95773	0.792347	0.428158			Not significant	T265_14491(Cadherin domain-containing protein)
T265_15358	0.571809	3.13589	3.95773	0.792344	0.42816			Not significant	T265_15358(PH domain-containing protein)
T265_04976	0.569518	3.13041	3.95793	0.79092	0.42899			Not significant	T265_04976()
T265_12431	0.96374	3.12912	3.32406	0.941356	0.346522			Not significant	T265_12431(Cathepsin L)
T265_07973	0.567226	3.12491	3.95812	0.789493	0.429824			Not significant	T265_07973(Glyco_hydro_18 domain-containing protein)
T265_08116	0.567226	3.12491	3.95812	0.789493	0.429824			Not significant	T265_08116(Salivary lipocalin)
T265_00263	0.665781	3.12432	3.5868	0.871061	0.383721			Not significant	T265_00263(c-SKI_SMAD_bind domain-containing protein)
T265_02988	0.973666	3.12234	2.87345	1.08661	0.277207			Not significant	T265_02988(C2H2-type domain-containing protein)
T265_06595	1.39233	3.12129	2.65359	1.17625	0.239495			Not significant	T265_06595(EGF-like domain-containing protein)
T265_15793	1.41047	3.12127	2.64877	1.17838	0.238644			Not significant	T265_15793(Apple domain-containing protein)
T265_10111	137.33	3.11955	0.426934	7.30687	2.73444e-13	3.63112e-12	TRUE	Up-regulated	T265_10111(SCP domain-containing protein)
T265_14053	1.09122	3.11701	2.83737	1.09856	0.271961			Not significant	T265_14053(Kelch-like protein 3)
T265_09121	0.975011	3.11206	2.91381	1.06804	0.285504			Not significant	T265_09121(DUF4331 domain-containing protein)
T265_10691	23.4719	3.11178	0.718393	4.33158	1.48042e-05	6.36757e-05	TRUE	Up-regulated	T265_10691(G_PROTEIN_RECEP_F1_2 domain-containing protein)
T265_07222	0.883689	3.10862	3.39523	0.915585	0.359885			Not significant	T265_07222(DUF4442 domain-containing protein)
T265_16306	0.775608	3.10831	3.95871	0.785182	0.432347			Not significant	T265_16306(Parvo_NS1 domain-containing protein)
T265_08311	0.757462	3.10831	3.95871	0.785182	0.432347			Not significant	T265_08311(Secreted protein)
T265_04009	0.560351	3.1083	3.95871	0.785178	0.432349			Not significant	T265_04009()
T265_12307	1.09849	3.10805	3.67195	0.846431	0.397312			Not significant	T265_12307(DUF3108 domain-containing protein)
T265_05185	0.960682	3.10762	3.33311	0.932349	0.351156			Not significant	T265_05185()
T265_15375	712.035	3.1002	0.198771	15.5969	7.64548e-55	1.55737e-52	TRUE	Up-regulated	T265_15375(Legumain)
T265_00571	3.06496	3.0845	1.66697	1.85037	0.0642606	0.114481	FALSE	Not significant	T265_00571(Actin)
T265_15407	1409.96	3.0802	0.498048	6.18456	6.22774e-10	5.38301e-09	TRUE	Up-regulated	T265_15407(Legumain)
T265_15796	0.547504	3.07658	3.7681	0.816479	0.414226			Not significant	T265_15796(EF-hand domain-containing protein)
T265_02713	1.81602	3.07264	2.293	1.34001	0.180243			Not significant	T265_02713()
T265_08983	1.40395	3.06591	3.0251	1.01349	0.310825			Not significant	T265_08983()
T265_05444	5.98874	3.06384	1.3047	2.34831	0.0188587	0.0400865	FALSE	Not significant	T265_05444(Ovule protein)
T265_10586	0.53879	3.0547	3.96067	0.77126	0.440553			Not significant	T265_10586(Peptidase M12A domain-containing protein)
T265_12947	44.2537	3.04466	0.60156	5.06128	4.16456e-07	2.34048e-06	TRUE	Up-regulated	T265_12947(guanylate cyclase)
T265_14727	1.07235	3.04447	3.21386	0.947293	0.343489			Not significant	T265_14727(CST complex subunit CTC1)
T265_08993	0.641835	3.04364	3.62572	0.839457	0.401213			Not significant	T265_08993(DUF2958 domain-containing protein)
T265_02665	9.32754	3.04147	1.30329	2.33369	0.0196118	0.0414667	FALSE	Not significant	T265_02665(Homeobox domain-containing protein)
T265_15658	35.3181	3.01693	0.620909	4.85889	1.18045e-06	6.16255e-06	TRUE	Up-regulated	T265_15658(PID domain-containing protein)
T265_09379	2.6372	3.01177	2.11853	1.42163	0.155134	0.239226	FALSE	Not significant	T265_09379(BRCT domain-containing protein)
T265_16263	10.1193	3.00549	2.55558	1.17605	0.239575	0.342078	FALSE	Not significant	T265_16263(Dynein light chain)
T265_15679	0.722961	2.99943	3.6016	0.832806	0.404954			Not significant	T265_15679(Rho-GAP domain-containing protein)
T265_09784	0.615332	2.99824	3.9628	0.756597	0.449291			Not significant	T265_09784()
T265_12175	0.624405	2.99824	3.9628	0.756597	0.449291			Not significant	T265_12175()
T265_08422	0.516776	2.99824	3.9628	0.756595	0.449292			Not significant	T265_08422(Integrase catalytic domain-containing protein)
T265_09989	0.516776	2.99824	3.9628	0.756595	0.449292			Not significant	T265_09989()
T265_10796	0.516776	2.99824	3.9628	0.756595	0.449292			Not significant	T265_10796(CDC73_C domain-containing protein)
T265_11196	0.516776	2.99824	3.9628	0.756595	0.449292			Not significant	T265_11196()
T265_12696	0.516776	2.99824	3.9628	0.756595	0.449292			Not significant	T265_12696(Fibronectin type III domain protein)
T265_00460	3.54338	2.99557	1.74608	1.71559	0.0862365	0.146685	FALSE	Not significant	T265_00460(Peptidase_M13_N domain-containing protein)
T265_07601	34.2839	2.99513	0.779264	3.84353	0.000121275	0.000435294	TRUE	Up-regulated	T265_07601(Peptidase A1 domain-containing protein)
T265_15841	1.23571	2.99456	3.08417	0.970947	0.331575			Not significant	T265_15841(RYR1)
T265_02411	37.527	2.99351	2.11019	1.4186	0.156017	0.240279	FALSE	Not significant	T265_02411(Ovule protein)
T265_01543	15.4616	2.98099	0.996606	2.99114	0.00277939	0.00740347	TRUE	Up-regulated	T265_01543(Calponin-homology (CH) domain-containing protein)
T265_12603	3.69845	2.95418	1.33624	2.21081	0.0270488	0.0546238	FALSE	Not significant	T265_12603(G_PROTEIN_RECEP_F1_2 domain-containing protein)
T265_08309	3.61169	2.94776	1.93488	1.52349	0.127637	0.2033	FALSE	Not significant	T265_08309(Nuclear shuttle protein)
T265_06809	3.01933	2.94109	1.59061	1.84903	0.0644529	0.114805	FALSE	Not significant	T265_06809()
T265_12258	1.18957	2.93239	2.68129	1.09365	0.274111			Not significant	T265_12258()
T265_07630	2.99153	2.90674	2.01326	1.4438	0.148795	0.231301	FALSE	Not significant	T265_07630(Ig-like domain-containing protein)
T265_08606	1.27223	2.90148	2.74978	1.05517	0.291349			Not significant	T265_08606(MSC domain-containing protein)
T265_11191	220.58	2.8893	0.615731	4.69246	2.69934e-06	1.32524e-05	TRUE	Up-regulated	T265_11191(LGMN)
T265_15053	87.9928	2.87327	0.830668	3.45899	0.000542207	0.00171662	TRUE	Up-regulated	T265_15053(SCP domain-containing protein)
T265_03708	14.132	2.87242	0.946005	3.03636	0.0023945	0.00647409	TRUE	Up-regulated	T265_03708()
T265_13184	2.94857	2.8392	1.9003	1.49408	0.135154	0.213103	FALSE	Not significant	T265_13184(SCP domain-containing protein)
T265_04113	1.00579	2.82497	3.65234	0.773469	0.439245			Not significant	T265_04113(DDE_Tnp_IS1595 domain-containing protein)
T265_14478	13.4546	2.81985	0.876395	3.21756	0.00129285	0.00373698	TRUE	Up-regulated	T265_14478(Secreted protein)
T265_07674	1.21099	2.81714	2.45091	1.14942	0.250381			Not significant	T265_07674(YDG domain-containing protein)
T265_14245	51.0484	2.81358	0.63736	4.41443	1.01277e-05	4.49955e-05	TRUE	Up-regulated	T265_14245(Conserved protein)
T265_09591	0.556003	2.81323	3.97041	0.708549	0.478604			Not significant	T265_09591(Peptidase A1 domain-containing protein)
T265_00424	0.457448	2.81322	3.97041	0.708547	0.478605			Not significant	T265_00424(Auxin-responsive protein)
T265_05287	0.457448	2.81322	3.97041	0.708547	0.478605			Not significant	T265_05287()
T265_06967	0.457448	2.81322	3.97041	0.708547	0.478605			Not significant	T265_06967()
T265_10800	0.457448	2.81322	3.97041	0.708547	0.478605			Not significant	T265_10800(Transposase)
T265_12429	0.457448	2.81322	3.97041	0.708547	0.478605			Not significant	T265_12429(Papain family cysteine protease)
T265_14656	0.457448	2.81322	3.97041	0.708547	0.478605			Not significant	T265_14656(Reprolysin)
T265_12029	1.00954	2.81122	3.17582	0.885195	0.376052			Not significant	T265_12029(Secreted protein)
T265_11927	37.8809	2.81085	0.555745	5.0578	4.24117e-07	2.38105e-06	TRUE	Up-regulated	T265_11927(Legumain)
T265_15681	3.07355	2.80828	1.98984	1.41131	0.158154	0.242912	FALSE	Not significant	T265_15681(CUB domain-containing protein)
T265_13339	0.455156	2.80646	3.97071	0.706792	0.479696			Not significant	T265_13339()
T265_02329	61.6334	2.80074	0.539339	5.19291	2.07037e-07	1.2261e-06	TRUE	Up-regulated	T265_02329(G_PROTEIN_RECEP_F1_2 domain-containing protein)
T265_03079	0.452864	2.79967	3.971	0.705028	0.480793			Not significant	T265_03079()
T265_03616	0.452864	2.79967	3.971	0.705028	0.480793			Not significant	T265_03616(Integrase catalytic domain-containing protein)
T265_08516	1.3026	2.79773	2.46433	1.13529	0.256253			Not significant	T265_08516(FERM domain-containing protein)
T265_15971	1.52322	2.79534	2.62971	1.06298	0.287789			Not significant	T265_15971(2-oxoisovalerate dehydrogenase subunit alpha)
T265_01741	53.323	2.79371	0.495136	5.64231	1.6778e-08	1.17239e-07	TRUE	Up-regulated	T265_01741(Ig-like domain-containing protein)
T265_09558	0.66583	2.79243	3.67186	0.760495	0.446959			Not significant	T265_09558(PlsC domain-containing protein)
T265_07531	1.09338	2.79045	2.8918	0.96495	0.33457			Not significant	T265_07531()
T265_07033	0.762275	2.78603	3.97161	0.701485	0.483			Not significant	T265_07033()
T265_09609	0.65761	2.78602	3.97161	0.701484	0.483001			Not significant	T265_09609()
T265_08707	0.645391	2.78602	3.97161	0.701484	0.483001			Not significant	T265_08707()
T265_01575	0.555909	2.78602	3.97161	0.701483	0.483002			Not significant	T265_01575()
T265_06606	0.552945	2.78602	3.97161	0.701483	0.483002			Not significant	T265_06606(Protein kinase domain-containing protein)
T265_12525	0.546836	2.78602	3.97161	0.701483	0.483002			Not significant	T265_12525()
T265_01784	0.448281	2.78601	3.97161	0.701481	0.483003			Not significant	T265_01784(Kininogen-1-like)
T265_05724	0.448281	2.78601	3.97161	0.701481	0.483003			Not significant	T265_05724()
T265_07043	0.448281	2.78601	3.97161	0.701481	0.483003			Not significant	T265_07043(DUF3330 domain-containing protein)
T265_07934	0.448281	2.78601	3.97161	0.701481	0.483003			Not significant	T265_07934()
T265_15611	0.448281	2.78601	3.97161	0.701481	0.483003			Not significant	T265_15611(Polysaccharide biosynthesis protein)
T265_16093	0.448281	2.78601	3.97161	0.701481	0.483003			Not significant	T265_16093(WS_DGAT_C domain-containing protein)
T265_09514	0.878795	2.78597	3.9155	0.711523	0.47676			Not significant	T265_09514(Secreted protein)
T265_03701	0.756165	2.78553	3.56593	0.781151	0.434713			Not significant	T265_03701(Rrp44_CSD1 domain-containing protein)
T265_13629	0.756165	2.78553	3.56593	0.781151	0.434713			Not significant	T265_13629(EB domain-containing protein)
T265_07993	0.762093	2.78552	3.55999	0.782451	0.433949			Not significant	T265_07993(GNAT family N-acetyltransferase)
T265_09910	1.86893	2.78494	2.37438	1.17291	0.24083			Not significant	T265_09910(START domain-containing protein)
T265_02718	1.39323	2.78458	3.06321	0.909038	0.36333			Not significant	T265_02718(Transposase)
T265_04226	0.857685	2.78456	3.05674	0.910956	0.362318			Not significant	T265_04226(Transposase)
T265_02582	1.48271	2.78434	2.96967	0.937591	0.348455			Not significant	T265_02582(Transmembrane protein)
T265_06239	1.37786	2.78316	2.62886	1.05869	0.289739			Not significant	T265_06239()
T265_15757	1.49142	2.78294	2.57959	1.07883	0.280663			Not significant	T265_15757(Transposase)
T265_09559	4.33905	2.77853	1.48416	1.87213	0.0611886	0.109897	FALSE	Not significant	T265_09559(DUF3480 domain-containing protein)
T265_08795	6.3186	2.77443	2.04988	1.35346	0.175908	0.265016	FALSE	Not significant	T265_08795(Legumain)
T265_07366	2.68945	2.77024	1.82509	1.51786	0.129049	0.205155	FALSE	Not significant	T265_07366(UPF0506 domain-containing protein)
T265_03709	56.212	2.75506	0.486442	5.66368	1.48157e-08	1.04611e-07	TRUE	Up-regulated	T265_03709(Mab-21 domain-containing protein)
T265_04326	3.65688	2.75425	1.5607	1.76475	0.0776057	0.133882	FALSE	Not significant	T265_04326()
T265_15054	426.548	2.75392	0.930829	2.95857				Not significant	T265_15054(Legumain)
T265_12293	0.970547	2.75017	3.15884	0.870625	0.383959			Not significant	T265_12293(DDE_Tnp_1_7 domain-containing protein)
T265_02299	1.06306	2.74759	2.83392	0.969538	0.332277			Not significant	T265_02299(MULE domain-containing protein)
T265_04106	0.632545	2.74689	3.69112	0.744188	0.456762			Not significant	T265_04106()
T265_15996	0.540099	2.7468	3.86139	0.711349	0.476868			Not significant	T265_15996(Pecanex-like protein)
T265_06576	0.433143	2.7397	3.97371	0.689457	0.490536			Not significant	T265_06576()
T265_14235	0.433143	2.7397	3.97371	0.689457	0.490536			Not significant	T265_14235(Vesicle-fusing ATPase)
T265_14670	21.7229	2.73704	0.646888	4.23108	2.3257e-05	9.61635e-05	TRUE	Up-regulated	T265_14670(PI3K/PI4K domain-containing protein)
T265_01860	0.643144	2.73368	3.25308	0.840337	0.40072			Not significant	T265_01860()
T265_10428	143.525	2.7308	1.11023	2.45968	0.0139062	0.0306202	FALSE	Not significant	T265_10428(Legumain)
T265_01125	106.5	2.72598	0.409108	6.66321	2.67907e-11	2.78644e-10	TRUE	Up-regulated	T265_01125(MFS domain-containing protein)
T265_12111	2.33713	2.72375	2.1548	1.26404	0.206215	0.303104	FALSE	Not significant	T265_12111(CACTA en-spm transposon protein)
T265_04619	1.85653	2.71645	2.19421	1.23801	0.215712			Not significant	T265_04619(Phorbol-ester/DAG-type domain-containing protein)
T265_04924	0.424428	2.71248	3.97497	0.682389	0.494993			Not significant	T265_04924()
T265_12471	13.5694	2.70617	0.910887	2.97092	0.00296907	0.00784485	TRUE	Up-regulated	T265_12471(Protein-tyrosine-phosphatase)
T265_05432	7.15336	2.69935	1.1114	2.4288	0.0151491	0.0329936	FALSE	Not significant	T265_05432(G_PROTEIN_RECEP_F1_2 domain-containing protein)
T265_09006	8.48261	2.68046	1.15832	2.3141	0.0206621	0.0433124	FALSE	Not significant	T265_09006(EF hand)
T265_05414	0.838008	2.6798	3.4438	0.778153	0.436479			Not significant	T265_05414(Cytokine-dependent hematopoietic cell linker)
T265_09649	0.511977	2.67751	3.97663	0.673312	0.500749			Not significant	T265_09649(Kazal-like domain-containing protein)
T265_00128	0.413421	2.67751	3.97663	0.67331	0.50075			Not significant	T265_00128(Transposase)
T265_01817	0.413421	2.67751	3.97663	0.67331	0.50075			Not significant	T265_01817()
T265_01826	0.413421	2.67751	3.97663	0.67331	0.50075			Not significant	T265_01826(Multiple inositol polyphosphate phosphatase 1)
T265_05391	0.413421	2.67751	3.97663	0.67331	0.50075			Not significant	T265_05391()
T265_07067	0.413421	2.67751	3.97663	0.67331	0.50075			Not significant	T265_07067(Carboxylic ester hydrolase)
T265_09241	0.413421	2.67751	3.97663	0.67331	0.50075			Not significant	T265_09241(SCP domain-containing protein)
T265_10938	0.413421	2.67751	3.97663	0.67331	0.50075			Not significant	T265_10938()
T265_11490	0.413421	2.67751	3.97663	0.67331	0.50075			Not significant	T265_11490()
T265_14372	0.413421	2.67751	3.97663	0.67331	0.50075			Not significant	T265_14372()
T265_14850	0.413421	2.67751	3.97663	0.67331	0.50075			Not significant	T265_14850(Peptidase A1 domain-containing protein)
T265_11366	703.26	2.67231	0.65376	4.08761	4.35843e-05	0.000171416	TRUE	Up-regulated	T265_11366()
T265_15452	2.75709	2.67059	2.06781	1.29151	0.196529	0.290766	FALSE	Not significant	T265_15452(Retrotransposon protein, putative, unclassified)
T265_13246	3.33616	2.67056	1.66832	1.60075	0.109432	0.178572	FALSE	Not significant	T265_13246()
T265_04998	13.41	2.66801	1.04361	2.55653	0.0105722	0.0240924	FALSE	Not significant	T265_04998(ANF_receptor domain-containing protein)
T265_01275	33.2933	2.66572	0.776522	3.4329	0.000597169	0.00186979	TRUE	Up-regulated	T265_01275(G_PROTEIN_RECEP_F1_2 domain-containing protein)
T265_02037	2.22323	2.66545	2.26007	1.17937	0.238252	0.340537	FALSE	Not significant	T265_02037(CMP/dCMP-type deaminase domain-containing protein)
T265_13418	4.15818	2.64834	1.80631	1.46616	0.142604	0.223059	FALSE	Not significant	T265_13418(SERPIN domain-containing protein)
T265_05045	220.253	2.64384	0.394711	6.69815	2.11069e-11	2.22964e-10	TRUE	Up-regulated	T265_05045(Peptidase C13 family protein)
T265_00369	0.913058	2.64352	3.21023	0.823466	0.410243			Not significant	T265_00369(Transposase)
T265_13335	26.2842	2.64068	0.669161	3.94626	7.93816e-05	0.000296849	TRUE	Up-regulated	T265_13335(SOUL heme-binding protein)
T265_14844	23.4248	2.64048	0.884205	2.98628	0.00282399	0.00750375	TRUE	Up-regulated	T265_14844(Lipoma HMGIC fusion partner-like 2 protein)
T265_04179	2.55072	2.62847	2.03183	1.29365	0.195788	0.289829	FALSE	Not significant	T265_04179()
T265_03817	35.0681	2.62081	0.460021	5.69717	1.21815e-08	8.71513e-08	TRUE	Up-regulated	T265_03817(Cadherin domain-containing protein)
T265_05899	1090.01	2.61147	0.765769	3.41025	0.000649022	0.0020152	TRUE	Up-regulated	T265_05899(Legumain)
T265_12836	10.4035	2.58751	0.930096	2.78198	0.00540281	0.0133966	FALSE	Not significant	T265_12836(IQ motif containing C)
T265_10352	2.09097	2.55378	2.16299	1.18067	0.237734	0.340124	FALSE	Not significant	T265_10352(Amiloride-sensitive sodium channel)
T265_11756	4.85755	2.54286	1.2324	2.06334	0.0390801	0.0749926	FALSE	Not significant	T265_11756(Legumain)
T265_00916	1.747	2.54281	2.43983	1.0422	0.297317			Not significant	T265_00916()
T265_02119	0.841434	2.53821	3.35738	0.75601	0.449643			Not significant	T265_02119(Dimerisation domain-containing protein)
T265_07567	2.97493	2.52409	1.86673	1.35214	0.176329	0.265502	FALSE	Not significant	T265_07567(Oxidored_FMN domain-containing protein)
T265_16376	38.0431	2.52004	0.551781	4.5671	4.9452e-06	2.32291e-05	TRUE	Up-regulated	T265_16376()
T265_03494	116.776	2.51972	0.367829	6.85025	7.37201e-12	8.24749e-11	TRUE	Up-regulated	T265_03494(G_PROTEIN_RECEP_F1_2 domain-containing protein)
T265_07841	7513.1	2.4832	0.469223	5.29214	1.20893e-07	7.44531e-07	TRUE	Up-regulated	T265_07841(AB hydrolase-1 domain-containing protein)
T265_10753	1625.51	2.47666	0.358186	6.91445	4.69694e-12	5.36595e-11	TRUE	Up-regulated	T265_10753(Legumain)
T265_04239	3.07285	2.47589	1.85015	1.33821	0.180827	0.271004	FALSE	Not significant	T265_04239(Muscular LMNA-interacting protein)
T265_13125	1.66056	2.4699	2.87863	0.85801	0.390887			Not significant	T265_13125(Reverse transcriptase)
T265_09318	1.98498	2.46802	2.18705	1.12847	0.25912			Not significant	T265_09318(Transposase)
T265_06734	6.17798	2.46768	1.37953	1.78878	0.0736506	0.128226	FALSE	Not significant	T265_06734(Protein mab-21)
T265_11326	663.417	2.45119	0.499055	4.91166	9.03072e-07	4.78859e-06	TRUE	Up-regulated	T265_11326(Legumain)
T265_11771	9.28659	2.43992	0.911975	2.67543	0.00746336	0.0177869	FALSE	Not significant	T265_11771(Ephrin RBD domain-containing protein)
T265_04919	6.98261	2.43684	1.17981	2.06545	0.0388805	0.0747026	FALSE	Not significant	T265_04919(Amiloride-sensitive sodium channel)
T265_14011	1.01108	2.4353	2.96046	0.822607	0.410732			Not significant	T265_14011(Epididymal secretory protein E1)
T265_01433	8.13734	2.43166	1.30252	1.86689	0.0619163	0.111093	FALSE	Not significant	T265_01433(DUF5725 domain-containing protein)
T265_11643	0.784397	2.41473	3.43482	0.703015	0.482046			Not significant	T265_11643()
T265_14066	1.09252	2.41367	2.89052	0.835031	0.4037			Not significant	T265_14066()
T265_10562	1.55026	2.41327	2.7486	0.878	0.379944			Not significant	T265_10562(DUF1496 domain-containing protein)
T265_06571	27.9877	2.4131	0.628623	3.83871	0.00012368	0.000443016	TRUE	Up-regulated	T265_06571(Ly6/PLAUR domain-containing protein 6)
T265_07403	2.55565	2.40828	2.78429	0.864955	0.387064	0.500328	FALSE	Not significant	T265_07403(Nuclear receptor domain-containing protein)
T265_11996	1.6249	2.40801	2.67985	0.898563	0.368885			Not significant	T265_11996()
T265_10572	0.450714	2.39701	3.99147	0.600533	0.548151			Not significant	T265_10572(BLVR domain-containing protein)
T265_10752	0.441641	2.39701	3.99147	0.600533	0.548151			Not significant	T265_10752()
T265_00272	0.343086	2.397	3.99147	0.60053	0.548153			Not significant	T265_00272(NET domain-containing protein)
T265_01467	0.343086	2.397	3.99147	0.60053	0.548153			Not significant	T265_01467()
T265_02885	0.343086	2.397	3.99147	0.60053	0.548153			Not significant	T265_02885(Secreted protein)
T265_02986	0.343086	2.397	3.99147	0.60053	0.548153			Not significant	T265_02986(DRBM domain-containing protein)
T265_06661	0.343086	2.397	3.99147	0.60053	0.548153			Not significant	T265_06661(VWFA domain-containing protein)
T265_12325	0.343086	2.397	3.99147	0.60053	0.548153			Not significant	T265_12325(Transposase)
T265_13738	0.343086	2.397	3.99147	0.60053	0.548153			Not significant	T265_13738(Ovule protein)
T265_15693	0.343086	2.397	3.99147	0.60053	0.548153			Not significant	T265_15693(Peptidase C13 family protein)
T265_15993	0.343086	2.397	3.99147	0.60053	0.548153			Not significant	T265_15993(Estradiol 17-beta-dehydrogenase 12)
T265_15121	1.09649	2.39611	3.69299	0.648827	0.51645			Not significant	T265_15121(ZP domain-containing protein)
T265_15545	44.1155	2.39586	1.23576	1.93877	0.0525298	0.0965296	FALSE	Not significant	T265_15545(DNA-directed DNA polymerase)
T265_13559	0.863083	2.39504	3.42022	0.700257	0.483767			Not significant	T265_13559(Fibronectin type-III domain-containing protein)
T265_15127	9.38971	2.38227	0.965137	2.46833	0.0135747	0.0299697	FALSE	Not significant	T265_15127(Dynein light chain)
T265_08627	0.338502	2.3793	3.9925	0.595943	0.551213			Not significant	T265_08627(Reverse transcriptase Ty1/copia-type domain-containing protein)
T265_12851	0.338502	2.3793	3.9925	0.595943	0.551213			Not significant	T265_12851(Transmembrane protein)
T265_14009	0.338502	2.3793	3.9925	0.595943	0.551213			Not significant	T265_14009(ML domain-containing protein)
T265_08641	0.652496	2.37882	3.73843	0.636314	0.524572			Not significant	T265_08641()
T265_10326	0.966128	2.3762	2.94876	0.80583	0.420341			Not significant	T265_10326()
T265_05822	1.41	2.37412	2.75132	0.862902	0.388191			Not significant	T265_05822(Kinesin motor domain-containing protein)
T265_13176	81.7444	2.37087	0.364287	6.50824	7.60344e-11	7.5171e-10	TRUE	Up-regulated	T265_13176(Protocadherin-11 X-linked)
T265_05929	0.443839	2.3704	3.99303	0.593634	0.552757			Not significant	T265_05929(Chalcone-flavonone isomerase family protein)
T265_06470	0.440875	2.3704	3.99303	0.593634	0.552757			Not significant	T265_06470(Transmembrane protein)
T265_12089	0.440875	2.3704	3.99303	0.593634	0.552757			Not significant	T265_12089()
T265_02899	0.33621	2.37039	3.99303	0.593632	0.552758			Not significant	T265_02899()
T265_03333	0.33621	2.37039	3.99303	0.593632	0.552758			Not significant	T265_03333()
T265_03400	0.33621	2.37039	3.99303	0.593632	0.552758			Not significant	T265_03400(Endo/exonuclease/phosphatase domain-containing protein)
T265_07206	0.33621	2.37039	3.99303	0.593632	0.552758			Not significant	T265_07206()
T265_09039	0.33621	2.37039	3.99303	0.593632	0.552758			Not significant	T265_09039(Ricin B-type lectin domain-containing protein)
T265_09048	0.33621	2.37039	3.99303	0.593632	0.552758			Not significant	T265_09048()
T265_09949	0.33621	2.37039	3.99303	0.593632	0.552758			Not significant	T265_09949(Transposase)
T265_10702	0.33621	2.37039	3.99303	0.593632	0.552758			Not significant	T265_10702(DUF295 domain-containing protein)
T265_10721	0.33621	2.37039	3.99303	0.593632	0.552758			Not significant	T265_10721()
T265_11683	0.33621	2.37039	3.99303	0.593632	0.552758			Not significant	T265_11683()
T265_12132	0.33621	2.37039	3.99303	0.593632	0.552758			Not significant	T265_12132(Cytochrome P450)
T265_12397	0.33621	2.37039	3.99303	0.593632	0.552758			Not significant	T265_12397(KH_dom_type_1 domain-containing protein)
T265_14355	0.33621	2.37039	3.99303	0.593632	0.552758			Not significant	T265_14355(Lamin tail domain-containing protein 1)
T265_07472	1.16131	2.36876	3.15523	0.750743	0.452807			Not significant	T265_07472(EGF-like domain-containing protein)
T265_11519	1.06572	2.36794	2.90916	0.81396	0.415668			Not significant	T265_11519(Endo/exonuclease/phosphatase domain-containing protein)
T265_09643	14.037	2.36439	0.89523	2.6411	0.00826375	0.0194412	FALSE	Not significant	T265_09643(UBX domain-containing protein)
T265_13242	3.77757	2.36263	2.13059	1.10891	0.26747	0.374916	FALSE	Not significant	T265_13242(CRAL-TRIO domain-containing protein)
T265_10821	63.1924	2.36126	0.436913	5.40442	6.50168e-08	4.13138e-07	TRUE	Up-regulated	T265_10821(Ras family protein)
T265_15469	4.22734	2.36018	1.41497	1.66801	0.0953133	0.159136	FALSE	Not significant	T265_15469(CLU protein)
T265_07550	76.1968	2.35437	0.45236	5.20465	1.94364e-07	1.15294e-06	TRUE	Up-regulated	T265_07550(PH domain-containing protein)
T265_08570	0.332079	2.35389	3.99401	0.589356	0.555622			Not significant	T265_08570(Nephrocystin-4)
T265_12249	0.332079	2.35389	3.99401	0.589356	0.555622			Not significant	T265_12249(C2H2-type domain-containing protein)
T265_10259	0.726301	2.35366	3.62927	0.64852	0.516649			Not significant	T265_10259()
T265_08194	2.98284	2.35236	1.73179	1.35834	0.174357	0.263119	FALSE	Not significant	T265_08194(CAP-Gly domain-containing protein)
T265_04037	10.9763	2.34898	0.883199	2.65962	0.00782282	0.0185534	FALSE	Not significant	T265_04037(Protocadherin-11 X-linked)
T265_05696	0.86922	2.34792	2.94824	0.796383	0.425809			Not significant	T265_05696(Integrase catalytic domain-containing protein)
T265_10943	304.419	2.34722	0.35841	6.549	5.79236e-11	5.81174e-10	TRUE	Up-regulated	T265_10943(Integrase_H2C2 domain-containing protein)
T265_15720	4.25029	2.3464	1.33774	1.75401	0.0794287	0.136655	FALSE	Not significant	T265_15720(Legumain)
T265_03346	2.36584	2.34433	2.29909	1.01968	0.307881	0.417416	FALSE	Not significant	T265_03346(DDE_Tnp_1_7 domain-containing protein)
T265_04920	0.749085	2.34303	3.04325	0.76991	0.441354			Not significant	T265_04920(Amiloride-sensitive sodium channel)
T265_04854	1.19049	2.33911	2.82289	0.828621	0.407319			Not significant	T265_04854()
T265_11596	163.959	2.33699	0.272086	8.58916	8.7608e-18	2.01667e-16	TRUE	Up-regulated	T265_11596(Secreted protein)
T265_10579	0.844529	2.33669	2.73367	0.854782	0.392672			Not significant	T265_10579()
T265_02866	57.1125	2.33656	0.399492	5.84882	4.95083e-09	3.7377e-08	TRUE	Up-regulated	T265_02866(EF-hand domain-containing protein)
T265_16085	0.426051	2.33577	3.9951	0.584658	0.558778			Not significant	T265_16085(GTP_EFTU_D3 domain-containing protein)
T265_00285	0.327496	2.33576	3.9951	0.584656	0.558779			Not significant	T265_00285(Protein MOR1)
T265_07195	12.5689	2.32075	1.0918	2.12562	0.0335346	0.0658853	FALSE	Not significant	T265_07195(Cadherin domain protein)
T265_06345	9.11796	2.31635	0.896788	2.58294	0.00979624	0.0226128	FALSE	Not significant	T265_06345(FH2 domain-containing protein)
T265_13513	2.80402	2.30974	1.81713	1.2711	0.203695	0.300053	FALSE	Not significant	T265_13513(Ig-like domain-containing protein)
T265_05081	0.321072	2.3097	3.99669	0.577904	0.563329			Not significant	T265_05081(Secreted protein)
T265_06895	0.321072	2.3097	3.99669	0.577904	0.563329			Not significant	T265_06895(Velvet domain-containing protein)
T265_02789	1.44862	2.30905	2.40148	0.961512	0.336295			Not significant	T265_02789(DUF3699 domain-containing protein)
T265_04127	1.15574	2.30796	2.49879	0.923629	0.355679			Not significant	T265_04127(Reverse transcriptase domain-containing protein)
T265_11313	1.37646	2.30397	2.75847	0.835232	0.403587			Not significant	T265_11313(Lipoprotein)
T265_00882	0.318781	2.30043	3.99726	0.575502	0.564952			Not significant	T265_00882()
T265_09442	0.318781	2.30043	3.99726	0.575502	0.564952			Not significant	T265_09442()
T265_02177	129.336	2.29712	0.433947	5.29356	1.19959e-07	7.40045e-07	TRUE	Up-regulated	T265_02177(Usp domain-containing protein)
T265_13724	4.90693	2.29114	1.23968	1.84817	0.0645781	0.11499	FALSE	Not significant	T265_13724(G_PROTEIN_RECEP_F1_2 domain-containing protein)
T265_03060	56.6551	2.2875	0.34985	6.53851	6.21332e-11	6.21102e-10	TRUE	Up-regulated	T265_03060(Homeobox domain-containing protein)
T265_04417	17.2251	2.28107	0.738162	3.09021	0.00200018	0.00552135	TRUE	Up-regulated	T265_04417(RRM domain-containing protein)
T265_00648	1.57179	2.27697	2.58778	0.879893	0.378917			Not significant	T265_00648()
T265_03315	1.66756	2.27589	2.65131	0.858402	0.390671			Not significant	T265_03315(Ovule protein)
T265_09019	6.01534	2.27381	1.35687	1.67578	0.0937804	0.156994	FALSE	Not significant	T265_09019()
T265_05056	3.66916	2.2687	1.98403	1.14349	0.252837	0.357937	FALSE	Not significant	T265_05056(BHLH domain-containing protein)
T265_06629	0.815062	2.26717	3.48411	0.650717	0.515229			Not significant	T265_06629()
T265_07645	0.722616	2.26627	3.62807	0.624648	0.532202			Not significant	T265_07645()
T265_04611	0.901399	2.26487	3.89594	0.581343	0.561009			Not significant	T265_04611(Secreted protein)
T265_08959	0.417695	2.26439	3.99953	0.566165	0.571281			Not significant	T265_08959()
T265_10656	0.408621	2.26439	3.99953	0.566165	0.571281			Not significant	T265_10656(Reverse transcriptase domain-containing protein)
T265_06367	0.310066	2.26439	3.99953	0.566163	0.571283			Not significant	T265_06367(ML domain-containing protein)
T265_06457	0.310066	2.26439	3.99953	0.566163	0.571283			Not significant	T265_06457(DUF3885 domain-containing protein)
T265_07473	0.310066	2.26439	3.99953	0.566163	0.571283			Not significant	T265_07473()
T265_10750	0.310066	2.26439	3.99953	0.566163	0.571283			Not significant	T265_10750(DnaJ_C domain-containing protein)
T265_10925	0.310066	2.26439	3.99953	0.566163	0.571283			Not significant	T265_10925()
T265_07602	10.6372	2.26285	0.874792	2.58673	0.00968913	0.0223895	FALSE	Not significant	T265_07602(Peptidase A1 domain-containing protein)
T265_02724	80.173	2.2492	0.512572	4.38807	1.14362e-05	5.023e-05	TRUE	Up-regulated	T265_02724(G_PROTEIN_RECEP_F1_2 domain-containing protein)
T265_08629	19.3193	2.24377	0.691781	3.24347	0.00118081	0.00344821	TRUE	Up-regulated	T265_08629(Ras-associating domain-containing protein)
T265_03619	137.398	2.243	0.371082	6.04448	1.49893e-09	1.22687e-08	TRUE	Up-regulated	T265_03619(MFS domain-containing protein)
T265_08095	74.5616	2.23919	0.320269	6.9916	2.71761e-12	3.21387e-11	TRUE	Up-regulated	T265_08095(Aldo_ket_red domain-containing protein)
T265_15791	32.7824	2.23665	0.851922	2.62542	0.00865422	0.0202714	FALSE	Not significant	T265_15791(Peptidase C13 family protein)
T265_11573	2.47542	2.23615	1.85955	1.20252	0.229161	0.330134	FALSE	Not significant	T265_11573()
T265_01564	28.3548	2.2353	0.614774	3.63596	0.000276942	0.00092853	TRUE	Up-regulated	T265_01564(Ig-like domain-containing protein)
T265_12817	12.1998	2.23051	0.741581	3.00777	0.00263171	0.00705187	TRUE	Up-regulated	T265_12817(IGv domain-containing protein)
T265_00705	20.2805	2.22912	0.626228	3.55961	0.000371411	0.00121655	TRUE	Up-regulated	T265_00705(Cadherin domain protein)
T265_14533	10.2406	2.22443	0.949036	2.34389	0.019084	0.0405175	FALSE	Not significant	T265_14533(CRAL-TRIO domain-containing protein)
T265_05163	11.3804	2.22268	1.17109	1.89795	0.0577023	0.104488	FALSE	Not significant	T265_05163(G_PROTEIN_RECEP_F1_2 domain-containing protein)
T265_16016	77.2283	2.22043	0.379183	5.85582	4.74675e-09	3.5962e-08	TRUE	Up-regulated	T265_16016(Ribitol-5-phosphate transferase)
T265_13507	3.62512	2.21309	1.78039	1.24304	0.213854	0.312149	FALSE	Not significant	T265_13507(Rep_fac-A_C domain-containing protein)
T265_04368	7.16392	2.20672	1.35447	1.62921	0.103268	0.169771	FALSE	Not significant	T265_04368()
T265_00921	11.1559	2.20398	0.838107	2.62971	0.00854581	0.0200479	FALSE	Not significant	T265_00921(G_PROTEIN_RECEP_F1_2 domain-containing protein)
T265_03564	4.52656	2.20388	1.51426	1.45541	0.145555	0.227017	FALSE	Not significant	T265_03564(Guanylate cyclase)
T265_11511	9.18923	2.2024	0.916767	2.40235	0.0162899	0.0351662	FALSE	Not significant	T265_11511(Helper-component proteinase)
T265_09961	2.58913	2.20231	1.77108	1.24348	0.213691	0.312011	FALSE	Not significant	T265_09961()
T265_08229	5.26978	2.18864	1.22692	1.78384	0.0744495	0.129429	FALSE	Not significant	T265_08229(Ovule protein)
T265_10751	9.33273	2.18654	1.05687	2.06889	0.0385568	0.0742393	FALSE	Not significant	T265_10751(CUB domain-containing protein)
T265_15854	9.81918	2.18462	1.03121	2.1185	0.0341323	0.0668892	FALSE	Not significant	T265_15854(Protein kinase domain-containing protein)
T265_00716	29.3807	2.18165	0.614203	3.55201	0.000382304	0.00124693	TRUE	Up-regulated	T265_00716(G_PROTEIN_RECEP_F1_2 domain-containing protein)
T265_08922	1.33269	2.17268	2.52519	0.860403	0.389567			Not significant	T265_08922()
T265_05610	7.71292	2.16004	1.12838	1.91428	0.0555839	0.101434	FALSE	Not significant	T265_05610()
T265_09966	1.11054	2.15914	2.59077	0.833398	0.40462			Not significant	T265_09966(MULE domain-containing protein)
T265_09013	1.94754	2.15909	2.09947	1.0284	0.303763			Not significant	T265_09013(tRNA_edit domain-containing protein)
T265_10552	0.686626	2.15702	3.54687	0.608148	0.543089			Not significant	T265_10552(SCP domain-containing protein)
T265_06439	70.8669	2.15196	0.357501	6.01947	1.74991e-09	1.42474e-08	TRUE	Up-regulated	T265_06439()
T265_05268	1.65115	2.14531	2.73052	0.785678	0.432056			Not significant	T265_05268(C2H2-type domain-containing protein)
T265_01666	0.983395	2.14522	2.99492	0.716286	0.473815			Not significant	T265_01666(Ribosome biogenesis protein SLX9)
T265_01291	1.40859	2.14473	2.79638	0.766968	0.443101			Not significant	T265_01291()
T265_03353	0.775372	2.14021	2.75383	0.777177	0.437055			Not significant	T265_03353(Transposase)
T265_09927	6.69589	2.12711	1.12932	1.88353	0.0596284	0.107453	FALSE	Not significant	T265_09927(Family with sequence similarity 122B)
T265_08408	16.9458	2.12692	0.979094	2.17233	0.0298307	0.0594301	FALSE	Not significant	T265_08408(Urotensin-2B)
T265_13973	18.6369	2.12337	0.657036	3.23174	0.00123037	0.00357466	TRUE	Up-regulated	T265_13973(Neur_chan_LBD domain-containing protein)
T265_06927	0.86903	2.11509	2.46212	0.859055	0.39031			Not significant	T265_06927()
T265_12027	3.96662	2.11307	1.37314	1.53886	0.123839	0.198157	FALSE	Not significant	T265_12027(H15 domain-containing protein)
T265_01905	168.683	2.10703	0.280684	7.50679	6.05952e-14	8.92477e-13	TRUE	Up-regulated	T265_01905(Fibronectin type-II domain-containing protein)
T265_09960	4.51207	2.1028	1.69732	1.2389	0.215384	0.314058	FALSE	Not significant	T265_09960(Peptidase A1 domain-containing protein)
T265_14156	367.328	2.10136	0.313771	6.69711	2.12584e-11	2.24126e-10	TRUE	Up-regulated	T265_14156(Placenta-specific gene 8 protein)
T265_10353	1.87526	2.10008	1.9741	1.06382	0.28741			Not significant	T265_10353(C2H2-type domain-containing protein)
T265_06584	12.3496	2.09222	0.922696	2.26751	0.0233592	0.0481057	FALSE	Not significant	T265_06584(Flocculation protein FLO11-like)
T265_10331	3.16416	2.09043	1.9654	1.06362	0.287503	0.397468	FALSE	Not significant	T265_10331(Reverse transcriptase domain-containing protein)
T265_08085	0.762854	2.08941	2.76141	0.756646	0.449262			Not significant	T265_08085(Homeobox domain-containing protein)
T265_11488	3.21991	2.08801	2.09684	0.99579	0.319352	0.430024	FALSE	Not significant	T265_11488(Integrase_H2C2 domain-containing protein)
T265_02495	17.7697	2.07792	1.22088	1.70198				Not significant	T265_02495(GTP cyclohydrolase 1)
T265_12886	1.3192	2.07753	2.07278	1.00229	0.316203			Not significant	T265_12886(ZP domain-containing protein)
T265_05537	2.9488	2.0772	1.45147	1.4311	0.152401	0.23572	FALSE	Not significant	T265_05537()
T265_03361	108.478	2.07288	0.248883	8.32874	8.17075e-17	1.67384e-15	TRUE	Up-regulated	T265_03361(Transient receptor potential cation channel subfamily M member 3)
T265_11602	56.0494	2.07202	0.364506	5.68447	1.3122e-08	9.36322e-08	TRUE	Up-regulated	T265_11602(MFS domain-containing protein)
T265_15338	4.70779	2.06274	1.50296	1.37245	0.169923	0.257328	FALSE	Not significant	T265_15338()
T265_01338	6.19767	2.06249	1.27365	1.61935	0.105371	0.172833	FALSE	Not significant	T265_01338(TWiK family of potassium channels protein 7)
T265_14868	27.8694	2.05812	0.595421	3.45657	0.000547087	0.00173156	TRUE	Up-regulated	T265_14868(DNA-directed RNA polymerase)
T265_15881	127.72	2.05357	0.342621	5.99372	2.05092e-09	1.6536e-08	TRUE	Up-regulated	T265_15881(MFS domain-containing protein)
T265_06481	54.1356	2.04602	0.502732	4.0698	4.70532e-05	0.000183787	TRUE	Up-regulated	T265_06481(Transporter, major facilitator family protein)
T265_12031	2.62527	2.04076	1.68353	1.21219	0.225441	0.325775	FALSE	Not significant	T265_12031(CUB domain-containing protein)
T265_15809	66.4483	2.04003	0.343901	5.93203	2.99216e-09	2.34592e-08	TRUE	Up-regulated	T265_15809(Transposase)
T265_11698	0.743133	2.03778	3.56442	0.571702	0.567524			Not significant	T265_11698(Actin-related protein 2/3 complex subunit 4)
T265_00578	203.609	2.03681	0.24435	8.33564	7.7082e-17	1.5851e-15	TRUE	Up-regulated	T265_00578()
T265_12050	0.639187	2.03646	3.9628	0.513893	0.607327			Not significant	T265_12050(Transposase)
T265_01139	32.8894	2.03483	0.560791	3.62849	0.000285079	0.000953148	TRUE	Up-regulated	T265_01139(Sorting nexin-14)
T265_00457	172.892	2.03474	0.34022	5.98065	2.22249e-09	1.78262e-08	TRUE	Up-regulated	T265_00457(Cadherin domain protein)
T265_09577	2.56315	2.034	1.85903	1.09412	0.273902	0.38264	FALSE	Not significant	T265_09577()
T265_12868	16.3498	2.03046	1.04686	1.93957	0.0524316	0.0963984	FALSE	Not significant	T265_12868(PH domain-containing protein)
T265_12806	1.42792	2.02869	2.06916	0.980442	0.326868			Not significant	T265_12806(Secreted protein)
T265_16020	3.29481	2.02698	2.28631	0.886572	0.375309	0.488585	FALSE	Not significant	T265_16020(FZ domain-containing protein)
T265_08828	5.25284	2.02695	1.06191	1.90877	0.0562919	0.102432	FALSE	Not significant	T265_08828(TRAUB domain-containing protein)
T265_06918	56.3995	2.02112	0.406507	4.97193	6.62906e-07	3.58554e-06	TRUE	Up-regulated	T265_06918(F-box domain-containing protein)
T265_15957	18.9939	2.01384	0.702041	2.86855	0.00412359	0.0105469	FALSE	Not significant	T265_15957(Amine oxidase)
T265_01960	276.479	2.00578	0.208778	9.60721	7.45406e-22	2.6213e-20	TRUE	Up-regulated	T265_01960(TPR_REGION domain-containing protein)
T265_08215	1.21859	2.00565	2.90335	0.690806	0.489688			Not significant	T265_08215(Nucleoside diphosphate kinase)
T265_11482	24.0926	2.00306	0.644431	3.10825	0.00188196	0.00521901	TRUE	Up-regulated	T265_11482(Sodium/potassium-transporting ATPase subunit beta)
T265_07656	6.30261	1.99741	1.21752	1.64055	0.100891	0.166802	FALSE	Not significant	T265_07656()
T265_13179	25.2706	1.99333	0.745335	2.67441	0.0074861	0.0178332	FALSE	Not significant	T265_13179(Lipoprotein)
T265_06244	3.34071	1.99024	1.65702	1.2011	0.229712	0.330752	FALSE	Not significant	T265_06244(DUF5641 domain-containing protein)
T265_14160	7.36685	1.98276	1.12162	1.76777	0.0770994	0.133264	FALSE	Not significant	T265_14160(LIM zinc-binding domain-containing protein)
T265_12099	2.61475	1.98166	1.94231	1.02026	0.307605	0.417095	FALSE	Not significant	T265_12099(Zinc finger, C2H2 type)
T265_15699	6.80147	1.97075	1.20245	1.63895	0.101225	0.1672	FALSE	Not significant	T265_15699(Peptidase_C25 domain-containing protein)
T265_09665	138.674	1.96935	0.273576	7.19852	6.08681e-13	7.78593e-12	TRUE	Up-regulated	T265_09665(Ras-like protein family member 10B)
T265_04853	83.6317	1.96637	0.395736	4.9689	6.73327e-07	3.63826e-06	TRUE	Up-regulated	T265_04853(Cadherin domain protein)
T265_00683	99.1109	1.96548	0.373266	5.26562	1.39718e-07	8.49319e-07	TRUE	Up-regulated	T265_00683(G_PROTEIN_RECEP_F1_2 domain-containing protein)
T265_11199	4.14353	1.95867	1.15983	1.68875	0.0912672	0.15365	FALSE	Not significant	T265_11199()
T265_00295	25.0803	1.95713	0.632465	3.09446	0.00197174	0.00544562	TRUE	Up-regulated	T265_00295(C1q domain-containing protein)
T265_11569	142.88	1.95684	0.860427	2.27426	0.0229503	0.0473659	FALSE	Not significant	T265_11569(Peptidase C13 family protein)
T265_12550	21.1574	1.95675	0.649623	3.01213	0.00259422	0.00696176	TRUE	Up-regulated	T265_12550(Protein kinase domain-containing protein)
T265_07068	58.6227	1.95325	0.527871	3.70023	0.000215403	0.000735451	TRUE	Up-regulated	T265_07068()
T265_09662	28.3589	1.95137	0.639025	3.05367	0.00226059	0.00615209	TRUE	Up-regulated	T265_09662(G_PROTEIN_RECEP_F1_2 domain-containing protein)
T265_14313	236.845	1.95103	0.233855	8.34289	7.24988e-17	1.50809e-15	TRUE	Up-regulated	T265_14313(Immunoglobulin domain protein)
T265_06271	1.97307	1.94744	2.1538	0.904189	0.365895			Not significant	T265_06271(DUF4147 domain-containing protein)
T265_08749	75.3928	1.94638	0.402046	4.84119	1.29061e-06	6.67949e-06	TRUE	Up-regulated	T265_08749(Calmodulin)
T265_13118	19.7024	1.94303	0.753557	2.57848	0.00992367	0.0228353	FALSE	Not significant	T265_13118(Neur_chan_LBD domain-containing protein)
T265_12251	2.3202	1.94231	2.07497	0.936066	0.349239	0.461661	FALSE	Not significant	T265_12251(MMS19 nucleotide excision repair protein)
T265_05589	12.6804	1.94077	1.11004	1.74838	0.0803984	0.138038	FALSE	Not significant	T265_05589(Matrix)
T265_00572	306.815	1.93306	0.207937	9.29636	1.4534e-20	4.48312e-19	TRUE	Up-regulated	T265_00572(Actin)
T265_05062	45.091	1.93258	0.504331	3.83196	0.000127126	0.000454153	TRUE	Up-regulated	T265_05062(COesterase domain-containing protein)
T265_00434	2123.71	1.92805	0.389566	4.94924	7.4503e-07	4.00765e-06	TRUE	Up-regulated	T265_00434(MFS domain-containing protein)
T265_12457	806.743	1.92339	0.426435	4.5104	6.47065e-06	2.97518e-05	TRUE	Up-regulated	T265_12457(Peptidase_M14 domain-containing protein)
T265_14292	216.904	1.92314	0.228447	8.41835	3.81833e-17	8.16292e-16	TRUE	Up-regulated	T265_14292(G_PROTEIN_RECEP_F1_2 domain-containing protein)
T265_08080	10.28	1.92206	1.14483	1.6789	0.0931714	0.156289	FALSE	Not significant	T265_08080(G_PROTEIN_RECEP_F1_2 domain-containing protein)
T265_01409	15.4832	1.91736	0.917418	2.08995	0.0366219	0.0709949	FALSE	Not significant	T265_01409(G_PROTEIN_RECEP_F1_2 domain-containing protein)
T265_06222	38.8538	1.91665	0.396488	4.83407	1.3377e-06	6.90665e-06	TRUE	Up-regulated	T265_06222(Lipoprotein)
T265_01778	385.664	1.91401	0.259035	7.38903	1.47908e-13	2.04458e-12	TRUE	Up-regulated	T265_01778(Roundabout)
T265_13867	4.53869	1.91185	1.1844	1.6142	0.106485	0.174474	FALSE	Not significant	T265_13867(Alpha-carbonic anhydrase domain-containing protein)
T265_11951	2.30712	1.90556	2.24793	0.847696	0.396607	0.509429	FALSE	Not significant	T265_11951(ABC transmembrane type-1 domain-containing protein)
T265_13094	41.7668	1.90486	0.673062	2.83014	0.00465274	0.0117362	FALSE	Not significant	T265_13094(Zinc finger, C4 type)
T265_11331	6.78638	1.90387	1.11315	1.71035	0.0872004	0.148045	FALSE	Not significant	T265_11331(Retrovirus-related Pol polyprotein from type-1 retrotransposable element R1)
T265_13502	36.4609	1.90265	0.625937	3.03969	0.00236825	0.00641113	TRUE	Up-regulated	T265_13502(Dynein light chain)
T265_13644	3.04847	1.89722	1.51569	1.25172	0.210674	0.308397	FALSE	Not significant	T265_13644(Protein-tyrosine-phosphatase)
T265_05828	7.41204	1.88329	0.98405	1.91381	0.0556443	0.101493	FALSE	Not significant	T265_05828(Core histone H2A/H2B/H3/H4)
T265_02075	146.581	1.88148	0.408912	4.60119	4.20094e-06	1.99618e-05	TRUE	Up-regulated	T265_02075(Ig-like domain-containing protein)
T265_15314	19.8661	1.87957	0.904643	2.0777	0.0377374	0.0728173	FALSE	Not significant	T265_15314(Legumain)
T265_13172	663.343	1.87423	0.202421	9.2591	2.06154e-20	6.23428e-19	TRUE	Up-regulated	T265_13172(Synaptotagmin-2)
T265_14538	2.27405	1.87325	2.51862	0.74376	0.457021	0.566414	FALSE	Not significant	T265_14538(Fibronectin type-III domain-containing protein)
T265_12464	32.0557	1.87316	0.483682	3.87271	0.00010763	0.000390318	TRUE	Up-regulated	T265_12464(Cadherin domain protein)
T265_08353	95.4242	1.87255	0.379824	4.93006	8.22046e-07	4.3913e-06	TRUE	Up-regulated	T265_08353(G_PROTEIN_RECEP_F1_2 domain-containing protein)
T265_02001	71.334	1.86759	0.450367	4.14681	3.37137e-05	0.000135608	TRUE	Up-regulated	T265_02001(BTB domain-containing protein)
T265_02092	4.74565	1.86162	1.44885	1.2849	0.198829	0.293727	FALSE	Not significant	T265_02092(SCP domain-containing protein)
T265_12395	2.31846	1.85868	2.08617	0.890952	0.372955	0.486189	FALSE	Not significant	T265_12395(SEC7 domain-containing protein)
T265_11536	26.159	1.858	0.606893	3.06149	0.00220235	0.00600723	TRUE	Up-regulated	T265_11536(G_PROTEIN_RECEP_F1_2 domain-containing protein)
T265_04703	125.73	1.85603	0.395805	4.68925	2.74205e-06	1.34376e-05	TRUE	Up-regulated	T265_04703(Beta-1,3-galactosyl-O-glycosyl-glycoprotein beta-1,6-N-acetylglucosaminyltransferase 4)
T265_13366	6.54975	1.85287	1.23512	1.50016	0.133573	0.210919	FALSE	Not significant	T265_13366(Cyclic nucleotide-binding domain-containing protein)
T265_12799	0.902744	1.85007	3.44589	0.536892	0.591342			Not significant	T265_12799(Ion_trans domain-containing protein)
T265_12631	0.960901	1.84991	3.39899	0.544252	0.586268			Not significant	T265_12631(Phospholipid scramblase)
T265_04642	1.404	1.84884	3.13137	0.590424	0.554907			Not significant	T265_04642()
T265_00452	1.00148	1.84816	2.99727	0.616616	0.537488			Not significant	T265_00452(Autophagy-related protein 101)
T265_07083	1.47297	1.84681	2.77843	0.664698	0.506244			Not significant	T265_07083(Secreted protein)
T265_12593	18.1934	1.84657	0.871316	2.11929	0.0340661	0.0667859	FALSE	Not significant	T265_12593(G_PROTEIN_RECEP_F1_2 domain-containing protein)
T265_06360	1.64357	1.8458	2.64677	0.697381	0.485564			Not significant	T265_06360(DUF2693 domain-containing protein)
T265_03007	0.779645	1.84243	3.14066	0.586639	0.557447			Not significant	T265_03007(DUF4258 domain-containing protein)
T265_05999	4.3652	1.84238	1.49045	1.23612	0.216414	0.315134	FALSE	Not significant	T265_05999(BZIP domain-containing protein)
T265_02373	2.71998	1.84195	1.75204	1.05132	0.293111	0.402599	FALSE	Not significant	T265_02373(FGE-sulfatase domain-containing protein)
T265_15274	19.6806	1.83825	0.687565	2.67356	0.00750502	0.0178664	FALSE	Not significant	T265_15274(LITAF domain-containing protein)
T265_01084	0.562096	1.83762	3.81062	0.482237	0.629637			Not significant	T265_01084(Histone domain-containing protein)
T265_09046	3169.31	1.83464	0.198979	9.22026	2.96394e-20	8.79085e-19	TRUE	Up-regulated	T265_09046(L-lactate dehydrogenase)
T265_13901	7040.15	1.83266	0.214007	8.56356	1.09439e-17	2.47178e-16	TRUE	Up-regulated	T265_13901(SERPIN domain-containing protein)
T265_16009	0.570691	1.82423	3.97161	0.459317	0.646007			Not significant	T265_16009(Ice-structuring protein 4-like)
T265_00454	0.656068	1.82394	3.71408	0.491088	0.623364			Not significant	T265_00454(Pyr_redox_2 domain-containing protein)
T265_07737	1.50027	1.82022	2.40208	0.757769	0.448589			Not significant	T265_07737()
T265_16334	11.3639	1.81823	0.754885	2.40863	0.0160127	0.0346509	FALSE	Not significant	T265_16334(Peptidase_M3 domain-containing protein)
T265_13269	0.675761	1.81759	3.22449	0.563684	0.572969			Not significant	T265_13269(DEK_C domain-containing protein)
T265_07568	5.07816	1.81605	1.30765	1.38879	0.164897	0.251196	FALSE	Not significant	T265_07568(DUF1758 domain-containing protein)
T265_11401	1.54205	1.81513	2.33372	0.777781	0.436698			Not significant	T265_11401(PRE_C2HC domain-containing protein)
T265_04546	71.6196	1.81411	0.462081	3.92595	8.63889e-05	0.000320723	TRUE	Up-regulated	T265_04546(Calbindin-32)
T265_13552	18.9966	1.81153	0.659549	2.74662	0.00602134	0.014704	FALSE	Not significant	T265_13552(Transposase)
T265_09365	73.1709	1.81135	0.423145	4.28068	1.86321e-05	7.86366e-05	TRUE	Up-regulated	T265_09365()
T265_05689	0.55161	1.80981	4.03334	0.448713	0.653639			Not significant	T265_05689(Movement protein)
T265_15635	0.438053	1.80981	4.03334	0.448712	0.65364			Not significant	T265_15635(G_PROTEIN_RECEP_F2_3 domain-containing protein)
T265_08041	0.336353	1.8098	4.03334	0.44871	0.653641			Not significant	T265_08041(Proteoglycan 4-like)
T265_03740	0.333389	1.8098	4.03334	0.44871	0.653641			Not significant	T265_03740(Reverse transcriptase domain-containing protein)
T265_04451	0.228724	1.80979	4.03334	0.448708	0.653642			Not significant	T265_04451()
T265_04475	0.228724	1.80979	4.03334	0.448708	0.653642			Not significant	T265_04475(Ephrin RBD domain-containing protein)
T265_06578	0.228724	1.80979	4.03334	0.448708	0.653642			Not significant	T265_06578(Mediator of RNA polymerase II transcription subunit 13)
T265_07400	0.228724	1.80979	4.03334	0.448708	0.653642			Not significant	T265_07400()
T265_07513	0.228724	1.80979	4.03334	0.448708	0.653642			Not significant	T265_07513()
T265_08156	0.228724	1.80979	4.03334	0.448708	0.653642			Not significant	T265_08156(MOSC domain-containing protein)
T265_08734	0.228724	1.80979	4.03334	0.448708	0.653642			Not significant	T265_08734()
T265_10229	0.228724	1.80979	4.03334	0.448708	0.653642			Not significant	T265_10229()
T265_10391	0.228724	1.80979	4.03334	0.448708	0.653642			Not significant	T265_10391()
T265_10667	0.228724	1.80979	4.03334	0.448708	0.653642			Not significant	T265_10667(Peptidase A1 domain-containing protein)
T265_11017	0.228724	1.80979	4.03334	0.448708	0.653642			Not significant	T265_11017()
T265_11125	0.228724	1.80979	4.03334	0.448708	0.653642			Not significant	T265_11125(4F5 domain-containing protein)
T265_13161	0.228724	1.80979	4.03334	0.448708	0.653642			Not significant	T265_13161(Ovule protein)
T265_14282	0.228724	1.80979	4.03334	0.448708	0.653642			Not significant	T265_14282()
T265_16062	0.228724	1.80979	4.03334	0.448708	0.653642			Not significant	T265_16062(Rbsn domain-containing protein)
T265_16187	0.228724	1.80979	4.03334	0.448708	0.653642			Not significant	T265_16187()
T265_07861	0.874496	1.80952	3.95586	0.457427	0.647364			Not significant	T265_07861()
T265_12044	1.08377	1.80937	2.43341	0.743555	0.457146			Not significant	T265_12044(F-box family protein)
T265_07449	0.748721	1.80775	3.58031	0.504914	0.613619			Not significant	T265_07449()
T265_12183	0.748721	1.80775	3.58031	0.504914	0.613619			Not significant	T265_12183()
T265_01416	0.868568	1.80688	3.43222	0.526447	0.598578			Not significant	T265_01416()
T265_04836	0.850422	1.80375	3.02549	0.596184	0.551052			Not significant	T265_04836(BACK domain-containing protein)
T265_13156	32.4607	1.80303	0.549282	3.28253	0.00102881	0.00304219	TRUE	Up-regulated	T265_13156(Secretory peptide)
T265_02641	183.759	1.80212	0.282	6.3905	1.65339e-10	1.55623e-09	TRUE	Up-regulated	T265_02641(Frizzled-4)
T265_06480	7.28536	1.79898	1.38094	1.30273	0.192668	0.28576	FALSE	Not significant	T265_06480(Carn_acyltransf domain-containing protein)
T265_16149	2.01587	1.79869	2.1788	0.825542	0.409064			Not significant	T265_16149(H/ACA ribonucleoprotein complex subunit)
T265_11815	0.653462	1.79773	3.25738	0.551894	0.581021			Not significant	T265_11815(RAD51_interact domain-containing protein)
T265_11392	0.665922	1.79772	3.2378	0.55523	0.578737			Not significant	T265_11392(Maelstrom domain-containing protein)
T265_04907	0.226432	1.7971	4.03444	0.445439	0.656002			Not significant	T265_04907(WYL domain-containing protein)
T265_12054	0.226432	1.7971	4.03444	0.445439	0.656002			Not significant	T265_12054()
T265_14523	6.59382	1.79661	1.02485	1.75304	0.079596	0.136899	FALSE	Not significant	T265_14523(Fibronectin type-III domain-containing protein)
T265_05028	4.45566	1.79408	1.3785	1.30147	0.193098	0.28624	FALSE	Not significant	T265_05028(DUF4378 domain-containing protein)
T265_05295	5.31762	1.79319	1.50278	1.19324	0.232773	0.334223	FALSE	Not significant	T265_05295(BPTI/Kunitz inhibitor domain-containing protein)
T265_04211	1376.61	1.78703	0.155959	11.4583	2.13564e-30	1.47798e-28	TRUE	Up-regulated	T265_04211(Leucine Rich repeat-containing domain protein)
T265_13864	3.443	1.78648	2.33535	0.764975	0.444286	0.554446	FALSE	Not significant	T265_13864(NPH3 domain-containing protein)
T265_15826	0.544666	1.78501	3.8496	0.463687	0.642872			Not significant	T265_15826(DNA-directed RNA polymerase)
T265_00942	0.538134	1.78434	4.03556	0.442155	0.658377			Not significant	T265_00942(Peptidase A2 domain-containing protein)
T265_04743	0.519807	1.78434	4.03556	0.442155	0.658377			Not significant	T265_04743(Apple domain-containing protein)
T265_07994	0.42736	1.78434	4.03556	0.442154	0.658378			Not significant	T265_07994(Sterile domain-containing protein)
T265_09304	0.42736	1.78434	4.03556	0.442154	0.658378			Not significant	T265_09304(TGFb_propeptide domain-containing protein)
T265_00179	0.331769	1.78433	4.03556	0.442153	0.658379			Not significant	T265_00179()
T265_01024	0.328805	1.78433	4.03556	0.442153	0.658379			Not significant	T265_01024()
T265_07369	0.322696	1.78433	4.03556	0.442153	0.658379			Not significant	T265_07369(DUF3825 domain-containing protein)
T265_10875	0.322696	1.78433	4.03556	0.442153	0.658379			Not significant	T265_10875(EF-hand domain-containing protein)
T265_15371	0.328805	1.78433	4.03556	0.442153	0.658379			Not significant	T265_15371(PHB domain-containing protein)
T265_00181	0.22414	1.78433	4.03556	0.442151	0.65838			Not significant	T265_00181(Arrestin_N domain-containing protein)
T265_00278	0.22414	1.78433	4.03556	0.442151	0.65838			Not significant	T265_00278(Integron gene cassette protein)
T265_00341	0.22414	1.78433	4.03556	0.442151	0.65838			Not significant	T265_00341(CS domain-containing protein)
T265_01408	0.22414	1.78433	4.03556	0.442151	0.65838			Not significant	T265_01408(CLU_N domain-containing protein)
T265_01713	0.22414	1.78433	4.03556	0.442151	0.65838			Not significant	T265_01713(Peptidase A1 domain-containing protein)
T265_01866	0.22414	1.78433	4.03556	0.442151	0.65838			Not significant	T265_01866(Peptidase A2 domain-containing protein)
T265_01933	0.22414	1.78433	4.03556	0.442151	0.65838			Not significant	T265_01933(Rep_fac-A_C domain-containing protein)
T265_04052	0.22414	1.78433	4.03556	0.442151	0.65838			Not significant	T265_04052(Secreted protein)
T265_07289	0.22414	1.78433	4.03556	0.442151	0.65838			Not significant	T265_07289()
T265_07433	0.22414	1.78433	4.03556	0.442151	0.65838			Not significant	T265_07433()
T265_07944	0.22414	1.78433	4.03556	0.442151	0.65838			Not significant	T265_07944(Secreted protein)
T265_09308	0.22414	1.78433	4.03556	0.442151	0.65838			Not significant	T265_09308(Nucleolar protein 6)
T265_09340	0.22414	1.78433	4.03556	0.442151	0.65838			Not significant	T265_09340()
T265_09612	0.22414	1.78433	4.03556	0.442151	0.65838			Not significant	T265_09612(Retrovirus-related Pol polyprotein from transposon TNT 1-94)
T265_03691	0.852129	1.78425	3.98448	0.447801	0.654297			Not significant	T265_03691(C2 domain-containing protein)
T265_10813	0.852129	1.78425	3.98448	0.447801	0.654297			Not significant	T265_10813()
T265_01761	0.869913	1.78421	3.96177	0.450357	0.652453			Not significant	T265_01761()
T265_04023	0.941248	1.78258	3.33722	0.53415	0.593238			Not significant	T265_04023(DUF433 domain-containing protein)
T265_10574	1.14779	1.78192	3.16129	0.563668	0.57298			Not significant	T265_10574(Prolactin receptor)
T265_15907	0.950503	1.78084	2.92665	0.60849	0.542863			Not significant	T265_15907(Transposase)
T265_10489	6.94676	1.77979	1.23055	1.44634	0.148082	0.230294	FALSE	Not significant	T265_10489(AraC family transcriptional regulator)
T265_01364	1452.59	1.77785	0.23964	7.41883	1.18158e-13	1.66314e-12	TRUE	Up-regulated	T265_01364()
T265_13216	2.64274	1.77528	2.2521	0.788277	0.430535	0.541163	FALSE	Not significant	T265_13216(Helicase protein)
T265_01843	711.07	1.77402	0.154422	11.4881	1.51331e-30	1.06089e-28	TRUE	Up-regulated	T265_01843(HMG box domain-containing protein)
T265_03090	11.2941	1.77299	0.941109	1.88394	0.0595734	0.107371	FALSE	Not significant	T265_03090()
T265_02891	0.660171	1.77197	3.21649	0.5509	0.581702			Not significant	T265_02891()
T265_08222	184.973	1.77025	0.284372	6.22514	4.81136e-10	4.24375e-09	TRUE	Up-regulated	T265_08222(acidPPc domain-containing protein)
T265_15057	3.36677	1.76906	1.51886	1.16473	0.244128	0.347384	FALSE	Not significant	T265_15057(Transposase)
T265_08625	85.6225	1.76762	0.291813	6.05737	1.38369e-09	1.13599e-08	TRUE	Up-regulated	T265_08625(Serine proteinase inhibitor)
T265_08901	70.0226	1.76675	0.448244	3.94149	8.0977e-05	0.000301978	TRUE	Up-regulated	T265_08901()
T265_01578	47.0059	1.76334	0.42027	4.19574	2.71981e-05	0.000111308	TRUE	Up-regulated	T265_01578(G_PROTEIN_RECEP_F1_2 domain-containing protein)
T265_11032	15.331	1.76223	0.738515	2.38619	0.0170241	0.0365537	FALSE	Not significant	T265_11032(Ras-associating domain-containing protein)
T265_14724	16.9917	1.75934	0.922887	1.90634	0.0566056	0.102864	FALSE	Not significant	T265_14724(PBPe domain-containing protein)
T265_12259	6.81155	1.75847	1.02055	1.72307	0.0848763	0.144782	FALSE	Not significant	T265_12259(XRN_N domain-containing protein)
T265_14859	272.299	1.7527	0.833361	2.10317	0.0354505	0.0689716	FALSE	Not significant	T265_14859(Legumain)
T265_13740	47.8994	1.7512	0.450402	3.88807	0.000101045	0.00036854	TRUE	Up-regulated	T265_13740(Cadherin domain-containing protein)
T265_09168	29.6717	1.74918	0.564349	3.09946	0.00193871	0.00536261	TRUE	Up-regulated	T265_09168(Protein kinase domain-containing protein)
T265_10707	0.749933	1.74831	3.19695	0.546869	0.584469			Not significant	T265_10707(Ovule protein)
T265_03847	0.316273	1.74742	4.03884	0.432654	0.665266			Not significant	T265_03847(Transposase)
T265_07120	0.316273	1.74742	4.03884	0.432654	0.665266			Not significant	T265_07120()
T265_12880	0.325346	1.74742	4.03884	0.432654	0.665266			Not significant	T265_12880(Fibronectin type-III domain-containing protein)
T265_10042	0.217717	1.74741	4.03884	0.432652	0.665267			Not significant	T265_10042()
T265_05046	346.097	1.74523	0.844567	2.06642	0.0387892	0.0745936	FALSE	Not significant	T265_05046(Legumain)
T265_14204	0.95938	1.74385	3.15712	0.552354	0.580706			Not significant	T265_14204(Integrase catalytic domain-containing protein)
T265_12979	37.4693	1.74287	0.494259	3.52623	0.000421513	0.00136166	TRUE	Up-regulated	T265_12979(RRM domain-containing protein)
T265_08509	44.4369	1.7385	0.678717	2.56145	0.0104238	0.0238069	FALSE	Not significant	T265_08509(Dynein light chain)
T265_09639	0.82805	1.73836	2.79263	0.622481	0.533626			Not significant	T265_09639()
T265_04193	262.935	1.73637	0.206628	8.40336	4.33877e-17	9.22073e-16	TRUE	Up-regulated	T265_04193(SET domain-containing protein)
T265_08103	63.7096	1.73587	0.436434	3.97739	6.96754e-05	0.000263935	TRUE	Up-regulated	T265_08103(Ig-like domain-containing protein)
T265_08955	0.42161	1.73482	3.78757	0.458031	0.64693			Not significant	T265_08955(TPT domain-containing protein)
T265_01247	0.634084	1.73474	3.82964	0.452978	0.650565			Not significant	T265_01247(Retrotransposon protein)
T265_12085	0.430683	1.73432	4.04003	0.429285	0.667716			Not significant	T265_12085(Transposase)
T265_05887	0.215425	1.73431	4.04003	0.429281	0.667718			Not significant	T265_05887()
T265_10992	0.215425	1.73431	4.04003	0.429281	0.667718			Not significant	T265_10992(Transposase)
T265_12157	0.215425	1.73431	4.04003	0.429281	0.667718			Not significant	T265_12157()
T265_08358	1.99108	1.73196	1.9738	0.877475	0.380229			Not significant	T265_08358(F-box domain-containing protein)
T265_01983	24.1649	1.73148	0.520837	3.32443	0.000886004	0.00266072	TRUE	Up-regulated	T265_01983(AB hydrolase-1 domain-containing protein)
T265_05909	47.2555	1.73138	0.580032	2.98497	0.00283605	0.00753069	TRUE	Up-regulated	T265_05909(AA_kinase domain-containing protein)
T265_14492	12.9231	1.72972	0.781823	2.21242	0.0269378	0.05442	FALSE	Not significant	T265_14492(Solute carrier family 35 member F3)
T265_02660	42.7542	1.72814	0.482636	3.58063	0.00034277	0.0011289	TRUE	Up-regulated	T265_02660(Antioxidant, AhpC/TSA family)
T265_11807	1.57322	1.72779	2.44392	0.706975	0.479582			Not significant	T265_11807(Transposase)
T265_06423	52.888	1.72575	0.386234	4.46814	7.89034e-06	3.58519e-05	TRUE	Up-regulated	T265_06423(G_PROTEIN_RECEP_F1_2 domain-containing protein)
T265_04848	31.4973	1.72473	0.551028	3.13003	0.00174788	0.00488735	TRUE	Up-regulated	T265_04848()
T265_11828	0.839611	1.72008	3.11728	0.551789	0.581093			Not significant	T265_11828()
T265_00328	1.94457	1.71952	2.55255	0.673649	0.500535			Not significant	T265_00328(PH domain-containing protein)
T265_13177	1.05916	1.71869	3.32655	0.516657	0.605396			Not significant	T265_13177(DHC_N1 domain-containing protein)
T265_11141	1.05844	1.71868	3.32723	0.51655	0.60547			Not significant	T265_11141(PH domain-containing protein)
T265_13959	450.218	1.71725	0.177863	9.65489	4.68644e-22	1.67533e-20	TRUE	Up-regulated	T265_13959(EGF-like domain-containing protein)
T265_00941	6.30186	1.7167	1.26552	1.35652	0.174933	0.263768	FALSE	Not significant	T265_00941(Fork-head domain-containing protein)
T265_15410	0.634387	1.71658	3.74792	0.45801	0.646946			Not significant	T265_15410(ML domain-containing protein)
T265_01383	59.4591	1.71635	0.435179	3.94402	8.01275e-05	0.00029912	TRUE	Up-regulated	T265_01383(Ig-like domain-containing protein)
T265_12969	0.522653	1.71573	3.97663	0.431452	0.66614			Not significant	T265_12969(RdRp)
T265_13282	0.535113	1.71573	3.97663	0.431452	0.66614			Not significant	T265_13282(ACC_central domain-containing protein)
T265_15887	0.522653	1.71573	3.97663	0.431452	0.66614			Not significant	T265_15887(Pecanex-like protein)
T265_16236	0.522653	1.71573	3.97663	0.431452	0.66614			Not significant	T265_16236(Holocytochrome-c synthase)
T265_01985	62.7698	1.71406	0.344619	4.97379	6.5657e-07	3.55483e-06	TRUE	Up-regulated	T265_01985(G_PROTEIN_RECEP_F1_2 domain-containing protein)
T265_00777	104.694	1.70905	0.301495	5.66858	1.43988e-08	1.02068e-07	TRUE	Up-regulated	T265_00777(G_PROTEIN_RECEP_F1_2 domain-containing protein)
T265_00478	158.627	1.70717	0.306288	5.57374	2.49333e-08	1.69402e-07	TRUE	Up-regulated	T265_00478(Transmembrane protein)
T265_14463	68.2092	1.7007	0.363437	4.67948	2.87602e-06	1.40178e-05	TRUE	Up-regulated	T265_14463(Kininogen-1-like)
T265_14070	9.25133	1.6981	0.92637	1.83307	0.0667915	0.118249	FALSE	Not significant	T265_14070()
T265_03405	41.3262	1.69727	0.450715	3.76573	0.000166065	0.000580393	TRUE	Up-regulated	T265_03405(Trypsin)
T265_08101	186.2	1.69671	0.20572	8.24767	1.61519e-16	3.18205e-15	TRUE	Up-regulated	T265_08101(Alpha-1,6-mannosyl-glycoprotein 6-beta-N-acetylglucosaminyltransferase)
T265_03528	1.04367	1.69516	2.85393	0.593972	0.552531			Not significant	T265_03528()
T265_11663	14.2042	1.69343	0.683694	2.47688	0.0132538	0.0293213	FALSE	Not significant	T265_11663(Legumain)
T265_03209	0.957148	1.68811	3.38634	0.498506	0.618127			Not significant	T265_03209(Pept_C1 domain-containing protein)
T265_01504	143.085	1.68796	0.335071	5.0376	4.71412e-07	2.62203e-06	TRUE	Up-regulated	T265_01504(Tetraspanin)
T265_12613	0.84341	1.687	3.50123	0.481832	0.629926			Not significant	T265_12613()
T265_12626	2.25574	1.68659	2.64296	0.638144	0.52338	0.627893	FALSE	Not significant	T265_12626(Lig_chan-Glu_bd domain-containing protein)
T265_15592	0.61926	1.68444	3.82066	0.440877	0.659302			Not significant	T265_15592(SHSP domain-containing protein)
T265_03908	0.610006	1.68434	3.83541	0.439154	0.66055			Not significant	T265_03908(Secreted protein)
T265_01031	54.7534	1.68389	0.43063	3.91029	9.2185e-05	0.000340133	TRUE	Up-regulated	T265_01031(LAM_G_DOMAIN domain-containing protein)
T265_13868	7.45823	1.68309	1.27259	1.32257	0.185979	0.277286	FALSE	Not significant	T265_13868(Alpha-carbonic anhydrase domain-containing protein)
T265_06243	0.798043	1.683	4.04477	0.416093	0.677342			Not significant	T265_06243()
T265_10203	0.625369	1.683	4.04477	0.416092	0.677342			Not significant	T265_10203(CPSF73-100_C domain-containing protein)
T265_09020	0.600932	1.683	4.04477	0.416092	0.677343			Not significant	T265_09020()
T265_12335	0.600932	1.683	4.04477	0.416092	0.677343			Not significant	T265_12335(Secreted protein)
T265_06052	0.529597	1.683	4.04477	0.416092	0.677343			Not significant	T265_06052(ATPase)
T265_09122	0.520705	1.683	4.04477	0.416092	0.677343			Not significant	T265_09122(PilZ domain-containing protein)
T265_05405	0.41604	1.68299	4.04477	0.41609	0.677344			Not significant	T265_05405()
T265_01461	0.409931	1.68299	4.04477	0.41609	0.677344			Not significant	T265_01461(Ion_trans_N domain-containing protein)
T265_05856	0.314339	1.68298	4.04477	0.416089	0.677345			Not significant	T265_05856()
T265_06272	0.314339	1.68298	4.04477	0.416089	0.677345			Not significant	T265_06272()
T265_09772	0.311375	1.68298	4.04477	0.416089	0.677345			Not significant	T265_09772(Gelsolin-like domain-containing protein)
T265_09969	0.314339	1.68298	4.04477	0.416089	0.677345			Not significant	T265_09969(Ovule protein)
T265_13825	0.311375	1.68298	4.04477	0.416089	0.677345			Not significant	T265_13825(Autophagy protein 5)
T265_14179	0.314339	1.68298	4.04477	0.416089	0.677345			Not significant	T265_14179(Enhancer of polycomb-like protein)
T265_14877	0.314339	1.68298	4.04477	0.416089	0.677345			Not significant	T265_14877()
T265_15213	0.314339	1.68298	4.04477	0.416089	0.677345			Not significant	T265_15213(ZU5 domain-containing protein)
T265_15927	0.311375	1.68298	4.04477	0.416089	0.677345			Not significant	T265_15927(Protein SDA1)
T265_16052	0.314339	1.68298	4.04477	0.416089	0.677345			Not significant	T265_16052(Parvo_NS1 domain-containing protein)
T265_02195	0.206711	1.68298	4.04477	0.416087	0.677347			Not significant	T265_02195(UDP-N-acetylglucosamine kinase)
T265_02453	0.206711	1.68298	4.04477	0.416087	0.677347			Not significant	T265_02453(Tub domain-containing protein)
T265_04741	0.206711	1.68298	4.04477	0.416087	0.677347			Not significant	T265_04741()
T265_05204	0.206711	1.68298	4.04477	0.416087	0.677347			Not significant	T265_05204(Secreted protein)
T265_06147	0.206711	1.68298	4.04477	0.416087	0.677347			Not significant	T265_06147()
T265_07268	0.206711	1.68298	4.04477	0.416087	0.677347			Not significant	T265_07268(Arrestin_N domain-containing protein)
T265_07703	0.206711	1.68298	4.04477	0.416087	0.677347			Not significant	T265_07703()
T265_08379	0.206711	1.68298	4.04477	0.416087	0.677347			Not significant	T265_08379()
T265_09234	0.206711	1.68298	4.04477	0.416087	0.677347			Not significant	T265_09234(Oxidoreductase)
T265_09713	0.206711	1.68298	4.04477	0.416087	0.677347			Not significant	T265_09713(Doublecortin domain-containing protein)
T265_10530	0.206711	1.68298	4.04477	0.416087	0.677347			Not significant	T265_10530()
T265_11188	0.206711	1.68298	4.04477	0.416087	0.677347			Not significant	T265_11188()
T265_11813	0.206711	1.68298	4.04477	0.416087	0.677347			Not significant	T265_11813(Sortilin-Vps10 domain-containing protein)
T265_11832	0.206711	1.68298	4.04477	0.416087	0.677347			Not significant	T265_11832(Peptidase A1 domain-containing protein)
T265_12047	0.206711	1.68298	4.04477	0.416087	0.677347			Not significant	T265_12047(Transposase)
T265_12236	0.206711	1.68298	4.04477	0.416087	0.677347			Not significant	T265_12236(Serine/threonine-protein kinase)
T265_12272	0.206711	1.68298	4.04477	0.416087	0.677347			Not significant	T265_12272()
T265_12000	11660.9	1.67995	0.176881	9.4976	2.14792e-21	7.20153e-20	TRUE	Up-regulated	T265_12000(Propionyl-CoA carboxylase beta chain, mitochondrial)
T265_14605	6.05435	1.67814	1.10596	1.51737	0.129174	0.205313	FALSE	Not significant	T265_14605(Alpha/beta hydrolase)
T265_06649	293.293	1.67501	0.262516	6.3806	1.76401e-10	1.64885e-09	TRUE	Up-regulated	T265_06649(Netrin receptor UNC5)
T265_15294	32.8529	1.67315	0.499692	3.34836	0.000812914	0.0024687	TRUE	Up-regulated	T265_15294(Ras family protein)
T265_08028	1.48392	1.67252	2.40602	0.695141	0.486967			Not significant	T265_08028()
T265_11008	25.5824	1.67205	0.788613	2.12024	0.0339856	0.0666639	FALSE	Not significant	T265_11008(Glycosyltransferase family 92 protein)
T265_04691	3.56074	1.66518	1.50962	1.10304	0.270009	0.377936	FALSE	Not significant	T265_04691()
T265_12797	51.5298	1.66363	0.406904	4.08851	4.34151e-05	0.000170812	TRUE	Up-regulated	T265_12797(Cadherin domain protein)
T265_15189	3.00462	1.66301	1.51863	1.09507	0.273485	0.382206	FALSE	Not significant	T265_15189()
T265_00847	29234.7	1.66249	0.196797	8.44771	2.97065e-17	6.41423e-16	TRUE	Up-regulated	T265_00847(Glutathione transferase)
T265_07938	2117.76	1.66042	0.197799	8.39448	4.67979e-17	9.88708e-16	TRUE	Up-regulated	T265_07938(Putative aquaporin-9)
T265_04040	70.991	1.659	0.307492	5.39527	6.84221e-08	4.32992e-07	TRUE	Up-regulated	T265_04040(Innexin)
T265_16345	1.9482	1.6558	1.9635	0.843291	0.399066			Not significant	T265_16345(NADH-quinone oxidoreductase subunit A)
T265_02779	67.2007	1.64827	0.340426	4.84179	1.28677e-06	6.67243e-06	TRUE	Up-regulated	T265_02779(Ig-like domain-containing protein)
T265_00495	104.953	1.64652	0.353815	4.6536	3.26185e-06	1.57915e-05	TRUE	Up-regulated	T265_00495(Homeobox domain-containing protein)
T265_07562	10.2484	1.64627	0.873599	1.88446	0.0595022	0.107288	FALSE	Not significant	T265_07562(IRS-type PTB domain-containing protein)
T265_14425	560.112	1.64491	0.194109	8.47415	2.36804e-17	5.16471e-16	TRUE	Up-regulated	T265_14425(Ig-like domain-containing protein)
T265_05522	21.2725	1.64152	0.581318	2.82378	0.00474609	0.0119521	FALSE	Not significant	T265_05522(Actin beta/gamma 1)
T265_03033	5.48405	1.6404	1.06283	1.54342	0.122729	0.196673	FALSE	Not significant	T265_03033()
T265_02259	30687	1.63979	0.133737	12.2613	1.46119e-34	1.28252e-32	TRUE	Up-regulated	T265_02259(Glutathione transferase)
T265_15864	79.9462	1.63224	0.368031	4.43506	9.20479e-06	4.12002e-05	TRUE	Up-regulated	T265_15864(Apple domain-containing protein)
T265_07838	4664.78	1.63211	0.218007	7.48648	7.07459e-14	1.03213e-12	TRUE	Up-regulated	T265_07838(SPARC_Ca_bdg domain-containing protein)
T265_05146	1.10208	1.63195	2.71928	0.600139	0.548413			Not significant	T265_05146(ABC transporter ATP-binding protein)
T265_07127	178.081	1.63069	0.270117	6.03698	1.57023e-09	1.28426e-08	TRUE	Up-regulated	T265_07127(Protein tweety homolog)
T265_15062	1431.3	1.6287	0.189058	8.61479	7.00696e-18	1.63738e-16	TRUE	Up-regulated	T265_15062(Hexosyltransferase)
T265_04385	16.5269	1.62643	0.833894	1.9504	0.0511279	0.0945652	FALSE	Not significant	T265_04385(G_PROTEIN_RECEP_F1_2 domain-containing protein)
T265_14237	1.70046	1.6249	2.05204	0.791845	0.428451			Not significant	T265_14237(Mab-21 domain-containing protein)
T265_12522	6.66603	1.62125	0.975397	1.66214	0.0964847	0.160823	FALSE	Not significant	T265_12522(Protein kinase domain-containing protein)
T265_00661	318.543	1.61863	0.204087	7.93107	2.17265e-15	3.83895e-14	TRUE	Up-regulated	T265_00661(Peptidase family M13)
T265_07440	195.896	1.61228	0.215723	7.47383	7.78935e-14	1.13182e-12	TRUE	Up-regulated	T265_07440(Protein kinase domain-containing protein)
T265_11178	4.40115	1.61191	1.21436	1.32737	0.184386	0.275324	FALSE	Not significant	T265_11178()
T265_13314	17.3871	1.60963	0.853703	1.88546	0.0593674	0.107089	FALSE	Not significant	T265_13314(Fmp27_GFWDK domain-containing protein)
T265_07451	16.4264	1.60563	0.738113	2.17531	0.0296067	0.0590711	FALSE	Not significant	T265_07451(Integral membrane protein)
T265_14117	34.9601	1.60236	0.430918	3.71848	0.000200426	0.000688517	TRUE	Up-regulated	T265_14117(Secreted protein)
T265_06924	107.487	1.59872	0.26228	6.09546	1.09121e-09	9.0621e-09	TRUE	Up-regulated	T265_06924(Apple domain-containing protein)
T265_07514	6.95627	1.59795	1.03647	1.54173	0.12314	0.197195	FALSE	Not significant	T265_07514()
T265_13049	5.6774	1.59396	1.14481	1.39234	0.16382	0.249944	FALSE	Not significant	T265_13049(Transmembrane protein)
T265_14776	67.2325	1.59322	0.404623	3.93754	8.23217e-05	0.000306781	TRUE	Up-regulated	T265_14776(Cadherin domain-containing protein)
T265_14636	406.805	1.59282	0.250486	6.35893	2.03166e-10	1.88112e-09	TRUE	Up-regulated	T265_14636(CN hydrolase domain-containing protein)
T265_10857	5.01328	1.59273	1.2865	1.23804	0.215703	0.314396	FALSE	Not significant	T265_10857(DUF4158 domain-containing protein)
T265_14457	94.2614	1.59234	0.34245	4.64984	3.32193e-06	1.60607e-05	TRUE	Up-regulated	T265_14457(Peptidase S1 domain-containing protein)
T265_00606	315.219	1.58937	0.196257	8.09841	5.56818e-16	1.04184e-14	TRUE	Up-regulated	T265_00606(EGF-like domain protein)
T265_15530	1555.29	1.58918	0.47407	3.35221	0.000801692	0.00243942	TRUE	Up-regulated	T265_15530(Legumain)
T265_11607	2.35012	1.58681	2.15576	0.736077	0.461684	0.571271	FALSE	Not significant	T265_11607(Homeobox domain-containing protein)
T265_12271	6.17994	1.58644	1.05071	1.50988	0.131075	0.207673	FALSE	Not significant	T265_12271(C2H2-type domain-containing protein)
T265_04911	74.4916	1.586	0.420695	3.76996	0.000163273	0.000571933	TRUE	Up-regulated	T265_04911(Protocadherin-1)
T265_06145	80.9783	1.58555	0.338932	4.67808	2.89578e-06	1.41014e-05	TRUE	Up-regulated	T265_06145()
T265_12950	29.6146	1.58499	0.58002	2.73265	0.00628261	0.0152798	FALSE	Not significant	T265_12950(CUB domain-containing protein)
T265_05082	8255.68	1.58347	0.138439	11.438	2.69932e-30	1.85617e-28	TRUE	Up-regulated	T265_05082(Multifunctional fusion protein L-glutamate gamma-semialdehyde dehydrogenase Delta-1-pyrroline-5-carboxylate dehydrogenase [Source:UniProtKB/TrEMBL;Acc:A0A074ZQ56])
T265_02701	33.7027	1.57859	0.443221	3.56163	0.00036856	0.00120794	TRUE	Up-regulated	T265_02701(G_PROTEIN_RECEP_F1_2 domain-containing protein)
T265_09169	6.83097	1.57773	1.12253	1.40551	0.159869	0.245232	FALSE	Not significant	T265_09169(C2 domain protein)
T265_14183	0.989798	1.57651	2.86999	0.549307	0.582795			Not significant	T265_14183(Parvo_NS1 domain-containing protein)
T265_14635	118.25	1.57129	0.315694	4.97725	6.44943e-07	3.49889e-06	TRUE	Up-regulated	T265_14635(BTB domain-containing protein)
T265_08094	144.155	1.57071	0.2529	6.21079	5.27176e-10	4.61589e-09	TRUE	Up-regulated	T265_08094(zf-3CxxC domain-containing protein)
T265_13306	7.76328	1.56933	1.03725	1.51298	0.130286	0.206757	FALSE	Not significant	T265_13306(TEDC1 protein)
T265_08183	4.58416	1.56762	1.30227	1.20375	0.228684	0.329639	FALSE	Not significant	T265_08183(U-box domain-containing protein)
T265_11780	1.31018	1.56637	2.82954	0.553579	0.579867			Not significant	T265_11780()
T265_13737	51.8091	1.56159	0.447786	3.48736	0.000487817	0.00155905	TRUE	Up-regulated	T265_13737(CaMBD domain-containing protein)
T265_15166	21.0428	1.55534	0.668525	2.32652	0.0199906	0.0421604	FALSE	Not significant	T265_15166(Kazal-like domain-containing protein)
T265_12058	280.289	1.54949	0.749315	2.06788	0.0386512	0.0743812	FALSE	Not significant	T265_12058(Legumain)
T265_08022	329.454	1.54798	0.205651	7.52723	5.18285e-14	7.66493e-13	TRUE	Up-regulated	T265_08022(ADP-ribosyl cyclase/cyclic ADP-ribose hydrolase)
T265_09378	8.04018	1.54793	1.5065	1.0275	0.304186	0.414123	FALSE	Not significant	T265_09378()
T265_06075	721.876	1.54691	0.252589	6.12423	9.11234e-10	7.6737e-09	TRUE	Up-regulated	T265_06075(ZnMc domain-containing protein)
T265_00783	161.874	1.54637	0.251202	6.1559	7.46541e-10	6.36624e-09	TRUE	Up-regulated	T265_00783(BHLH domain-containing protein)
T265_00447	121.755	1.54216	0.248963	6.19433	5.85343e-10	5.0758e-09	TRUE	Up-regulated	T265_00447(Ig-like domain-containing protein)
T265_11697	8.15606	1.54109	1.07818	1.42934	0.152906	0.236331	FALSE	Not significant	T265_11697(Peptidase C13 family protein)
T265_15884	4.1143	1.53859	1.54559	0.995466	0.31951	0.430049	FALSE	Not significant	T265_15884(Peptidase_S8 domain-containing protein)
T265_15983	43.146	1.53432	0.421299	3.64188	0.000270652	0.000908441	TRUE	Up-regulated	T265_15983(Radical SAM protein)
T265_14393	9.67709	1.53369	0.95863	1.59988	0.109625	0.178859	FALSE	Not significant	T265_14393(C2H2-type domain-containing protein)
T265_13568	13.7406	1.53329	0.685167	2.23784	0.0252314	0.0515028	FALSE	Not significant	T265_13568(RICIN domain-containing protein)
T265_13427	14.7217	1.53244	0.756041	2.02693	0.0426695	0.080917	FALSE	Not significant	T265_13427(Ion_trans_2 domain-containing protein)
T265_05818	69.1645	1.53186	0.367954	4.16317	3.1386e-05	0.000126907	TRUE	Up-regulated	T265_05818(LIM zinc-binding domain-containing protein)
T265_12949	14.2532	1.53175	0.856968	1.7874	0.0738723	0.12853	FALSE	Not significant	T265_12949(CUB domain-containing protein)
T265_13957	59.4661	1.52874	0.394878	3.87143	0.000108201	0.000392123	TRUE	Up-regulated	T265_13957(PDZ/DHR/GLGF domain protein)
T265_11081	1120.01	1.52842	0.159622	9.5752	1.01664e-21	3.50659e-20	TRUE	Up-regulated	T265_11081(Mitochondrial carrier)
T265_02878	195.367	1.52737	0.250709	6.09219	1.11374e-09	9.24211e-09	TRUE	Up-regulated	T265_02878(Laminin G domain protein)
T265_16320	2.4399	1.52713	1.70014	0.898239	0.369058	0.482075	FALSE	Not significant	T265_16320(Pericentrin)
T265_05759	132.218	1.52572	0.27631	5.52179	3.3557e-08	2.23355e-07	TRUE	Up-regulated	T265_05759(C2 domain-containing protein)
T265_05857	27.5775	1.52519	0.730377	2.08822	0.0367778	0.0712714	FALSE	Not significant	T265_05857(Cadherin_C_2 domain-containing protein)
T265_14333	20813.9	1.52111	0.476371	3.19313	0.00140738	0.00403454	TRUE	Up-regulated	T265_14333(Pept_C1 domain-containing protein)
T265_15503	7.71683	1.52111	1.05221	1.44563	0.14828	0.230568	FALSE	Not significant	T265_15503(SH3_10 domain-containing protein)
T265_00600	76.5682	1.52002	0.369615	4.11245	3.91481e-05	0.000155316	TRUE	Up-regulated	T265_00600(Peptidase M12B domain-containing protein)
T265_03787	122.894	1.51469	0.339045	4.46752	7.91319e-06	3.59406e-05	TRUE	Up-regulated	T265_03787(Carboxylesterase)
T265_10131	1.57359	1.51409	2.13359	0.709643	0.477926			Not significant	T265_10131(SAC domain-containing protein)
T265_06254	92.9295	1.51379	0.438696	3.45065	0.000559232	0.00176637	TRUE	Up-regulated	T265_06254(G_PROTEIN_RECEP_F1_2 domain-containing protein)
T265_06655	34.7078	1.51216	0.493803	3.06228	0.00219657	0.005996	TRUE	Up-regulated	T265_06655(Eyes absent homolog)
T265_02091	405.727	1.51156	0.209229	7.22444	5.03178e-13	6.55285e-12	TRUE	Up-regulated	T265_02091(Glycosyltransferase-like protein LARGE1)
T265_04757	23.7864	1.50493	0.488946	3.0779	0.00208465	0.00572815	TRUE	Up-regulated	T265_04757(CSD domain-containing protein)
T265_09794	124.157	1.50358	0.321955	4.67015	3.00984e-06	1.46305e-05	TRUE	Up-regulated	T265_09794(MFS domain-containing protein)
T265_14339	261.106	1.49878	0.253659	5.90863	3.44972e-09	2.67552e-08	TRUE	Up-regulated	T265_14339(Ig-like domain-containing protein)
T265_00821	265.743	1.49815	0.186566	8.03012	9.73764e-16	1.7758e-14	TRUE	Up-regulated	T265_00821(ATP-grasp domain-containing protein)
T265_11399	2.91118	1.49756	1.70147	0.880158	0.378774	0.492371	FALSE	Not significant	T265_11399()
T265_13844	783.925	1.49586	0.219223	6.82343	8.88891e-12	9.86277e-11	TRUE	Up-regulated	T265_13844()
T265_03477	67.3574	1.49576	0.60935	2.45468	0.014101	0.0309986	FALSE	Not significant	T265_03477(Dynein light chain)
T265_09896	45.314	1.49333	0.456761	3.26939	0.00107781	0.00317146	TRUE	Up-regulated	T265_09896(A_deaminase domain-containing protein)
T265_14627	14.2341	1.49329	0.677894	2.20284	0.0276062	0.0555695	FALSE	Not significant	T265_14627(Ig-like domain-containing protein)
T265_10025	2779.57	1.49286	0.16212	9.20836	3.31137e-20	9.76763e-19	TRUE	Up-regulated	T265_10025(Mitochondrial carnitine/acylcarnitine carrier protein)
T265_15678	103.241	1.4917	0.370195	4.02948	5.58994e-05	0.000215301	TRUE	Up-regulated	T265_15678(DUF3598 domain-containing protein)
T265_05318	0.946224	1.49146	3.29896	0.4521	0.651197			Not significant	T265_05318()
T265_01235	1.72092	1.48927	2.18732	0.680863	0.495958			Not significant	T265_01235(Transposase)
T265_01604	36.1859	1.48647	0.603277	2.46399	0.0137398	0.0302911	FALSE	Not significant	T265_01604(G_PROTEIN_RECEP_F1_2 domain-containing protein)
T265_01004	32.3968	1.48619	0.578436	2.56932	0.0101898	0.0233318	FALSE	Not significant	T265_01004(Innexin)
T265_05528	360.328	1.48066	0.202001	7.32995	2.30242e-13	3.09165e-12	TRUE	Up-regulated	T265_05528(MARVEL domain-containing protein)
T265_11816	156.382	1.48062	0.408533	3.62423	0.000289818	0.000967104	TRUE	Up-regulated	T265_11816(Peptidase C13 family protein)
T265_05716	258.972	1.47955	0.232254	6.37038	1.8856e-10	1.75642e-09	TRUE	Up-regulated	T265_05716(FZ domain-containing protein)
T265_07490	1.74683	1.47853	2.31225	0.639435	0.52254			Not significant	T265_07490(Reverse transcriptase domain-containing protein)
T265_08935	16.2161	1.47471	0.930688	1.58454	0.113071	0.183373	FALSE	Not significant	T265_08935(Lysosomal acid phosphatase)
T265_09148	413.325	1.47316	0.193184	7.62571	2.42694e-14	3.75915e-13	TRUE	Up-regulated	T265_09148(SBF2 domain-containing protein)
T265_15614	1.8672	1.47105	2.5682	0.572793	0.566785			Not significant	T265_15614(Peptidase A1 domain-containing protein)
T265_16109	2.73998	1.4688	1.7256	0.85118	0.394669	0.507607	FALSE	Not significant	T265_16109(Tubulin-specific chaperone D)
T265_01030	1.24259	1.46562	3.39269	0.431994	0.665746			Not significant	T265_01030(Secreted protein)
T265_09198	48.2353	1.46468	0.47864	3.06008	0.00221278	0.00603111	TRUE	Up-regulated	T265_09198(Major vault protein)
T265_16086	1.65048	1.46115	1.98193	0.737239	0.460977			Not significant	T265_16086(Transp_Tc5_C domain-containing protein)
T265_01913	29.3008	1.45975	0.538333	2.7116	0.00669584	0.0161502	FALSE	Not significant	T265_01913(HMG box domain-containing protein)
T265_11026	1718.87	1.45818	0.37645	3.87351	0.000107278	0.000389172	TRUE	Up-regulated	T265_11026(Actin)
T265_05851	88.7226	1.45733	0.347179	4.19762	2.69732e-05	0.000110514	TRUE	Up-regulated	T265_05851(Cadherin domain protein)
T265_11673	60.1627	1.45592	0.550245	2.64596	0.00814603	0.019213	FALSE	Not significant	T265_11673(Legumain)
T265_13028	45.338	1.4511	0.418216	3.46972	0.000520993	0.0016543	TRUE	Up-regulated	T265_13028(Tetraspanin family protein)
T265_00397	604.453	1.45085	0.226195	6.41416	1.41599e-10	1.34333e-09	TRUE	Up-regulated	T265_00397(Zinc finger, C2H2 type)
T265_04316	35.0343	1.44963	0.558426	2.59592	0.00943392	0.0218773	FALSE	Not significant	T265_04316(Integrase catalytic domain-containing protein)
T265_09940	396.347	1.44921	0.204435	7.08884	1.35238e-12	1.67051e-11	TRUE	Up-regulated	T265_09940(EF hand)
T265_12698	38.2323	1.44774	0.460361	3.14479	0.00166205	0.00467035	TRUE	Up-regulated	T265_12698(Protein-tyrosine-phosphatase)
T265_00799	37.2031	1.44758	0.467733	3.09489	0.00196887	0.00544047	TRUE	Up-regulated	T265_00799(7 transmembrane receptor)
T265_10944	385.49	1.44621	0.227322	6.36194	1.99217e-10	1.84613e-09	TRUE	Up-regulated	T265_10944(Legumain)
T265_12925	7.75788	1.44256	0.894631	1.61246	0.106861	0.174905	FALSE	Not significant	T265_12925(C2H2-type domain-containing protein)
T265_13153	78.1318	1.44223	0.313553	4.59962	4.23264e-06	2.0086e-05	TRUE	Up-regulated	T265_13153(TGF_BETA_2 domain-containing protein)
T265_09499	11790.3	1.43983	0.332594	4.32909	1.4973e-05	6.42737e-05	TRUE	Up-regulated	T265_09499(Actin)
T265_08643	701.845	1.43347	0.249538	5.74452	9.21831e-09	6.74261e-08	TRUE	Up-regulated	T265_08643(Otopetrin)
T265_07414	0.667997	1.43274	3.31167	0.432633	0.665281			Not significant	T265_07414()
T265_09602	13.9324	1.43235	0.806033	1.77704	0.0755623	0.130921	FALSE	Not significant	T265_09602(Actin, cytoplasmic 2)
T265_08410	37.759	1.43223	0.57949	2.47154	0.0134534	0.0297324	FALSE	Not significant	T265_08410(Protocadherin-1)
T265_13009	5.70943	1.43132	1.2339	1.16	0.246051	0.349798	FALSE	Not significant	T265_13009(Neur_chan_LBD domain-containing protein)
T265_08108	850.701	1.43127	0.165877	8.62851	6.2156e-18	1.45877e-16	TRUE	Up-regulated	T265_08108(Tumor necrosis factor receptor superfamily member 16)
T265_13623	227.5	1.43088	0.259876	5.50602	3.67036e-08	2.43099e-07	TRUE	Up-regulated	T265_13623(Protein kinase domain-containing protein)
T265_03516	75.1915	1.43084	0.344173	4.15734	3.21979e-05	0.000130044	TRUE	Up-regulated	T265_03516(SCP domain-containing protein)
T265_08420	138.294	1.42935	0.392404	3.64254	0.00026996	0.000906529	TRUE	Up-regulated	T265_08420(Apple domain-containing protein)
T265_02609	1402.14	1.42932	0.632929	2.25826	0.0239297	0.049143	FALSE	Not significant	T265_02609(DDE_Tnp_1_7 domain-containing protein)
T265_14865	14155.4	1.42823	0.360615	3.96052	7.47862e-05	0.000281616	TRUE	Up-regulated	T265_14865()
T265_00104	116.356	1.42698	0.295248	4.83316	1.3438e-06	6.92914e-06	TRUE	Up-regulated	T265_00104(BTB domain-containing protein)
T265_00448	0.450026	1.42639	3.99198	0.357314	0.720857			Not significant	T265_00448()
T265_09722	87.5699	1.42629	0.414478	3.44117	0.000579197	0.00182144	TRUE	Up-regulated	T265_09722(N-acetylgalactosaminide beta-1,3-galactosyltransferase)
T265_06268	41.9008	1.42389	0.410178	3.47141	0.000517735	0.0016459	TRUE	Up-regulated	T265_06268(ShKT domain-containing protein)
T265_10336	118.689	1.42202	0.317227	4.48267	7.37158e-06	3.36648e-05	TRUE	Up-regulated	T265_10336(PDZ domain-containing protein)
T265_08043	1745.11	1.42045	0.173591	8.18272	2.77503e-16	5.38834e-15	TRUE	Up-regulated	T265_08043(EF-hand domain-containing protein)
T265_06155	8.68016	1.42039	0.926093	1.53375	0.125092	0.199866	FALSE	Not significant	T265_06155()
T265_07608	270.702	1.41991	0.222475	6.3823	1.74443e-10	1.63196e-09	TRUE	Up-regulated	T265_07608(G_PROTEIN_RECEP_F1_2 domain-containing protein)
T265_15738	1.18861	1.41986	2.60394	0.545274	0.585565			Not significant	T265_15738(GLOBIN domain-containing protein)
T265_09470	4019.38	1.41965	0.383129	3.70543	0.000211036	0.00072191	TRUE	Up-regulated	T265_09470(SSD domain-containing protein)
T265_02215	39.3879	1.41928	0.466568	3.04195	0.00235052	0.00636634	TRUE	Up-regulated	T265_02215(Protocadherin-1)
T265_02817	0.460194	1.41752	3.9925	0.355046	0.722555			Not significant	T265_02817()
T265_03310	0.447734	1.41752	3.9925	0.355046	0.722555			Not significant	T265_03310(FAD-binding oxidoreductase)
T265_12383	0.460913	1.41752	3.9925	0.355046	0.722555			Not significant	T265_12383(PDZ domain-containing protein)
T265_10151	238.345	1.41719	0.228113	6.21268	5.20875e-10	4.56983e-09	TRUE	Up-regulated	T265_10151(Short neuropeptide F)
T265_14598	446.853	1.41715	0.166655	8.50351	1.83941e-17	4.0527e-16	TRUE	Up-regulated	T265_14598(Protein quiver)
T265_02533	47.5261	1.41709	0.395808	3.58026	0.000343259	0.00113017	TRUE	Up-regulated	T265_02533(Amiloride-sensitive sodium channel)
T265_03149	1841.25	1.41459	0.145683	9.71005	2.73212e-22	1.00669e-20	TRUE	Up-regulated	T265_03149(Synaptotagmin-2)
T265_06920	148.633	1.41451	0.29889	4.73256	2.21711e-06	1.10866e-05	TRUE	Up-regulated	T265_06920(Zinc finger, C2H2 type)
T265_00540	39.1693	1.41414	0.465612	3.03716	0.00238816	0.00646179	TRUE	Up-regulated	T265_00540(BTB domain-containing protein)
T265_10898	52.428	1.41399	0.381974	3.70179	0.000214081	0.000731167	TRUE	Up-regulated	T265_10898(Ion_trans domain-containing protein)
T265_01269	510.835	1.41289	0.199502	7.08208	1.42007e-12	1.74613e-11	TRUE	Up-regulated	T265_01269(N-acetyl-D-glucosamine kinase)
T265_08873	207.747	1.41268	0.260279	5.42756	5.71289e-08	3.65598e-07	TRUE	Up-regulated	T265_08873(Zinc transporter ZIP10)
T265_03069	44.033	1.41123	0.472793	2.98488	0.00283691	0.00753069	TRUE	Up-regulated	T265_03069(Cubilin)
T265_05262	16.8176	1.4096	0.705663	1.99755	0.0457651	0.0860166	FALSE	Not significant	T265_05262(G_PROTEIN_RECEP_F1_2 domain-containing protein)
T265_12801	0.457902	1.40861	3.99303	0.352767	0.724263			Not significant	T265_12801(Flavodoxin-like domain-containing protein)
T265_15739	402.496	1.40845	0.260235	5.41221	6.22533e-08	3.9698e-07	TRUE	Up-regulated	T265_15739(Legumain)
T265_05189	2470.06	1.40727	0.139356	10.0984	5.61446e-24	2.33129e-22	TRUE	Up-regulated	T265_05189(Amino acid transporter)
T265_09157	0.771715	1.40708	3.19407	0.440528	0.659554			Not significant	T265_09157(RBPJ-interacting and tubulin-associated protein)
T265_02400	1.80172	1.40706	2.12794	0.661232	0.508464			Not significant	T265_02400()
T265_08523	0.87027	1.40674	3.07905	0.456875	0.647761			Not significant	T265_08523(GST N-terminal domain-containing protein)
T265_00570	0.987873	1.40643	2.98649	0.470933	0.637689			Not significant	T265_00570(Actin)
T265_15270	195.524	1.40599	0.359758	3.90815	9.30059e-05	0.000342928	TRUE	Up-regulated	T265_15270(Tetraspanin)
T265_03765	1.40285	1.40578	2.81765	0.498921	0.617835			Not significant	T265_03765(Transposase)
T265_10868	1.29475	1.40498	2.42543	0.579269	0.562408			Not significant	T265_10868(ML domain-containing protein)
T265_14679	2.72527	1.4042	1.7064	0.822904	0.410563	0.522878	FALSE	Not significant	T265_14679(Legumain)
T265_11881	997.199	1.40307	0.189413	7.40746	1.28737e-13	1.79566e-12	TRUE	Up-regulated	T265_11881(Alpha-carbonic anhydrase domain-containing protein)
T265_11804	432.151	1.40074	0.324673	4.31432	1.60094e-05	6.84232e-05	TRUE	Up-regulated	T265_11804(Legumain)
T265_12501	1817.61	1.39986	0.122737	11.4054	3.93035e-30	2.63553e-28	TRUE	Up-regulated	T265_12501(ADK_lid domain-containing protein)
T265_08298	3.51359	1.39811	1.4271	0.979688	0.32724	0.438051	FALSE	Not significant	T265_08298()
T265_03636	113.477	1.39714	0.31296	4.46426	8.03449e-06	3.63996e-05	TRUE	Up-regulated	T265_03636(Carrier domain-containing protein)
T265_03886	136.87	1.39676	0.240685	5.80327	6.50345e-09	4.8469e-08	TRUE	Up-regulated	T265_03886(Glycine receptor subunit beta-type 4)
T265_13099	4.59592	1.39604	1.45548	0.959161	0.337478	0.449883	FALSE	Not significant	T265_13099(CUB domain-containing protein)
T265_03081	193.751	1.39602	0.290327	4.80845	1.52105e-06	7.78628e-06	TRUE	Up-regulated	T265_03081(Receptor protein-tyrosine kinase)
T265_06830	11.3083	1.39337	0.854133	1.63132	0.102822	0.169218	FALSE	Not significant	T265_06830()
T265_00754	0.441311	1.39211	3.99401	0.34855	0.727427			Not significant	T265_00754()
T265_03249	0.875931	1.39079	2.79382	0.497808	0.618619			Not significant	T265_03249(RNase_PH domain-containing protein)
T265_06523	57.7718	1.38941	0.399374	3.47896	0.000503368	0.00160415	TRUE	Up-regulated	T265_06523(MIF4G domain-containing protein)
T265_08021	135.103	1.38354	0.241382	5.73174	9.94037e-09	7.22668e-08	TRUE	Up-regulated	T265_08021(ADP-ribosyl cyclase/cyclic ADP-ribose hydrolase)
T265_15622	0.559108	1.3829	3.06316	0.451463	0.651656			Not significant	T265_15622()
T265_03383	0.863606	1.3827	2.55569	0.541031	0.588487			Not significant	T265_03383()
T265_08745	4.74118	1.38062	1.54212	0.895278	0.370639	0.48373	FALSE	Not significant	T265_08745(G_PROTEIN_RECEP_F1_2 domain-containing protein)
T265_10679	24.7526	1.37893	0.494409	2.78905	0.00528622	0.0131377	FALSE	Not significant	T265_10679(Lipopolysaccharide choline phosphotransferase protein)
T265_02662	291.308	1.37844	0.227488	6.05937	1.36659e-09	1.12281e-08	TRUE	Up-regulated	T265_02662(Cadherin domain protein)
T265_14819	240.397	1.37798	0.252473	5.45793	4.81705e-08	3.10848e-07	TRUE	Up-regulated	T265_14819(Seipin)
T265_15636	7.64564	1.37769	0.938313	1.46827	0.142032	0.222422	FALSE	Not significant	T265_15636(G_PROTEIN_RECEP_F1_2 domain-containing protein)
T265_15446	301.885	1.37631	0.192674	7.14321	9.11736e-13	1.15394e-11	TRUE	Up-regulated	T265_15446(Delta(3,5)-Delta(2,4)-dienoyl-CoA isomerase, mitochondrial)
T265_14275	72.8724	1.37602	0.402122	3.42189	0.000621865	0.0019402	TRUE	Up-regulated	T265_14275(Sushi domain protein)
T265_05850	0.449187	1.37398	3.9951	0.343916	0.73091			Not significant	T265_05850()
T265_03599	4.53473	1.37301	1.584	0.8668	0.386051	0.499738	FALSE	Not significant	T265_03599(Ovule protein)
T265_10799	314.658	1.37214	0.225817	6.07633	1.22964e-09	1.0157e-08	TRUE	Up-regulated	T265_10799(guanylate kinase)
T265_14810	5592.52	1.37115	0.15268	8.98055	2.69406e-19	7.49617e-18	TRUE	Up-regulated	T265_14810(Lactamase_B domain-containing protein)
T265_11404	208.667	1.37066	0.244949	5.59569	2.19744e-08	1.50913e-07	TRUE	Up-regulated	T265_11404()
T265_02722	1.37902	1.36996	2.45893	0.557134	0.577436			Not significant	T265_02722()
T265_00302	2297.28	1.36757	0.139207	9.82406	8.86958e-23	3.3956e-21	TRUE	Up-regulated	T265_00302(Enoyl-CoA hydratase/isomerase family protein)
T265_06339	79.9383	1.36612	0.312677	4.36911	1.24751e-05	5.43509e-05	TRUE	Up-regulated	T265_06339(Homeobox domain-containing protein)
T265_04136	98.6255	1.36603	0.274316	4.97977	6.36601e-07	3.45885e-06	TRUE	Up-regulated	T265_04136(Activin_recp domain-containing protein)
T265_13572	254.682	1.36579	0.210059	6.50196	7.92779e-11	7.80916e-10	TRUE	Up-regulated	T265_13572(DUF4801 domain-containing protein)
T265_14458	111.464	1.36544	0.346149	3.94467	7.99095e-05	0.000298513	TRUE	Up-regulated	T265_14458(Leucine Rich repeat-containing domain protein)
T265_05036	222.285	1.36504	0.217247	6.28335	3.3136e-10	2.99111e-09	TRUE	Up-regulated	T265_05036(SOCS box domain-containing protein)
T265_10937	994.542	1.3648	0.220274	6.19595	5.79335e-10	5.03178e-09	TRUE	Up-regulated	T265_10937(C2H2-type domain-containing protein)
T265_00787	13.2035	1.36363	3.73706	0.364893				Not significant	T265_00787(Protein kinase domain-containing protein)
T265_15345	2250.81	1.36126	0.206917	6.57875	4.74416e-11	4.80468e-10	TRUE	Up-regulated	T265_15345(Laminin subunit gamma-1)
T265_00313	176.638	1.35783	0.304367	4.46116	8.15177e-06	3.68537e-05	TRUE	Up-regulated	T265_00313(Metalloendopeptidase)
T265_08434	5.27804	1.35516	1.24107	1.09193	0.274864	0.383638	FALSE	Not significant	T265_08434(Transmembrane protein)
T265_00439	23.041	1.35504	0.55126	2.45808	0.0139682	0.030738	FALSE	Not significant	T265_00439(Cyclic nucleotide-binding domain-containing protein)
T265_03626	377.751	1.35495	0.174805	7.7512	9.10282e-15	1.50496e-13	TRUE	Up-regulated	T265_03626()
T265_00685	5569.34	1.35491	0.4221	3.20993	0.00132766	0.00382735	TRUE	Up-regulated	T265_00685(Putative epididymal secretory protein E1)
T265_00871	486.828	1.35481	0.20134	6.72897	1.70866e-11	1.83367e-10	TRUE	Up-regulated	T265_00871(G_PROTEIN_RECEP_F1_2 domain-containing protein)
T265_04070	1.72641	1.35335	2.61784	0.516972	0.605175			Not significant	T265_04070(Na_Ca_ex domain-containing protein)
T265_11481	167.839	1.35275	0.260705	5.18881	2.11638e-07	1.24855e-06	TRUE	Up-regulated	T265_11481(Cyclic nucleotide-binding domain-containing protein)
T265_08770	10.4468	1.35095	0.956087	1.413	0.157657	0.24232	FALSE	Not significant	T265_08770(CASPASE_P20 domain-containing protein)
T265_00235	1466.99	1.34956	0.143137	9.42843	4.1629e-21	1.35779e-19	TRUE	Up-regulated	T265_00235(Oxalate:formate antiporter)
T265_04356	0.627415	1.34944	3.33882	0.404168	0.686089			Not significant	T265_04356(DUF5641 domain-containing protein)
T265_08386	0.442764	1.34792	3.99669	0.33726	0.735921			Not significant	T265_08386(SKA2 domain-containing protein)
T265_12660	6.08995	1.34618	1.10906	1.2138	0.224825	0.325102	FALSE	Not significant	T265_12660(PhoLip_ATPase_N domain-containing protein)
T265_13387	62.4909	1.3461	0.302187	4.45454	8.40748e-06	3.79303e-05	TRUE	Up-regulated	T265_13387(Collagen triple helix repeat protein)
T265_11916	378.074	1.34596	0.712381	1.88938	0.0588404	0.106299	FALSE	Not significant	T265_11916(Secreted protein)
T265_06536	198.91	1.34585	0.263106	5.11524	3.1335e-07	1.80039e-06	TRUE	Up-regulated	T265_06536(MFS domain-containing protein)
T265_08200	120.471	1.34442	0.382002	3.51942	0.000432492	0.00139379	TRUE	Up-regulated	T265_08200(HintN domain-containing protein)
T265_07498	51.9904	1.34374	0.491758	2.73252	0.00628527	0.0152828	FALSE	Not significant	T265_07498(Short neuropeptide F)
T265_12230	7.82414	1.34366	1.13316	1.18577	0.235714	0.337682	FALSE	Not significant	T265_12230(Four helix bundle protein)
T265_05256	10.2219	1.34201	0.904303	1.48402	0.137803	0.216837	FALSE	Not significant	T265_05256(FGGY_C domain-containing protein)
T265_07700	1.46587	1.33949	2.63507	0.508333	0.61122			Not significant	T265_07700(Roc domain-containing protein)
T265_14076	93.9264	1.33917	0.435625	3.07414	0.00211107	0.00579042	TRUE	Up-regulated	T265_14076(Protein kinase domain-containing protein)
T265_01894	133.199	1.33907	0.344568	3.88622	0.000101816	0.000370977	TRUE	Up-regulated	T265_01894(Lysyl oxidase homolog)
T265_10997	13.6128	1.33758	0.776433	1.72272	0.0849392	0.144843	FALSE	Not significant	T265_10997(Mediator of RNA polymerase II transcription subunit 16)
T265_04561	28.8398	1.33573	0.658604	2.02813	0.0425472	0.0807133	FALSE	Not significant	T265_04561(G domain-containing protein)
T265_12563	1.17304	1.33532	3.20004	0.417284	0.676471			Not significant	T265_12563(PIPK domain-containing protein)
T265_13639	133.481	1.33489	0.72373	1.84446	0.0651161	0.115738	FALSE	Not significant	T265_13639(Peptidase A1 domain-containing protein)
T265_06223	145.123	1.33442	0.313048	4.26265	2.02012e-05	8.44547e-05	TRUE	Up-regulated	T265_06223(Glycine receptor subunit beta)
T265_03887	107.1	1.33429	0.273169	4.88449	1.03695e-06	5.45295e-06	TRUE	Up-regulated	T265_03887(Lipoma HMGIC fusion partner-like protein)
T265_00552	172.754	1.3338	0.254792	5.23486	1.65112e-07	9.8647e-07	TRUE	Up-regulated	T265_00552(E3 ubiquitin-protein ligase TRIM9)
T265_15659	211.937	1.33001	0.904305	1.47075	0.141358	0.221559	FALSE	Not significant	T265_15659(Peptidase C13 family protein)
T265_02669	493.812	1.32985	0.163143	8.15141	3.59703e-16	6.8732e-15	TRUE	Up-regulated	T265_02669(MFS domain-containing protein)
T265_15001	44.1644	1.32912	0.409162	3.24839	0.00116059	0.00339191	TRUE	Up-regulated	T265_15001(DUF4134 domain-containing protein)
T265_09778	1525.8	1.32735	0.113813	11.6625	1.98174e-31	1.4654e-29	TRUE	Up-regulated	T265_09778(Acetyl-CoA acetyltransferase)
T265_04813	118.859	1.32719	0.316751	4.19002	2.78934e-05	0.000113852	TRUE	Up-regulated	T265_04813(G_PROTEIN_RECEP_F1_2 domain-containing protein)
T265_02290	102.166	1.32701	0.309019	4.29428	1.75265e-05	7.43189e-05	TRUE	Up-regulated	T265_02290(PHB domain-containing protein)
T265_12043	8968.61	1.32696	0.157642	8.41752	3.84538e-17	8.2045e-16	TRUE	Up-regulated	T265_12043(Tubulin alpha chain)
T265_10862	2817.41	1.32368	0.159127	8.31839	8.91675e-17	1.80272e-15	TRUE	Up-regulated	T265_10862(Maleylacetoacetate isomerase)
T265_15531	53.5082	1.32348	0.601115	2.2017	0.0276863	0.055682	FALSE	Not significant	T265_15531(Protein-tyrosine sulfotransferase)
T265_14300	27.1148	1.32051	0.591494	2.23249	0.0255823	0.0520504	FALSE	Not significant	T265_14300(CST complex subunit CTC1)
T265_01013	25.3937	1.31985	0.511612	2.57979	0.00988614	0.0227814	FALSE	Not significant	T265_01013(8.9 kDa family member)
T265_07625	6.01683	1.31933	1.39266	0.947346	0.343463	0.455419	FALSE	Not significant	T265_07625(AMP-binding domain-containing protein)
T265_08018	87.2588	1.31504	0.312835	4.20363	2.62668e-05	0.000107824	TRUE	Up-regulated	T265_08018(Polyketide_cyc domain-containing protein)
T265_01095	33.9844	1.31451	0.546539	2.40516	0.0161653	0.0349251	FALSE	Not significant	T265_01095(T-box transcription factor tbx20)
T265_11509	61.5398	1.31265	0.958627	1.3693	0.170905	0.258528	FALSE	Not significant	T265_11509(Legumain)
T265_04775	299.991	1.31209	0.192837	6.80414	1.01654e-11	1.11758e-10	TRUE	Up-regulated	T265_04775(EF hand)
T265_00548	76.7305	1.31075	0.44388	2.95295	0.00314756	0.00825345	TRUE	Up-regulated	T265_00548(BTB domain-containing protein)
T265_11725	3.47191	1.30979	1.42532	0.918945	0.358124	0.470927	FALSE	Not significant	T265_11725()
T265_01811	41.1345	1.30858	0.514027	2.54573	0.0109048	0.024764	FALSE	Not significant	T265_01811(G_PROTEIN_RECEP_F1_2 domain-containing protein)
T265_13122	4.05947	1.30577	1.59267	0.81986	0.412296	0.524405	FALSE	Not significant	T265_13122()
T265_08269	0.641806	1.30368	3.77415	0.345423	0.729776			Not significant	T265_08269(Reverse transcriptase domain-containing protein)
T265_16151	0.641806	1.30368	3.77415	0.345423	0.729776			Not significant	T265_16151(Integron gene cassette protein)
T265_14923	140.356	1.30348	0.263832	4.94055	7.79034e-07	4.17599e-06	TRUE	Up-regulated	T265_14923(STAS domain-containing protein)
T265_00879	0.419298	1.3026	3.99953	0.32569	0.744659			Not significant	T265_00879()
T265_06876	0.432477	1.3026	3.99953	0.32569	0.744659			Not significant	T265_06876(Transporter)
T265_14022	0.419298	1.3026	3.99953	0.32569	0.744659			Not significant	T265_14022(Transposase)
T265_14325	0.431757	1.3026	3.99953	0.32569	0.744659			Not significant	T265_14325()
T265_00459	1.78108	1.3017	2.08513	0.624279	0.532445			Not significant	T265_00459(SEA domain-containing protein)
T265_12628	63.2767	1.30147	0.320972	4.05479	5.0179e-05	0.000195078	TRUE	Up-regulated	T265_12628(Homeobox domain-containing protein)
T265_00664	2408.93	1.30112	0.135537	9.59972	8.01614e-22	2.80072e-20	TRUE	Up-regulated	T265_00664(Protein kinase domain-containing protein)
T265_04355	995.638	1.30033	0.164804	7.89018	3.0175e-15	5.22904e-14	TRUE	Up-regulated	T265_04355(SERTA domain-containing protein)
T265_08988	132.382	1.29632	0.309091	4.19397	2.7411e-05	0.000112094	TRUE	Up-regulated	T265_08988(Tegumental antigen)
T265_00211	97.7066	1.29605	0.414428	3.12734	0.00176398	0.00492959	TRUE	Up-regulated	T265_00211(Zinc finger protein GLIS1)
T265_00089	12.7729	1.29596	0.934147	1.38732	0.165345	0.251772	FALSE	Not significant	T265_00089(Teneurin N-terminal domain-containing protein)
T265_00120	28.4538	1.29481	0.604439	2.14216	0.0321807	0.0634563	FALSE	Not significant	T265_00120(ATP P2X receptor)
T265_00090	919.268	1.29402	0.167847	7.7095	1.26309e-14	2.04749e-13	TRUE	Up-regulated	T265_00090(F-spondin)
T265_04439	142.879	1.2908	0.286065	4.51228	6.41356e-06	2.9527e-05	TRUE	Up-regulated	T265_04439(Otopetrin-2)
T265_04758	10.1101	1.28976	0.910265	1.4169	0.156511	0.240937	FALSE	Not significant	T265_04758(Chitinase)
T265_04210	92.2058	1.28809	0.312409	4.12308	3.73835e-05	0.000148982	TRUE	Up-regulated	T265_04210(C2 domain protein)
T265_02932	2163.66	1.28801	0.112926	11.4057	3.915e-30	2.63553e-28	TRUE	Up-regulated	T265_02932(3-hydroxyisobutyrate dehydrogenase)
T265_13870	2.09732	1.28729	2.54586	0.505642	0.613108	0.707685	FALSE	Not significant	T265_13870(Ig-like domain-containing protein)
T265_07456	907.813	1.28639	0.138984	9.25562	2.12996e-20	6.40532e-19	TRUE	Up-regulated	T265_07456(Phospholipase D domain protein)
T265_03031	824.987	1.28498	0.444126	2.89329	0.00381232	0.00982756	TRUE	Up-regulated	T265_03031(Tetraspanin family protein)
T265_01310	5.32695	1.2833	1.15889	1.10735	0.268142	0.37581	FALSE	Not significant	T265_01310(G_PROTEIN_RECEP_F1_2 domain-containing protein)
T265_08520	57.3334	1.28317	0.578448	2.2183	0.0265346	0.0537462	FALSE	Not significant	T265_08520(BH4_AAA_HYDROXYL_2 domain-containing protein)
T265_07800	266.72	1.28304	0.231872	5.53341	3.14056e-08	2.09941e-07	TRUE	Up-regulated	T265_07800(Innexin)
T265_13950	23.3778	1.28261	0.562316	2.28093	0.0225524	0.0467056	FALSE	Not significant	T265_13950(Cadherin domain protein)
T265_06364	179.272	1.28229	0.265382	4.83184	1.35274e-06	6.97081e-06	TRUE	Up-regulated	T265_06364(PHB domain-containing protein)
T265_11315	27.7561	1.28017	0.509218	2.51399	0.0119373	0.0268365	FALSE	Not significant	T265_11315(RNase III domain-containing protein)
T265_09173	4345	1.27995	0.139467	9.17743	4.41489e-20	1.2952e-18	TRUE	Up-regulated	T265_09173(UTP--glucose-1-phosphate uridylyltransferase)
T265_07810	528.454	1.27901	0.150934	8.47391	2.37284e-17	5.16475e-16	TRUE	Up-regulated	T265_07810(Synaptotagmin)
T265_13478	22.9016	1.27845	0.832772	1.53517	0.124741	0.199394	FALSE	Not significant	T265_13478(Cadherin domain protein)
T265_05443	25.1121	1.27803	0.529726	2.41262	0.0158382	0.0343007	FALSE	Not significant	T265_05443()
T265_03527	479.87	1.2777	0.201791	6.33183	2.42274e-10	2.22823e-09	TRUE	Up-regulated	T265_03527(DNA damage-regulated autophagy modulator protein 2)
T265_04058	80.6948	1.2769	0.387512	3.29514	0.000983742	0.00292012	TRUE	Up-regulated	T265_04058(G_PROTEIN_RECEP_F1_2 domain-containing protein)
T265_01195	6030.59	1.27616	0.117257	10.8834	1.38273e-27	7.69481e-26	TRUE	Up-regulated	T265_01195(glutathione transferase)
T265_09601	34.4101	1.27569	0.582414	2.19036	0.0284983	0.0571121	FALSE	Not significant	T265_09601(Actin)
T265_13152	77.454	1.27547	0.393326	3.24277	0.00118374	0.00345582	TRUE	Up-regulated	T265_13152(GRIP domain-containing protein)
T265_11406	1.24421	1.27515	2.90453	0.439022	0.660646			Not significant	T265_11406()
T265_15539	7.08863	1.27436	1.2097	1.05345	0.292134	0.401666	FALSE	Not significant	T265_15539(Aurora kinase)
T265_10543	109.088	1.27376	0.292522	4.3544	1.33433e-05	5.78298e-05	TRUE	Up-regulated	T265_10543(IRS-type PTB domain-containing protein)
T265_14615	259.804	1.27338	0.376455	3.38256	0.000718126	0.00220767	TRUE	Up-regulated	T265_14615(Legumain)
T265_11389	28.3021	1.27253	0.652739	1.94952	0.0512332	0.0946773	FALSE	Not significant	T265_11389(SCP domain-containing protein)
T265_14293	52.2142	1.27239	0.37012	3.43778	0.000586503	0.0018412	TRUE	Up-regulated	T265_14293(ABC2_membrane domain-containing protein)
T265_12470	183.951	1.27218	0.225801	5.63409	1.75984e-08	1.22418e-07	TRUE	Up-regulated	T265_12470(Protein-tyrosine phosphatase)
T265_12458	219.581	1.27155	0.224746	5.6577	1.53413e-08	1.07969e-07	TRUE	Up-regulated	T265_12458(MaoC-like domain-containing protein)
T265_10681	4977.02	1.27067	0.17158	7.40569	1.3047e-13	1.81748e-12	TRUE	Up-regulated	T265_10681(Laminin EGF-like protein)
T265_10246	1.52815	1.27025	2.02752	0.626504	0.530985			Not significant	T265_10246()
T265_07928	60.898	1.27025	0.509474	2.49325	0.012658	0.0281939	FALSE	Not significant	T265_07928(Nucleotide diphosphatase)
T265_01991	32.8532	1.2699	0.457243	2.77729	0.00548139	0.0135386	FALSE	Not significant	T265_01991(Gamma-glutamylcyclotransferase)
T265_15138	6.83797	1.26847	1.05315	1.20445	0.228414	0.32941	FALSE	Not significant	T265_15138(t-SNARE coiled-coil homology domain-containing protein)
T265_15320	46256.1	1.26829	0.312627	4.05688	4.9732e-05	0.00019348	TRUE	Up-regulated	T265_15320(Actin)
T265_05496	4767.57	1.26795	0.452891	2.79968	0.00511536	0.0127541	FALSE	Not significant	T265_05496(Immunoglobulin domain protein)
T265_13664	89.1498	1.2674	0.367124	3.45224	0.000555954	0.00175757	TRUE	Up-regulated	T265_13664()
T265_15501	9.24794	1.26714	1.0991	1.15289	0.248956	0.353322	FALSE	Not significant	T265_15501(Reverse transcriptase domain-containing protein)
T265_03279	3.12571	1.26513	1.76955	0.714942	0.474645	0.583762	FALSE	Not significant	T265_03279(Secreted protein)
T265_08920	116.278	1.26503	0.325779	3.88308	0.000103142	0.000375049	TRUE	Up-regulated	T265_08920(LAM_G_DOMAIN domain-containing protein)
T265_11719	2542.89	1.26437	0.128371	9.84931	6.90192e-23	2.67072e-21	TRUE	Up-regulated	T265_11719(Receptor for retinol uptake STRA6)
T265_14257	36.5054	1.26377	0.427948	2.95309	0.00314611	0.00825345	TRUE	Up-regulated	T265_14257(Fibronectin type-III domain-containing protein)
T265_11163	301.789	1.26088	0.177681	7.09635	1.28096e-12	1.59507e-11	TRUE	Up-regulated	T265_11163(Sodium/potassium-transporting ATPase subunit beta)
T265_00151	52.3757	1.25984	0.431169	2.92192	0.00347882	0.00903256	TRUE	Up-regulated	T265_00151(Cadherin domain protein)
T265_01474	336.682	1.25864	0.490765	2.56466	0.0103278	0.0236226	FALSE	Not significant	T265_01474(Dynein light chain)
T265_03609	240.616	1.25836	0.337387	3.72973	0.000191688	0.000661592	TRUE	Up-regulated	T265_03609(Transporter)
T265_02601	3.76685	1.25835	1.23465	1.01919	0.308111	0.417623	FALSE	Not significant	T265_02601(RT_RNaseH domain-containing protein)
T265_03184	1.73279	1.25796	1.91543	0.656755	0.511339			Not significant	T265_03184()
T265_02913	15.0434	1.25764	0.696028	1.80688	0.0707813	0.124233	FALSE	Not significant	T265_02913(Non-specific serine/threonine protein kinase)
T265_07184	84.5065	1.25611	0.353054	3.55783	0.000373931	0.00122369	TRUE	Up-regulated	T265_07184(Complexin)
T265_02595	33.738	1.2559	0.515999	2.43392	0.0149364	0.0326093	FALSE	Not significant	T265_02595(Variant SH3 domain protein)
T265_13982	140.71	1.25538	0.310525	4.04276	5.28249e-05	0.000204775	TRUE	Up-regulated	T265_13982(Cadherin domain-containing protein)
T265_13968	87.9079	1.25511	0.310894	4.03709	5.41182e-05	0.000209337	TRUE	Up-regulated	T265_13968(Transmembrane protein 74)
T265_03924	12422.4	1.25409	0.129779	9.6633	4.31723e-22	1.55882e-20	TRUE	Up-regulated	T265_03924()
T265_02143	1845.54	1.25037	0.164368	7.60712	2.80276e-14	4.30421e-13	TRUE	Up-regulated	T265_02143(Kazal-type serine protease inhibitor domain-containing protein 1)
T265_06787	100.069	1.24997	0.348886	3.58276	0.000339985	0.00112144	TRUE	Up-regulated	T265_06787()
T265_15319	4229.24	1.2493	0.354917	3.51999	0.000431564	0.00139121	TRUE	Up-regulated	T265_15319(Actin)
T265_14188	2252.66	1.24797	0.112086	11.134	8.5676e-29	5.1964e-27	TRUE	Up-regulated	T265_14188(3-hydroxyacyl-CoA dehydrogenase type-2)
T265_16296	4.25713	1.24712	1.46596	0.85072	0.394925	0.507875	FALSE	Not significant	T265_16296(EF-hand domain-containing protein)
T265_10756	754.812	1.2467	0.428617	2.90865	0.0036299	0.00938644	TRUE	Up-regulated	T265_10756(Legumain)
T265_12782	283.653	1.24381	0.203132	6.12314	9.17484e-10	7.72031e-09	TRUE	Up-regulated	T265_12782(ANK_REP_REGION domain-containing protein)
T265_11551	4929.35	1.24072	0.202125	6.13839	8.3364e-10	7.05881e-09	TRUE	Up-regulated	T265_11551(Laminin subunit beta-1)
T265_06881	15122.4	1.23914	0.4006	3.09321	0.00198001	0.00546705	TRUE	Up-regulated	T265_06881(Calcium-binding protein)
T265_10465	1431.43	1.23843	0.141145	8.77418	1.72151e-18	4.28236e-17	TRUE	Up-regulated	T265_10465(Mitochondrial dicarboxylate carrier)
T265_11702	3152.38	1.23708	0.200495	6.17015	6.82246e-10	5.84566e-09	TRUE	Up-regulated	T265_11702(EF hand)
T265_09310	66.1869	1.23692	0.298057	4.14994	3.32565e-05	0.000133819	TRUE	Up-regulated	T265_09310(EF-hand domain-containing protein)
T265_02671	149.683	1.23634	0.331264	3.73219	0.000189824	0.00065621	TRUE	Up-regulated	T265_02671(N-acetylgalactosaminide beta-1,3-galactosyltransferase)
T265_08893	18380.8	1.23542	0.109339	11.299	1.32778e-29	8.48208e-28	TRUE	Up-regulated	T265_08893(Annexin)
T265_15356	42.6325	1.23499	0.417869	2.95544	0.00312221	0.0082093	TRUE	Up-regulated	T265_15356(Ras-GEF domain-containing protein)
T265_15575	57.7259	1.23433	0.401249	3.07622	0.00209641	0.00575461	TRUE	Up-regulated	T265_15575(Legumain)
T265_09199	3297.5	1.23411	0.0986995	12.5037	7.12809e-36	6.57734e-34	TRUE	Up-regulated	T265_09199(Cytochrome c domain-containing protein)
T265_12634	3.70693	1.23038	1.91823	0.641412	0.521255	0.626458	FALSE	Not significant	T265_12634(t-SNARE coiled-coil homology domain-containing protein)
T265_05726	5.3076	1.22824	1.43807	0.854092	0.393054	0.506132	FALSE	Not significant	T265_05726()
T265_10157	332.203	1.22561	0.160993	7.6128	2.68214e-14	4.13072e-13	TRUE	Up-regulated	T265_10157(HSac2 domain-containing protein)
T265_15630	1.62789	1.22549	2.11833	0.578517	0.562915			Not significant	T265_15630()
T265_15634	4.15804	1.22474	1.33597	0.916743	0.359278	0.471926	FALSE	Not significant	T265_15634()
T265_00343	182.462	1.22413	0.278126	4.40136	1.07574e-05	4.74416e-05	TRUE	Up-regulated	T265_00343(BTB domain-containing protein)
T265_04392	6.97831	1.22297	0.909219	1.34508	0.1786	0.268234	FALSE	Not significant	T265_04392(Glutamate receptor)
T265_13437	7.02109	1.22238	1.0087	1.21183	0.225576	0.325882	FALSE	Not significant	T265_13437()
T265_08498	84.0389	1.21952	0.305771	3.98835	6.65349e-05	0.000252837	TRUE	Up-regulated	T265_08498(G_PROTEIN_RECEP_F1_2 domain-containing protein)
T265_16295	845.592	1.21745	0.129136	9.42766	4.19337e-21	1.3636e-19	TRUE	Up-regulated	T265_16295(MVP_shoulder domain-containing protein)
T265_08405	88.0944	1.2171	0.409845	2.96967	0.00298123	0.00787505	TRUE	Up-regulated	T265_08405(G_PROTEIN_RECEP_F1_2 domain-containing protein)
T265_15361	5.6128	1.21669	1.34956	0.901546	0.367298	0.480241	FALSE	Not significant	T265_15361(FSA_C domain-containing protein)
T265_16176	2424.71	1.21646	0.127581	9.53486	1.50088e-21	5.11151e-20	TRUE	Up-regulated	T265_16176(Ankyrin repeat domain-containing protein)
T265_00381	494.888	1.21563	0.184939	6.57316	4.92584e-11	4.97468e-10	TRUE	Up-regulated	T265_00381()
T265_13354	6.14684	1.21529	1.12224	1.08292	0.278846	0.388241	FALSE	Not significant	T265_13354()
T265_13154	2789.71	1.21499	0.170109	7.14244	9.16882e-13	1.15774e-11	TRUE	Up-regulated	T265_13154(Transmembrane protein 144)
T265_15493	550.812	1.21404	0.309095	3.92775	8.57458e-05	0.000318552	TRUE	Up-regulated	T265_15493(Hexosyltransferase)
T265_10155	510.07	1.21404	0.163388	7.43041	1.08261e-13	1.53991e-12	TRUE	Up-regulated	T265_10155(Core-2/I-Branching enzyme)
T265_09755	1754.27	1.21403	0.156473	7.75876	8.57659e-15	1.42451e-13	TRUE	Up-regulated	T265_09755(cAMP-dependent protein kinase)
T265_07707	18.3722	1.2108	0.673306	1.79829	0.0721316	0.126029	FALSE	Not significant	T265_07707(PH domain-containing protein)
T265_06225	68.8978	1.21009	0.392522	3.08285	0.00205028	0.00564665	TRUE	Up-regulated	T265_06225(Glycine receptor subunit beta)
T265_03864	27.7229	1.20768	0.555445	2.17426	0.0296858	0.0591744	FALSE	Not significant	T265_03864(Cadherin)
T265_13779	0.807464	1.20741	3.39239	0.355916	0.721904			Not significant	T265_13779(HTH_33 domain-containing protein)
T265_14272	694.485	1.20681	0.200432	6.02105	1.73285e-09	1.41191e-08	TRUE	Up-regulated	T265_14272(Neuroendocrine protein 7B2)
T265_07410	3295.38	1.20507	0.495662	2.43124	0.0150473	0.0328051	FALSE	Not significant	T265_07410(GRANULINS domain-containing protein)
T265_14565	374.19	1.20489	0.239721	5.02622	5.00234e-07	2.76666e-06	TRUE	Up-regulated	T265_14565(F-box domain-containing protein)
T265_07580	251.862	1.20449	0.282588	4.26234	2.02293e-05	8.45184e-05	TRUE	Up-regulated	T265_07580(Syndecan)
T265_14002	2.58928	1.20312	2.06247	0.583342	0.559663	0.66063	FALSE	Not significant	T265_14002(Homeobox domain-containing protein)
T265_10216	33.2495	1.20274	0.503655	2.38802	0.0169394	0.0363937	FALSE	Not significant	T265_10216()
T265_11028	10817.9	1.20244	0.360413	3.33627	0.000849096	0.00256487	TRUE	Up-regulated	T265_11028(Actin)
T265_03786	2.41781	1.20114	2.48845	0.482688	0.629317	0.721057	FALSE	Not significant	T265_03786(G_PROTEIN_RECEP_F1_2 domain-containing protein)
T265_08958	540.058	1.19931	0.219388	5.4666	4.58761e-08	2.97822e-07	TRUE	Up-regulated	T265_08958()
T265_15484	213.286	1.19882	0.244995	4.89326	9.91779e-07	5.23582e-06	TRUE	Up-regulated	T265_15484(WAP domain-containing protein)
T265_15963	2.61017	1.19871	1.65792	0.723018	0.469669	0.579292	FALSE	Not significant	T265_15963()
T265_04157	4.58426	1.19435	1.50496	0.793611	0.427422	0.538077	FALSE	Not significant	T265_04157(C2H2-type domain-containing protein)
T265_01867	12.6902	1.1923	0.707158	1.68605	0.0917868	0.154302	FALSE	Not significant	T265_01867(Si:ch73-389k6.1)
T265_11935	4441.04	1.1916	0.209731	5.68158	1.33457e-08	9.49145e-08	TRUE	Up-regulated	T265_11935(SERPIN domain-containing protein)
T265_06211	367.577	1.19029	0.193228	6.16001	7.27388e-10	6.21272e-09	TRUE	Up-regulated	T265_06211(Neurotransmitter-gated ion-channel ligand binding domain protein)
T265_14690	606.556	1.18727	0.16189	7.33381	2.23708e-13	3.01517e-12	TRUE	Up-regulated	T265_14690(Cadherin domain-containing protein)
T265_03150	345.181	1.18672	0.234244	5.06616	4.05915e-07	2.28628e-06	TRUE	Up-regulated	T265_03150(Rho-GAP domain-containing protein)
T265_06090	3.60804	1.18518	1.44256	0.821577	0.411318	0.523469	FALSE	Not significant	T265_06090()
T265_02524	41.0856	1.18487	0.468432	2.52945	0.0114243	0.0258188	FALSE	Not significant	T265_02524(G_PROTEIN_RECEP_F2_3 domain-containing protein)
T265_06091	1.68781	1.18474	2.14478	0.552383	0.580686			Not significant	T265_06091(Reverse transcriptase domain-containing protein)
T265_05057	249.671	1.18209	0.185431	6.37482	1.83175e-10	1.70921e-09	TRUE	Up-regulated	T265_05057()
T265_06982	358.927	1.18092	0.232025	5.08963	3.58761e-07	2.03638e-06	TRUE	Up-regulated	T265_06982(Nucleoporin NDC1)
T265_12306	384.704	1.18026	0.190443	6.19746	5.73825e-10	4.99196e-09	TRUE	Up-regulated	T265_12306(Cystatin domain-containing protein)
T265_03406	565.911	1.17978	0.152519	7.7353	1.03158e-14	1.69254e-13	TRUE	Up-regulated	T265_03406(SBF2 domain-containing protein)
T265_13850	33.6173	1.17704	0.457878	2.57065	0.0101509	0.0232821	FALSE	Not significant	T265_13850(Pancreatic hormone)
T265_07768	162.563	1.17637	0.324095	3.62972	0.000283734	0.000949532	TRUE	Up-regulated	T265_07768(Hydrophilic acylated surface protein a)
T265_07165	23.2227	1.17407	0.651325	1.80259	0.0714532	0.125188	FALSE	Not significant	T265_07165(Doublecortin domain-containing protein)
T265_15032	71.6557	1.17232	0.426905	2.74609	0.00603101	0.014721	FALSE	Not significant	T265_15032(E3 ubiquitin-protein ligase MIB1)
T265_05911	22.1071	1.17133	0.533364	2.19612	0.0280836	0.0563972	FALSE	Not significant	T265_05911(FHA domain-containing protein)
T265_01326	2.64962	1.17114	1.98401	0.59029	0.554997	0.656557	FALSE	Not significant	T265_01326(Ovule protein)
T265_02545	13.6571	1.17058	1.09556	1.06847	0.285308	0.395352	FALSE	Not significant	T265_02545(G_PROTEIN_RECEP_F1_2 domain-containing protein)
T265_00157	27.5059	1.17035	0.70696	1.65546	0.0978306	0.16274	FALSE	Not significant	T265_00157(Paired domain-containing protein)
T265_11472	114.338	1.16955	0.295797	3.95391	7.68848e-05	0.000289014	TRUE	Up-regulated	T265_11472()
T265_03902	5120.5	1.16858	0.13054	8.95193	3.49323e-19	9.49946e-18	TRUE	Up-regulated	T265_03902(CYTOSOL_AP domain-containing protein)
T265_08798	383.237	1.16756	0.557642	2.09375	0.0362822	0.07045	FALSE	Not significant	T265_08798()
T265_11591	3.41864	1.16752	1.60563	0.727146	0.467136	0.576894	FALSE	Not significant	T265_11591(Peptidase A1 domain-containing protein)
T265_00542	1164.79	1.16619	0.156142	7.46879	8.09334e-14	1.16812e-12	TRUE	Up-regulated	T265_00542(EF hand)
T265_09853	29.1959	1.16594	0.73909	1.57754	0.114671	0.185609	FALSE	Not significant	T265_09853(Peptidase C13 family protein)
T265_03949	22.7005	1.16516	0.837111	1.39189	0.163957	0.250118	FALSE	Not significant	T265_03949(cGMP-dependent protein kinase)
T265_04909	214.435	1.16505	0.243081	4.79284	1.64435e-06	8.37379e-06	TRUE	Up-regulated	T265_04909(Sodium bile acid symporter family protein)
T265_03138	96.5445	1.16305	0.308236	3.77323	0.000161146	0.000565031	TRUE	Up-regulated	T265_03138(Protein aurora borealis)
T265_11570	244.089	1.16296	0.592665	1.96226	0.0497322	0.092284	FALSE	Not significant	T265_11570(Legumain)
T265_04922	831.896	1.16127	0.213527	5.43854	5.37202e-08	3.45628e-07	TRUE	Up-regulated	T265_04922(Calcium-transporting ATPase)
T265_10441	26.7086	1.16105	0.622015	1.8666	0.0619581	0.11115	FALSE	Not significant	T265_10441(G_PROTEIN_RECEP_F1_2 domain-containing protein)
T265_12677	701.006	1.15956	0.196168	5.91107	3.39894e-09	2.64373e-08	TRUE	Up-regulated	T265_12677(PX domain-containing protein)
T265_12299	139.117	1.15948	0.252388	4.59404	4.34746e-06	2.06037e-05	TRUE	Up-regulated	T265_12299(HA2 domain-containing protein)
T265_05369	44.4482	1.15883	0.431236	2.68722	0.00720487	0.0172546	FALSE	Not significant	T265_05369(WGR domain-containing protein)
T265_03305	137.439	1.15849	0.232105	4.99126	5.99861e-07	3.27904e-06	TRUE	Up-regulated	T265_03305(Cadherin domain-containing protein)
T265_03707	1041.84	1.15788	0.157459	7.35352	1.93057e-13	2.63162e-12	TRUE	Up-regulated	T265_03707(MARVEL domain-containing protein)
T265_03142	5177.65	1.15735	0.121089	9.55788	1.20189e-21	4.11923e-20	TRUE	Up-regulated	T265_03142(Response regulatory domain-containing protein)
T265_04004	452.997	1.15728	0.18494	6.25759	3.90977e-10	3.47979e-09	TRUE	Up-regulated	T265_04004(Ras-GAP domain-containing protein)
T265_13436	702.103	1.15723	0.134044	8.63324	5.96391e-18	1.40582e-16	TRUE	Up-regulated	T265_13436(Secreted protein)
T265_09164	3914.43	1.15493	0.141864	8.14112	3.91629e-16	7.43063e-15	TRUE	Up-regulated	T265_09164(Microsomal glutathione S-transferase 3)
T265_09944	218.784	1.15363	0.218248	5.28586	1.25114e-07	7.6659e-07	TRUE	Up-regulated	T265_09944(G_PROTEIN_RECEP_F1_2 domain-containing protein)
T265_09104	386.251	1.15263	0.189444	6.08425	1.17034e-09	9.68201e-09	TRUE	Up-regulated	T265_09104(PHB domain-containing protein)
T265_08980	575.465	1.15262	0.14114	8.16654	3.17372e-16	6.10757e-15	TRUE	Up-regulated	T265_08980(Phosphatidate cytidylyltransferase, mitochondrial)
T265_01370	462.947	1.15172	0.208711	5.51826	3.42364e-08	2.27177e-07	TRUE	Up-regulated	T265_01370(Hydrocephalus-inducing protein homolog)
T265_13181	694.704	1.14958	0.249175	4.61355	3.95852e-06	1.88597e-05	TRUE	Up-regulated	T265_13181(CUB domain-containing protein)
T265_10641	2247.22	1.14957	0.182418	6.30183	2.94152e-10	2.67087e-09	TRUE	Up-regulated	T265_10641(Tetraspanin)
T265_13058	868.325	1.14911	0.163412	7.03198	2.03618e-12	2.45342e-11	TRUE	Up-regulated	T265_13058(Zinc finger, C2H2 type)
T265_01898	81.0994	1.14888	0.526569	2.18181	0.0291232	0.0582249	FALSE	Not significant	T265_01898(Secreted protein)
T265_00008	7.55823	1.14833	1.4404	0.797228	0.425319	0.536168	FALSE	Not significant	T265_00008()
T265_00566	4742.65	1.14759	0.195772	5.86188	4.57656e-09	3.47703e-08	TRUE	Up-regulated	T265_00566(EF-hand domain-containing protein)
T265_13076	3079.19	1.14585	0.154285	7.42688	1.11189e-13	1.5774e-12	TRUE	Up-regulated	T265_13076(Chaperonin GroS)
T265_12366	16.0732	1.14557	0.645197	1.77554	0.0758082	0.131284	FALSE	Not significant	T265_12366(Zinc_ribbon_16 domain-containing protein)
T265_01562	4987.43	1.14551	0.176455	6.49182	8.4803e-11	8.32303e-10	TRUE	Up-regulated	T265_01562(procollagen-proline 4-dioxygenase)
T265_05100	1.2882	1.14469	2.26249	0.505945	0.612896			Not significant	T265_05100(TAXi_C domain-containing protein)
T265_00398	231.735	1.14405	0.217975	5.24853	1.53319e-07	9.21619e-07	TRUE	Up-regulated	T265_00398()
T265_12842	33.8127	1.14372	0.799143	1.43118	0.152378	0.23572	FALSE	Not significant	T265_12842(Cystatin domain-containing protein)
T265_11371	2.37467	1.14302	2.07475	0.550917	0.58169	0.680382	FALSE	Not significant	T265_11371()
T265_07547	2250.92	1.1427	0.123098	9.28284	1.65027e-20	5.07586e-19	TRUE	Up-regulated	T265_07547(SCP2 domain-containing protein)
T265_08945	141.994	1.1421	0.25442	4.48902	7.15508e-06	3.27453e-05	TRUE	Up-regulated	T265_08945(CUB domain-containing protein)
T265_11123	97.1892	1.14193	0.284686	4.0112	6.04115e-05	0.000231442	TRUE	Up-regulated	T265_11123(LITAF domain-containing protein)
T265_03769	3929.33	1.1419	0.223104	5.11827	3.08353e-07	1.77925e-06	TRUE	Up-regulated	T265_03769(DUF3421 domain-containing protein)
T265_09500	1264.65	1.14147	0.213292	5.3517	8.71329e-08	5.45326e-07	TRUE	Up-regulated	T265_09500(Actin)
T265_13601	4.93579	1.14074	1.37958	0.826876	0.408307	0.520804	FALSE	Not significant	T265_13601(CUB domain protein)
T265_01380	110.994	1.14051	0.30529	3.73582	0.000187106	0.000648473	TRUE	Up-regulated	T265_01380(G_PROTEIN_RECEP_F1_2 domain-containing protein)
T265_00275	4963.34	1.13923	0.105893	10.7583	5.41464e-27	2.83769e-25	TRUE	Up-regulated	T265_00275(Dihydrolipoamide acetyltransferase component of pyruvate dehydrogenase complex)
T265_07320	4.62791	1.13772	1.2343	0.921758	0.356655	0.469338	FALSE	Not significant	T265_07320(Ovule protein)
T265_13628	8.91607	1.13756	1.06361	1.06953	0.284833	0.394846	FALSE	Not significant	T265_13628(CUB domain-containing protein)
T265_16215	11.2448	1.137	0.75758	1.50083	0.1334	0.210799	FALSE	Not significant	T265_16215(Cytochrome b561 domain-containing protein)
T265_14398	22.837	1.13668	0.538836	2.10952	0.0349001	0.0680849	FALSE	Not significant	T265_14398(SERPIN domain-containing protein)
T265_04191	22.958	1.13646	0.629414	1.80559	0.0709821	0.124484	FALSE	Not significant	T265_04191(Arrestin domain protein)
T265_01460	7.76552	1.1346	1.02082	1.11146	0.266369	0.373665	FALSE	Not significant	T265_01460(Cyclic nucleotide-binding domain-containing protein)
T265_04697	2.92643	1.13271	1.57646	0.718516	0.472439	0.581779	FALSE	Not significant	T265_04697()
T265_04820	839.743	1.13206	0.148404	7.62822	2.38022e-14	3.69739e-13	TRUE	Up-regulated	T265_04820(Ig-like domain-containing protein)
T265_00268	26.4743	1.13205	0.499258	2.26746	0.0233622	0.0481057	FALSE	Not significant	T265_00268(PapD_N domain-containing protein)
T265_16139	1373.37	1.13176	0.122182	9.26289	1.9898e-20	6.05123e-19	TRUE	Up-regulated	T265_16139()
T265_14991	14.3031	1.13157	0.676993	1.67147	0.0946293	0.158145	FALSE	Not significant	T265_14991(AA_permease domain-containing protein)
T265_10124	7.77818	1.13102	0.996791	1.13466	0.256518	0.362436	FALSE	Not significant	T265_10124(Transposase)
T265_12623	20.9834	1.12918	0.543437	2.07785	0.037723	0.0728156	FALSE	Not significant	T265_12623(G protein-coupled receptor)
T265_13862	1.40126	1.12871	2.48749	0.453756	0.650005			Not significant	T265_13862(Ion channel)
T265_04479	250.998	1.12861	0.539824	2.0907	0.0365549	0.0708776	FALSE	Not significant	T265_04479(Peptidase C13 family protein)
T265_15954	37.4699	1.12599	0.413341	2.72411	0.00644743	0.0156349	FALSE	Not significant	T265_15954(Protein kinase domain-containing protein)
T265_09658	4013.29	1.12555	0.135608	8.29998	1.04127e-16	2.08951e-15	TRUE	Up-regulated	T265_09658(ADP/ATP translocase)
T265_00615	225.208	1.12513	0.246391	4.56645	4.96045e-06	2.32738e-05	TRUE	Up-regulated	T265_00615(MFS domain-containing protein)
T265_01124	74.5367	1.12512	0.301403	3.73295	0.000189247	0.000655053	TRUE	Up-regulated	T265_01124(Cadherin domain protein)
T265_11340	103.18	1.12402	0.389844	2.88325	0.00393596	0.0101077	FALSE	Not significant	T265_11340(Mitochondrial import inner membrane translocase subunit)
T265_12038	72.8838	1.12389	0.304392	3.69225	0.000222275	0.000756874	TRUE	Up-regulated	T265_12038(Reverse transcriptase domain-containing protein)
T265_04277	13.3472	1.1238	0.952582	1.17974	0.238103	0.340426	FALSE	Not significant	T265_04277(DUF4614 domain-containing protein)
T265_09176	2117.37	1.12223	0.160516	6.99141	2.72141e-12	3.21387e-11	TRUE	Up-regulated	T265_09176(Pyr_redox_2 domain-containing protein)
T265_06295	235.041	1.12155	0.223571	5.01651	5.26181e-07	2.89829e-06	TRUE	Up-regulated	T265_06295(Multidrug and toxin extrusion protein)
T265_11027	13037.7	1.1215	0.345243	3.24843	0.00116042	0.00339191	TRUE	Up-regulated	T265_11027(Actin)
T265_02185	6.57174	1.12013	0.949013	1.18031	0.237878	0.340162	FALSE	Not significant	T265_02185()
T265_15588	355.077	1.11863	0.218806	5.11244	3.18029e-07	1.82242e-06	TRUE	Up-regulated	T265_15588(Cholinergic receptor, nicotinic, beta 1 (muscle) like)
T265_06847	13280.8	1.11825	0.0917907	12.1826	3.84806e-34	3.27116e-32	TRUE	Up-regulated	T265_06847(fumarate hydratase)
T265_13796	78.3669	1.1163	0.316578	3.52614	0.00042166	0.00136172	TRUE	Up-regulated	T265_13796(Integrase catalytic domain-containing protein)
T265_01920	2.27723	1.11621	1.83642	0.607819	0.543307	0.645346	FALSE	Not significant	T265_01920()
T265_13199	40.4307	1.11544	0.443755	2.51363	0.0119496	0.0268543	FALSE	Not significant	T265_13199(Calcium activated potassium channel subunit)
T265_01183	57.4924	1.11536	0.446061	2.50046	0.0124033	0.0277352	FALSE	Not significant	T265_01183(Solute carrier family 43 member 3)
T265_00432	7479.09	1.11158	0.0964093	11.5298	9.33978e-31	6.72215e-29	TRUE	Up-regulated	T265_00432(Succinate--CoA ligase [ADP/GDP-forming] subunit alpha, mitochondrial)
T265_06799	57.0277	1.10756	0.385257	2.87486	0.00404202	0.0103554	FALSE	Not significant	T265_06799(Synaptic vesicle transporter svop)
T265_01793	1684.53	1.10695	0.140117	7.90022	2.78414e-15	4.85582e-14	TRUE	Up-regulated	T265_01793(Thymosin beta)
T265_05977	5008.53	1.10679	0.122229	9.05504	1.36521e-19	3.91991e-18	TRUE	Up-regulated	T265_05977(Malate/L-lactate dehydrogenase)
T265_08223	1037.36	1.10655	0.188129	5.88189	4.05614e-09	3.1123e-08	TRUE	Up-regulated	T265_08223(NTR domain-containing protein)
T265_13984	3105.04	1.10649	0.151455	7.30571	2.75798e-13	3.65788e-12	TRUE	Up-regulated	T265_13984(3-hydroxyacyl-CoA dehydrogenase)
T265_07882	33579.4	1.1059	0.113291	9.76166	1.64449e-22	6.18603e-21	TRUE	Up-regulated	T265_07882(phosphoenolpyruvate carboxykinase (GTP))
T265_08717	7.56957	1.10438	1.23383	0.895079	0.370745	0.48381	FALSE	Not significant	T265_08717(FBD domain-containing protein)
T265_06656	24.5829	1.10356	0.471615	2.33996	0.0192857	0.0408653	FALSE	Not significant	T265_06656(Eyes absent homolog)
T265_11741	146.829	1.1031	0.263485	4.18656	2.83216e-05	0.000115468	TRUE	Up-regulated	T265_11741(WD_REPEATS_REGION domain-containing protein)
T265_05549	822.036	1.10286	0.171361	6.43589	1.22753e-10	1.17278e-09	TRUE	Up-regulated	T265_05549()
T265_10228	14.8927	1.10231	0.704111	1.56554	0.117456	0.189432	FALSE	Not significant	T265_10228(Secreted protein)
T265_03141	9791.53	1.10231	0.119291	9.24049	2.45367e-20	7.33791e-19	TRUE	Up-regulated	T265_03141(Reverse transcriptase domain-containing protein)
T265_14943	520.425	1.09999	0.149069	7.37906	1.59411e-13	2.19796e-12	TRUE	Up-regulated	T265_14943(BolA-like protein)
T265_13160	1363.27	1.09957	0.145038	7.58123	3.42283e-14	5.21933e-13	TRUE	Up-regulated	T265_13160(hydroxymethylbilane synthase)
T265_11487	8.98056	1.09859	1.24851	0.879919	0.378903	0.492374	FALSE	Not significant	T265_11487(Integron gene cassette protein)
T265_10113	98.4687	1.09838	0.484249	2.26822	0.0233159	0.0480287	FALSE	Not significant	T265_10113(Legumain)
T265_09402	158.312	1.0961	0.216407	5.06497	4.08474e-07	2.29818e-06	TRUE	Up-regulated	T265_09402(C2 domain-containing protein)
T265_05607	15.1175	1.09447	0.781841	1.39986	0.161555	0.247284	FALSE	Not significant	T265_05607(LTD domain-containing protein)
T265_05622	3.35675	1.09409	1.66711	0.656277	0.511646	0.617638	FALSE	Not significant	T265_05622()
T265_13907	939.831	1.09287	0.21572	5.06614	4.05964e-07	2.28628e-06	TRUE	Up-regulated	T265_13907(3-oxoacyl-[acyl-carrier-protein] reductase)
T265_07507	11.4346	1.0907	1.04575	1.04298	0.296958	0.406693	FALSE	Not significant	T265_07507(ShKT domain-containing protein)
T265_10802	461.27	1.09058	0.237668	4.58865	4.46115e-06	2.10685e-05	TRUE	Up-regulated	T265_10802(G_PROTEIN_RECEP_F1_2 domain-containing protein)
T265_11946	90.6725	1.09051	0.289284	3.7697	0.000163444	0.000572346	TRUE	Up-regulated	T265_11946(Legumain)
T265_10472	1488.94	1.0901	0.153947	7.081	1.43119e-12	1.7558e-11	TRUE	Up-regulated	T265_10472(Solute carrier family 25 member 51)
T265_11879	648.8	1.09007	0.184193	5.91808	3.25725e-09	2.54084e-08	TRUE	Up-regulated	T265_11879(B box-type domain-containing protein)
T265_05063	1.61951	1.08688	2.0125	0.540067	0.589151			Not significant	T265_05063(Ornithine cyclodeaminase)
T265_10460	1775.24	1.08687	0.214198	5.07414	3.89247e-07	2.19671e-06	TRUE	Up-regulated	T265_10460(ATE_C domain-containing protein)
T265_04250	102.612	1.08628	0.319187	3.40326	0.000665864	0.00206274	TRUE	Up-regulated	T265_04250(Tim10/DDP family zinc finger)
T265_14556	2587	1.08559	0.156479	6.93757	3.98903e-12	4.60594e-11	TRUE	Up-regulated	T265_14556(FERM domain-containing protein)
T265_12948	8.52723	1.08456	1.04205	1.0408	0.297971	0.407717	FALSE	Not significant	T265_12948(PLAT domain-containing protein)
T265_12110	17356.6	1.08337	0.145824	7.42934	1.09143e-13	1.55041e-12	TRUE	Up-regulated	T265_12110(Cytochrome c oxidase subunit 1)
T265_01871	49.1991	1.08317	0.375059	2.888	0.00387705	0.00997536	TRUE	Up-regulated	T265_01871(Protein with signal anchor)
T265_06319	64.8976	1.08281	0.376453	2.87636	0.00402287	0.010309	FALSE	Not significant	T265_06319(DM domain-containing protein)
T265_12891	61.0259	1.08257	0.433101	2.49957	0.0124344	0.0277815	FALSE	Not significant	T265_12891(G_PROTEIN_RECEP_F1_2 domain-containing protein)
T265_13979	46.113	1.08193	0.361161	2.99569	0.0027382	0.00730638	TRUE	Up-regulated	T265_13979(DUF2357 domain-containing protein)
T265_08477	617.886	1.08124	0.130815	8.2654	1.39229e-16	2.76817e-15	TRUE	Up-regulated	T265_08477(Frizzled-4)
T265_14455	270.737	1.08099	0.226402	4.77467	1.80004e-06	9.10648e-06	TRUE	Up-regulated	T265_14455(PKD_channel domain-containing protein)
T265_07438	17972.6	1.08099	0.11547	9.36165	7.85045e-21	2.48544e-19	TRUE	Up-regulated	T265_07438(Heat shock protein 60)
T265_10804	2578.35	1.08004	0.13304	8.11815	4.73346e-16	8.91839e-15	TRUE	Up-regulated	T265_10804()
T265_14134	56.7677	1.07828	0.565848	1.9056	0.0567019	0.102987	FALSE	Not significant	T265_14134(NAD dependent epimerase/dehydratase)
T265_11621	119.19	1.0765	0.372285	2.89161	0.0038327	0.00987537	TRUE	Up-regulated	T265_11621(G_PROTEIN_RECEP_F1_2 domain-containing protein)
T265_12566	167.48	1.07626	0.243313	4.42334	9.71884e-06	4.33215e-05	TRUE	Up-regulated	T265_12566(Kv channel-interacting protein 4)
T265_01611	22.3734	1.07555	0.830878	1.29447	0.195502	0.289486	FALSE	Not significant	T265_01611(ZP domain-containing protein)
T265_00256	152.79	1.07494	0.297723	3.61053	0.000305567	0.00101472	TRUE	Up-regulated	T265_00256(BZIP domain-containing protein)
T265_05510	570.539	1.07387	0.163389	6.57247	4.94875e-11	4.99315e-10	TRUE	Up-regulated	T265_05510(DSBA domain-containing protein)
T265_12544	728.178	1.07264	0.140314	7.64456	2.0966e-14	3.28996e-13	TRUE	Up-regulated	T265_12544(IPPc domain-containing protein)
T265_03331	11037.6	1.06961	0.121321	8.81637	1.18225e-18	2.98214e-17	TRUE	Up-regulated	T265_03331(Tubulin beta chain)
T265_10845	27.8913	1.06918	0.642778	1.66337	0.0962377	0.160535	FALSE	Not significant	T265_10845(Cadherin domain protein)
T265_13404	30.3276	1.06864	0.73828	1.44747	0.147764	0.229898	FALSE	Not significant	T265_13404()
T265_03608	1283.1	1.06839	0.168795	6.32949	2.45966e-10	2.25967e-09	TRUE	Up-regulated	T265_03608(DUF5731 domain-containing protein)
T265_01421	7193.9	1.0682	0.10172	10.5015	8.50552e-26	4.04518e-24	TRUE	Up-regulated	T265_01421(ATPase protein 9)
T265_06948	382.729	1.06812	0.479332	2.22835	0.0258575	0.0525424	FALSE	Not significant	T265_06948(Golgi-associated plant pathogenesis-related protein 1)
T265_14762	58.5739	1.06777	0.424853	2.51326	0.0119621	0.0268656	FALSE	Not significant	T265_14762(SET domain-containing protein)
T265_12921	673.205	1.06696	0.206711	5.16159	2.44859e-07	1.43124e-06	TRUE	Up-regulated	T265_12921(Molybdopterin synthase catalytic subunit)
T265_13449	40.8204	1.06615	0.63675	1.67436	0.0940594	0.157363	FALSE	Not significant	T265_13449(Cellulase domain-containing protein)
T265_01521	4.82963	1.06599	1.07075	0.99556	0.319464	0.430042	FALSE	Not significant	T265_01521(Galectin)
T265_07525	501.622	1.06583	0.162758	6.54852	5.81083e-11	5.82486e-10	TRUE	Up-regulated	T265_07525(Sulfotransfer_1 domain-containing protein)
T265_06336	105.904	1.06503	0.377009	2.82494	0.00472902	0.0119147	FALSE	Not significant	T265_06336(CaMBD domain-containing protein)
T265_10960	2140.1	1.06496	0.146503	7.26919	3.61651e-13	4.76145e-12	TRUE	Up-regulated	T265_10960(J domain-containing protein)
T265_13109	523.061	1.06464	0.167268	6.36489	1.95434e-10	1.81263e-09	TRUE	Up-regulated	T265_13109(protein disulfide-isomerase)
T265_06544	50.5516	1.06438	0.462878	2.29948	0.0214774	0.0447972	FALSE	Not significant	T265_06544(Cadherin domain protein)
T265_02162	110.12	1.06316	0.225186	4.72126	2.34388e-06	1.16557e-05	TRUE	Up-regulated	T265_02162(BHLH domain-containing protein)
T265_10902	1.6281	1.06158	2.05379	0.51689	0.605233			Not significant	T265_10902()
T265_11915	150.366	1.06151	0.29709	3.57303	0.000352876	0.00115971	TRUE	Up-regulated	T265_11915(Protein sleepless)
T265_00647	1256.19	1.05978	0.117852	8.99248	2.41706e-19	6.76026e-18	TRUE	Up-regulated	T265_00647(YozE_SAM_like domain-containing protein)
T265_08014	343.409	1.05946	0.179745	5.89423	3.76443e-09	2.90706e-08	TRUE	Up-regulated	T265_08014(Synaptogyrin)
T265_02222	1399.45	1.05872	0.122699	8.6286	6.21093e-18	1.45877e-16	TRUE	Up-regulated	T265_02222(TPR_REGION domain-containing protein)
T265_13848	5843.15	1.05867	0.185598	5.7041	1.16958e-08	8.41227e-08	TRUE	Up-regulated	T265_13848(EF hand)
T265_03140	1650.8	1.05658	0.12479	8.46684	2.52136e-17	5.46599e-16	TRUE	Up-regulated	T265_03140(Ovule protein)
T265_01427	12.7362	1.05639	0.856419	1.2335	0.21739	0.316342	FALSE	Not significant	T265_01427(PH domain-containing protein)
T265_04393	274.613	1.05614	0.276221	3.82354	0.000131548	0.000468246	TRUE	Up-regulated	T265_04393(PBPe domain-containing protein)
T265_13500	1530.75	1.05575	0.118678	8.89593	5.79323e-19	1.52175e-17	TRUE	Up-regulated	T265_13500(NADH dehydrogenase [ubiquinone] 1 beta subcomplex subunit 6)
T265_11838	3894.18	1.05564	0.189129	5.58158	2.38347e-08	1.62654e-07	TRUE	Up-regulated	T265_11838(UPAR/Ly6 domain-containing protein)
T265_01014	259.146	1.05516	0.193646	5.44893	5.0675e-08	3.26424e-07	TRUE	Up-regulated	T265_01014(protein-tyrosine-phosphatase)
T265_09501	22293	1.05501	0.336562	3.13467	0.00172047	0.0048157	TRUE	Up-regulated	T265_09501(Actin)
T265_09307	152.155	1.05477	0.391465	2.69441	0.00705137	0.0169283	FALSE	Not significant	T265_09307(EF-hand domain-containing protein)
T265_01779	428.06	1.05463	0.195302	5.39998	6.66468e-08	4.22501e-07	TRUE	Up-regulated	T265_01779(Roundabout)
T265_12401	1508.99	1.05421	0.47506	2.2191	0.0264796	0.053645	FALSE	Not significant	T265_12401(Prothymosin alpha)
T265_04080	3520.71	1.05308	0.179584	5.86399	4.51875e-09	3.4428e-08	TRUE	Up-regulated	T265_04080(Glycine amidinotransferase)
T265_06501	28.7079	1.05183	0.657482	1.59978	0.109647	0.178867	FALSE	Not significant	T265_06501(BHLH domain-containing protein)
T265_02594	143.181	1.05177	0.22026	4.77512	1.79598e-06	9.09022e-06	TRUE	Up-regulated	T265_02594(SH2 domain-containing protein)
T265_15724	298.077	1.05145	0.172195	6.10614	1.02069e-09	8.51571e-09	TRUE	Up-regulated	T265_15724(CW domain-containing protein)
T265_14568	83.8305	1.0512	0.330778	3.17796	0.00148314	0.00422702	TRUE	Up-regulated	T265_14568(Sel1 repeat protein)
T265_02610	7061.68	1.05012	0.569123	1.84515	0.0650163	0.115618	FALSE	Not significant	T265_02610(Collagen IV NC1 domain-containing protein)
T265_11772	55.1989	1.04832	0.354781	2.95482	0.0031285	0.00822184	TRUE	Up-regulated	T265_11772()
T265_13379	32.2968	1.0457	0.559116	1.87028	0.0614449	0.110284	FALSE	Not significant	T265_13379(Ephrin RBD domain-containing protein)
T265_16165	7.69321	1.04542	0.982219	1.06435	0.287172	0.397374	FALSE	Not significant	T265_16165(Transferrin-like domain-containing protein)
T265_10239	899.651	1.04503	0.111219	9.3961	5.6625e-21	1.80865e-19	TRUE	Up-regulated	T265_10239(MTP_lip_bd domain-containing protein)
T265_12633	6.41104	1.04457	1.29766	0.804959	0.420843	0.531531	FALSE	Not significant	T265_12633(ABC transmembrane type-1 domain-containing protein)
T265_00666	2745.82	1.04261	0.189918	5.48981	4.02366e-08	2.63909e-07	TRUE	Up-regulated	T265_00666(Peroxidase)
T265_08621	82.4046	1.04214	0.363704	2.86535	0.00416549	0.0106339	FALSE	Not significant	T265_08621(G_PROTEIN_RECEP_F1_2 domain-containing protein)
T265_09032	266.424	1.04153	0.182372	5.71102	1.12302e-08	8.10439e-08	TRUE	Up-regulated	T265_09032(MFS domain-containing protein)
T265_08404	176.363	1.04146	0.197612	5.27024	1.36249e-07	8.30573e-07	TRUE	Up-regulated	T265_08404(acidPPc domain-containing protein)
T265_00840	1279.51	1.04101	0.133881	7.77559	7.50983e-15	1.25699e-13	TRUE	Up-regulated	T265_00840(NADH dehydrogenase [ubiquinone] 1 beta subcomplex subunit 5, mitochondrial)
T265_14114	698.249	1.04048	0.154594	6.73037	1.69226e-11	1.81788e-10	TRUE	Up-regulated	T265_14114(Inactive tyrosine-protein kinase 7)
T265_14701	553.654	1.04013	0.188404	5.52078	3.37505e-08	2.24504e-07	TRUE	Up-regulated	T265_14701(Lachesin)
T265_03596	4737.56	1.03975	0.0958004	10.8533	1.92432e-27	1.04924e-25	TRUE	Up-regulated	T265_03596(Myoferlin)
T265_13702	1426.24	1.03949	0.123055	8.44737	2.97939e-17	6.42026e-16	TRUE	Up-regulated	T265_13702(Short/branched chain specific acyl-CoA dehydrogenase, mitochondrial)
T265_12503	89.9059	1.03854	0.338651	3.0667	0.00216436	0.00591406	TRUE	Up-regulated	T265_12503(NR LBD domain-containing protein)
T265_09319	461.843	1.03848	0.18902	5.49404	3.9284e-08	2.58603e-07	TRUE	Up-regulated	T265_09319(FAA_hydrolase domain-containing protein)
T265_11903	9755.73	1.03812	0.196244	5.28992	1.22368e-07	7.52325e-07	TRUE	Up-regulated	T265_11903(Fasciclin domain protein)
T265_01567	5006.06	1.0374	0.114922	9.02701	1.76422e-19	5.01225e-18	TRUE	Up-regulated	T265_01567(Glutamate dehydrogenase)
T265_06793	1338.32	1.03711	0.147813	7.01636	2.27717e-12	2.71951e-11	TRUE	Up-regulated	T265_06793(RRM domain-containing protein)
T265_01221	681.788	1.03605	0.154878	6.68946	2.23992e-11	2.35236e-10	TRUE	Up-regulated	T265_01221(phosphatidylserine decarboxylase)
T265_08221	6.22012	1.03599	1.29929	0.797354	0.425246	0.536138	FALSE	Not significant	T265_08221(ETS domain-containing protein)
T265_11784	316.767	1.03492	0.179005	5.78152	7.40274e-09	5.47397e-08	TRUE	Up-regulated	T265_11784(receptor protein serine/threonine kinase)
T265_09928	52.4666	1.03438	0.375029	2.75813	0.00581339	0.0142607	FALSE	Not significant	T265_09928(Protein kinase domain-containing protein)
T265_08775	1831.31	1.03332	0.136694	7.55934	4.05125e-14	6.12568e-13	TRUE	Up-regulated	T265_08775(Cys-rich domain protein)
T265_08335	1517.17	1.03166	0.166848	6.18321	6.28109e-10	5.41619e-09	TRUE	Up-regulated	T265_08335(ApaG domain-containing protein)
T265_12445	0.671328	1.03071	3.57651	0.288189	0.773202			Not significant	T265_12445()
T265_03295	38.9367	1.03027	0.570056	1.80731	0.0707135	0.124194	FALSE	Not significant	T265_03295()
T265_07323	1986.92	1.03007	0.145956	7.05737	1.69688e-12	2.06301e-11	TRUE	Up-regulated	T265_07323(NADH dehydrogenase [ubiquinone] 1 beta subcomplex subunit 8, mitochondrial)
T265_07588	389.566	1.02845	0.148969	6.90381	5.06274e-12	5.73529e-11	TRUE	Up-regulated	T265_07588(Membrane protein, palmitoylated 2a (MAGUK p55 subfamily member 2))
T265_02251	108.497	1.02772	0.249313	4.12219	3.75288e-05	0.000149506	TRUE	Up-regulated	T265_02251(Amiloride-sensitive sodium channel)
T265_08884	1.52805	1.02729	2.66532	0.38543	0.699919			Not significant	T265_08884(Integrase catalytic domain-containing protein)
T265_00400	519.758	1.02726	0.17795	5.77271	7.80044e-09	5.75229e-08	TRUE	Up-regulated	T265_00400(MAM domain-containing protein)
T265_13155	1865.89	1.02634	0.223934	4.5832	4.57904e-06	2.15781e-05	TRUE	Up-regulated	T265_13155(Calcium-binding protein)
T265_11062	231.335	1.02571	0.193987	5.28751	1.23993e-07	7.61345e-07	TRUE	Up-regulated	T265_11062(Transmembrane protein)
T265_03271	1.20202	1.02456	2.57199	0.398354	0.690369			Not significant	T265_03271()
T265_06605	2012.73	1.02382	0.12608	8.12043	4.64547e-16	8.76791e-15	TRUE	Up-regulated	T265_06605(NADH dehydrogenase [ubiquinone] 1 alpha subcomplex subunit 13)
T265_12684	15.6074	1.02012	0.850444	1.19951	0.23033	0.331464	FALSE	Not significant	T265_12684(Ig-like domain-containing protein)
T265_06647	304.513	1.02009	0.21841	4.6705	3.00464e-06	1.46117e-05	TRUE	Up-regulated	T265_06647(Cadherin domain protein)
T265_03513	2130.9	1.01944	0.107391	9.49285	2.24812e-21	7.51415e-20	TRUE	Up-regulated	T265_03513(mannose-1-phosphate guanylyltransferase)
T265_03698	2045.91	1.01915	0.128263	7.94578	1.92974e-15	3.43787e-14	TRUE	Up-regulated	T265_03698(Electron transfer flavoprotein subunit beta)
T265_09703	2282.37	1.01836	0.119061	8.55326	1.19658e-17	2.68013e-16	TRUE	Up-regulated	T265_09703(Cytochrome)
T265_06848	240.711	1.01743	0.206389	4.9297	8.23554e-07	4.39717e-06	TRUE	Up-regulated	T265_06848(PKD_channel domain-containing protein)
T265_03167	9.36099	1.01742	0.984825	1.0331	0.301558	0.411375	FALSE	Not significant	T265_03167()
T265_01732	17400.4	1.01714	0.107726	9.44192	3.66006e-21	1.20103e-19	TRUE	Up-regulated	T265_01732(ATP synthase subunit beta)
T265_04652	88.3811	1.01556	0.287347	3.53426	0.000408914	0.00132532	TRUE	Up-regulated	T265_04652(ANK_REP_REGION domain-containing protein)
T265_01661	5.42138	1.01487	1.52824	0.664079	0.50664	0.612575	FALSE	Not significant	T265_01661(RT_RNaseH domain-containing protein)
T265_03796	2054.27	1.01432	0.147894	6.85841	6.96295e-12	7.79793e-11	TRUE	Up-regulated	T265_03796()
T265_00130	99.619	1.0141	0.272422	3.72253	0.00019724	0.000679236	TRUE	Up-regulated	T265_00130(DUF3490 domain-containing protein)
T265_09735	690.109	1.01331	0.177347	5.71369	1.1055e-08	7.99398e-08	TRUE	Up-regulated	T265_09735(Ig-like domain-containing protein)
T265_01712	1.47029	1.01281	2.34839	0.431279	0.666265			Not significant	T265_01712(Peptidase A1 domain-containing protein)
T265_07100	2529.28	1.01257	0.114549	8.83964	9.6027e-19	2.45084e-17	TRUE	Up-regulated	T265_07100(Enoyl-CoA hydratase/isomerase family protein)
T265_07495	1405.49	1.01211	0.140897	7.18334	6.80271e-13	8.67085e-12	TRUE	Up-regulated	T265_07495(ATP synthase subunit)
T265_14708	40.25	1.01131	0.478302	2.11439	0.0344824	0.0674034	FALSE	Not significant	T265_14708()
T265_08863	321.631	1.01107	0.217422	4.65027	3.31504e-06	1.60346e-05	TRUE	Up-regulated	T265_08863(Fork-head domain-containing protein)
T265_13691	3.03597	1.01101	1.48916	0.678915	0.497192	0.603789	FALSE	Not significant	T265_13691(Ion_trans domain-containing protein)
T265_12840	4885.71	1.01029	0.0971699	10.3972	2.55437e-25	1.16359e-23	TRUE	Up-regulated	T265_12840(ATP synthase subunit b)
T265_10291	863.149	1.01005	0.208628	4.84141	1.28922e-06	6.6773e-06	TRUE	Up-regulated	T265_10291(Succinate--CoA ligase [ADP-forming] subunit beta, mitochondrial)
T265_05181	11020.9	1.00997	0.147494	6.84753	7.51371e-12	8.39731e-11	TRUE	Up-regulated	T265_05181(Periostin)
T265_08593	41.5735	1.00905	0.427917	2.35805	0.0183714	0.0391971	FALSE	Not significant	T265_08593(G_PROTEIN_RECEP_F1_2 domain-containing protein)
T265_03857	1.74303	1.0089	2.96829	0.339894	0.733936			Not significant	T265_03857(Transposase)
T265_12835	8.78835	1.00888	0.76199	1.32401	0.1855	0.276687	FALSE	Not significant	T265_12835(Ig-like domain-containing protein)
T265_05021	0.976921	1.00867	2.65997	0.379204	0.704536			Not significant	T265_05021()
T265_05452	158.794	1.00762	0.262162	3.84352	0.000121282	0.000435294	TRUE	Up-regulated	T265_05452(ZP domain-containing protein)
T265_09258	4.81184	1.00703	1.37426	0.732783	0.463691	0.57336	FALSE	Not significant	T265_09258()
T265_08724	1.196	1.00609	2.82174	0.356551	0.721428			Not significant	T265_08724(Secreted protein)
T265_08751	496.109	1.0041	0.161766	6.20715	5.39542e-10	4.71652e-09	TRUE	Up-regulated	T265_08751()
T265_16360	3.73111	1.00404	1.26083	0.796334	0.425838	0.536697	FALSE	Not significant	T265_16360(Pre-mRNA-splicing factor SYF2)
T265_14184	32.9856	1.00338	0.6782	1.47948	0.139012	0.218421	FALSE	Not significant	T265_14184()
T265_09068	2269.85	1.00259	0.188701	5.31312	1.07763e-07	6.68624e-07	TRUE	Up-regulated	T265_09068(Ferric-chelate reductase 1)
T265_08664	1742.52	0.998371	0.133241	7.49296	6.73355e-14	9.85033e-13	FALSE	Not significant	T265_08664(NADH dehydrogenase [ubiquinone] 1 alpha subcomplex subunit 13)
T265_10631	616.408	0.997999	0.148809	6.70657	1.99253e-11	2.11791e-10	FALSE	Not significant	T265_10631(Guanine nucleotide-binding protein subunit gamma)
T265_00706	13.1714	0.997296	0.92906	1.07345	0.283071	0.392907	FALSE	Not significant	T265_00706(Homeobox domain-containing protein)
T265_11799	1869.25	0.996623	0.123766	8.05248	8.11327e-16	1.49984e-14	FALSE	Not significant	T265_11799(ATP synthase subunit O, mitochondrial)
T265_09387	1732.95	0.996149	0.111865	8.90491	5.34302e-19	1.41728e-17	FALSE	Not significant	T265_09387(superoxide dismutase)
T265_15995	18220.6	0.994616	0.516066	1.9273	0.0539417	0.0987544	FALSE	Not significant	T265_15995(Legumain)
T265_15466	1.81508	0.993468	2.58293	0.384629	0.700512		FALSE	Not significant	T265_15466(Zinc finger, C2H2 type)
T265_09005	237.865	0.993465	0.235392	4.22047	2.43792e-05	0.000100572	FALSE	Not significant	T265_09005(Estradiol 17-beta-dehydrogenase 12)
T265_07139	5.05692	0.991671	1.21938	0.813261	0.416068	0.527959	FALSE	Not significant	T265_07139(Integrase catalytic domain-containing protein)
T265_11562	367.517	0.9915	0.199029	4.98169	6.30301e-07	3.4332e-06	FALSE	Not significant	T265_11562(SH3 domain-containing protein)
T265_12695	748.932	0.991462	0.173179	5.72506	1.03397e-08	7.4817e-08	FALSE	Not significant	T265_12695(LIM domain protein)
T265_00605	3.50889	0.990803	1.70185	0.582193	0.560437	0.661399	FALSE	Not significant	T265_00605(LRRNT domain-containing protein)
T265_11047	14.4139	0.990545	0.722916	1.37021	0.170622	0.25823	FALSE	Not significant	T265_11047(PMD domain-containing protein)
T265_05723	621.457	0.990022	0.133699	7.40486	1.31285e-13	1.82649e-12	FALSE	Not significant	T265_05723(4Fe-4S ferredoxin-type domain-containing protein)
T265_07986	1.83364	0.989732	2.31196	0.428092	0.668584		FALSE	Not significant	T265_07986(Integrase catalytic domain-containing protein)
T265_15994	191.488	0.989607	0.658135	1.50365	0.13267	0.209818	FALSE	Not significant	T265_15994(Papain family cysteine protease)
T265_03762	657.866	0.988888	0.176339	5.60788	2.04825e-08	1.40936e-07	FALSE	Not significant	T265_03762(Serine/threonine-protein phosphatase)
T265_02439	509.159	0.988591	0.176885	5.58889	2.28521e-08	1.56543e-07	FALSE	Not significant	T265_02439(39S ribosomal protein L47, mitochondrial)
T265_05499	2908.83	0.988507	0.121067	8.16497	3.21522e-16	6.17643e-15	FALSE	Not significant	T265_05499(Aldedh domain-containing protein)
T265_08708	419.689	0.987374	0.154544	6.38895	1.6703e-10	1.56942e-09	FALSE	Not significant	T265_08708(Transmembrane protein)
T265_00467	78.7198	0.987319	0.445122	2.21808	0.0265491	0.0537655	FALSE	Not significant	T265_00467(E3 ubiquitin-protein ligase TRIP12)
T265_04519	6.33741	0.987111	0.937824	1.05255	0.292545	0.401976	FALSE	Not significant	T265_04519(Secreted protein)
T265_15328	31.5651	0.986707	0.462295	2.13436	0.032813	0.0645733	FALSE	Not significant	T265_15328(Cyclic nucleotide-binding domain-containing protein)
T265_00853	2282.45	0.984864	0.113354	8.68838	3.67657e-18	8.87971e-17	FALSE	Not significant	T265_00853(dimethylargininase)
T265_08714	9973.05	0.984786	0.175066	5.62523	1.85261e-08	1.28375e-07	FALSE	Not significant	T265_08714(Myosin regulatory light chain)
T265_11460	663.797	0.984531	0.12842	7.66646	1.76802e-14	2.80287e-13	FALSE	Not significant	T265_11460(Ribosomal protein L7/L12)
T265_13754	1184.82	0.983863	0.116514	8.44413	3.06316e-17	6.58762e-16	FALSE	Not significant	T265_13754(Ras family protein)
T265_00568	166.771	0.983143	0.346913	2.83397	0.00459731	0.0116154	FALSE	Not significant	T265_00568()
T265_05693	4086.25	0.982796	0.442058	2.22323	0.0262004	0.0531769	FALSE	Not significant	T265_05693(Papain family cysteine protease)
T265_06747	17891.5	0.982457	0.152351	6.44865	1.12852e-10	1.08395e-09	FALSE	Not significant	T265_06747(Severin)
T265_04312	185.599	0.982405	0.224344	4.37902	1.19216e-05	5.21708e-05	FALSE	Not significant	T265_04312(zf-Tim10_DDP domain-containing protein)
T265_08833	1274.01	0.982377	0.154236	6.36932	1.89871e-10	1.76559e-09	FALSE	Not significant	T265_08833(Saccharopine dehydrogenase)
T265_03147	9.91785	0.981491	1.00962	0.972139	0.330982	0.442456	FALSE	Not significant	T265_03147(CxC2 domain-containing protein)
T265_12101	2851.47	0.981477	0.102461	9.57906	9.79321e-22	3.3887e-20	FALSE	Not significant	T265_12101(Lactamase_B domain-containing protein)
T265_00371	69.2357	0.98009	0.370492	2.64537	0.00816005	0.0192391	FALSE	Not significant	T265_00371(Ion_trans domain-containing protein)
T265_02008	975.085	0.979432	0.195779	5.00275	5.65173e-07	3.09931e-06	FALSE	Not significant	T265_02008(Cell adhesion molecule 2)
T265_10849	11.4809	0.978557	0.86666	1.12911	0.25885	0.364871	FALSE	Not significant	T265_10849(Superoxide dismutase)
T265_01560	10.5011	0.978479	0.787748	1.24212	0.214191	0.312488	FALSE	Not significant	T265_01560()
T265_14818	7.35198	0.978119	1.16497	0.839611	0.401126	0.513808	FALSE	Not significant	T265_14818()
T265_11658	132.229	0.977945	0.292855	3.33935	0.000839747	0.00253933	FALSE	Not significant	T265_11658(CUB domain-containing protein)
T265_00964	1244.54	0.976273	0.15179	6.43173	1.2616e-10	1.20213e-09	FALSE	Not significant	T265_00964(NADH dehydrogenase [ubiquinone] 1 beta subcomplex subunit 9)
T265_07622	831.951	0.976044	0.163139	5.98289	2.19209e-09	1.75954e-08	FALSE	Not significant	T265_07622(P53 domain-containing protein)
T265_07717	2433.83	0.974703	0.150379	6.48165	9.07274e-11	8.86419e-10	FALSE	Not significant	T265_07717(Pyruvate dehydrogenase E1 component subunit alpha)
T265_14824	912.735	0.973652	0.440105	2.21232	0.0269448	0.054424	FALSE	Not significant	T265_14824(Sodium/solute symporter)
T265_06206	300.494	0.973195	0.282949	3.43947	0.000582848	0.00183198	FALSE	Not significant	T265_06206(Dynein light chain)
T265_15280	2.63226	0.973099	1.60289	0.60709	0.543791	0.645795	FALSE	Not significant	T265_15280(Secreted protein)
T265_00481	188.805	0.972305	0.218165	4.45674	8.32166e-06	3.75745e-05	FALSE	Not significant	T265_00481(Transmembrane protein)
T265_06015	982.122	0.971695	0.157253	6.17919	6.44306e-10	5.53816e-09	FALSE	Not significant	T265_06015(Metaxin)
T265_11470	1772.73	0.971267	0.214208	4.53423	5.78147e-06	2.68113e-05	FALSE	Not significant	T265_11470(Collagen IV NC1 domain-containing protein)
T265_04164	538.054	0.970725	0.129912	7.47217	7.88814e-14	1.14309e-12	FALSE	Not significant	T265_04164(Methyltransferase domain protein)
T265_15926	3912.11	0.970351	0.131086	7.4024	1.33743e-13	1.8559e-12	FALSE	Not significant	T265_15926(Sulfotransferase 1B1)
T265_12543	1251.79	0.970263	0.13778	7.0421	1.89357e-12	2.29439e-11	FALSE	Not significant	T265_12543()
T265_03990	118.893	0.969998	0.3352	2.89379	0.00380626	0.00981427	FALSE	Not significant	T265_03990(UPF0489 protein C5orf22 homolog)
T265_03408	1480.07	0.969944	0.499987	1.93994	0.0523872	0.0963661	FALSE	Not significant	T265_03408(Secreted protein)
T265_00234	1.98123	0.969912	2.58541	0.375148	0.707551		FALSE	Not significant	T265_00234(MFS domain-containing protein)
T265_13211	348.986	0.968811	0.183234	5.28728	1.24146e-07	7.6152e-07	FALSE	Not significant	T265_13211(TWiK family of potassium channels protein 7)
T265_14086	1265.83	0.96862	0.116124	8.34123	7.35196e-17	1.52345e-15	FALSE	Not significant	T265_14086(DUF1907 domain-containing protein)
T265_05603	217.742	0.96851	0.22541	4.29666	1.73388e-05	7.36071e-05	FALSE	Not significant	T265_05603(GOLD domain-containing protein)
T265_08579	5164.75	0.9681	0.468622	2.06584	0.0388433	0.0746443	FALSE	Not significant	T265_08579(Fibrillar collagen NC1 domain-containing protein)
T265_09012	6073.88	0.968056	0.155853	6.21132	5.25407e-10	4.60413e-09	FALSE	Not significant	T265_09012(EGF-like domain-containing protein)
T265_14206	9.16902	0.96766	0.806295	1.20013	0.230089	0.331205	FALSE	Not significant	T265_14206(Peptidase A1 domain-containing protein)
T265_06088	71.2601	0.967554	0.438465	2.20669	0.0273359	0.0551005	FALSE	Not significant	T265_06088(Pleckstrin homology domain-containing family G member 7)
T265_06829	42.8928	0.967426	0.396302	2.44113	0.0146414	0.0320951	FALSE	Not significant	T265_06829()
T265_07832	607.378	0.966672	0.134016	7.21309	5.46959e-13	7.06337e-12	FALSE	Not significant	T265_07832(C2H2-type domain-containing protein)
T265_06440	179.758	0.966666	0.232591	4.15607	3.23769e-05	0.000130621	FALSE	Not significant	T265_06440(FERM domain-containing protein)
T265_13531	76.9439	0.966181	0.375313	2.57433	0.0100433	0.0230844	FALSE	Not significant	T265_13531(ZZ-type domain-containing protein)
T265_13286	126.242	0.965056	0.259191	3.72334	0.000196603	0.000677257	FALSE	Not significant	T265_13286(Ig-like domain-containing protein)
T265_11072	14.0212	0.964565	0.892	1.08135	0.279541	0.388808	FALSE	Not significant	T265_11072(G_PROTEIN_RECEP_F1_2 domain-containing protein)
T265_15198	874.32	0.964052	0.120667	7.98934	1.35665e-15	2.43296e-14	FALSE	Not significant	T265_15198(Isochorismatase domain-containing protein)
T265_05343	1682.28	0.96402	0.187603	5.13862	2.76765e-07	1.60643e-06	FALSE	Not significant	T265_05343(F-spondin)
T265_15519	1.52653	0.963987	2.53485	0.380294	0.703727		FALSE	Not significant	T265_15519(CUB domain-containing protein)
T265_06711	4.10943	0.963044	1.17491	0.819676	0.412401	0.524476	FALSE	Not significant	T265_06711(RNase H domain-containing protein)
T265_05624	15424	0.961208	0.0894392	10.7471	6.11805e-27	3.19084e-25	FALSE	Not significant	T265_05624(ATP synthase subunit alpha)
T265_09911	4729.5	0.959789	0.138936	6.90814	4.91051e-12	5.59808e-11	FALSE	Not significant	T265_09911(Succinate dehydrogenase [ubiquinone] cytochrome b small subunit)
T265_01157	2534.11	0.959614	0.17455	5.49766	3.84869e-08	2.54131e-07	FALSE	Not significant	T265_01157(BHLH domain-containing protein)
T265_09056	11.5478	0.959603	0.814426	1.17826	0.238694	0.341045	FALSE	Not significant	T265_09056()
T265_02086	511.566	0.959602	0.181091	5.29901	1.1643e-07	7.19095e-07	FALSE	Not significant	T265_02086(SOCS box domain-containing protein)
T265_11633	1765.47	0.95844	0.136516	7.02073	2.20716e-12	2.64174e-11	FALSE	Not significant	T265_11633(Aminomethyltransferase)
T265_14482	645.633	0.957384	0.173284	5.52495	3.29572e-08	2.19844e-07	FALSE	Not significant	T265_14482(Fungal_trans domain-containing protein)
T265_05506	32.44	0.957365	0.526459	1.8185	0.0689883	0.1215	FALSE	Not significant	T265_05506(Profilin)
T265_06021	4.55367	0.956533	1.52342	0.627886	0.530079	0.633396	FALSE	Not significant	T265_06021()
T265_10302	197.782	0.954774	0.283298	3.37021	0.000751115	0.00230044	FALSE	Not significant	T265_10302(Amiloride-sensitive sodium channel)
T265_12552	110.657	0.95439	0.263636	3.6201	0.000294487	0.000980958	FALSE	Not significant	T265_12552(Innexin)
T265_07457	3067.88	0.952585	0.142083	6.70444	2.02181e-11	2.14626e-10	FALSE	Not significant	T265_07457(Ras family protein)
T265_03793	101.413	0.952027	0.281435	3.38276	0.000717624	0.00220767	FALSE	Not significant	T265_03793(Biogenesis of lysosome-related organelles complex 1 subunit 2)
T265_04284	320.092	0.951745	0.199692	4.76606	1.87866e-06	9.49087e-06	FALSE	Not significant	T265_04284(MFS_1_like domain-containing protein)
T265_02540	644.142	0.951691	0.167466	5.6829	1.32429e-08	9.43702e-08	FALSE	Not significant	T265_02540(Protocadherin-1)
T265_02775	54.3474	0.95166	0.36976	2.57372	0.0100611	0.0231154	FALSE	Not significant	T265_02775(G_PROTEIN_RECEP_F1_2 domain-containing protein)
T265_03704	220.48	0.951581	0.232053	4.1007	4.11897e-05	0.000162948	FALSE	Not significant	T265_03704(Oxidoreductase, short chain dehydrogenase/reductase family protein)
T265_00169	0.679204	0.950902	3.62732	0.26215	0.793206		FALSE	Not significant	T265_00169(Doublecortin domain-containing protein)
T265_09303	3.79572	0.950775	1.36476	0.696662	0.486014	0.594629	FALSE	Not significant	T265_09303(Secreted protein)
T265_10595	301.455	0.95048	0.202863	4.68534	2.795e-06	1.36661e-05	FALSE	Not significant	T265_10595(Transmembrane protein)
T265_14394	18.4961	0.950178	0.705706	1.34642	0.178166	0.267783	FALSE	Not significant	T265_14394(Innexin)
T265_05640	1.8646	0.949345	2.14197	0.443211	0.657613		FALSE	Not significant	T265_05640(Transmembrane protein)
T265_04776	4.43882	0.944689	1.16338	0.812018	0.416781	0.528491	FALSE	Not significant	T265_04776(Transcription factor BTF3)
T265_15590	1.07414	0.944453	2.94782	0.32039	0.748673		FALSE	Not significant	T265_15590(Alpha-carbonic anhydrase domain-containing protein)
T265_10474	1204.54	0.94422	0.133331	7.08175	1.42342e-12	1.74826e-11	FALSE	Not significant	T265_10474(Glutaryl-CoA dehydrogenase, mitochondrial)
T265_13504	6.94149	0.944134	0.942836	1.00138	0.316645	0.427099	FALSE	Not significant	T265_13504(G_PROTEIN_RECEP_F1_2 domain-containing protein)
T265_12798	2377.62	0.944077	0.143713	6.56917	5.05958e-11	5.09545e-10	FALSE	Not significant	T265_12798(Phosphate transporter)
T265_11543	639.064	0.943093	0.175739	5.36644	8.03078e-08	5.04365e-07	FALSE	Not significant	T265_11543(AA_permease_C domain-containing protein)
T265_09752	257.378	0.942977	0.279875	3.36928	0.000753646	0.00230688	FALSE	Not significant	T265_09752(Secreted protein)
T265_04842	64.3987	0.94198	0.292125	3.22458	0.00126159	0.00365541	FALSE	Not significant	T265_04842(G_PROTEIN_RECEP_F1_2 domain-containing protein)
T265_12045	3283.07	0.941508	0.113318	8.30853	9.68964e-17	1.95167e-15	FALSE	Not significant	T265_12045(Rieske domain-containing protein)
T265_12592	1005.11	0.940037	0.176313	5.33163	9.73369e-08	6.06376e-07	FALSE	Not significant	T265_12592()
T265_13547	2.32528	0.939948	1.90276	0.493991	0.621312	0.714496	FALSE	Not significant	T265_13547(EF-hand domain-containing protein)
T265_00247	526.75	0.939406	0.157666	5.95819	2.55048e-09	2.02463e-08	FALSE	Not significant	T265_00247(Alkyl transferase)
T265_06499	2238.98	0.939361	0.110442	8.50545	1.80899e-17	3.99383e-16	FALSE	Not significant	T265_06499(Lipase_3 domain-containing protein)
T265_13338	147.633	0.939026	0.416041	2.25705	0.0240048	0.0492412	FALSE	Not significant	T265_13338(Dynein_C domain-containing protein)
T265_05976	1142.09	0.938169	0.127441	7.36157	1.81757e-13	2.487e-12	FALSE	Not significant	T265_05976(Transposase)
T265_08639	3.54944	0.936469	2.09812	0.446338	0.655353	0.742802	FALSE	Not significant	T265_08639()
T265_15157	2993.77	0.936332	0.207972	4.50221	6.72505e-06	3.08689e-05	FALSE	Not significant	T265_15157(MARVEL domain-containing protein)
T265_00936	1851.61	0.936148	0.374475	2.49989	0.012423	0.0277667	FALSE	Not significant	T265_00936(Lysosome-associated membrane glycoprotein 5)
T265_06893	1.73222	0.936147	1.69716	0.551595	0.581226		FALSE	Not significant	T265_06893(PPP1R35_C domain-containing protein)
T265_13134	2859.45	0.935827	0.151753	6.16678	6.96945e-10	5.96687e-09	FALSE	Not significant	T265_13134(Golgi-associated plant pathogenesis-related protein 1)
T265_02333	6.23487	0.935166	1.31958	0.708685	0.47852	0.587324	FALSE	Not significant	T265_02333(DUF982 domain-containing protein)
T265_15976	280.258	0.935079	0.217342	4.30235	1.68999e-05	7.18878e-05	FALSE	Not significant	T265_15976(Protein-serine/threonine kinase)
T265_02374	644.304	0.934271	0.142266	6.56706	5.1319e-11	5.15866e-10	FALSE	Not significant	T265_02374(Cystatin domain-containing protein)
T265_01093	1153.13	0.933653	0.169027	5.52368	3.3198e-08	2.21238e-07	FALSE	Not significant	T265_01093(SCP domain-containing protein)
T265_15667	6.81496	0.933568	0.860817	1.08451	0.278137	0.387475	FALSE	Not significant	T265_15667()
T265_00915	1470.54	0.933429	0.180125	5.18212	2.19377e-07	1.28978e-06	FALSE	Not significant	T265_00915(VWFA domain-containing protein)
T265_03580	26.5147	0.933301	0.719429	1.29728	0.194535	0.288172	FALSE	Not significant	T265_03580(Glycosyltransferase-like protein LARGE1)
T265_07039	4387.04	0.933097	0.104968	8.88935	6.14673e-19	1.61068e-17	FALSE	Not significant	T265_07039(ATP synthase subunit gamma)
T265_13182	631.252	0.931118	0.210727	4.4186	9.93416e-06	4.42082e-05	FALSE	Not significant	T265_13182(CUB domain-containing protein)
T265_02654	105.687	0.930432	0.314982	2.95392	0.00313762	0.00824378	FALSE	Not significant	T265_02654()
T265_08654	584.793	0.930341	0.155492	5.98321	2.1878e-09	1.75741e-08	FALSE	Not significant	T265_08654(Succinate dehydrogenase assembly factor 2, mitochondrial)
T265_01614	18.4714	0.930195	0.821477	1.13235	0.257489	0.363427	FALSE	Not significant	T265_01614(Ion_trans domain-containing protein)
T265_10525	448.547	0.930161	0.209917	4.43109	9.37596e-06	4.18969e-05	FALSE	Not significant	T265_10525(Ig-like domain-containing protein)
T265_13433	81.9026	0.930144	0.36366	2.55773	0.0105358	0.0240222	FALSE	Not significant	T265_13433(Serine/threonine-protein phosphatase)
T265_09049	683.223	0.92993	0.133368	6.97268	3.10968e-12	3.63335e-11	FALSE	Not significant	T265_09049(Glycine cleavage system H protein)
T265_02725	13.9791	0.929887	0.66323	1.40206	0.160898	0.246531	FALSE	Not significant	T265_02725()
T265_11022	118.81	0.929575	0.269737	3.44622	0.000568478	0.00179243	FALSE	Not significant	T265_11022(NopRA1 domain-containing protein)
T265_12768	4.75115	0.929563	1.24502	0.746625	0.45529	0.564988	FALSE	Not significant	T265_12768(Myosin_tail_1 domain-containing protein)
T265_16209	7.61523	0.928842	0.978539	0.949212	0.342513	0.454494	FALSE	Not significant	T265_16209(Transmembrane 9 superfamily member)
T265_09554	81.4224	0.928573	0.4091	2.2698	0.0232198	0.047849	FALSE	Not significant	T265_09554(G_PROTEIN_RECEP_F1_2 domain-containing protein)
T265_15991	82.5046	0.928149	0.289873	3.20191	0.00136518	0.00392921	FALSE	Not significant	T265_15991(glutathione-specific gamma-glutamylcyclotransferase)
T265_06759	209.556	0.928116	0.215339	4.31002	1.63236e-05	6.95736e-05	FALSE	Not significant	T265_06759(ABC transporter domain-containing protein)
T265_14208	12951.9	0.927833	0.117225	7.91498	2.47294e-15	4.33408e-14	FALSE	Not significant	T265_14208(methylmalonyl-CoA mutase)
T265_16272	61.2013	0.927331	0.334369	2.77338	0.00554777	0.0136869	FALSE	Not significant	T265_16272(Fibronectin type-III domain-containing protein)
T265_11336	25.5163	0.927174	0.863416	1.07384	0.282892	0.39271	FALSE	Not significant	T265_11336(Delta-like protein)
T265_11184	61.9449	0.925926	0.41844	2.21281	0.0269111	0.0543863	FALSE	Not significant	T265_11184(G_PROTEIN_RECEP_F2_4 domain-containing protein)
T265_07779	961.15	0.925817	0.126939	7.29338	3.02269e-13	4.00404e-12	FALSE	Not significant	T265_07779(G protein gamma domain-containing protein)
T265_12513	113.914	0.925611	0.334198	2.76965	0.00561166	0.0138161	FALSE	Not significant	T265_12513(RECA_2 domain-containing protein)
T265_04525	3176.3	0.925539	0.0937443	9.87302	5.45013e-23	2.12417e-21	FALSE	Not significant	T265_04525(Elongation factor Tu)
T265_04961	53.5071	0.925405	0.48077	1.92484	0.0542495	0.0992506	FALSE	Not significant	T265_04961(Rab-GAP TBC domain-containing protein)
T265_16249	448.068	0.924783	0.243735	3.79421	0.000148115	0.000522737	FALSE	Not significant	T265_16249(Actin)
T265_11082	3206.59	0.924294	0.417028	2.21638	0.0266652	0.0539602	FALSE	Not significant	T265_11082(ASMase_C domain-containing protein)
T265_15362	136.68	0.924003	0.296055	3.12105	0.00180206	0.00502066	FALSE	Not significant	T265_15362(Tumor necrosis factor alpha-induced protein 8-like protein 2)
T265_09233	6410.92	0.923763	0.13765	6.71096	1.93342e-11	2.0585e-10	FALSE	Not significant	T265_09233(EF hand)
T265_00058	32.8256	0.922271	0.46888	1.96696	0.0491874	0.0913831	FALSE	Not significant	T265_00058(Cadherin domain protein)
T265_14365	1.83543	0.921236	1.97245	0.467051	0.640464		FALSE	Not significant	T265_14365(Rho-GAP domain-containing protein)
T265_10019	3.3917	0.921161	1.45674	0.632342	0.527163	0.631029	FALSE	Not significant	T265_10019()
T265_00360	796.344	0.920028	0.182364	5.04501	4.53497e-07	2.53021e-06	FALSE	Not significant	T265_00360(CHCH domain-containing protein)
T265_05650	68.6414	0.919641	1.23557	0.744305	0.456692	0.566197	FALSE	Not significant	T265_05650()
T265_08984	6303.09	0.918113	0.192585	4.76733	1.86688e-06	9.43577e-06	FALSE	Not significant	T265_08984(Calcium binding protein containing EF hand domains; EF hand)
T265_02105	617.3	0.918044	0.152663	6.01352	1.81537e-09	1.4747e-08	FALSE	Not significant	T265_02105(Polycystic kidney disease protein 1-like 2)
T265_09475	2711.15	0.917882	0.100593	9.12467	7.19533e-20	2.08259e-18	FALSE	Not significant	T265_09475(Complex I-49kD)
T265_01694	27570.3	0.91747	0.0899472	10.2001	1.98071e-24	8.51944e-23	FALSE	Not significant	T265_01694(Peptidyl-prolyl cis-trans isomerase)
T265_08644	249.135	0.917084	0.262926	3.48799	0.00048666	0.00155581	FALSE	Not significant	T265_08644(PDZ/DHR/GLGF domain protein)
T265_12790	63.8422	0.917045	0.396398	2.31345	0.0206981	0.0433643	FALSE	Not significant	T265_12790(Transporter)
T265_10602	449.171	0.917044	0.194053	4.72573	2.29287e-06	1.14178e-05	FALSE	Not significant	T265_10602(Otopetrin-1)
T265_11213	294.817	0.916977	0.253779	3.6133	0.000302329	0.0010046	FALSE	Not significant	T265_11213(ANK_REP_REGION domain-containing protein)
T265_01972	107.561	0.916119	0.332432	2.75581	0.00585474	0.0143426	FALSE	Not significant	T265_01972(MAM domain-containing protein)
T265_08249	13.9346	0.915812	0.9639	0.950112	0.342056	0.453999	FALSE	Not significant	T265_08249(G_PROTEIN_RECEP_F1_2 domain-containing protein)
T265_15674	1.66812	0.915059	2.13747	0.428104	0.668575		FALSE	Not significant	T265_15674(AMP-binding domain-containing protein)
T265_03624	1.65776	0.913996	2.37168	0.38538	0.699956		FALSE	Not significant	T265_03624()
T265_12010	660.492	0.913745	0.154376	5.91895	3.24009e-09	2.52929e-08	FALSE	Not significant	T265_12010(Pribosyltran domain-containing protein)
T265_07850	229.349	0.911942	0.210699	4.32817	1.50355e-05	6.45162e-05	FALSE	Not significant	T265_07850(Ribonuclease P protein subunit p30)
T265_14092	109.231	0.911767	0.364203	2.50346	0.0122986	0.0275296	FALSE	Not significant	T265_14092(Ras family protein)
T265_09226	1218.52	0.911536	0.247948	3.67632	0.000236621	0.000802058	FALSE	Not significant	T265_09226(Lecithin:cholesterol acyltransferase)
T265_16321	0.9823	0.911014	2.73971	0.332522	0.739495		FALSE	Not significant	T265_16321(SAP domain-containing protein)
T265_02106	2880.55	0.910965	0.126933	7.17674	7.1394e-13	9.08926e-12	FALSE	Not significant	T265_02106(Tubulin beta chain)
T265_10639	254.991	0.909795	0.176547	5.15327	2.5599e-07	1.49226e-06	FALSE	Not significant	T265_10639(Protein sleepless)
T265_08697	2.40268	0.909117	1.43539	0.633357	0.526501	0.630604	FALSE	Not significant	T265_08697(Secreted protein)
T265_01728	8.29796	0.908353	0.985119	0.922074	0.35649	0.469235	FALSE	Not significant	T265_01728(Alkaline phosphatase)
T265_13955	527.004	0.90714	0.167338	5.42101	5.92635e-08	3.78809e-07	FALSE	Not significant	T265_13955(RHD domain-containing protein)
T265_09766	35.5932	0.906392	0.375497	2.41385	0.0157851	0.0342132	FALSE	Not significant	T265_09766(Gluconokinase)
T265_05685	349.135	0.905858	0.250039	3.62287	0.000291356	0.000971725	FALSE	Not significant	T265_05685(Ras family protein)
T265_14043	690.133	0.905758	0.140425	6.45014	1.11749e-10	1.0743e-09	FALSE	Not significant	T265_14043(NADH dehydrogenase [ubiquinone] 1 beta subcomplex subunit 4)
T265_14460	0.702269	0.905141	3.92206	0.230782	0.817484		FALSE	Not significant	T265_14460(guanylate cyclase)
T265_14602	1591.09	0.904272	0.136449	6.62719	3.42126e-11	3.53116e-10	FALSE	Not significant	T265_14602(NADH dehydrogenase [ubiquinone] iron-sulfur protein 5)
T265_07872	2.71971	0.903781	1.77924	0.507958	0.611483	0.706352	FALSE	Not significant	T265_07872()
T265_05505	5.06825	0.903201	1.23599	0.730753	0.46493	0.574695	FALSE	Not significant	T265_05505(N6_N4_Mtase domain-containing protein)
T265_13175	652.031	0.902048	0.225035	4.00848	6.11111e-05	0.000234039	FALSE	Not significant	T265_13175(Ras family protein)
T265_05186	0.912271	0.901945	2.69733	0.334385	0.738089		FALSE	Not significant	T265_05186()
T265_10286	96.6997	0.901824	0.330374	2.72971	0.00633909	0.0154068	FALSE	Not significant	T265_10286(DUF4585 domain-containing protein)
T265_15187	2.72789	0.901408	1.44057	0.62573	0.531492	0.634452	FALSE	Not significant	T265_15187()
T265_16018	1.18395	0.90126	2.04369	0.440997	0.659215		FALSE	Not significant	T265_16018(WD_REPEATS_REGION domain-containing protein)
T265_01572	2.02326	0.900218	1.89775	0.47436	0.635243		FALSE	Not significant	T265_01572(G_PROTEIN_RECEP_F1_2 domain-containing protein)
T265_03152	952.15	0.899746	0.160337	5.6116	2.00464e-08	1.38112e-07	FALSE	Not significant	T265_03152(NADH dehydrogenase [ubiquinone] 1 beta subcomplex subunit 11, mitochondrial)
T265_12238	69.3464	0.899718	0.334529	2.68951	0.00715571	0.0171445	FALSE	Not significant	T265_12238()
T265_13734	706.552	0.899406	0.130724	6.8802	5.97707e-12	6.72872e-11	FALSE	Not significant	T265_13734(Acyl carrier protein)
T265_11550	3324.81	0.899277	0.107201	8.38873	4.91403e-17	1.03617e-15	FALSE	Not significant	T265_11550(Cytochrome c oxidase subunit 5A, mitochondrial)
T265_07312	969.609	0.899155	0.144692	6.21425	5.15703e-10	4.53382e-09	FALSE	Not significant	T265_07312(AAA domain-containing protein)
T265_15090	25.2501	0.899144	0.623576	1.44191	0.149327	0.231928	FALSE	Not significant	T265_15090(Cornifelin homolog B-like)
T265_12313	1512.82	0.897212	0.135093	6.64146	3.106e-11	3.21808e-10	FALSE	Not significant	T265_12313(Protein yippee-like)
T265_06479	74.9532	0.896524	0.411246	2.18002	0.0292561	0.0584798	FALSE	Not significant	T265_06479(Carn_acyltransf domain-containing protein)
T265_00088	10.5946	0.896493	0.905219	0.990361	0.321998	0.432643	FALSE	Not significant	T265_00088(Homeobox domain-containing protein)
T265_01243	448.264	0.895962	0.164969	5.43108	5.60147e-08	3.58893e-07	FALSE	Not significant	T265_01243()
T265_12279	3.33392	0.895701	1.94161	0.461318	0.64457	0.733971	FALSE	Not significant	T265_12279()
T265_16380	24860.8	0.895508	0.566501	1.58077	0.113931	0.184546	FALSE	Not significant	T265_16380(Granulin)
T265_00678	1608.45	0.894318	0.1342	6.66405	2.66375e-11	2.77318e-10	FALSE	Not significant	T265_00678(2-oxoisovalerate dehydrogenase subunit alpha)
T265_09671	4703.85	0.893888	0.107224	8.33661	7.6452e-17	1.57514e-15	FALSE	Not significant	T265_09671(Glutamine synthetase)
T265_03476	618.59	0.893439	0.143808	6.21273	5.2072e-10	4.56983e-09	FALSE	Not significant	T265_03476(methylcrotonoyl-CoA carboxylase)
T265_03437	6.84812	0.893315	1.22498	0.72925	0.465849	0.575632	FALSE	Not significant	T265_03437(MyTH4 domain-containing protein)
T265_14379	3.88911	0.892859	1.29044	0.691904	0.488998	0.596792	FALSE	Not significant	T265_14379(Protein kinase domain-containing protein)
T265_14374	13.2422	0.89184	0.721978	1.23527	0.216729	0.315422	FALSE	Not significant	T265_14374(UPA domain-containing protein)
T265_15734	47.3201	0.891727	0.438644	2.03292	0.0420608	0.0799592	FALSE	Not significant	T265_15734(Plus3 domain-containing protein)
T265_16063	36.7821	0.891193	0.434927	2.04906	0.0404558	0.0772071	FALSE	Not significant	T265_16063(GYF domain-containing protein)
T265_05639	305.275	0.889644	0.265763	3.3475	0.000815427	0.00247498	FALSE	Not significant	T265_05639(RING-type domain-containing protein)
T265_14509	18.1591	0.889437	0.995342	0.893599	0.371536	0.484726	FALSE	Not significant	T265_14509(Ion_trans domain-containing protein)
T265_03614	138.229	0.889336	0.219291	4.05551	5.00254e-05	0.000194551	FALSE	Not significant	T265_03614(WD domain, G-beta repeat protein)
T265_01565	360.547	0.888074	0.189225	4.69321	2.68949e-06	1.32101e-05	FALSE	Not significant	T265_01565(Protoporphyrinogen oxidase)
T265_06427	77.6134	0.887976	0.456298	1.94604	0.0516495	0.0952687	FALSE	Not significant	T265_06427(X8 domain-containing protein)
T265_08816	4212.43	0.887709	0.132446	6.70244	2.04963e-11	2.17365e-10	FALSE	Not significant	T265_08816(Amidase domain-containing protein)
T265_12450	742.645	0.887396	0.118742	7.47329	7.82115e-14	1.13491e-12	FALSE	Not significant	T265_12450(Tim44 domain-containing protein)
T265_06925	123.37	0.887198	0.246214	3.60336	0.000314125	0.00104187	FALSE	Not significant	T265_06925(Apple domain-containing protein)
T265_16298	2.99003	0.886863	1.48217	0.598356	0.549603	0.65139	FALSE	Not significant	T265_16298(Ras-GAP domain-containing protein)
T265_03911	0.796328	0.886425	3.48159	0.254604	0.799029		FALSE	Not significant	T265_03911()
T265_08669	1457.54	0.885969	0.142392	6.22206	4.90667e-10	4.32428e-09	FALSE	Not significant	T265_08669(Glyco_hydro_59M domain-containing protein)
T265_09166	6217.4	0.885689	0.1615	5.48414	4.15487e-08	2.7169e-07	FALSE	Not significant	T265_09166(Purple acid phosphatase)
T265_02567	464.509	0.88565	0.200978	4.4067	1.04955e-05	4.64764e-05	FALSE	Not significant	T265_02567(J domain-containing protein)
T265_05906	1457.05	0.885321	0.199266	4.44291	8.87507e-06	3.98235e-05	FALSE	Not significant	T265_05906(EF hand)
T265_08676	4292.4	0.884588	0.117561	7.52451	5.29188e-14	7.81547e-13	FALSE	Not significant	T265_08676(Transmembrane protein)
T265_00984	0.797047	0.884325	3.09496	0.285731	0.775084		FALSE	Not significant	T265_00984(VIR_N domain-containing protein)
T265_00449	786.638	0.883235	0.167955	5.25876	1.45032e-07	8.77182e-07	FALSE	Not significant	T265_00449(Endo/exonuclease/phosphatase domain-containing protein)
T265_06999	380.321	0.882818	0.207082	4.26314	2.01579e-05	8.43178e-05	FALSE	Not significant	T265_06999(Amidohydro-rel domain-containing protein)
T265_07156	2382.19	0.882193	0.133249	6.62066	3.57598e-11	3.6838e-10	FALSE	Not significant	T265_07156(4-nitrophenylphosphatase)
T265_00419	1.53078	0.882185	2.22754	0.396035	0.69208		FALSE	Not significant	T265_00419(Reverse transcriptase domain-containing protein)
T265_03344	1189.86	0.881685	0.181974	4.84512	1.26537e-06	6.57091e-06	FALSE	Not significant	T265_03344(Histidine ammonia-lyase)
T265_04829	462.228	0.881004	0.193449	4.5542	5.25859e-06	2.45765e-05	FALSE	Not significant	T265_04829(L51_S25_CI-B8 domain-containing protein)
T265_13650	4.50423	0.880898	1.13862	0.773653	0.439136	0.549608	FALSE	Not significant	T265_13650(SAM domain-containing protein)
T265_02071	18.8596	0.880185	0.706562	1.24573	0.212864	0.310887	FALSE	Not significant	T265_02071()
T265_09507	717.043	0.879688	0.174284	5.04745	4.47753e-07	2.50204e-06	FALSE	Not significant	T265_09507(C2 domain-containing protein)
T265_09265	9435.42	0.879458	0.107056	8.21494	2.12266e-16	4.14398e-15	FALSE	Not significant	T265_09265(BAR domain-containing protein)
T265_07278	2246.98	0.879197	0.0999642	8.79512	1.42895e-18	3.5628e-17	FALSE	Not significant	T265_07278(NADH dehydrogenase [ubiquinone] iron-sulfur protein 3, mitochondrial)
T265_11785	2685.53	0.878986	0.0900075	9.7657	1.58013e-22	5.98565e-21	FALSE	Not significant	T265_11785(Dihydrolipoyllysine-residue succinyltransferase component of 2-oxoglutarate dehydrogenase complex, mitochondrial)
T265_01375	0.693102	0.877927	3.92328	0.223774	0.822933		FALSE	Not significant	T265_01375(ANK_REP_REGION domain-containing protein)
T265_14912	0.693102	0.877927	3.92328	0.223774	0.822933		FALSE	Not significant	T265_14912(HTH_48 domain-containing protein)
T265_05254	2103.9	0.87784	0.115872	7.57597	3.56449e-14	5.42003e-13	FALSE	Not significant	T265_05254(ACB domain-containing protein)
T265_01598	5012.01	0.877714	0.113018	7.76613	8.09217e-15	1.34819e-13	FALSE	Not significant	T265_01598(Cytochrome c oxidase subunit IV)
T265_05469	120.77	0.877484	0.352979	2.48594	0.0129209	0.0287085	FALSE	Not significant	T265_05469(MFS domain-containing protein)
T265_12485	4.44117	0.876946	1.29224	0.678622	0.497377	0.603946	FALSE	Not significant	T265_12485(Transposase)
T265_10133	1299.25	0.876761	0.128672	6.81395	9.4956e-12	1.04928e-10	FALSE	Not significant	T265_10133(ATP synthase-coupling factor 6, mitochondrial)
T265_01403	147.117	0.876138	0.224914	3.89543	9.80243e-05	0.000358857	FALSE	Not significant	T265_01403(SPATA6 domain-containing protein)
T265_08425	375.105	0.875251	0.19057	4.59281	4.37325e-06	2.07168e-05	FALSE	Not significant	T265_08425(Glutamate receptor)
T265_12723	116.765	0.874455	0.24955	3.50413	0.0004581	0.00147192	FALSE	Not significant	T265_12723(Prolactin receptor)
T265_02040	25.8516	0.874094	0.619419	1.41115	0.1582	0.242948	FALSE	Not significant	T265_02040()
T265_13268	105.673	0.873459	0.257736	3.38897	0.00070156	0.00216401	FALSE	Not significant	T265_13268(Death domain-containing protein)
T265_14364	616.101	0.873374	0.183957	4.7477	2.05739e-06	1.03406e-05	FALSE	Not significant	T265_14364(Neur_chan_LBD domain-containing protein)
T265_09447	2050.93	0.872596	0.138681	6.2921	3.13192e-10	2.8366e-09	FALSE	Not significant	T265_09447(Secreted protein)
T265_13351	127.163	0.872568	0.240023	3.63536	0.000277595	0.000930429	FALSE	Not significant	T265_13351(Beta-1,4-galactosyltransferase)
T265_04295	315.001	0.8719	0.205148	4.25009	2.13682e-05	8.89327e-05	FALSE	Not significant	T265_04295(D-aminoacyl-tRNA deacylase)
T265_05821	1087.05	0.871057	0.135135	6.4458	1.14989e-10	1.10153e-09	FALSE	Not significant	T265_05821(APP_amyloid domain-containing protein)
T265_00788	1125.21	0.870155	0.100641	8.64617	5.32588e-18	1.25817e-16	FALSE	Not significant	T265_00788(MFS domain-containing protein)
T265_02873	5093.11	0.87	0.110581	7.86753	3.61719e-15	6.21834e-14	FALSE	Not significant	T265_02873(Acetyl-CoA hydrolase)
T265_14107	149.306	0.868972	0.237544	3.65816	0.000254035	0.000856782	FALSE	Not significant	T265_14107()
T265_09561	747.512	0.868134	0.136007	6.38299	1.73658e-10	1.62603e-09	FALSE	Not significant	T265_09561()
T265_02622	679.206	0.867918	0.151572	5.72611	1.02759e-08	7.44552e-08	FALSE	Not significant	T265_02622(Threonylcarbamoyl-AMP synthase)
T265_00017	3920.1	0.867604	0.100806	8.60666	7.52176e-18	1.73886e-16	FALSE	Not significant	T265_00017(Papain family cysteine protease)
T265_08674	464.357	0.867435	0.190488	4.55376	5.26948e-06	2.46167e-05	FALSE	Not significant	T265_08674(PRKG1_interact domain-containing protein)
T265_13124	1.57678	0.867246	2.28655	0.379281	0.704479		FALSE	Not significant	T265_13124()
T265_07024	19.2339	0.867173	0.827861	1.04749	0.294876	0.404559	FALSE	Not significant	T265_07024(DUF4968 domain-containing protein)
T265_03783	362.979	0.866773	0.18407	4.70893	2.4902e-06	1.23209e-05	FALSE	Not significant	T265_03783(Protein sleepless)
T265_03784	1150.83	0.866521	0.149982	5.77751	7.58127e-09	5.59832e-08	FALSE	Not significant	T265_03784()
T265_15644	28.8266	0.864944	0.657743	1.31502	0.188504	0.280449	FALSE	Not significant	T265_15644(Protein Wnt)
T265_00386	32.7851	0.864511	0.41994	2.05865	0.0395275	0.0757032	FALSE	Not significant	T265_00386(ATP receptor)
T265_08035	6.35066	0.863571	0.92042	0.938236	0.348123	0.460581	FALSE	Not significant	T265_08035()
T265_04336	1879.56	0.862939	0.129961	6.63998	3.13719e-11	3.24728e-10	FALSE	Not significant	T265_04336(Protein kinase domain-containing protein)
T265_09929	1056.69	0.862935	0.129422	6.6676	2.60016e-11	2.70958e-10	FALSE	Not significant	T265_09929(Holocytochrome c-type synthase)
T265_09455	1.04534	0.862906	3.77033	0.228867	0.818972		FALSE	Not significant	T265_09455()
T265_11494	1.04534	0.862906	3.77033	0.228867	0.818972		FALSE	Not significant	T265_11494()
T265_12820	1.29599	0.862905	3.55791	0.242532	0.808368		FALSE	Not significant	T265_12820()
T265_10316	1.08302	0.862905	3.73355	0.231122	0.81722		FALSE	Not significant	T265_10316()
T265_03118	0.900514	0.862905	3.93013	0.219562	0.826212		FALSE	Not significant	T265_03118()
T265_11365	0.731344	0.862904	4.08046	0.211472	0.832519		FALSE	Not significant	T265_11365(CUB domain-containing protein)
T265_14584	0.635394	0.862902	4.08046	0.211472	0.832519		FALSE	Not significant	T265_14584()
T265_07867	0.596133	0.862901	4.08046	0.211472	0.832519		FALSE	Not significant	T265_07867(DDE-1 domain-containing protein)
T265_13458	0.596133	0.862901	4.08046	0.211472	0.832519		FALSE	Not significant	T265_13458(TMV resistance protein N-like)
T265_12519	0.829899	0.862901	3.535	0.244102	0.807152		FALSE	Not significant	T265_12519(COMM domain-containing protein)
T265_09531	1.16186	0.862901	3.1604	0.273035	0.784826		FALSE	Not significant	T265_09531(Ion_trans_N domain-containing protein)
T265_09589	1.05719	0.862901	3.2415	0.266204	0.790082		FALSE	Not significant	T265_09589()
T265_05386	0.75717	0.8629	3.6261	0.23797	0.811905		FALSE	Not significant	T265_05386(C2 NT-type domain-containing protein)
T265_03685	0.730981	0.8629	3.62009	0.238364	0.811598		FALSE	Not significant	T265_03685()
T265_01755	0.53387	0.8629	4.08046	0.211471	0.832519		FALSE	Not significant	T265_01755(Homeobox protein Hox-B7)
T265_03475	0.542585	0.8629	4.08046	0.211471	0.832519		FALSE	Not significant	T265_03475()
T265_02398	0.530729	0.862899	4.08046	0.211471	0.83252		FALSE	Not significant	T265_02398()
T265_03420	0.533021	0.862899	4.08046	0.211471	0.83252		FALSE	Not significant	T265_03420(DUF1618 domain-containing protein)
T265_14271	0.522014	0.862899	4.08046	0.211471	0.83252		FALSE	Not significant	T265_14271()
T265_09872	0.524797	0.862899	4.04102	0.213535	0.83091		FALSE	Not significant	T265_09872()
T265_16082	0.515905	0.862899	4.061	0.212485	0.831729		FALSE	Not significant	T265_16082()
T265_07090	0.508584	0.862899	4.08046	0.211471	0.83252		FALSE	Not significant	T265_07090(DP domain-containing protein)
T265_01745	1.14335	0.862898	2.84068	0.303765	0.761307		FALSE	Not significant	T265_01745(Protein FAM117B)
T265_11564	1.23005	0.862897	2.73083	0.315984	0.752015		FALSE	Not significant	T265_11564(Calpain catalytic domain-containing protein)
T265_15919	1.57912	0.862897	2.55057	0.338315	0.735126		FALSE	Not significant	T265_15919(IS4 family transposase)
T265_09238	0.434956	0.862896	4.08046	0.211471	0.83252		FALSE	Not significant	T265_09238(Sortilin_C domain-containing protein)
T265_10290	0.420313	0.862896	4.08046	0.21147	0.83252		FALSE	Not significant	T265_10290()
T265_07303	0.417349	0.862896	4.08046	0.21147	0.83252		FALSE	Not significant	T265_07303()
T265_15350	0.417349	0.862896	4.08046	0.21147	0.83252		FALSE	Not significant	T265_15350(Vitellogenin domain-containing protein)
T265_03868	0.405131	0.862895	4.08046	0.21147	0.83252		FALSE	Not significant	T265_03868(4HBT domain-containing protein)
T265_05410	0.329619	0.862891	4.08046	0.211469	0.832521		FALSE	Not significant	T265_05410()
T265_13302	0.327328	0.862891	4.08046	0.211469	0.832521		FALSE	Not significant	T265_13302(Secreted protein)
T265_16338	0.315649	0.862891	4.08046	0.211469	0.832521		FALSE	Not significant	T265_16338()
T265_11644	0.300466	0.86289	4.08046	0.211469	0.832521		FALSE	Not significant	T265_11644(Ovule protein)
T265_01299	0.221991	0.862883	4.08046	0.211467	0.832523		FALSE	Not significant	T265_01299(Zf-RVT domain-containing protein)
T265_04831	0.210984	0.862883	4.08046	0.211467	0.832523		FALSE	Not significant	T265_04831(CHAT domain-containing protein)
T265_05768	0.210984	0.862883	4.08046	0.211467	0.832523		FALSE	Not significant	T265_05768()
T265_07355	0.210984	0.862883	4.08046	0.211467	0.832523		FALSE	Not significant	T265_07355(Galectin)
T265_08042	0.219699	0.862883	4.08046	0.211467	0.832523		FALSE	Not significant	T265_08042(DUF3074 domain-containing protein)
T265_08289	0.210984	0.862883	4.08046	0.211467	0.832523		FALSE	Not significant	T265_08289(Reverse transcriptase domain-containing protein)
T265_08897	0.221991	0.862883	4.08046	0.211467	0.832523		FALSE	Not significant	T265_08897(RNA helicase)
T265_09003	0.219699	0.862883	4.08046	0.211467	0.832523		FALSE	Not significant	T265_09003(Secreted protein)
T265_09446	0.221991	0.862883	4.08046	0.211467	0.832523		FALSE	Not significant	T265_09446(3'-5' exonuclease domain-containing protein)
T265_10546	0.210984	0.862883	4.08046	0.211467	0.832523		FALSE	Not significant	T265_10546(CCHC-type domain-containing protein)
T265_10685	0.219699	0.862883	4.08046	0.211467	0.832523		FALSE	Not significant	T265_10685()
T265_12517	0.219699	0.862883	4.08046	0.211467	0.832523		FALSE	Not significant	T265_12517(RNA-directed DNA polymerase)
T265_00493	0.216735	0.862883	4.08046	0.211467	0.832523		FALSE	Not significant	T265_00493(Secreted protein)
T265_00674	0.210626	0.862883	4.08046	0.211467	0.832523		FALSE	Not significant	T265_00674(DnaK family protein)
T265_00943	0.201911	0.862883	4.08046	0.211467	0.832523		FALSE	Not significant	T265_00943()
T265_01622	0.210626	0.862883	4.08046	0.211467	0.832523		FALSE	Not significant	T265_01622(Neur_chan_memb domain-containing protein)
T265_04669	0.20802	0.862883	4.08046	0.211467	0.832523		FALSE	Not significant	T265_04669()
T265_04833	0.219027	0.862883	4.08046	0.211467	0.832523		FALSE	Not significant	T265_04833()
T265_05107	0.210626	0.862883	4.08046	0.211467	0.832523		FALSE	Not significant	T265_05107(Transposase)
T265_05425	0.210626	0.862883	4.08046	0.211467	0.832523		FALSE	Not significant	T265_05425()
T265_05485	0.20802	0.862883	4.08046	0.211467	0.832523		FALSE	Not significant	T265_05485(Reverse transcriptase domain-containing protein)
T265_06107	0.20802	0.862883	4.08046	0.211467	0.832523		FALSE	Not significant	T265_06107(NPH3 domain-containing protein)
T265_08045	0.216735	0.862883	4.08046	0.211467	0.832523		FALSE	Not significant	T265_08045(RNase H domain-containing protein)
T265_10979	0.219027	0.862883	4.08046	0.211467	0.832523		FALSE	Not significant	T265_10979(DNA-binding protein)
T265_13164	0.20802	0.862883	4.08046	0.211467	0.832523		FALSE	Not significant	T265_13164(CUB domain protein)
T265_13506	0.20802	0.862883	4.08046	0.211467	0.832523		FALSE	Not significant	T265_13506(IRS-type PTB domain-containing protein)
T265_15180	0.212917	0.862883	4.08046	0.211467	0.832523		FALSE	Not significant	T265_15180(Major capsid protein)
T265_15652	0.216735	0.862883	4.08046	0.211467	0.832523		FALSE	Not significant	T265_15652(Virion structural protein)
T265_00002	0.103355	0.862875	4.08046	0.211465	0.832524		FALSE	Not significant	T265_00002()
T265_00118	0.11207	0.862875	4.08046	0.211465	0.832524		FALSE	Not significant	T265_00118(Ovule protein)
T265_00519	0.114362	0.862875	4.08046	0.211465	0.832524		FALSE	Not significant	T265_00519(SURF1-like protein)
T265_00528	0.11207	0.862875	4.08046	0.211465	0.832524		FALSE	Not significant	T265_00528(Kinesin motor domain-containing protein)
T265_00583	0.103355	0.862875	4.08046	0.211465	0.832524		FALSE	Not significant	T265_00583()
T265_00714	0.114362	0.862875	4.08046	0.211465	0.832524		FALSE	Not significant	T265_00714(Zf-RVT domain-containing protein)
T265_00798	0.103355	0.862875	4.08046	0.211465	0.832524		FALSE	Not significant	T265_00798()
T265_00823	0.114362	0.862875	4.08046	0.211465	0.832524		FALSE	Not significant	T265_00823()
T265_00920	0.114362	0.862875	4.08046	0.211465	0.832524		FALSE	Not significant	T265_00920(Ovule protein)
T265_01055	0.11207	0.862875	4.08046	0.211465	0.832524		FALSE	Not significant	T265_01055()
T265_01129	0.114362	0.862875	4.08046	0.211465	0.832524		FALSE	Not significant	T265_01129()
T265_01130	0.114362	0.862875	4.08046	0.211465	0.832524		FALSE	Not significant	T265_01130(OB domain-containing protein)
T265_01151	0.11207	0.862875	4.08046	0.211465	0.832524		FALSE	Not significant	T265_01151()
T265_01236	0.11207	0.862875	4.08046	0.211465	0.832524		FALSE	Not significant	T265_01236()
T265_01489	0.103355	0.862875	4.08046	0.211465	0.832524		FALSE	Not significant	T265_01489(Rep-A_N domain-containing protein)
T265_01628	0.103355	0.862875	4.08046	0.211465	0.832524		FALSE	Not significant	T265_01628(Peptidase A1 domain-containing protein)
T265_01719	0.114362	0.862875	4.08046	0.211465	0.832524		FALSE	Not significant	T265_01719()
T265_01730	0.103355	0.862875	4.08046	0.211465	0.832524		FALSE	Not significant	T265_01730()
T265_01895	0.103355	0.862875	4.08046	0.211465	0.832524		FALSE	Not significant	T265_01895()
T265_01926	0.11207	0.862875	4.08046	0.211465	0.832524		FALSE	Not significant	T265_01926()
T265_02007	0.11207	0.862875	4.08046	0.211465	0.832524		FALSE	Not significant	T265_02007(Transmembrane protein)
T265_02095	0.103355	0.862875	4.08046	0.211465	0.832524		FALSE	Not significant	T265_02095(Secreted protein)
T265_02139	0.11207	0.862875	4.08046	0.211465	0.832524		FALSE	Not significant	T265_02139(Ovule protein)
T265_02277	0.103355	0.862875	4.08046	0.211465	0.832524		FALSE	Not significant	T265_02277()
T265_02280	0.114362	0.862875	4.08046	0.211465	0.832524		FALSE	Not significant	T265_02280()
T265_02423	0.103355	0.862875	4.08046	0.211465	0.832524		FALSE	Not significant	T265_02423()
T265_03363	0.103355	0.862875	4.08046	0.211465	0.832524		FALSE	Not significant	T265_03363(Cysteine protease)
T265_03443	0.103355	0.862875	4.08046	0.211465	0.832524		FALSE	Not significant	T265_03443()
T265_03481	0.103355	0.862875	4.08046	0.211465	0.832524		FALSE	Not significant	T265_03481()
T265_03556	0.114362	0.862875	4.08046	0.211465	0.832524		FALSE	Not significant	T265_03556(Pkinase_fungal domain-containing protein)
T265_03663	0.103355	0.862875	4.08046	0.211465	0.832524		FALSE	Not significant	T265_03663(DUF663 domain-containing protein)
T265_03770	0.114362	0.862875	4.08046	0.211465	0.832524		FALSE	Not significant	T265_03770()
T265_03983	0.11207	0.862875	4.08046	0.211465	0.832524		FALSE	Not significant	T265_03983()
T265_04081	0.11207	0.862875	4.08046	0.211465	0.832524		FALSE	Not significant	T265_04081(GIY-YIG domain-containing protein)
T265_04092	0.114362	0.862875	4.08046	0.211465	0.832524		FALSE	Not significant	T265_04092()
T265_04274	0.114362	0.862875	4.08046	0.211465	0.832524		FALSE	Not significant	T265_04274(Ovule protein)
T265_04529	0.11207	0.862875	4.08046	0.211465	0.832524		FALSE	Not significant	T265_04529(Alpha/beta hydrolase)
T265_04545	0.103355	0.862875	4.08046	0.211465	0.832524		FALSE	Not significant	T265_04545(cDNA)
T265_04678	0.114362	0.862875	4.08046	0.211465	0.832524		FALSE	Not significant	T265_04678()
T265_04886	0.11207	0.862875	4.08046	0.211465	0.832524		FALSE	Not significant	T265_04886()
T265_04943	0.11207	0.862875	4.08046	0.211465	0.832524		FALSE	Not significant	T265_04943(Photolyase/cryptochrome alpha/beta domain-containing protein)
T265_05031	0.11207	0.862875	4.08046	0.211465	0.832524		FALSE	Not significant	T265_05031(DDE-1 domain-containing protein)
T265_05127	0.103355	0.862875	4.08046	0.211465	0.832524		FALSE	Not significant	T265_05127()
T265_05202	0.11207	0.862875	4.08046	0.211465	0.832524		FALSE	Not significant	T265_05202(Reverse transcriptase domain-containing protein)
T265_05345	0.114362	0.862875	4.08046	0.211465	0.832524		FALSE	Not significant	T265_05345(C2 domain-containing protein)
T265_05359	0.114362	0.862875	4.08046	0.211465	0.832524		FALSE	Not significant	T265_05359(TRAF4)
T265_05372	0.103355	0.862875	4.08046	0.211465	0.832524		FALSE	Not significant	T265_05372()
T265_05383	0.114362	0.862875	4.08046	0.211465	0.832524		FALSE	Not significant	T265_05383()
T265_05611	0.11207	0.862875	4.08046	0.211465	0.832524		FALSE	Not significant	T265_05611(Movement protein)
T265_05915	0.103355	0.862875	4.08046	0.211465	0.832524		FALSE	Not significant	T265_05915(Conserved secreted protein)
T265_06275	0.114362	0.862875	4.08046	0.211465	0.832524		FALSE	Not significant	T265_06275(PH domain-containing protein)
T265_06388	0.11207	0.862875	4.08046	0.211465	0.832524		FALSE	Not significant	T265_06388()
T265_06417	0.103355	0.862875	4.08046	0.211465	0.832524		FALSE	Not significant	T265_06417(HAUS augmin-like complex subunit 6)
T265_06561	0.11207	0.862875	4.08046	0.211465	0.832524		FALSE	Not significant	T265_06561(MMS1_N domain-containing protein)
T265_06664	0.103355	0.862875	4.08046	0.211465	0.832524		FALSE	Not significant	T265_06664(Retrovirus-related Pol polyprotein from transposon 17.6)
T265_06979	0.103355	0.862875	4.08046	0.211465	0.832524		FALSE	Not significant	T265_06979(DDE Tnp4 domain-containing protein)
T265_07176	0.103355	0.862875	4.08046	0.211465	0.832524		FALSE	Not significant	T265_07176()
T265_07394	0.11207	0.862875	4.08046	0.211465	0.832524		FALSE	Not significant	T265_07394()
T265_07665	0.103355	0.862875	4.08046	0.211465	0.832524		FALSE	Not significant	T265_07665(RWD domain-containing protein)
T265_07819	0.114362	0.862875	4.08046	0.211465	0.832524		FALSE	Not significant	T265_07819()
T265_07839	0.103355	0.862875	4.08046	0.211465	0.832524		FALSE	Not significant	T265_07839()
T265_07842	0.11207	0.862875	4.08046	0.211465	0.832524		FALSE	Not significant	T265_07842()
T265_07847	0.114362	0.862875	4.08046	0.211465	0.832524		FALSE	Not significant	T265_07847(GPI ethanolamine phosphate transferase 1)
T265_07899	0.114362	0.862875	4.08046	0.211465	0.832524		FALSE	Not significant	T265_07899(Kunitz/Bovine pancreatic trypsin inhibitor domain protein)
T265_08015	0.11207	0.862875	4.08046	0.211465	0.832524		FALSE	Not significant	T265_08015()
T265_08236	0.11207	0.862875	4.08046	0.211465	0.832524		FALSE	Not significant	T265_08236(DDE_Tnp_1_7 domain-containing protein)
T265_08413	0.11207	0.862875	4.08046	0.211465	0.832524		FALSE	Not significant	T265_08413(Kinesin motor domain-containing protein)
T265_08450	0.114362	0.862875	4.08046	0.211465	0.832524		FALSE	Not significant	T265_08450()
T265_08506	0.11207	0.862875	4.08046	0.211465	0.832524		FALSE	Not significant	T265_08506()
T265_08589	0.114362	0.862875	4.08046	0.211465	0.832524		FALSE	Not significant	T265_08589()
T265_08696	0.114362	0.862875	4.08046	0.211465	0.832524		FALSE	Not significant	T265_08696(C-type lectin domain-containing protein)
T265_09036	0.114362	0.862875	4.08046	0.211465	0.832524		FALSE	Not significant	T265_09036(Transducin/WD40 repeat-like superfamily protein)
T265_09090	0.114362	0.862875	4.08046	0.211465	0.832524		FALSE	Not significant	T265_09090(Sod_Cu domain-containing protein)
T265_09268	0.11207	0.862875	4.08046	0.211465	0.832524		FALSE	Not significant	T265_09268(MOSC domain-containing protein)
T265_09313	0.103355	0.862875	4.08046	0.211465	0.832524		FALSE	Not significant	T265_09313()
T265_09347	0.103355	0.862875	4.08046	0.211465	0.832524		FALSE	Not significant	T265_09347(Structural protein)
T265_09436	0.103355	0.862875	4.08046	0.211465	0.832524		FALSE	Not significant	T265_09436()
T265_09481	0.11207	0.862875	4.08046	0.211465	0.832524		FALSE	Not significant	T265_09481()
T265_09791	0.114362	0.862875	4.08046	0.211465	0.832524		FALSE	Not significant	T265_09791(Secreted protein)
T265_10262	0.114362	0.862875	4.08046	0.211465	0.832524		FALSE	Not significant	T265_10262(Conserved domain protein)
T265_10404	0.11207	0.862875	4.08046	0.211465	0.832524		FALSE	Not significant	T265_10404()
T265_10975	0.114362	0.862875	4.08046	0.211465	0.832524		FALSE	Not significant	T265_10975(Gag-pol polyprotein)
T265_10986	0.11207	0.862875	4.08046	0.211465	0.832524		FALSE	Not significant	T265_10986()
T265_11043	0.114362	0.862875	4.08046	0.211465	0.832524		FALSE	Not significant	T265_11043()
T265_11092	0.103355	0.862875	4.08046	0.211465	0.832524		FALSE	Not significant	T265_11092()
T265_11276	0.11207	0.862875	4.08046	0.211465	0.832524		FALSE	Not significant	T265_11276(Galectin)
T265_11641	0.103355	0.862875	4.08046	0.211465	0.832524		FALSE	Not significant	T265_11641()
T265_11695	0.11207	0.862875	4.08046	0.211465	0.832524		FALSE	Not significant	T265_11695(Secreted protein)
T265_12123	0.11207	0.862875	4.08046	0.211465	0.832524		FALSE	Not significant	T265_12123()
T265_12152	0.103355	0.862875	4.08046	0.211465	0.832524		FALSE	Not significant	T265_12152(Reverse transcriptase domain-containing protein)
T265_12167	0.114362	0.862875	4.08046	0.211465	0.832524		FALSE	Not significant	T265_12167(Integrin_alpha2 domain-containing protein)
T265_12292	0.11207	0.862875	4.08046	0.211465	0.832524		FALSE	Not significant	T265_12292(Ovule protein)
T265_12922	0.103355	0.862875	4.08046	0.211465	0.832524		FALSE	Not significant	T265_12922(SCP domain-containing protein)
T265_13056	0.103355	0.862875	4.08046	0.211465	0.832524		FALSE	Not significant	T265_13056(C2 NT-type domain-containing protein)
T265_13208	0.11207	0.862875	4.08046	0.211465	0.832524		FALSE	Not significant	T265_13208()
T265_13919	0.103355	0.862875	4.08046	0.211465	0.832524		FALSE	Not significant	T265_13919()
T265_14065	0.103355	0.862875	4.08046	0.211465	0.832524		FALSE	Not significant	T265_14065(DUF4503 domain-containing protein)
T265_14196	0.103355	0.862875	4.08046	0.211465	0.832524		FALSE	Not significant	T265_14196(Glycoprotein 120)
T265_14265	0.11207	0.862875	4.08046	0.211465	0.832524		FALSE	Not significant	T265_14265(CUB domain-containing protein)
T265_14332	0.11207	0.862875	4.08046	0.211465	0.832524		FALSE	Not significant	T265_14332(Ricin B-type lectin domain-containing protein)
T265_14574	0.114362	0.862875	4.08046	0.211465	0.832524		FALSE	Not significant	T265_14574(Protein-tyrosine-phosphatase)
T265_14786	0.114362	0.862875	4.08046	0.211465	0.832524		FALSE	Not significant	T265_14786(FHA domain-containing protein)
T265_14852	0.103355	0.862875	4.08046	0.211465	0.832524		FALSE	Not significant	T265_14852(Peptidase A1 domain-containing protein)
T265_14910	0.114362	0.862875	4.08046	0.211465	0.832524		FALSE	Not significant	T265_14910(Homeobox domain-containing protein)
T265_15044	0.11207	0.862875	4.08046	0.211465	0.832524		FALSE	Not significant	T265_15044()
T265_15167	0.11207	0.862875	4.08046	0.211465	0.832524		FALSE	Not significant	T265_15167()
T265_15412	0.103355	0.862875	4.08046	0.211465	0.832524		FALSE	Not significant	T265_15412(Ig-like domain-containing protein)
T265_15485	0.11207	0.862875	4.08046	0.211465	0.832524		FALSE	Not significant	T265_15485(Methyltranfer_dom domain-containing protein)
T265_15638	0.103355	0.862875	4.08046	0.211465	0.832524		FALSE	Not significant	T265_15638(Trafficking protein particle complex subunit)
T265_15695	0.11207	0.862875	4.08046	0.211465	0.832524		FALSE	Not significant	T265_15695(FERM domain-containing protein)
T265_15696	0.103355	0.862875	4.08046	0.211465	0.832524		FALSE	Not significant	T265_15696(Retrotran_gag_3 domain-containing protein)
T265_15825	0.11207	0.862875	4.08046	0.211465	0.832524		FALSE	Not significant	T265_15825(A/G-specific adenine glycosylase)
T265_15853	0.103355	0.862875	4.08046	0.211465	0.832524		FALSE	Not significant	T265_15853()
T265_16112	0.114362	0.862875	4.08046	0.211465	0.832524		FALSE	Not significant	T265_16112(Peptidase_M13_N domain-containing protein)
T265_16227	0.11207	0.862875	4.08046	0.211465	0.832524		FALSE	Not significant	T265_16227(Ovule protein)
T265_16253	0.114362	0.862875	4.08046	0.211465	0.832524		FALSE	Not significant	T265_16253(Kinesin motor domain-containing protein)
T265_16366	0.103355	0.862875	4.08046	0.211465	0.832524		FALSE	Not significant	T265_16366(ENTPD7)
T265_03041	18.7757	0.86248	0.909062	0.948758	0.342744	0.45469	FALSE	Not significant	T265_03041(Zinc finger protein)
T265_00466	21001.2	0.862071	0.442268	1.94921	0.0512706	0.0947155	FALSE	Not significant	T265_00466(Basement membrane-specific heparan sulfate proteoglycan core protein-like)
T265_06535	4679.87	0.86184	0.0961977	8.95905	3.2748e-19	8.97327e-18	FALSE	Not significant	T265_06535(Phosphate carrier protein, mitochondrial)
T265_01085	618.901	0.861782	0.144463	5.96543	2.43991e-09	1.944e-08	FALSE	Not significant	T265_01085(Methyltransf_11 domain-containing protein)
T265_00554	478.922	0.860841	0.186341	4.6197	3.84301e-06	1.83256e-05	FALSE	Not significant	T265_00554(Mitochondrial uncoupling protein 3)
T265_11744	1.57523	0.860224	2.50703	0.343125	0.731504		FALSE	Not significant	T265_11744(Pecanex-like protein)
T265_04145	561.759	0.860186	0.178633	4.81537	1.46928e-06	7.53913e-06	FALSE	Not significant	T265_04145(Nucleoporin POM34)
T265_02202	182.583	0.859669	0.298661	2.87841	0.00399683	0.0102469	FALSE	Not significant	T265_02202(IRS-type PTB domain-containing protein)
T265_01943	143.69	0.859633	0.29804	2.88429	0.00392297	0.0100839	FALSE	Not significant	T265_01943()
T265_00014	2476.08	0.85926	0.137848	6.23341	4.56403e-10	4.03879e-09	FALSE	Not significant	T265_00014(Glutamate--cysteine ligase)
T265_06902	1665.68	0.859243	0.111787	7.68641	1.5132e-14	2.42742e-13	FALSE	Not significant	T265_06902(Mitochondrial pyruvate carrier)
T265_09076	1707.8	0.858617	0.113632	7.55614	4.15212e-14	6.24321e-13	FALSE	Not significant	T265_09076(Cytochrome oxidase assembly protein)
T265_12850	59.942	0.858417	0.402635	2.132	0.0330071	0.0649316	FALSE	Not significant	T265_12850(Cadherin domain protein)
T265_14477	154.854	0.85804	0.241182	3.55764	0.000374202	0.00122421	FALSE	Not significant	T265_14477(Kininogen-1)
T265_01210	1208.27	0.857999	0.122504	7.00387	2.48995e-12	2.96378e-11	FALSE	Not significant	T265_01210(Amidase domain-containing protein)
T265_06033	533.739	0.856955	0.181049	4.73327	2.20927e-06	1.10525e-05	FALSE	Not significant	T265_06033(Clat_adaptor_s domain-containing protein)
T265_01870	656.992	0.856629	0.13959	6.13673	8.42366e-10	7.12152e-09	FALSE	Not significant	T265_01870(Coiled-coil domain-containing protein 51)
T265_14992	154.227	0.856399	0.337264	2.53925	0.0111089	0.0251852	FALSE	Not significant	T265_14992(AA_permease_C domain-containing protein)
T265_16073	1.63168	0.856195	2.91327	0.293894	0.768839		FALSE	Not significant	T265_16073(BTB domain-containing protein)
T265_14500	105.234	0.855895	0.372097	2.30019	0.0214373	0.0447308	FALSE	Not significant	T265_14500(Leucine Rich repeat-containing domain protein)
T265_11841	1002.46	0.855481	0.151186	5.65845	1.52745e-08	1.07569e-07	FALSE	Not significant	T265_11841(39S ribosomal protein L16, mitochondrial)
T265_13117	1609.89	0.855221	0.100042	8.54859	1.24599e-17	2.77355e-16	FALSE	Not significant	T265_13117(Deoxyhypusine synthase)
T265_07175	2416.74	0.854364	0.126676	6.74448	1.53575e-11	1.65469e-10	FALSE	Not significant	T265_07175(ATP synthase subunit d, mitochondrial)
T265_01596	49.4872	0.853865	0.477922	1.78662	0.0739991	0.128709	FALSE	Not significant	T265_01596()
T265_02970	703.531	0.853622	0.154104	5.53926	3.03745e-08	2.03932e-07	FALSE	Not significant	T265_02970(Protein-serine/threonine kinase)
T265_02814	221.085	0.853277	0.192908	4.42322	9.72388e-06	4.33261e-05	FALSE	Not significant	T265_02814(C2H2-type domain-containing protein)
T265_12473	1.80419	0.853076	2.14495	0.397713	0.690842		FALSE	Not significant	T265_12473(Protein-tyrosine-phosphatase)
T265_05921	8519.61	0.853058	0.432887	1.97063	0.0487666	0.0907263	FALSE	Not significant	T265_05921(Fibrillar collagen NC1 domain-containing protein)
T265_07233	322.145	0.852744	0.212304	4.01663	5.90374e-05	0.000226418	FALSE	Not significant	T265_07233(BRO1 domain-containing protein)
T265_04135	20.4047	0.852136	0.605283	1.40783	0.159181	0.244351	FALSE	Not significant	T265_04135(HET domain-containing protein)
T265_01709	200.824	0.851833	0.246944	3.4495	0.000561629	0.00177239	FALSE	Not significant	T265_01709(Lactamase_B domain-containing protein)
T265_12269	8.39898	0.851476	0.985453	0.864045	0.387563	0.500794	FALSE	Not significant	T265_12269()
T265_05275	1124.13	0.851456	0.125641	6.77687	1.22808e-11	1.33384e-10	FALSE	Not significant	T265_05275(AA_TRNA_LIGASE_II domain-containing protein)
T265_04609	85.3881	0.851031	0.321065	2.65065	0.00803376	0.0189994	FALSE	Not significant	T265_04609(Calmodulin)
T265_07318	8.28659	0.850523	1.01792	0.835553	0.403406	0.516322	FALSE	Not significant	T265_07318(Integrase catalytic domain-containing protein)
T265_01288	21.4309	0.85051	0.646212	1.31615	0.188124	0.280021	FALSE	Not significant	T265_01288()
T265_15546	61.2073	0.850323	0.349949	2.42985	0.0151052	0.0329117	FALSE	Not significant	T265_15546(Protein TEX261)
T265_09153	0.351134	0.848012	4.03334	0.21025	0.833472		FALSE	Not significant	T265_09153(Secreted protein)
T265_14641	0.351134	0.848012	4.03334	0.21025	0.833472		FALSE	Not significant	T265_14641(Chitin-binding type-2 domain-containing protein)
T265_12827	0.535067	0.847933	4.00919	0.211497	0.832499		FALSE	Not significant	T265_12827(Bone morphogenetic protein/retinoic acid inducible neural-specific 2)
T265_02223	1159.94	0.847618	0.199489	4.24894	2.14787e-05	8.93581e-05	FALSE	Not significant	T265_02223(Tetraspanin)
T265_15655	288.418	0.847454	0.163638	5.17883	2.23284e-07	1.31081e-06	FALSE	Not significant	T265_15655(Ndr family protein)
T265_15563	854.152	0.847321	0.195002	4.34519	1.39155e-05	6.01409e-05	FALSE	Not significant	T265_15563(SCP domain-containing protein)
T265_01114	387.61	0.846576	0.190349	4.4475	8.68741e-06	3.90789e-05	FALSE	Not significant	T265_01114(Ig-like domain-containing protein)
T265_06864	0.541176	0.845712	3.53656	0.239134	0.811002		FALSE	Not significant	T265_06864(Reverse transcriptase domain-containing protein)
T265_00860	891.259	0.845207	0.117231	7.20974	5.60583e-13	7.22202e-12	FALSE	Not significant	T265_00860(TGS domain-containing protein)
T265_11829	2997.41	0.845205	0.0981165	8.61429	7.03734e-18	1.64093e-16	FALSE	Not significant	T265_11829(Pyruvate dehydrogenase E1 component subunit beta)
T265_03109	10.8261	0.844339	0.917194	0.920568	0.357276	0.470041	FALSE	Not significant	T265_03109(Titin)
T265_13293	193.312	0.84402	0.236304	3.57175	0.000354602	0.00116467	FALSE	Not significant	T265_13293(Protein sleepless)
T265_15569	31.1396	0.843927	0.507943	1.66146	0.0966212	0.161025	FALSE	Not significant	T265_15569(Dynein light chain)
T265_02399	0.750324	0.843633	3.22238	0.261804	0.793472		FALSE	Not significant	T265_02399(Secreted protein)
T265_03947	43.8178	0.843627	0.458899	1.83837	0.0660076	0.117053	FALSE	Not significant	T265_03947(Leucine Rich repeat-containing domain protein)
T265_10178	353.941	0.842933	0.149487	5.63882	1.71216e-08	1.19409e-07	FALSE	Not significant	T265_10178(Optic atrophy 3 protein)
T265_05907	607.162	0.841441	0.185653	4.53233	5.83356e-06	2.7018e-05	FALSE	Not significant	T265_05907(Dynein light chain)
T265_07748	611.613	0.840792	0.218435	3.84916	0.000118524	0.000426385	FALSE	Not significant	T265_07748(G-protein alpha subunit)
T265_06738	454.705	0.839984	0.167148	5.0254	5.02389e-07	2.77716e-06	FALSE	Not significant	T265_06738(C-type lectin domain-containing protein)
T265_01077	5606.51	0.839983	0.108781	7.72179	1.14708e-14	1.87351e-13	FALSE	Not significant	T265_01077(Succinate dehydrogenase [ubiquinone] iron-sulfur subunit, mitochondrial)
T265_01447	1190.36	0.8394	0.144377	5.81394	6.10179e-09	4.57147e-08	FALSE	Not significant	T265_01447(Protocadherin-1)
T265_02869	1141.48	0.839337	0.173496	4.83778	1.31298e-06	6.78874e-06	FALSE	Not significant	T265_02869(Alpha-actinin, sarcomeric)
T265_01276	149.611	0.839312	0.27223	3.0831	0.00204859	0.00564342	FALSE	Not significant	T265_01276(Delta-like protein)
T265_02065	239.034	0.838848	0.203962	4.11277	3.90934e-05	0.000155166	FALSE	Not significant	T265_02065(Secreted protein)
T265_06819	798.679	0.838811	0.129444	6.48009	9.16663e-11	8.94783e-10	FALSE	Not significant	T265_06819(Metalloendopeptidase)
T265_08784	5353.16	0.838592	0.0866453	9.67845	3.72333e-22	1.35801e-20	FALSE	Not significant	T265_08784(Dolichyl-diphosphooligosaccharide--protein glycosyltransferase subunit 1)
T265_07009	239.122	0.837859	0.190996	4.38678	1.15041e-05	5.04872e-05	FALSE	Not significant	T265_07009(ULP_PROTEASE domain-containing protein)
T265_06944	1018.93	0.837053	0.11422	7.32842	2.32888e-13	3.1233e-12	FALSE	Not significant	T265_06944(Ribonuclease P)
T265_03036	6596.5	0.836931	0.17055	4.90725	9.23601e-07	4.89264e-06	FALSE	Not significant	T265_03036(Transgelin)
T265_13092	91.8798	0.836597	0.279624	2.99186	0.0027728	0.00738775	FALSE	Not significant	T265_13092(Lipoprotein)
T265_15038	819.564	0.836221	0.178449	4.68606	2.7852e-06	1.36306e-05	FALSE	Not significant	T265_15038(39S ribosomal protein L35, mitochondrial)
T265_07662	1284.22	0.835366	0.135186	6.17938	6.43518e-10	5.5358e-09	FALSE	Not significant	T265_07662(ferroxidase)
T265_09695	1550.6	0.834947	0.124971	6.68112	2.37119e-11	2.48537e-10	FALSE	Not significant	T265_09695(BTB domain-containing protein)
T265_04209	379.658	0.834879	0.174109	4.79514	1.62562e-06	8.2823e-06	FALSE	Not significant	T265_04209()
T265_05562	1734.53	0.834503	0.126378	6.60321	4.0235e-11	4.12514e-10	FALSE	Not significant	T265_05562()
T265_11033	2244.95	0.834246	0.141344	5.90223	3.58612e-09	2.77532e-08	FALSE	Not significant	T265_11033(Putative isovaleryl-CoA dehydrogenase)
T265_09496	1915.91	0.833863	0.109861	7.5902	3.19421e-14	4.88452e-13	FALSE	Not significant	T265_09496(Transket_pyr domain-containing protein)
T265_10172	0.550921	0.833544	3.52574	0.236417	0.813109		FALSE	Not significant	T265_10172(Homeobox domain-containing protein)
T265_00306	111.849	0.832339	0.366217	2.27281	0.0230379	0.0475256	FALSE	Not significant	T265_00306()
T265_13115	35.1046	0.832328	0.469754	1.77184	0.0764214	0.132239	FALSE	Not significant	T265_13115(RRM domain-containing protein)
T265_05289	53.6392	0.832311	0.397609	2.09329	0.0363233	0.0705046	FALSE	Not significant	T265_05289(Cyclin-dependent kinase 5 activator protein)
T265_12314	470.895	0.832277	0.165291	5.03522	4.77295e-07	2.64522e-06	FALSE	Not significant	T265_12314()
T265_13060	43.6692	0.832217	0.42722	1.94799	0.0514167	0.0949529	FALSE	Not significant	T265_13060(Zinc finger, C2H2 type)
T265_14889	780.611	0.831939	0.418718	1.98687	0.0469366	0.0878972	FALSE	Not significant	T265_14889(Innexin)
T265_14285	113.816	0.831928	0.355227	2.34196	0.0191827	0.0406949	FALSE	Not significant	T265_14285(SERPIN domain-containing protein)
T265_02612	13361	0.831852	0.454752	1.82924	0.067363	0.119065	FALSE	Not significant	T265_02612(Collagen alpha-1(IV) chain)
T265_11151	462.894	0.831824	0.158356	5.25287	1.49748e-07	9.03171e-07	FALSE	Not significant	T265_11151(Calbindin-32)
T265_12373	1331.5	0.830054	0.516155	1.60815	0.107803	0.176259	FALSE	Not significant	T265_12373(DUF2655 domain-containing protein)
T265_10150	60.9788	0.829441	0.457454	1.81317	0.069806	0.12272	FALSE	Not significant	T265_10150(PSP1 C-terminal domain-containing protein)
T265_11372	503.276	0.828517	0.205957	4.02276	5.75194e-05	0.00022091	FALSE	Not significant	T265_11372(Lipoma HMGIC fusion partner-like protein)
T265_08224	770.739	0.828394	0.109294	7.57948	3.46946e-14	5.28297e-13	FALSE	Not significant	T265_08224(Exonuclease domain-containing protein)
T265_08973	5.41248	0.827595	1.03582	0.798979	0.424303	0.535012	FALSE	Not significant	T265_08973(Reverse transcriptase domain-containing protein)
T265_14951	680.291	0.827569	0.17221	4.80559	1.54298e-06	7.8948e-06	FALSE	Not significant	T265_14951(NADH dehydrogenase [ubiquinone] 1 alpha subcomplex subunit 6)
T265_06710	1274.4	0.827058	0.134802	6.13536	8.49652e-10	7.17189e-09	FALSE	Not significant	T265_06710(Transmembrane protein 45B)
T265_10265	631.356	0.825506	0.138157	5.97515	2.29881e-09	1.83853e-08	FALSE	Not significant	T265_10265(Deacetylase sirtuin-type domain-containing protein)
T265_01347	1226.82	0.825241	0.158246	5.21493	1.83887e-07	1.09139e-06	FALSE	Not significant	T265_01347(SAM domain-containing protein)
T265_07712	1480.54	0.8252	0.127303	6.4822	9.03967e-11	8.84207e-10	FALSE	Not significant	T265_07712(NADH dehydrogenase [ubiquinone] iron-sulfur protein 4, mitochondrial)
T265_05908	3242.25	0.824135	0.131076	6.28746	3.22694e-10	2.91776e-09	FALSE	Not significant	T265_05908(EF hand)
T265_15836	215.625	0.823699	0.188517	4.36936	1.2461e-05	5.43111e-05	FALSE	Not significant	T265_15836(MCE family protein)
T265_09934	526.376	0.823148	0.137418	5.9901	2.09707e-09	1.68955e-08	FALSE	Not significant	T265_09934(Thioredoxin domain-containing protein)
T265_09323	665.943	0.823118	0.156805	5.24931	1.52667e-07	9.18213e-07	FALSE	Not significant	T265_09323(DNL-type domain-containing protein)
T265_16142	0.444387	0.822553	4.03556	0.203826	0.838489		FALSE	Not significant	T265_16142(C14orf178)
T265_09993	0.333372	0.822545	4.03556	0.203824	0.838491		FALSE	Not significant	T265_09993()
T265_13343	0.333372	0.822545	4.03556	0.203824	0.838491		FALSE	Not significant	T265_13343(Reverse transcriptase domain-containing protein)
T265_12810	19.9029	0.822243	0.649714	1.26555	0.205676	0.302476	FALSE	Not significant	T265_12810(Lachesin)
T265_00131	103.075	0.820782	0.329166	2.49352	0.0126484	0.0281821	FALSE	Not significant	T265_00131(G_PROTEIN_RECEP_F1_2 domain-containing protein)
T265_13265	638.655	0.820536	0.145902	5.62387	1.86725e-08	1.29223e-07	FALSE	Not significant	T265_13265(pyridoxal 5'-phosphate synthase)
T265_12181	0.746163	0.820469	3.24847	0.252571	0.8006		FALSE	Not significant	T265_12181()
T265_14894	1611.17	0.820039	0.112067	7.31739	2.52834e-13	3.36572e-12	FALSE	Not significant	T265_14894(coproporphyrinogen oxidase)
T265_09456	126.478	0.819777	0.301493	2.71906	0.0065468	0.0158332	FALSE	Not significant	T265_09456(Neuronal calcium sensor 2)
T265_06095	1.05955	0.819155	2.94811	0.277858	0.781122		FALSE	Not significant	T265_06095(ADF-H domain-containing protein)
T265_02331	3.69722	0.818895	1.33503	0.613389	0.539619	0.641812	FALSE	Not significant	T265_02331()
T265_07758	3301.6	0.817972	0.126531	6.46461	1.01561e-10	9.83304e-10	FALSE	Not significant	T265_07758(Thioredoxin)
T265_01520	623.691	0.81689	0.139077	5.87366	4.26281e-09	3.25699e-08	FALSE	Not significant	T265_01520(Glycosyltransferase-like protein LARGE2)
T265_06307	26.5094	0.816792	0.590393	1.38347	0.16652	0.253312	FALSE	Not significant	T265_06307(PDZ/DHR/GLGF domain protein)
T265_12564	2116.53	0.816615	0.110111	7.41628	1.20452e-13	1.68884e-12	FALSE	Not significant	T265_12564(Thioredoxin domain-containing protein)
T265_02815	1843.16	0.815985	0.134236	6.07873	1.21136e-09	1.00137e-08	FALSE	Not significant	T265_02815(Deltameth_res domain-containing protein)
T265_01248	692.038	0.815794	0.159173	5.12519	2.97234e-07	1.72154e-06	FALSE	Not significant	T265_01248(Hydrolase_4 domain-containing protein)
T265_12275	41.1713	0.815756	0.517759	1.57555	0.115129	0.186207	FALSE	Not significant	T265_12275(G_PROTEIN_RECEP_F1_2 domain-containing protein)
T265_12453	701.898	0.815544	0.12751	6.39592	1.59585e-10	1.50865e-09	FALSE	Not significant	T265_12453(Transmembrane protein)
T265_03229	1019.38	0.814799	0.147617	5.51968	3.39615e-08	2.25769e-07	FALSE	Not significant	T265_03229(Cadherin domain-containing protein)
T265_09355	7759.34	0.814785	0.617341	1.31983	0.186892	0.278532	FALSE	Not significant	T265_09355(Fibrillar collagen NC1 domain-containing protein)
T265_06887	4.70895	0.814608	1.3561	0.600701	0.548039	0.649894	FALSE	Not significant	T265_06887(EF-hand domain-containing protein)
T265_03656	39.4379	0.813984	0.450552	1.80664	0.0708188	0.124258	FALSE	Not significant	T265_03656(V-SNARE coiled-coil homology domain-containing protein)
T265_04048	1097.47	0.813849	0.168189	4.83889	1.30568e-06	6.75423e-06	FALSE	Not significant	T265_04048(Aquaporin)
T265_01605	1913.05	0.813626	0.172356	4.72061	2.35141e-06	1.16878e-05	FALSE	Not significant	T265_01605(Choline dehydrogenase)
T265_13505	1086.71	0.812379	0.13803	5.88554	3.96745e-09	3.04858e-08	FALSE	Not significant	T265_13505(Glutaredoxin domain-containing protein)
T265_05165	890.754	0.812287	0.140453	5.78332	7.3239e-09	5.41939e-08	FALSE	Not significant	T265_05165()
T265_03586	3724.07	0.812122	0.138716	5.85455	4.78304e-09	3.62116e-08	FALSE	Not significant	T265_03586(Acyl-CoA_dh_M domain-containing protein)
T265_06469	1098.67	0.811494	0.107162	7.57261	3.65809e-14	5.55453e-13	FALSE	Not significant	T265_06469(Ribosomal protein L11)
T265_00394	416.877	0.811349	0.148084	5.47899	4.27763e-08	2.78873e-07	FALSE	Not significant	T265_00394(CST complex subunit CTC1)
T265_08211	447.339	0.810995	0.17604	4.60689	4.0874e-06	1.9448e-05	FALSE	Not significant	T265_08211(ETS domain-containing protein)
T265_12900	19971.4	0.809919	0.120323	6.73122	1.68246e-11	1.80915e-10	FALSE	Not significant	T265_12900(Antioxidant, AhpC/TSA family; Thioredoxin peroxidase)
T265_09132	7448.22	0.809837	0.10768	7.52076	5.44599e-14	8.0321e-13	FALSE	Not significant	T265_09132(Ras-like GTP-binding protein Rho1)
T265_04418	22.3132	0.809189	0.562753	1.43791	0.150459	0.233335	FALSE	Not significant	T265_04418(ELAV-like protein 2)
T265_12403	3.79338	0.809072	1.28247	0.630867	0.528127	0.631693	FALSE	Not significant	T265_12403(Transposase)
T265_05114	332.153	0.808993	0.218335	3.70529	0.000211149	0.000722066	FALSE	Not significant	T265_05114(Synaptotagmin)
T265_15440	17.1553	0.80764	0.733545	1.10101	0.270893	0.379123	FALSE	Not significant	T265_15440(G_PROTEIN_RECEP_F1_2 domain-containing protein)
T265_15300	282.669	0.807358	0.2099	3.8464	0.000119866	0.000430638	FALSE	Not significant	T265_15300(MPN domain-containing protein)
T265_13029	342.198	0.807333	0.178253	4.52913	5.92276e-06	2.73725e-05	FALSE	Not significant	T265_13029(Thimet oligopeptidase)
T265_14164	33.9253	0.807296	0.521991	1.54657	0.121967	0.195625	FALSE	Not significant	T265_14164(Rho-GAP domain-containing protein)
T265_05548	537.244	0.80719	0.154662	5.21904	1.79853e-07	1.06922e-06	FALSE	Not significant	T265_05548()
T265_00426	406.944	0.80718	0.155694	5.18441	2.16695e-07	1.27699e-06	FALSE	Not significant	T265_00426(MRP-L46 domain-containing protein)
T265_04205	1.00479	0.807085	3.10445	0.259977	0.794882		FALSE	Not significant	T265_04205(ZP domain-containing protein)
T265_00312	775.277	0.806699	0.195347	4.12957	3.63441e-05	0.000145323	FALSE	Not significant	T265_00312(DAO domain-containing protein)
T265_07217	453.917	0.806403	0.213826	3.7713	0.000162397	0.000569052	FALSE	Not significant	T265_07217()
T265_07775	50.8753	0.805719	0.414923	1.94185	0.0521549	0.096036	FALSE	Not significant	T265_07775(HTH_38 domain-containing protein)
T265_04281	2.4008	0.805603	1.96064	0.410888	0.681155	0.763629	FALSE	Not significant	T265_04281(Protein kinase domain-containing protein)
T265_13637	161.085	0.804937	0.227686	3.5353	0.000407313	0.00132092	FALSE	Not significant	T265_13637(CFA20_dom domain-containing protein)
T265_03222	117.425	0.804801	0.365356	2.20279	0.0276097	0.0555695	FALSE	Not significant	T265_03222(PRESAN domain-containing protein)
T265_15372	165.943	0.804566	0.267936	3.00283	0.00267479	0.00715388	FALSE	Not significant	T265_15372(BAR domain-containing protein)
T265_02302	86.5977	0.804298	0.348716	2.30646	0.0210851	0.0440641	FALSE	Not significant	T265_02302(Protein-tyrosine sulfotransferase)
T265_08951	2142.06	0.804154	0.103809	7.74651	9.445e-15	1.553e-13	FALSE	Not significant	T265_08951(PGM_PMM_I domain-containing protein)
T265_15782	214.437	0.803825	0.198521	4.04907	5.14222e-05	0.000199552	FALSE	Not significant	T265_15782(XRRM domain-containing protein)
T265_02520	427.249	0.80306	0.149794	5.36109	8.27222e-08	5.18925e-07	FALSE	Not significant	T265_02520(SpoU_methylase domain-containing protein)
T265_09871	808.357	0.802511	0.123376	6.50457	7.79143e-11	7.68185e-10	FALSE	Not significant	T265_09871(Clathrin light chain)
T265_03384	3.14891	0.801507	1.83361	0.437119	0.662025	0.74793	FALSE	Not significant	T265_03384()
T265_12656	620.106	0.801081	0.158672	5.04865	4.44932e-07	2.48756e-06	FALSE	Not significant	T265_12656(6-phosphogluconolactonase)
T265_05900	2199.36	0.800973	0.107392	7.4584	8.75813e-14	1.26239e-12	FALSE	Not significant	T265_05900(Electron transfer flavoprotein-ubiquinone oxidoreductase)
T265_14550	890.248	0.800106	0.136879	5.84536	5.05471e-09	3.81346e-08	FALSE	Not significant	T265_14550(Fe2OG dioxygenase domain-containing protein)
T265_08345	1007.73	0.800095	0.144105	5.55218	2.82126e-08	1.89653e-07	FALSE	Not significant	T265_08345(Calponin-homology (CH) domain-containing protein)
T265_04402	96.6647	0.799913	0.288323	2.77436	0.00553101	0.0136486	FALSE	Not significant	T265_04402(Serine-rich adhesin for platelets)
T265_14052	1.43858	0.799625	2.52168	0.3171	0.751167		FALSE	Not significant	T265_14052(Zinc finger, C2H2 type)
T265_12651	1937.89	0.799457	0.124242	6.43465	1.23755e-10	1.18131e-09	FALSE	Not significant	T265_12651(Short-chain specific acyl-CoA dehydrogenase, mitochondrial)
T265_13608	38.3386	0.799075	0.54199	1.47434	0.140391	0.220268	FALSE	Not significant	T265_13608(Calmodulin)
T265_11707	515.281	0.799007	0.1797	4.44635	8.73417e-06	3.92565e-05	FALSE	Not significant	T265_11707(Endo/exonuclease/phosphatase domain-containing protein)
T265_13324	1501.49	0.798884	0.103704	7.70349	1.32398e-14	2.14298e-13	FALSE	Not significant	T265_13324(C3H1-type domain-containing protein)
T265_02880	139.424	0.798517	0.338428	2.35949	0.0183002	0.0390761	FALSE	Not significant	T265_02880(MFS domain-containing protein)
T265_05805	42.2489	0.798364	0.353836	2.25631	0.0240511	0.049308	FALSE	Not significant	T265_05805(PRELI/MSF1 domain-containing protein)
T265_12867	29.4313	0.797514	0.486203	1.64029	0.100945	0.166831	FALSE	Not significant	T265_12867(Tubulin-tyrosine ligase family protein)
T265_09091	9.01054	0.797349	0.95667	0.833463	0.404584	0.517488	FALSE	Not significant	T265_09091()
T265_03931	422.978	0.797254	0.175259	4.54901	5.38977e-06	2.51135e-05	FALSE	Not significant	T265_03931(Transmembrane protein)
T265_00440	3218.4	0.796866	0.119362	6.67602	2.45517e-11	2.56344e-10	FALSE	Not significant	T265_00440(Rab GDP dissociation inhibitor)
T265_03183	1631.89	0.795584	0.106979	7.4368	1.03152e-13	1.47111e-12	FALSE	Not significant	T265_03183(Protein kinase domain-containing protein)
T265_12303	740.506	0.795358	0.124419	6.3926	1.6309e-10	1.53825e-09	FALSE	Not significant	T265_12303(Lactamase_B domain-containing protein)
T265_02696	43.4525	0.794924	0.371558	2.13944	0.0324004	0.0638504	FALSE	Not significant	T265_02696(Ovule protein)
T265_01526	1062.66	0.794867	0.132141	6.01529	1.7957e-09	1.46091e-08	FALSE	Not significant	T265_01526(Metal cation transporter, ZIP family)
T265_04686	1094.2	0.794604	0.155178	5.12059	3.0458e-07	1.75936e-06	FALSE	Not significant	T265_04686(TYR_PHOSPHATASE_2 domain-containing protein)
T265_06600	89.9856	0.794578	0.300791	2.64163	0.00825082	0.0194192	FALSE	Not significant	T265_06600()
T265_15193	13648.7	0.794322	0.102518	7.74814	9.32495e-15	1.53698e-13	FALSE	Not significant	T265_15193(Ornithine decarboxylase antizyme)
T265_04260	31001.6	0.794234	0.102833	7.72355	1.13132e-14	1.85056e-13	FALSE	Not significant	T265_04260(Malate dehydrogenase)
T265_15418	365.569	0.793745	0.209768	3.78392	0.000154376	0.000542704	FALSE	Not significant	T265_15418(ATP synthase subunit s, mitochondrial)
T265_09297	5469.44	0.793479	0.0897168	8.84426	9.21376e-19	2.36275e-17	FALSE	Not significant	T265_09297(Dihydrolipoyl dehydrogenase)
T265_02207	732.736	0.793134	0.130358	6.08427	1.17023e-09	9.68201e-09	FALSE	Not significant	T265_02207(L51_S25_CI-B8 domain-containing protein)
T265_10136	750.759	0.792409	0.137466	5.76439	8.19548e-09	6.02714e-08	FALSE	Not significant	T265_10136(Zinc finger HIT domain-containing protein 3)
T265_10238	92.9083	0.791699	0.275725	2.87134	0.00408736	0.0104616	FALSE	Not significant	T265_10238()
T265_00826	2206.59	0.79168	0.130538	6.06475	1.32162e-09	1.08835e-08	FALSE	Not significant	T265_00826(Alpha-parvin)
T265_14176	9.50627	0.791479	1.03158	0.767247	0.442935	0.553112	FALSE	Not significant	T265_14176(Guanylate cyclase domain-containing protein)
T265_02771	1.59268	0.790946	2.70297	0.292621	0.769812		FALSE	Not significant	T265_02771(DUF5641 domain-containing protein)
T265_01876	7772.76	0.790872	0.116117	6.81098	9.69329e-12	1.06894e-10	FALSE	Not significant	T265_01876(Cardiomyopathy-associated protein 5)
T265_09576	259.33	0.790257	0.246587	3.20478	0.00135166	0.00389238	FALSE	Not significant	T265_09576(J domain-containing protein)
[truncated: 14,382 more rows]
