# Supplementary material for: Transcriptomics analysis of in vivo Opisthorchis viverrini: Stage-specific gene expression and novel genes with stable expression in mammalian stages for opisthorchiasis intervention
Source: PLoS Negl Trop Dis. 2025 Dec 18;19(12):e0013714. doi: 10.1371/journal.pntd.0013714 (PMC12742771; doi:10.1371/journal.pntd.0013714)
Supplement: S2 Table — (XLSX) [file pntd.0013714.s002.xlsx]

## Sheet: Sheet1
S2 Table. Pairwise comparison of differentially expressed genes between D14 and D180.
log2FoldChange represent D14/D180
geneID	baseMean	log2FoldChange	lfcSE	stat	pvalue	padj	threshold	diff.expressed	geneName
T265_00001	1.10403	-0.349275	2.14344	-0.162951	0.870557		FALSE	Not significant	T265_00001(Fe2OG dioxygenase domain-containing protein)
T265_00002	0.103355	1.04671	4.08046	0.256518	0.797551			Not significant	T265_00002()
T265_00003	1638.75	-0.971533	0.136421	-7.1216	1.06679e-12	7.74515e-12	FALSE	Not significant	T265_00003()
T265_00004	1543.24	-0.593278	0.110517	-5.36823	7.95115e-08	3.31175e-07	FALSE	Not significant	T265_00004(DNA-directed RNA polymerase subunit)
T265_00005	2505.19	0.632194	0.135263	4.67383	2.95637e-06	1.01388e-05	FALSE	Not significant	T265_00005(Zinc knuckle)
T265_00006	97.4899	-0.221102	0.31583	-0.700067	0.483886	0.564028	FALSE	Not significant	T265_00006(Transposase)
T265_00007	2336.44	0.163613	0.11038	1.48227	0.138269	0.195822	FALSE	Not significant	T265_00007(Integrase catalytic domain-containing protein)
T265_00008	7.55823	-0.356212	1.39265	-0.25578	0.79812	0.842586	FALSE	Not significant	T265_00008()
T265_00009	0.430515	-2.82475	3.97049	-0.711435	0.476815			Not significant	T265_00009(Transposase)
T265_00010	751.452	-0.103656	0.145676	-0.711556	0.476739	0.557323	FALSE	Not significant	T265_00010(HECT-type E3 ubiquitin transferase)
T265_00011	1185.83	0.37361	0.118336	3.1572	0.00159291	0.00351605	FALSE	Not significant	T265_00011(Ras family protein)
T265_00012	164.658	0.0303079	0.239364	0.126618	0.899243	0.923098	FALSE	Not significant	T265_00012()
T265_00013	53.3219	-2.65457	0.465666	-5.70059	1.19395e-08	5.54163e-08	TRUE	Down-regulated	T265_00013(Lipoprotein)
T265_00014	2476.08	0.954516	0.137767	6.9285	4.25319e-12	2.92281e-11	FALSE	Not significant	T265_00014(Glutamate--cysteine ligase)
T265_00015	512.118	-0.472125	0.129434	-3.64761	0.000264692	0.000668447	FALSE	Not significant	T265_00015(JmjC domain-containing protein)
T265_00016	0							Not significant	T265_00016()
T265_00017	3920.1	1.13034	0.100869	11.2061	3.80778e-29	1.38881e-27	TRUE	Up-regulated	T265_00017(Papain family cysteine protease)
T265_00018	308.675	-0.941521	0.163758	-5.74945	8.95354e-09	4.22196e-08	FALSE	Not significant	T265_00018(Integrase catalytic domain-containing protein)
T265_00019	4554.74	-0.0451871	0.102127	-0.44246	0.658156	0.725713	FALSE	Not significant	T265_00019(Aldolase_II domain-containing protein)
T265_00020	2646.61	0.629342	0.118574	5.30757	1.11095e-07	4.53969e-07	FALSE	Not significant	T265_00020(Ras-related protein Rab-10)
T265_00021	7156.05	0.561217	0.0887347	6.32466	2.5379e-10	1.4413e-09	FALSE	Not significant	T265_00021(T-complex protein 1 subunit delta)
T265_00022	260.169	-0.123131	0.188439	-0.653423	0.513483	0.592831	FALSE	Not significant	T265_00022(BZIP transcription factor)
T265_00023	0							Not significant	T265_00023(FSA_C domain-containing protein)
T265_00024	0							Not significant	T265_00024(CBS domain-containing protein)
T265_00025	326.003	0.831722	0.217218	3.82896	0.000128684	0.000345402	FALSE	Not significant	T265_00025(EGF-like domain-containing protein)
T265_00026	914.039	0.516475	0.147442	3.5029	0.000460223	0.0011217	FALSE	Not significant	T265_00026(Rhomboid domain-containing protein)
T265_00027	1182.7	0.325876	0.107588	3.02892	0.00245428	0.00523334	FALSE	Not significant	T265_00027(Thioredoxin_16 domain-containing protein)
T265_00028	5264.59	0.504084	0.0973317	5.17903	2.23044e-07	8.76585e-07	FALSE	Not significant	T265_00028(Phosphorylase b kinase regulatory subunit)
T265_00029	1886.84	0.327243	0.132084	2.47755	0.0132288	0.0243136	FALSE	Not significant	T265_00029(Creatinase/aminopeptidase)
T265_00030	708.16	-1.49899	0.147978	-10.1298	4.07342e-24	8.92021e-23	TRUE	Down-regulated	T265_00030(Reverse transcriptase domain-containing protein)
T265_00031	687.817	0.103306	0.114057	0.905737	0.365075	0.446814	FALSE	Not significant	T265_00031(Helicase ATP-binding domain-containing protein)
T265_00032	449.966	0.0126238	0.202	0.062494	0.950169	0.961835	FALSE	Not significant	T265_00032(N-acetylgalactosaminide beta-1,3-galactosyltransferase)
T265_00033	590.987	-0.0312557	0.188577	-0.165745	0.868358	0.900037	FALSE	Not significant	T265_00033(5-oxoprolinase)
T265_00034	781.932	0.0957247	0.187931	0.509362	0.610499	0.683087	FALSE	Not significant	T265_00034(Zinc transporter 2)
T265_00035	3662.32	0.487527	0.108021	4.51325	6.38413e-06	2.08101e-05	FALSE	Not significant	T265_00035(Putative DNA-binding protein)
T265_00036	1449.17	0.199665	0.132675	1.50492	0.132345	0.18837	FALSE	Not significant	T265_00036(Sas10 domain-containing protein)
T265_00037	0.473545	1.99364	4.03334	0.49429	0.621101			Not significant	T265_00037()
T265_00038	1488.37	-0.906324	0.150309	-6.02973	1.64235e-09	8.45938e-09	FALSE	Not significant	T265_00038(DNA helicase)
T265_00039	582.317	0.120179	0.139082	0.864086	0.387541	0.469309	FALSE	Not significant	T265_00039(BAF250_C domain-containing protein)
T265_00040	67.7749	0.373149	0.305175	1.22274	0.221428	0.29357	FALSE	Not significant	T265_00040(Transmembrane protein 134)
T265_00041	0							Not significant	T265_00041()
T265_00042	0							Not significant	T265_00042()
T265_00043	812.938	-0.109194	0.129848	-0.840939	0.400382	0.481039	FALSE	Not significant	T265_00043(Sodium/myo-inositol cotransporter 2)
T265_00044	0							Not significant	T265_00044()
T265_00045	2900.2	-0.69324	0.128134	-5.41025	6.29355e-08	2.65618e-07	FALSE	Not significant	T265_00045(DNA replication licensing factor MCM3)
T265_00046	132.518	-0.0916742	0.285765	-0.320803	0.74836	0.800754	FALSE	Not significant	T265_00046(C2H2-type domain-containing protein)
T265_00047	0.122411	0	4.08046	0	1		FALSE	Not significant	T265_00047()
T265_00048	155.331	-2.86226	0.267129	-10.7149	8.6685e-27	2.46927e-25	TRUE	Down-regulated	T265_00048(Zinc finger protein ZIC 5)
T265_00049	870.667	0.130004	0.16948	0.767073	0.443038	0.523538	FALSE	Not significant	T265_00049(DAZ-associated protein 2)
T265_00050	788.713	0.058217	0.134993	0.431261	0.666279	0.732774	FALSE	Not significant	T265_00050(Protein kinase domain-containing protein)
T265_00051	2.8444	-2.99856	2.21936	-1.35109	0.176666	0.241796	FALSE	Not significant	T265_00051(Transposase)
T265_00052	0							Not significant	T265_00052()
T265_00053	774.215	-1.2114	0.153768	-7.87806	3.32497e-15	3.09718e-14	TRUE	Down-regulated	T265_00053(Cytochrome b5-like Heme/Steroid binding domain protein)
T265_00054	701.613	0.880426	0.163283	5.39203	6.96673e-08	2.92202e-07	FALSE	Not significant	T265_00054(B-box zinc finger)
T265_00055	1168.05	0.141314	0.148264	0.953123	0.340528	0.422034	FALSE	Not significant	T265_00055(Tetrahydrofolate dehydrogenase/cyclohydrolase, NAD(P)-binding domain protein)
T265_00056	0.723343	-0.923514	3.58474	-0.257624	0.796697		FALSE	Not significant	T265_00056()
T265_00057	10.9707	-3.37415	2.4853	-1.35765				Not significant	T265_00057()
T265_00058	32.8256	2.03729	0.492469	4.13688	3.52056e-05	0.000102364	TRUE	Up-regulated	T265_00058(Cadherin domain protein)
T265_00059	1208.55	-0.312035	0.107321	-2.90748	0.00364355	0.0075255	FALSE	Not significant	T265_00059(WD_REPEATS_REGION domain-containing protein)
T265_00060	0							Not significant	T265_00060()
T265_00061	1823.94	0.464367	0.122009	3.80602	0.00014122	0.000375705	FALSE	Not significant	T265_00061(EGF-like domain-containing protein)
T265_00062	728.978	0.110154	0.162674	0.677146	0.498313	0.57841	FALSE	Not significant	T265_00062(F5/8 type C domain-containing protein)
T265_00063	0							Not significant	T265_00063()
T265_00064	0							Not significant	T265_00064()
T265_00065	731.697	-0.450873	0.144109	-3.1287	0.00175584	0.00384581	FALSE	Not significant	T265_00065(CBM21 domain-containing protein)
T265_00066	140.703	0.00538102	0.24331	0.0221159	0.982356	0.986838	FALSE	Not significant	T265_00066(Velvet domain-containing protein)
T265_00067	1467.7	0.0561686	0.107138	0.524262	0.600096	0.673315	FALSE	Not significant	T265_00067(UDP-glucose:glycoprotein glucosyltransferase)
T265_00068	1598.96	-0.937004	0.120743	-7.76034	8.47017e-15	7.55111e-14	FALSE	Not significant	T265_00068(Arf-GAP domain-containing protein)
T265_00069	429.058	-0.123978	0.245976	-0.504025	0.614244	0.686478	FALSE	Not significant	T265_00069(Ets-domain protein)
T265_00070	1593.31	-0.744916	0.162369	-4.5878	4.47952e-06	1.49863e-05	FALSE	Not significant	T265_00070(Dynein regulatory complex protein 10)
T265_00071	441.781	-0.495433	0.145727	-3.39973	0.000674517	0.00158893	FALSE	Not significant	T265_00071(DNA-binding protein SATB)
T265_00072	1320.59	-1.50658	0.130437	-11.5503	7.35802e-31	3.00898e-29	TRUE	Down-regulated	T265_00072(Protein Smaug)
T265_00073	0							Not significant	T265_00073(Ig-like domain-containing protein)
T265_00074	1067.82	0.0554951	0.126054	0.440248	0.659757	0.727181	FALSE	Not significant	T265_00074(E3 ubiquitin-protein ligase)
T265_00075	23.7541	-1.14002	0.644494	-1.76886	0.076917	0.116416	FALSE	Not significant	T265_00075(ANK_REP_REGION domain-containing protein)
T265_00076	106.608	-0.824671	0.318403	-2.59002	0.00959697	0.018142	FALSE	Not significant	T265_00076(BRCT domain-containing protein)
T265_00077	1566.36	-0.387573	0.135034	-2.87018	0.00410239	0.00839609	FALSE	Not significant	T265_00077(Reverse transcriptase domain-containing protein)
T265_00078	1407.56	0.55227	0.399963	1.3808	0.167339	0.230617	FALSE	Not significant	T265_00078(Fibrillar collagen NC1 domain-containing protein)
T265_00079	967.411	0.050848	0.138424	0.367336	0.713369	0.773311	FALSE	Not significant	T265_00079(SAM domain-containing protein)
T265_00080	1.73212	-1.66074	2.03483	-0.816156	0.414411			Not significant	T265_00080(NPH3 domain-containing protein)
T265_00081	1052.36	0.000426716	0.129437	0.00329671	0.99737	0.998479	FALSE	Not significant	T265_00081(MgtE domain-containing protein)
T265_00082	17.918	0.396542	0.654983	0.605423	0.544898	0.622313	FALSE	Not significant	T265_00082(PUM-HD domain-containing protein)
T265_00083	0							Not significant	T265_00083()
T265_00084	0							Not significant	T265_00084()
T265_00085	0							Not significant	T265_00085()
T265_00086	3.98793	-1.11533	1.53889	-0.724761	0.468599	0.549472	FALSE	Not significant	T265_00086(C2H2-type domain-containing protein)
T265_00087	0							Not significant	T265_00087()
T265_00088	10.5946	1.18148	0.908612	1.30031	0.193494	0.26148	FALSE	Not significant	T265_00088(Homeobox domain-containing protein)
T265_00089	12.7729	2.07891	0.955165	2.17649	0.0295183	0.0498482	FALSE	Not significant	T265_00089(Teneurin N-terminal domain-containing protein)
T265_00090	919.268	1.4692	0.167825	8.75435	2.05278e-18	2.68302e-17	TRUE	Up-regulated	T265_00090(F-spondin)
T265_00091	608.767	-1.12478	0.174547	-6.444	1.16361e-10	6.81257e-10	TRUE	Down-regulated	T265_00091(PDZ/DHR/GLGF domain protein)
T265_00092	266.475	-1.50372	0.186042	-8.0827	6.33459e-16	6.39793e-15	TRUE	Down-regulated	T265_00092(TACC_C domain-containing protein)
T265_00093	0							Not significant	T265_00093(Ras-associating domain-containing protein)
T265_00094	0							Not significant	T265_00094(Secreted protein)
T265_00095	1104.44	0.64437	0.109431	5.88836	3.90056e-09	1.93079e-08	FALSE	Not significant	T265_00095(ADP-ribosylation factor-like protein 8B)
T265_00096	0							Not significant	T265_00096()
T265_00097	307.999	0.822414	0.224309	3.66644	0.00024595	0.000625654	FALSE	Not significant	T265_00097(PDZ domain-containing protein)
T265_00098	1052.91	-1.17631	0.127776	-9.20599	3.38531e-20	5.25868e-19	TRUE	Down-regulated	T265_00098(Mediator of RNA polymerase II transcription subunit 13)
T265_00099	759.629	0.694687	0.165624	4.19436	2.73645e-05	8.0762e-05	FALSE	Not significant	T265_00099(Sm protein F)
T265_00100	337.515	0.353217	0.154124	2.29178	0.0219184	0.0382836	FALSE	Not significant	T265_00100(SH2 domain-containing protein)
T265_00101	0							Not significant	T265_00101(GNAT family N-acetyltransferase)
T265_00102	0.227075	-0.876828	4.08046	-0.214885	0.829857		FALSE	Not significant	T265_00102(Secreted protein)
T265_00103	0.324489	-1.82144	4.03351	-0.451576	0.651575			Not significant	T265_00103(Reverse transcriptase domain-containing protein)
T265_00104	116.356	1.62341	0.295384	5.49593	3.88656e-08	1.6885e-07	TRUE	Up-regulated	T265_00104(BTB domain-containing protein)
T265_00105	3038.66	-0.489451	0.192693	-2.54005	0.0110837	0.0207274	FALSE	Not significant	T265_00105(Galectin domain-containing protein)
T265_00106	0							Not significant	T265_00106(GIDA_assoc domain-containing protein)
T265_00107	461.226	0.894985	0.141824	6.31054	2.78066e-10	1.57255e-09	FALSE	Not significant	T265_00107(Synaptosomal-associated protein)
T265_00108	4650.49	-0.51148	0.0989773	-5.16765	2.37059e-07	9.28287e-07	FALSE	Not significant	T265_00108(Protein-serine/threonine kinase)
T265_00109	2.73033	-0.784925	1.3875	-0.565712	0.57159	0.64699	FALSE	Not significant	T265_00109()
T265_00110	667.44	0.473542	0.128336	3.68987	0.000224366	0.000575904	FALSE	Not significant	T265_00110(TFIIS-type domain-containing protein)
T265_00111	1176.23	0.00505573	0.114873	0.0440115	0.964895	0.974007	FALSE	Not significant	T265_00111(Mannosyl-oligosaccharide glucosidase)
T265_00112	0							Not significant	T265_00112(Secreted protein)
T265_00113	461.714	0.579072	0.176292	3.28474	0.00102078	0.00232816	FALSE	Not significant	T265_00113(Solute carrier family 35 member B1)
T265_00114	132.998	0.419615	0.269763	1.5555	0.119828	0.172695	FALSE	Not significant	T265_00114()
T265_00115	60.2271	-0.769955	0.445565	-1.72804	0.0839809	0.125802	FALSE	Not significant	T265_00115(GCM domain-containing protein)
T265_00116	2761.08	-1.51963	0.177515	-8.56055	1.12326e-17	1.36409e-16	TRUE	Down-regulated	T265_00116(Protein kinase domain-containing protein)
T265_00117	896.697	0.0895494	0.166243	0.538664	0.590119	0.663984	FALSE	Not significant	T265_00117(Mediator of RNA polymerase II transcription subunit 13)
T265_00118	0.11207	1.04671	4.08046	0.256518	0.797551			Not significant	T265_00118(Ovule protein)
T265_00119	2.93776	0.345641	1.45618	0.237362	0.812376	0.853568	FALSE	Not significant	T265_00119(ATP receptor)
T265_00120	28.4538	1.69408	0.609232	2.78068	0.00542457	0.0107952	FALSE	Not significant	T265_00120(ATP P2X receptor)
T265_00121	143.757	-0.851351	0.294303	-2.89277	0.00381865	0.00785652	FALSE	Not significant	T265_00121(Transposase)
T265_00122	646.006	-0.976872	0.154956	-6.30421	2.89667e-10	1.63388e-09	FALSE	Not significant	T265_00122(RING-type domain-containing protein)
T265_00123	779.163	-0.0973285	0.141016	-0.690193	0.490073	0.570378	FALSE	Not significant	T265_00123(Coiled-coil domain-containing protein R3HCC1L)
T265_00124	3594.29	0.669225	0.10219	6.54886	5.79761e-11	3.51833e-10	FALSE	Not significant	T265_00124(Ferritin)
T265_00125	438.75	-1.90732	0.210997	-9.03955	1.57317e-19	2.31705e-18	TRUE	Down-regulated	T265_00125(Homeobox domain-containing protein)
T265_00126	0							Not significant	T265_00126()
T265_00127	910.571	-0.539931	0.122029	-4.4246	9.66195e-06	3.06615e-05	FALSE	Not significant	T265_00127(Leucine Rich repeat-containing domain protein)
T265_00128	0.413421	2.86134	3.97663	0.719539	0.471809			Not significant	T265_00128(Transposase)
T265_00129	0							Not significant	T265_00129()
T265_00130	99.619	1.54486	0.276932	5.57846	2.42651e-08	1.08117e-07	TRUE	Up-regulated	T265_00130(DUF3490 domain-containing protein)
T265_00131	103.075	0.634302	0.325956	1.94598	0.0516574	0.082074	FALSE	Not significant	T265_00131(G_PROTEIN_RECEP_F1_2 domain-containing protein)
T265_00132	760.679	0.0233516	0.132765	0.175887	0.860383	0.893745	FALSE	Not significant	T265_00132(Manganese-transporting ATPase 13A1)
T265_00133	752.205	0.469374	0.125573	3.73786	0.000185594	0.000483395	FALSE	Not significant	T265_00133(Transmembrane protein 120 homolog)
T265_00134	1393.53	0.831113	0.188794	4.40221	1.07154e-05	3.37663e-05	FALSE	Not significant	T265_00134(MFS domain-containing protein)
T265_00135	753.279	-0.378721	0.11404	-3.32096	0.000897081	0.00206898	FALSE	Not significant	T265_00135(alpha-1,2-Mannosidase)
T265_00136	1.98062	-4.32874	2.44706	-1.76896	0.0769013			Not significant	T265_00136()
T265_00137	3516.78	-0.138081	0.0922183	-1.49733	0.134307	0.190887	FALSE	Not significant	T265_00137(Surfeit locus protein 4)
T265_00138	447.79	0.252609	0.144251	1.75117	0.0799159	0.120482	FALSE	Not significant	T265_00138(General transcription and DNA repair factor IIH helicase subunit XPD)
T265_00139	0							Not significant	T265_00139(Glyco_hydro_38C domain-containing protein)
T265_00140	5193.82	0.912451	0.14648	6.22921	4.68807e-10	2.5849e-09	FALSE	Not significant	T265_00140(FABP domain-containing protein)
T265_00141	85.8059	0.531231	0.379983	1.39804	0.162101	0.224309	FALSE	Not significant	T265_00141(HEPN domain-containing protein)
T265_00142	129.59	-0.26427	0.313658	-0.842544	0.399484	0.480217	FALSE	Not significant	T265_00142(Nudix hydrolase domain-containing protein)
T265_00143	2.93392	-2.66094	1.53805	-1.73007	0.0836173	0.125293	FALSE	Not significant	T265_00143()
T265_00144	1.24743	-1.5016	2.80298	-0.535717	0.592154			Not significant	T265_00144(Transcriptional regulator)
T265_00145	0							Not significant	T265_00145()
T265_00146	5234.61	0.478543	0.100189	4.77641	1.78451e-06	6.28156e-06	FALSE	Not significant	T265_00146(CCT-alpha)
T265_00147	251.102	0.546381	0.216985	2.51806	0.0118003	0.0219348	FALSE	Not significant	T265_00147(Pantothenate kinase 4)
T265_00148	2037.35	0.442842	0.11903	3.72042	0.000198888	0.000514668	FALSE	Not significant	T265_00148(Mesencephalic astrocyte-derived neurotrophic factor homolog)
T265_00149	241.124	-0.379181	0.268356	-1.41298	0.157663	0.219214	FALSE	Not significant	T265_00149(C2H2-type domain-containing protein)
T265_00150	12952.3	-1.13973	0.111706	-10.203	1.92257e-24	4.33322e-23	TRUE	Down-regulated	T265_00150(CBM21 domain-containing protein)
T265_00151	52.3757	1.16125	0.426834	2.72061	0.00651616	0.0127166	FALSE	Not significant	T265_00151(Cadherin domain protein)
T265_00152	1.65533	-1.83927	2.39887	-0.766726	0.443245			Not significant	T265_00152()
T265_00153	575.694	-1.98021	0.194317	-10.1906	2.18401e-24	4.89181e-23	TRUE	Down-regulated	T265_00153(Ca2+-binding actin-bundling protein)
T265_00154	0							Not significant	T265_00154(Transposase)
T265_00155	549.862	0.247024	0.119416	2.0686	0.0385841	0.0633349	FALSE	Not significant	T265_00155(Origin recognition complex subunit 3)
T265_00156	3802.31	-1.0526	0.151141	-6.96434	3.2994e-12	2.28775e-11	TRUE	Down-regulated	T265_00156(ANK_REP_REGION domain-containing protein)
T265_00157	27.5059	1.11641	0.702831	1.58844	0.112186	0.16255	FALSE	Not significant	T265_00157(Paired domain-containing protein)
T265_00158	0							Not significant	T265_00158()
T265_00159	537.043	-1.19547	0.179186	-6.6717	2.52851e-11	1.59264e-10	TRUE	Down-regulated	T265_00159()
T265_00160	196.377	-1.38719	0.231865	-5.98273	2.19429e-09	1.1169e-08	TRUE	Down-regulated	T265_00160()
T265_00161	1262.21	-1.04904	0.134649	-7.79098	6.64939e-15	5.98722e-14	TRUE	Down-regulated	T265_00161(UPF0573 protein C2orf70 homolog)
T265_00162	0.959728	-3.78762	3.71085	-1.02069	0.307401			Not significant	T265_00162(SH2 domain-containing protein)
T265_00163	2126.65	-0.231232	0.101153	-2.28596	0.0222568	0.0388308	FALSE	Not significant	T265_00163(E3 SUMO-protein ligase RanBP2)
T265_00164	217.621	0.0127689	0.171504	0.074452	0.940651	0.954891	FALSE	Not significant	T265_00164(DFP domain-containing protein)
T265_00165	2004.44	0.455467	0.0946917	4.80999	1.50936e-06	5.36196e-06	FALSE	Not significant	T265_00165(t-SNARE coiled-coil homology domain-containing protein)
T265_00166	0							Not significant	T265_00166(SCP domain-containing protein)
T265_00167	8.01045	-4.41521	1.4632	-3.01751	0.00254862	0.00541845	TRUE	Down-regulated	T265_00167(Endo-1,3-1,4-beta-glycanase ExsH)
T265_00168	1249.88	-0.483771	0.106497	-4.54258	5.55708e-06	1.83021e-05	FALSE	Not significant	T265_00168(RNA-binding protein 15B)
T265_00169	0.679204	2.96951	3.67241	0.808599	0.418746			Not significant	T265_00169(Doublecortin domain-containing protein)
T265_00170	1297.83	0.373839	0.13376	2.79485	0.00519242	0.0103887	FALSE	Not significant	T265_00170(ABC transporter, ATP-binding protein)
T265_00171	2464.51	0.234417	0.110454	2.1223	0.0338125	0.0563246	FALSE	Not significant	T265_00171(Endoplasmic reticulum lectin 1)
T265_00172	236.674	0.68175	0.389623	1.74977	0.0801584	0.12078	FALSE	Not significant	T265_00172(60S ribosomal protein L39)
T265_00173	143.78	-1.7625	0.302876	-5.81921	5.91261e-09	2.85732e-08	TRUE	Down-regulated	T265_00173(Bardet-Biedl syndrome 9)
T265_00174	11.5656	-2.14718	1.12065	-1.916	0.0553646	0.0872048	FALSE	Not significant	T265_00174(RING-type E3 ubiquitin transferase)
T265_00175	690.54	-0.495035	0.147741	-3.35068	0.000806131	0.00187242	FALSE	Not significant	T265_00175(SAM domain-containing protein)
T265_00176	1.9905	0.368939	1.94405	0.189778	0.849483		FALSE	Not significant	T265_00176()
T265_00177	1337.65	0.151663	0.146259	1.03695	0.299759	0.378193	FALSE	Not significant	T265_00177(Phosphatidylinositol-3,5-bisphosphate 3-phosphatase)
T265_00178	335.863	-0.114767	0.15447	-0.74297	0.4575	0.53874	FALSE	Not significant	T265_00178(Reverse transcriptase domain-containing protein)
T265_00179	0.331769	1.00638	4.03556	0.249378	0.803069			Not significant	T265_00179()
T265_00180	4.66005	-0.348278	1.36137	-0.255829	0.798083	0.842586	FALSE	Not significant	T265_00180()
T265_00181	0.22414	1.96816	4.03556	0.487704	0.625759			Not significant	T265_00181(Arrestin_N domain-containing protein)
T265_00182	655.318	-0.787772	0.156562	-5.0317	4.86153e-07	1.82684e-06	FALSE	Not significant	T265_00182(Tyrosine-protein phosphatase non-receptor type 9-like)
T265_00183	15.3892	-2.13761	0.668771	-3.19633	0.0013919	0.00310154	TRUE	Down-regulated	T265_00183(Cadherin domain-containing protein)
T265_00184	0.243383	0	4.08046	0	1		FALSE	Not significant	T265_00184()
T265_00185	801.106	0.00674672	0.140433	0.0480424	0.961682	0.970946	FALSE	Not significant	T265_00185(non-specific serine/threonine protein kinase)
T265_00186	1746.73	-0.46998	0.106261	-4.4229	9.73866e-06	3.08868e-05	FALSE	Not significant	T265_00186(RNA-binding protein 15B)
T265_00187	208.203	-0.901915	0.207143	-4.35407	1.33633e-05	4.15405e-05	FALSE	Not significant	T265_00187()
T265_00188	1010.85	0.126605	0.117718	1.07549	0.282154	0.359171	FALSE	Not significant	T265_00188(Hydrolase_4 domain-containing protein)
T265_00189	365.169	0.691313	0.17894	3.86337	0.000111832	0.000303065	FALSE	Not significant	T265_00189(FSH1 domain-containing protein)
T265_00190	491.699	0.242042	0.136354	1.77509	0.0758823	0.115027	FALSE	Not significant	T265_00190(MHD domain-containing protein)
T265_00191	4.53169	4.28984	1.76097	2.43606	0.0148481	0.0269956	FALSE	Not significant	T265_00191(C2H2-type domain-containing protein)
T265_00192	1538.62	0.18206	0.0973183	1.87077	0.0613765	0.0956439	FALSE	Not significant	T265_00192(Rab-GAP TBC domain-containing protein)
T265_00193	360.388	0.0442742	0.198635	0.222892	0.82362	0.863198	FALSE	Not significant	T265_00193([Histone H3]-trimethyl-L-lysine(9) demethylase)
T265_00194	2920.54	-0.94543	0.115933	-8.15497	3.49262e-16	3.67151e-15	FALSE	Not significant	T265_00194(Nucleoside-diphosphate kinase)
T265_00195	236.603	0.996988	0.195469	5.1005	3.38755e-07	1.29964e-06	FALSE	Not significant	T265_00195(Protein alan shepard)
T265_00196	1220.9	-0.223923	0.182035	-1.23011	0.218656	0.290823	FALSE	Not significant	T265_00196(phospholipase A2)
T265_00197	1410.87	-0.587104	0.152309	-3.85469	0.000115875	0.000313373	FALSE	Not significant	T265_00197(HMG box domain-containing protein)
T265_00198	31.9919	-3.56015	0.616374	-5.77595	7.65216e-09	3.64414e-08	TRUE	Down-regulated	T265_00198(SH2 domain-containing protein)
T265_00199	1863.21	-0.960977	0.117788	-8.1585	3.39206e-16	3.57624e-15	FALSE	Not significant	T265_00199(non-specific serine/threonine protein kinase)
T265_00200	0							Not significant	T265_00200(DUF4158 domain-containing protein)
T265_00201	2.94033	-4.82283	2.32992	-2.06996	0.0384565	0.0631447	FALSE	Not significant	T265_00201()
T265_00202	565.485	-0.5062	0.179616	-2.81823	0.0048289	0.00972627	FALSE	Not significant	T265_00202(BED-type domain-containing protein)
T265_00203	0							Not significant	T265_00203()
T265_00204	1.2576	-4.06441	2.95332	-1.37622	0.168753			Not significant	T265_00204()
T265_00205	335.001	-0.765413	0.209736	-3.64941	0.000262844	0.000664248	FALSE	Not significant	T265_00205(non-specific serine/threonine protein kinase)
T265_00206	5.0419	-1.23912	1.25478	-0.987518	0.323389	0.403619	FALSE	Not significant	T265_00206(SAWADEE domain-containing protein)
T265_00207	0							Not significant	T265_00207()
T265_00208	0							Not significant	T265_00208()
T265_00209	21.9827	0.431269	0.507763	0.849351	0.395686	0.476447	FALSE	Not significant	T265_00209()
T265_00210	0							Not significant	T265_00210()
T265_00211	97.7066	1.86256	0.418195	4.45381	8.43582e-06	2.70086e-05	TRUE	Up-regulated	T265_00211(Zinc finger protein GLIS1)
T265_00212	1812.24	-0.585826	0.109848	-5.33308	9.65613e-08	3.9774e-07	FALSE	Not significant	T265_00212(EF hand)
T265_00213	1004.52	-0.224983	0.116827	-1.92578	0.0541317	0.0855771	FALSE	Not significant	T265_00213(Structural maintenance of chromosomes protein)
T265_00214	1288.63	-0.366542	0.174308	-2.10284	0.0354797	0.0587754	FALSE	Not significant	T265_00214(ABC_transp_aux domain-containing protein)
T265_00215	20451	1.08895	0.095885	11.3568	6.86069e-30	2.62652e-28	TRUE	Up-regulated	T265_00215(Integrase catalytic domain-containing protein)
T265_00216	5.42963	0.720584	1.0052	0.716859	0.473461	0.553971	FALSE	Not significant	T265_00216()
T265_00217	447.345	-0.118706	0.208758	-0.568633	0.569606	0.645071	FALSE	Not significant	T265_00217(Integrator complex subunit 8)
T265_00218	0.489643	0	4.08046	0	1		FALSE	Not significant	T265_00218(Endo/exonuclease/phosphatase domain-containing protein)
T265_00219	0							Not significant	T265_00219(Brix domain-containing protein)
T265_00220	424.59	0.052423	0.161615	0.32437	0.745658	0.799066	FALSE	Not significant	T265_00220(Helicase SKI2W)
T265_00221	0.79595	3.79792	3.81995	0.994233	0.32011			Not significant	T265_00221()
T265_00222	0							Not significant	T265_00222(FBD domain-containing protein)
T265_00223	0.197111	-1.71102	4.04343	-0.423162	0.672177			Not significant	T265_00223()
T265_00224	635.522	0.465389	0.132335	3.51675	0.000436862	0.00106826	FALSE	Not significant	T265_00224(G domain-containing protein)
T265_00225	1205.32	0.46048	0.098259	4.68639	2.7807e-06	9.56673e-06	FALSE	Not significant	T265_00225(GPI transamidase component PIG-S)
T265_00226	492.869	-0.0240776	0.168036	-0.143289	0.886062	0.912954	FALSE	Not significant	T265_00226(H/ACA ribonucleoprotein complex non-core subunit NAF1)
T265_00227	0.227075	-0.876828	4.08046	-0.214885	0.829857		FALSE	Not significant	T265_00227(Reverse transcriptase domain-containing protein)
T265_00228	1542.33	0.0902897	0.161511	0.559032	0.57614	0.651514	FALSE	Not significant	T265_00228(O-acyltransferase)
T265_00229	13388.8	0.573339	0.0920163	6.23084	4.63933e-10	2.55973e-09	FALSE	Not significant	T265_00229(60S acidic ribosomal protein P0)
T265_00230	705.846	-0.794898	0.146597	-5.42234	5.88242e-08	2.49143e-07	FALSE	Not significant	T265_00230(Nuclear receptor domain-containing protein)
T265_00231	0							Not significant	T265_00231()
T265_00232	225.58	-1.08461	0.262809	-4.12698	3.67555e-05	0.000106441	TRUE	Down-regulated	T265_00232(TEA domain-containing protein)
T265_00233	2632.25	-1.27389	0.141638	-8.99394	2.38527e-19	3.42439e-18	TRUE	Down-regulated	T265_00233()
T265_00234	1.98123	-0.525581	2.48846	-0.211208	0.832725		FALSE	Not significant	T265_00234(MFS domain-containing protein)
T265_00235	1466.99	1.80549	0.143653	12.5684	3.14956e-36	2.06076e-34	TRUE	Up-regulated	T265_00235(Oxalate:formate antiporter)
T265_00236	168.504	-0.335692	0.202502	-1.65772	0.0973745	0.143614	FALSE	Not significant	T265_00236(Sister chromatid cohesion protein DCC1)
T265_00237	804.63	0.686341	0.116124	5.9104	3.41274e-09	1.70337e-08	FALSE	Not significant	T265_00237(Fn3_like domain-containing protein)
T265_00238	0							Not significant	T265_00238(DDE_Tnp_ISL3 domain-containing protein)
T265_00239	441.56	0.160524	0.177541	0.904155	0.365913	0.447739	FALSE	Not significant	T265_00239(histone acetyltransferase)
T265_00240	0							Not significant	T265_00240()
T265_00241	0							Not significant	T265_00241(Reverse transcriptase domain-containing protein)
T265_00242	196.388	0.96882	0.250145	3.87304	0.000107487	0.000292374	FALSE	Not significant	T265_00242(Helix-loop-helix DNA-binding domain protein)
T265_00243	1058.46	-1.33978	0.162183	-8.2609	1.4458e-16	1.57506e-15	TRUE	Down-regulated	T265_00243(WD_REPEATS_REGION domain-containing protein)
T265_00244	184.335	-1.53978	0.300739	-5.11999	3.05556e-07	1.18204e-06	TRUE	Down-regulated	T265_00244(DUF2326 domain-containing protein)
T265_00245	52.3499	-0.38681	0.377615	-1.02435	0.30567	0.384483	FALSE	Not significant	T265_00245(Tubulin_C domain-containing protein)
T265_00246	122.834	-0.126805	0.280002	-0.45287	0.650642	0.718822	FALSE	Not significant	T265_00246(Tubulin_C domain-containing protein)
T265_00247	526.75	0.824703	0.156557	5.26775	1.38104e-07	5.57999e-07	FALSE	Not significant	T265_00247(Alkyl transferase)
T265_00248	418.151	-0.379925	0.176614	-2.15117	0.0314631	0.0527984	FALSE	Not significant	T265_00248(CID domain-containing protein)
T265_00249	0							Not significant	T265_00249(SAC domain-containing protein)
T265_00250	0							Not significant	T265_00250(Transposase)
T265_00251	162.8	0.0762458	0.228605	0.333526	0.738737	0.793731	FALSE	Not significant	T265_00251(RRM domain-containing protein)
T265_00252	643.485	-0.583085	0.154958	-3.76285	0.000167985	0.000441257	FALSE	Not significant	T265_00252(CW-type domain-containing protein)
T265_00253	1576.54	0.576594	0.166138	3.47058	0.000519343	0.00125292	FALSE	Not significant	T265_00253(Protein kinase C)
T265_00254	479.714	-0.120893	0.175835	-0.687537	0.491745	0.572139	FALSE	Not significant	T265_00254(RUN domain-containing protein)
T265_00255	2392.35	0.273031	0.084577	3.2282	0.00124571	0.0027989	FALSE	Not significant	T265_00255(FFD domain-containing protein)
T265_00256	152.79	1.45361	0.299222	4.85797	1.18598e-06	4.25093e-06	TRUE	Up-regulated	T265_00256(BZIP domain-containing protein)
T265_00257	1463.13	-2.13963	0.151945	-14.0816	4.92837e-45	4.92654e-43	TRUE	Down-regulated	T265_00257(SPATA6 domain-containing protein)
T265_00258	1946.31	0.695234	0.111925	6.21161	5.24446e-10	2.87699e-09	FALSE	Not significant	T265_00258(PITH domain-containing protein)
T265_00259	1827.64	-0.40652	0.109002	-3.72947	0.000191883	0.000497973	FALSE	Not significant	T265_00259(Double-strand-break repair protein rad21 homolog)
T265_00260	371.08	-2.58699	0.233014	-11.1023	1.22286e-28	4.20445e-27	TRUE	Down-regulated	T265_00260(GTP-binding protein)
T265_00261	1008.64	0.0447752	0.182553	0.245272	0.806246	0.849432	FALSE	Not significant	T265_00261(General transcription and DNA repair factor IIH helicase subunit XPB)
T265_00262	0							Not significant	T265_00262()
T265_00263	0.665781	2.34637	3.5868	0.654167	0.513004			Not significant	T265_00263(c-SKI_SMAD_bind domain-containing protein)
T265_00264	208.235	0.425855	0.199368	2.13603	0.0326774	0.0546107	FALSE	Not significant	T265_00264(MYND-type domain-containing protein)
T265_00265	45.1909	0.22294	0.46487	0.479576	0.631529	0.702089	FALSE	Not significant	T265_00265(Reverse transcriptase domain-containing protein)
T265_00266	1.0585	-4.1252	3.42606	-1.20407	0.228564			Not significant	T265_00266(PHD domain-containing protein)
T265_00267	2374.58	0.737211	0.104602	7.04776	1.81818e-12	1.29224e-11	FALSE	Not significant	T265_00267(NTF2 domain-containing protein)
T265_00268	26.4743	0.26655	0.474673	0.561545	0.574426	0.649977	FALSE	Not significant	T265_00268(PapD_N domain-containing protein)
T265_00269	12.8138	-0.416036	0.711619	-0.584633	0.558795	0.635249	FALSE	Not significant	T265_00269(NET domain-containing protein)
T265_00270	0							Not significant	T265_00270(Bromo domain-containing protein)
T265_00271	0							Not significant	T265_00271(Bromo domain-containing protein)
T265_00272	0.343086	2.58083	3.99147	0.646587	0.5179			Not significant	T265_00272(NET domain-containing protein)
T265_00273	0.891836	-1.37469	2.53214	-0.542897	0.587201			Not significant	T265_00273(Bromo domain-containing protein)
T265_00274	0							Not significant	T265_00274(Bromo domain-containing protein)
T265_00275	4963.34	1.32704	0.105895	12.5316	5.01374e-36	3.20286e-34	TRUE	Up-regulated	T265_00275(Dihydrolipoamide acetyltransferase component of pyruvate dehydrogenase complex)
T265_00276	1760.36	-0.543198	0.107226	-5.06593	4.06414e-07	1.54115e-06	FALSE	Not significant	T265_00276(Helicase ATP-binding domain-containing protein)
T265_00277	296.9	0.212737	0.179718	1.18373	0.236522	0.310303	FALSE	Not significant	T265_00277(Cleavage and polyadenylation specificity factor subunit 2)
T265_00278	0.22414	1.96816	4.03556	0.487704	0.625759			Not significant	T265_00278(Integron gene cassette protein)
T265_00279	418.1	-2.58928	0.232896	-11.1178	1.0282e-28	3.58079e-27	TRUE	Down-regulated	T265_00279(Zinc finger, C2H2 type)
T265_00280	2365.87	-1.67239	0.166878	-10.0216	1.22469e-23	2.56236e-22	TRUE	Down-regulated	T265_00280(MYND-type domain-containing protein)
T265_00281	1992.04	-0.126527	0.111915	-1.13056	0.258239	0.334406	FALSE	Not significant	T265_00281(Acetyl-coenzyme A synthetase)
T265_00282	0							Not significant	T265_00282(PALP domain-containing protein)
T265_00283	367.56	0.550773	0.173104	3.18175	0.00146389	0.00324855	FALSE	Not significant	T265_00283(MIT_C domain-containing protein)
T265_00284	14950.1	0.864487	0.187577	4.60869	4.05206e-06	1.36706e-05	FALSE	Not significant	T265_00284(Paramyosin)
T265_00285	0.327496	2.51959	3.9951	0.630671	0.528256			Not significant	T265_00285(Protein MOR1)
T265_00286	541.285	0.417133	0.156049	2.67309	0.00751556	0.0145045	FALSE	Not significant	T265_00286(Zinc finger, C3HC4 type)
T265_00287	1660.46	0.611795	0.457096	1.33844	0.180754	0.24663	FALSE	Not significant	T265_00287(Saposin B-type domain-containing protein)
T265_00288	839.888	0.945947	0.422901	2.23681	0.0252991	0.0434089	FALSE	Not significant	T265_00288(Saposin B-type domain-containing protein)
T265_00289	331.768	-1.34528	0.223718	-6.01328	1.81805e-09	9.33763e-09	TRUE	Down-regulated	T265_00289(RNA helicase)
T265_00290	151.515	-1.03597	0.321102	-3.2263	0.00125402	0.00281581	TRUE	Down-regulated	T265_00290(MFS domain-containing protein)
T265_00291	1059	0.359799	0.147002	2.44757	0.0143822	0.0262405	FALSE	Not significant	T265_00291(UBC core domain-containing protein)
T265_00292	1562.73	0.0952704	0.106913	0.891099	0.372876	0.454559	FALSE	Not significant	T265_00292(CTP synthase)
T265_00293	1459	-1.37192	0.194438	-7.05585	1.71551e-12	1.22249e-11	TRUE	Down-regulated	T265_00293(Radial spoke head protein 4 homolog A)
T265_00294	1116.93	0.264257	0.138321	1.91047	0.0560728	0.0882093	FALSE	Not significant	T265_00294(Protein YIF1)
T265_00295	25.0803	2.02107	0.628847	3.21393	0.00130932	0.00293265	TRUE	Up-regulated	T265_00295(C1q domain-containing protein)
T265_00296	806.201	0.447272	0.123679	3.61638	0.000298747	0.000748844	FALSE	Not significant	T265_00296(Kin17_mid domain-containing protein)
T265_00297	0.829908	-3.54867	3.30955	-1.07225	0.283606			Not significant	T265_00297()
T265_00298	0							Not significant	T265_00298(Secreted protein)
T265_00299	0							Not significant	T265_00299()
T265_00300	620.382	-0.0209286	0.14992	-0.139598	0.888977	0.914997	FALSE	Not significant	T265_00300(Crooked neck-like protein 1)
T265_00301	0							Not significant	T265_00301(Ovule protein)
T265_00302	2297.28	1.74716	0.139447	12.5292	5.17103e-36	3.28391e-34	TRUE	Up-regulated	T265_00302(Enoyl-CoA hydratase/isomerase family protein)
T265_00303	560.605	0.110695	0.177967	0.621997	0.533944	0.611549	FALSE	Not significant	T265_00303(GPI ethanolamine phosphate transferase 3)
T265_00304	456.065	-3.75872	0.524805	-7.16213	7.94337e-13	5.85769e-12	TRUE	Down-regulated	T265_00304(ETS domain-containing protein)
T265_00305	0							Not significant	T265_00305()
T265_00306	111.849	0.974582	0.365898	2.66354	0.00773236	0.0149033	FALSE	Not significant	T265_00306()
T265_00307	1350.03	-1.118	0.111452	-10.0312	1.11148e-23	2.33001e-22	TRUE	Down-regulated	T265_00307(PHD-type domain-containing protein)
T265_00308	0.122411	0	4.08046	0	1		FALSE	Not significant	T265_00308(Peptidase M12A domain-containing protein)
T265_00309	1371.82	-0.242529	0.123891	-1.9576	0.0502767	0.0801043	FALSE	Not significant	T265_00309(Ras-related protein Rap-1b)
T265_00310	997.782	-0.635623	0.16104	-3.94698	7.91441e-05	0.000219256	FALSE	Not significant	T265_00310(EGF-like domain protein)
T265_00311	1946.25	-0.162787	0.123212	-1.32119	0.186438	0.253148	FALSE	Not significant	T265_00311(Helix-loop-helix DNA-binding domain protein)
T265_00312	775.277	1.42221	0.196302	7.24501	4.32399e-13	3.27362e-12	TRUE	Up-regulated	T265_00312(DAO domain-containing protein)
T265_00313	176.638	2.17625	0.309512	7.03124	2.04713e-12	1.44828e-11	TRUE	Up-regulated	T265_00313(Metalloendopeptidase)
T265_00314	3234.88	0.649915	0.128669	5.05107	4.39353e-07	1.66004e-06	FALSE	Not significant	T265_00314(Calmodulin)
T265_00315	448.916	0.683796	0.201116	3.40001	0.000673825	0.001588	FALSE	Not significant	T265_00315(ribose-phosphate diphosphokinase)
T265_00316	8640.65	0.62385	0.125893	4.95538	7.21882e-07	2.64993e-06	FALSE	Not significant	T265_00316(Usp domain-containing protein)
T265_00317	0							Not significant	T265_00317()
T265_00318	434.262	0.311415	0.18227	1.70854	0.087537	0.130568	FALSE	Not significant	T265_00318(G-protein alpha subunit)
T265_00319	1131.65	-1.33058	0.171611	-7.75346	8.94212e-15	7.95215e-14	TRUE	Down-regulated	T265_00319(ANK_REP_REGION domain-containing protein)
T265_00320	2198.47	-0.0716535	0.128923	-0.555786	0.578357	0.653474	FALSE	Not significant	T265_00320(Dynactin domain-containing protein)
T265_00321	953.306	-0.828782	0.132738	-6.24372	4.27271e-10	2.36919e-09	FALSE	Not significant	T265_00321(HSA domain-containing protein)
T265_00322	0							Not significant	T265_00322(60S ribosomal protein L29)
T265_00323	809.101	0.193212	0.138136	1.39871	0.161899	0.224114	FALSE	Not significant	T265_00323(GDT1 family protein)
T265_00324	0							Not significant	T265_00324()
T265_00325	206.654	0.457723	0.229609	1.99349	0.0462081	0.0743795	FALSE	Not significant	T265_00325(FSH1 domain-containing protein)
T265_00326	483.664	-0.87742	0.151467	-5.79283	6.92106e-09	3.3194e-08	FALSE	Not significant	T265_00326(Enhancer of yellow 2 transcription factor homolog)
T265_00327	364.784	0.807363	0.160297	5.03666	4.73726e-07	1.78138e-06	FALSE	Not significant	T265_00327(Nicotinamide riboside kinase 1)
T265_00328	1.94457	-0.177751	2.39642	-0.0741733	0.940873		FALSE	Not significant	T265_00328(PH domain-containing protein)
T265_00329	291.072	0.662505	0.206381	3.2101	0.00132687	0.00296704	FALSE	Not significant	T265_00329(asparaginase)
T265_00330	2074.28	0.700967	0.112422	6.23512	4.51432e-10	2.49292e-09	FALSE	Not significant	T265_00330(Geranylgeranyl transferase type-2 subunit beta)
T265_00331	284.507	0.736713	0.193013	3.81691	0.000135133	0.000360755	FALSE	Not significant	T265_00331(Galactose mutarotase)
T265_00332	1420.98	-0.222287	0.110317	-2.01498	0.0439069	0.0709928	FALSE	Not significant	T265_00332(Trafficking protein particle complex subunit 10)
T265_00333	0							Not significant	T265_00333()
T265_00334	0.315942	1.86682	4.04477	0.461538	0.644412			Not significant	T265_00334(Transducin/WD40 repeat-like superfamily protein)
T265_00335	566.523	-0.573761	0.159322	-3.60127	0.000316668	0.000790279	FALSE	Not significant	T265_00335(DNA helicase)
T265_00336	1523.27	-1.23535	0.199156	-6.20296	5.54093e-10	3.02886e-09	TRUE	Down-regulated	T265_00336(NHS-like protein 2)
T265_00337	1162.36	-0.994915	0.124849	-7.96896	1.60011e-15	1.55349e-14	FALSE	Not significant	T265_00337(TEA domain-containing protein)
T265_00338	210.976	-1.29445	0.227681	-5.68535	1.30544e-08	6.02801e-08	TRUE	Down-regulated	T265_00338(DUF295 domain-containing protein)
T265_00339	553.847	-0.0674111	0.137072	-0.491794	0.622865	0.694244	FALSE	Not significant	T265_00339(Importin N-terminal domain-containing protein)
T265_00340	0.244821	0	4.08046	0	1		FALSE	Not significant	T265_00340()
T265_00341	0.22414	1.96816	4.03556	0.487704	0.625759			Not significant	T265_00341(CS domain-containing protein)
T265_00342	806.198	0.105619	0.130923	0.806727	0.419824	0.500046	FALSE	Not significant	T265_00342(Protein DGCR14)
T265_00343	182.462	1.52088	0.278935	5.45244	4.96843e-08	2.12938e-07	TRUE	Up-regulated	T265_00343(BTB domain-containing protein)
T265_00344	811.115	0.273636	0.15963	1.71419	0.0864947	0.129135	FALSE	Not significant	T265_00344(Integrase catalytic domain-containing protein)
T265_00345	1705.56	-0.571152	0.111313	-5.13106	2.88122e-07	1.12012e-06	FALSE	Not significant	T265_00345(SEC7 domain-containing protein)
T265_00346	0							Not significant	T265_00346()
T265_00347	570.88	-1.0322	0.157919	-6.53629	6.30626e-11	3.81414e-10	TRUE	Down-regulated	T265_00347(DNA topoisomerase 2-binding protein 1)
T265_00348	785.407	0.454265	0.134199	3.385	0.000711772	0.00167086	FALSE	Not significant	T265_00348(2-methoxy-6-polyprenyl-1,4-benzoquinol methylase, mitochondrial)
T265_00349	1161.62	0.639844	0.141086	4.53512	5.75694e-06	1.89199e-05	FALSE	Not significant	T265_00349(Stromal cell-derived factor 2)
T265_00350	155.417	-4.97154	0.435346	-11.4197	3.33209e-30	1.30338e-28	TRUE	Down-regulated	T265_00350(C3H1-type domain-containing protein)
T265_00351	3337.92	-0.761993	0.104568	-7.28706	3.16783e-13	2.42553e-12	FALSE	Not significant	T265_00351(VOC domain-containing protein)
T265_00352	334.753	0.284736	0.178261	1.5973	0.110199	0.16008	FALSE	Not significant	T265_00352(WD_REPEATS_REGION domain-containing protein)
T265_00353	0							Not significant	T265_00353()
T265_00354	135.159	0.0866842	0.338304	0.256231	0.797772	0.842405	FALSE	Not significant	T265_00354()
T265_00355	264.481	-0.130683	0.168793	-0.774223	0.438799	0.519153	FALSE	Not significant	T265_00355(RING-type domain-containing protein)
T265_00356	487.038	-0.00182055	0.142418	-0.0127832	0.989801	0.992743	FALSE	Not significant	T265_00356(Mediator of RNA polymerase II transcription subunit 4)
T265_00357	812.914	-0.318136	0.157753	-2.01667	0.0437303	0.070739	FALSE	Not significant	T265_00357(GRIP domain-containing protein)
T265_00358	309.964	0.0226587	0.306448	0.0739397	0.941058	0.955215	FALSE	Not significant	T265_00358(ZZ-type domain-containing protein)
T265_00359	1284.29	-1.61477	0.14726	-10.9654	5.6044e-28	1.80075e-26	TRUE	Down-regulated	T265_00359(UDENN domain-containing protein)
T265_00360	796.344	1.40848	0.183075	7.69344	1.43228e-14	1.25105e-13	TRUE	Up-regulated	T265_00360(CHCH domain-containing protein)
T265_00361	0							Not significant	T265_00361(Transposase)
T265_00362	1361.94	-0.701921	0.113266	-6.19712	5.75052e-10	3.13707e-09	FALSE	Not significant	T265_00362(HTH La-type RNA-binding domain-containing protein)
T265_00363	2.4437	-1.76233	2.00938	-0.877053	0.380458	0.46182	FALSE	Not significant	T265_00363()
T265_00364	63.1355	-2.73906	0.34177	-8.01434	1.1073e-15	1.09372e-14	TRUE	Down-regulated	T265_00364(CCDC92 domain-containing protein)
T265_00365	951.609	-0.692119	0.122721	-5.6398	1.7025e-08	7.72602e-08	FALSE	Not significant	T265_00365(TPR_REGION domain-containing protein)
T265_00366	0							Not significant	T265_00366()
T265_00367	18.4723	-2.28206	0.814152	-2.80299	0.00506308	0.0101638	FALSE	Not significant	T265_00367(Transmembrane protein)
T265_00368	795.532	0.250756	0.147638	1.69845	0.089422	0.133104	FALSE	Not significant	T265_00368(Adiponectin receptor protein)
T265_00369	0.913058	3.78914	3.21023	1.18033	0.237868			Not significant	T265_00369(Transposase)
T265_00370	976.94	0.558222	0.142459	3.91846	8.91155e-05	0.000244994	FALSE	Not significant	T265_00370(N-acetyltransferase domain-containing protein)
T265_00371	69.2357	1.14779	0.370279	3.09979	0.00193655	0.00421172	TRUE	Up-regulated	T265_00371(Ion_trans domain-containing protein)
T265_00372	17.4662	0.175126	0.619602	0.282643	0.777451	0.825549	FALSE	Not significant	T265_00372(BTB_2 domain-containing protein)
T265_00373	1.87714	-0.958423	1.81779	-0.527248	0.598022		FALSE	Not significant	T265_00373(Aromatic-L-amino-acid decarboxylase)
T265_00374	20.0164	-1.29816	0.612442	-2.11964	0.0340363	0.0566712	FALSE	Not significant	T265_00374(Aromatic-L-amino-acid decarboxylase)
T265_00375	8368.22	-3.1288	0.207734	-15.0616	2.89583e-51	3.76667e-49	TRUE	Down-regulated	T265_00375(Secreted protein)
T265_00376	15210.4	0.549151	0.118002	4.65373	3.25979e-06	1.11123e-05	FALSE	Not significant	T265_00376(Ribosomal protein L19)
T265_00377	0							Not significant	T265_00377(Transposase)
T265_00378	0							Not significant	T265_00378(Ovule protein)
T265_00379	1476.86	-0.733747	0.109667	-6.69069	2.22117e-11	1.40726e-10	FALSE	Not significant	T265_00379(Protein kinase domain-containing protein)
T265_00380	0.733026	0	4.06675	0	1		FALSE	Not significant	T265_00380()
T265_00381	494.888	1.97633	0.187492	10.5409	5.59698e-26	1.47378e-24	TRUE	Up-regulated	T265_00381()
T265_00382	875.375	-0.0302186	0.12147	-0.248774	0.803536	0.847	FALSE	Not significant	T265_00382(Ras association domain protein)
T265_00383	517.615	-1.34131	0.137728	-9.73887	2.05837e-22	3.81824e-21	TRUE	Down-regulated	T265_00383(Serine/threonine-protein kinase 38-like)
T265_00384	722.028	-0.161119	0.176142	-0.914713	0.360342	0.442276	FALSE	Not significant	T265_00384(ELAV-like protein 2)
T265_00385	451.656	-1.33856	0.209871	-6.37798	1.79441e-10	1.0321e-09	TRUE	Down-regulated	T265_00385()
T265_00386	32.7851	0.545128	0.409133	1.3324	0.182729	0.248895	FALSE	Not significant	T265_00386(ATP receptor)
T265_00387	2657.8	-1.94678	0.174686	-11.1445	7.61788e-29	2.68767e-27	TRUE	Down-regulated	T265_00387(Armadillo repeat-containing protein 4)
T265_00388	634.649	-0.383341	0.135626	-2.82645	0.00470668	0.00951382	FALSE	Not significant	T265_00388(Ubiquitin-conjugating enzyme morgue)
T265_00389	0							Not significant	T265_00389()
T265_00390	291.256	0.859264	0.181254	4.74067	2.1301e-06	7.41587e-06	FALSE	Not significant	T265_00390(Transposase)
T265_00391	0							Not significant	T265_00391(Reverse transcriptase domain-containing protein)
T265_00392	465.013	-1.31849	0.182449	-7.22663	4.95135e-13	3.72767e-12	TRUE	Down-regulated	T265_00392(WD repeat-containing protein 34-like)
T265_00393	334.406	0.549388	0.188588	2.91316	0.00357788	0.00740403	FALSE	Not significant	T265_00393(ENTH domain-containing protein)
T265_00394	416.877	1.17343	0.148999	7.87543	3.39567e-15	3.15217e-14	TRUE	Up-regulated	T265_00394(CST complex subunit CTC1)
T265_00395	43.5837	-8.68855	1.26615	-6.86215	6.78296e-12	4.56539e-11	TRUE	Down-regulated	T265_00395(T-box domain-containing protein)
T265_00396	762.914	-1.05932	0.198537	-5.33564	9.52057e-08	3.92605e-07	TRUE	Down-regulated	T265_00396()
T265_00397	604.453	1.83571	0.226795	8.09415	5.76657e-16	5.86214e-15	TRUE	Up-regulated	T265_00397(Zinc finger, C2H2 type)
T265_00398	231.735	1.42742	0.218667	6.52782	6.67342e-11	4.02718e-10	TRUE	Up-regulated	T265_00398()
T265_00399	1393.72	0.220449	0.115147	1.9145	0.0555567	0.0874839	FALSE	Not significant	T265_00399(Dual specificity protein phosphatase)
T265_00400	519.758	0.880853	0.176821	4.98162	6.30544e-07	2.33609e-06	FALSE	Not significant	T265_00400(MAM domain-containing protein)
T265_00401	251.359	0.203679	0.216883	0.939119	0.34767	0.429653	FALSE	Not significant	T265_00401()
T265_00402	376.618	0.555592	0.152834	3.63526	0.000277705	0.000699184	FALSE	Not significant	T265_00402(Endonuclease)
T265_00403	0							Not significant	T265_00403()
T265_00404	0							Not significant	T265_00404()
T265_00405	0							Not significant	T265_00405(Secreted protein)
T265_00406	0							Not significant	T265_00406()
T265_00407	0							Not significant	T265_00407()
T265_00408	531.607	-0.927541	0.155431	-5.96754	2.40861e-09	1.22254e-08	FALSE	Not significant	T265_00408(Zinc finger, C4 type)
T265_00409	0							Not significant	T265_00409()
T265_00410	0							Not significant	T265_00410(Nucleoporin_N domain-containing protein)
T265_00411	1323.57	-1.17215	0.17138	-6.83947	7.94889e-12	5.29077e-11	TRUE	Down-regulated	T265_00411(Folylpoly-gamma-glutamate synthetase)
T265_00412	0.322886	-2.40856	3.99158	-0.603411	0.546235			Not significant	T265_00412(FBD domain-containing protein)
T265_00413	466.787	-1.7196	0.200035	-8.59647	8.22057e-18	1.01196e-16	TRUE	Down-regulated	T265_00413(Secreted protein)
T265_00414	0.317019	-0.876821	4.08046	-0.214883	0.829858		FALSE	Not significant	T265_00414()
T265_00415	0							Not significant	T265_00415()
T265_00416	0							Not significant	T265_00416(Phorbol-ester/DAG-type domain-containing protein)
T265_00417	326.39	-2.03985	0.203728	-10.0126	1.34157e-23	2.79606e-22	TRUE	Down-regulated	T265_00417(RNA-binding protein Nova-1)
T265_00418	2139.35	0.650469	0.103211	6.30233	2.93207e-10	1.65298e-09	FALSE	Not significant	T265_00418(MARVEL domain-containing protein)
T265_00419	1.53078	-0.925557	2.04919	-0.451669	0.651508		FALSE	Not significant	T265_00419(Reverse transcriptase domain-containing protein)
T265_00420	0							Not significant	T265_00420(SHAN3 protein)
T265_00421	0							Not significant	T265_00421(NOB1_Zn_bind domain-containing protein)
T265_00422	4383.21	-1.14232	0.125007	-9.13812	6.35501e-20	9.67682e-19	TRUE	Down-regulated	T265_00422(UDENN domain-containing protein)
T265_00423	746.455	-0.557537	0.143207	-3.89322	9.89228e-05	0.000270235	FALSE	Not significant	T265_00423(1-phosphatidylinositol 4-kinase)
T265_00424	0.457448	2.99706	3.97041	0.754848	0.45034			Not significant	T265_00424(Auxin-responsive protein)
T265_00425	11573.3	0.583187	0.0927267	6.28932	3.18868e-10	1.7911e-09	FALSE	Not significant	T265_00425(40S ribosomal protein S6)
T265_00426	406.944	1.10757	0.156269	7.08763	1.3643e-12	9.85217e-12	TRUE	Up-regulated	T265_00426(MRP-L46 domain-containing protein)
T265_00427	0							Not significant	T265_00427()
T265_00428	763.254	-1.51687	0.193777	-7.82791	4.96041e-15	4.51539e-14	TRUE	Down-regulated	T265_00428(Endo/exonuclease/phosphatase domain-containing protein)
T265_00429	216.884	0.26941	0.21415	1.25804	0.208377	0.27925	FALSE	Not significant	T265_00429(GLTP domain-containing protein)
T265_00430	0							Not significant	T265_00430()
T265_00431	831.815	-0.358689	0.121442	-2.9536	0.00314093	0.00656142	FALSE	Not significant	T265_00431(Fibronectin type-III domain-containing protein)
T265_00432	7479.09	1.34706	0.0964337	13.9688	2.41828e-44	2.35204e-42	TRUE	Up-regulated	T265_00432(Succinate--CoA ligase [ADP/GDP-forming] subunit alpha, mitochondrial)
T265_00433	190.337	0.401344	0.193767	2.07127	0.0383335	0.062962	FALSE	Not significant	T265_00433(S1 motif domain-containing protein)
T265_00434	2123.71	2.20417	0.38962	5.65723	1.53834e-08	7.01053e-08	TRUE	Up-regulated	T265_00434(MFS domain-containing protein)
T265_00435	12085.2	-1.04917	0.104454	-10.0443	9.73053e-24	2.05982e-22	TRUE	Down-regulated	T265_00435(MFS domain-containing protein)
T265_00436	13.1529	-1.20061	0.762547	-1.57448	0.115378	0.166727	FALSE	Not significant	T265_00436()
T265_00437	885.638	-0.158594	0.152742	-1.03831	0.299124	0.377568	FALSE	Not significant	T265_00437(Tudor domain-containing protein)
T265_00438	2607.27	-0.106957	0.0963462	-1.11014	0.266941	0.343644	FALSE	Not significant	T265_00438(Palmitoyltransferase)
T265_00439	23.041	1.11774	0.539583	2.07149	0.038313	0.0629378	FALSE	Not significant	T265_00439(Cyclic nucleotide-binding domain-containing protein)
T265_00440	3218.4	0.945042	0.119333	7.91934	2.38766e-15	2.27713e-14	FALSE	Not significant	T265_00440(Rab GDP dissociation inhibitor)
T265_00441	0							Not significant	T265_00441()
T265_00442	3309.36	0.763263	0.101453	7.52334	5.33953e-14	4.40043e-13	FALSE	Not significant	T265_00442(Rab GDP dissociation inhibitor)
T265_00443	7.79843	-3.55973	1.08184	-3.29043	0.00100036	0.00228616	TRUE	Down-regulated	T265_00443(Cupin_5 domain-containing protein)
T265_00444	1971.05	0.568183	0.142392	3.99027	6.59976e-05	0.000184876	FALSE	Not significant	T265_00444(Saposin B-type domain-containing protein)
T265_00445	2.17103	-3.53845	2.74142	-1.29074	0.196794	0.265441	FALSE	Not significant	T265_00445(Secreted protein)
T265_00446	2009.31	-0.939058	0.165129	-5.68682	1.29425e-08	5.9789e-08	FALSE	Not significant	T265_00446(SER_THR_PHOSPHATASE domain-containing protein)
T265_00447	121.755	1.63196	0.247718	6.58795	4.45946e-11	2.73082e-10	TRUE	Up-regulated	T265_00447(Ig-like domain-containing protein)
T265_00448	0.450026	2.57201	3.99198	0.644295	0.519384			Not significant	T265_00448()
T265_00449	786.638	0.878234	0.167515	5.24272	1.58226e-07	6.3381e-07	FALSE	Not significant	T265_00449(Endo/exonuclease/phosphatase domain-containing protein)
T265_00450	95.8175	-2.31832	0.35175	-6.59082	4.37397e-11	2.67999e-10	TRUE	Down-regulated	T265_00450()
T265_00451	2603.09	-0.759924	0.115191	-6.59706	4.1939e-11	2.57844e-10	FALSE	Not significant	T265_00451(N-alpha-acetyltransferase 16, NatA auxiliary subunit)
T265_00452	1.00148	0.113596	2.84756	0.0398924	0.968179		FALSE	Not significant	T265_00452(Autophagy-related protein 101)
T265_00453	752.08	-0.744553	0.157031	-4.74145	2.12193e-06	7.38978e-06	FALSE	Not significant	T265_00453(BZIP domain-containing protein)
T265_00454	0.656068	2.00777	3.71408	0.540585	0.588794			Not significant	T265_00454(Pyr_redox_2 domain-containing protein)
T265_00455	4073.47	-0.370027	0.126639	-2.9219	0.00347905	0.00721471	FALSE	Not significant	T265_00455(Phosphodiesterase I)
T265_00456	18.2622	0.584776	0.938413	0.623154	0.533184	0.611031	FALSE	Not significant	T265_00456(MDS1 and EVI1 complex locus protein EVI1)
T265_00457	172.892	2.34421	0.34133	6.86788	6.51648e-12	4.39425e-11	TRUE	Up-regulated	T265_00457(Cadherin domain protein)
T265_00458	786.467	-0.35204	0.140055	-2.51358	0.0119512	0.022196	FALSE	Not significant	T265_00458(Prenylcys_lyase domain-containing protein)
T265_00459	1.78108	3.42	2.28655	1.49571	0.13473			Not significant	T265_00459(SEA domain-containing protein)
T265_00460	3.54338	3.25977	1.75711	1.85519	0.0635694	0.0986624	FALSE	Not significant	T265_00460(Peptidase_M13_N domain-containing protein)
T265_00461	617.192	0.633977	0.205888	3.07923	0.00207537	0.00448743	FALSE	Not significant	T265_00461(PDZ domain-containing protein)
T265_00462	1254.01	-0.397628	0.130084	-3.0567	0.0022379	0.0048109	FALSE	Not significant	T265_00462(RING-type domain-containing protein)
T265_00463	504.961	0.0113414	0.139017	0.0815829	0.934978	0.950476	FALSE	Not significant	T265_00463(Peripheral plasma membrane protein CASK)
T265_00464	21.5092	-0.684589	0.53755	-1.27354	0.202828	0.272864	FALSE	Not significant	T265_00464(Alternative protein)
T265_00465	663.717	0.75139	0.150377	4.9967	5.83195e-07	2.17259e-06	FALSE	Not significant	T265_00465(SOCS box domain-containing protein)
T265_00466	21001.2	1.64656	0.442291	3.7228	0.000197026	0.000510584	TRUE	Up-regulated	T265_00466(Basement membrane-specific heparan sulfate proteoglycan core protein-like)
T265_00467	78.7198	1.45457	0.447918	3.2474	0.00116467	0.00263324	TRUE	Up-regulated	T265_00467(E3 ubiquitin-protein ligase TRIP12)
T265_00468	1822.32	-0.0698554	0.118801	-0.588002	0.556531	0.633387	FALSE	Not significant	T265_00468(MPN domain-containing protein)
T265_00469	619.566	0.18381	0.140353	1.30963	0.19032	0.257707	FALSE	Not significant	T265_00469(Signal recognition particle receptor subunit beta)
T265_00470	6777.29	0.61234	0.105226	5.81927	5.91068e-09	2.85732e-08	FALSE	Not significant	T265_00470(Ubiquitin-like domain-containing protein)
T265_00471	281.62	0.219529	0.162983	1.34694	0.177999	0.243282	FALSE	Not significant	T265_00471(NAmPRTase)
T265_00472	0							Not significant	T265_00472()
T265_00473	12.5223	-0.870548	0.774073	-1.12463	0.260745	0.337126	FALSE	Not significant	T265_00473(Transposase)
T265_00474	104.017	-1.52446	0.294764	-5.1718	2.31851e-07	9.09544e-07	TRUE	Down-regulated	T265_00474(Transposase)
T265_00475	0							Not significant	T265_00475()
T265_00476	0							Not significant	T265_00476(Reverse transcriptase domain-containing protein)
T265_00477	2292.73	-0.211811	0.130058	-1.62859	0.1034	0.151569	FALSE	Not significant	T265_00477(START domain-containing protein)
T265_00478	158.627	1.66473	0.304338	5.47	4.50047e-08	1.94116e-07	TRUE	Up-regulated	T265_00478(Transmembrane protein)
T265_00479	951.626	-0.722226	0.133402	-5.41389	6.16711e-08	2.60486e-07	FALSE	Not significant	T265_00479(Kinesin motor domain-containing protein)
T265_00480	1467.31	-0.194246	0.105717	-1.83741	0.0661494	0.102138	FALSE	Not significant	T265_00480(Similar to)
T265_00481	188.805	1.22912	0.218745	5.61898	1.92091e-08	8.66981e-08	TRUE	Up-regulated	T265_00481(Transmembrane protein)
T265_00482	0.121692	0	4.08046	0	1		FALSE	Not significant	T265_00482(Secreted protein)
T265_00483	0							Not significant	T265_00483()
T265_00484	134.311	0.741969	0.261178	2.84085	0.00449932	0.00912029	FALSE	Not significant	T265_00484(Amino acid transporter)
T265_00485	460.349	0.172003	0.165029	1.04226	0.297292	0.375739	FALSE	Not significant	T265_00485(Recombining binding protein suppressor of hairless)
T265_00486	0.104665	-0.876836	4.08046	-0.214887	0.829856		FALSE	Not significant	T265_00486()
T265_00487	2.9914	-4.02673	2.14467	-1.87755	0.0604425	0.0943654	FALSE	Not significant	T265_00487(Chromosome 1 open reading frame 141)
T265_00488	254.341	-2.756	0.255489	-10.7872	3.95839e-27	1.16127e-25	TRUE	Down-regulated	T265_00488(Ras-associating domain-containing protein)
T265_00489	0.415807	-0.787736	3.80093	-0.207248	0.835816		FALSE	Not significant	T265_00489(40S ribosomal protein S26)
T265_00490	2176.57	-1.81763	0.216576	-8.39256	4.7568e-17	5.36278e-16	TRUE	Down-regulated	T265_00490(Nuclear protein MDM1)
T265_00491	0							Not significant	T265_00491()
T265_00492	608.491	-1.85564	0.152005	-12.2077	2.82703e-34	1.52603e-32	TRUE	Down-regulated	T265_00492(EF hand)
T265_00493	0.216735	0.0849286	4.08046	0.0208135	0.983394		FALSE	Not significant	T265_00493(Secreted protein)
T265_00494	1226.28	0.452206	0.126634	3.57098	0.000355646	0.000881037	FALSE	Not significant	T265_00494(Transient receptor potential cation channel subfamily M member 3)
T265_00495	104.953	1.31662	0.348448	3.77852	0.000157765	0.000416641	TRUE	Up-regulated	T265_00495(Homeobox domain-containing protein)
T265_00496	634.735	-0.731817	0.139526	-5.24502	1.56265e-07	6.26473e-07	FALSE	Not significant	T265_00496(Myotubularin phosphatase domain-containing protein)
T265_00497	3510.17	0.529538	0.100081	5.29107	1.216e-07	4.9446e-07	FALSE	Not significant	T265_00497(RRM domain-containing protein)
T265_00498	134.561	0.530265	0.249479	2.12549	0.0335456	0.0559232	FALSE	Not significant	T265_00498()
T265_00499	0							Not significant	T265_00499()
T265_00500	3937.41	-1.09066	0.127515	-8.55316	1.19762e-17	1.44788e-16	TRUE	Down-regulated	T265_00500(Cyclic nucleotide-binding domain protein)
T265_00501	143.823	-1.06126	0.242608	-4.3744	1.21768e-05	3.80493e-05	TRUE	Down-regulated	T265_00501()
T265_00502	500.453	-0.0991114	0.16601	-0.597019	0.550495	0.627642	FALSE	Not significant	T265_00502(Grh/CP2 DB domain-containing protein)
T265_00503	335.233	0.832468	0.167895	4.95825	7.11306e-07	2.61377e-06	FALSE	Not significant	T265_00503(BTB domain-containing protein)
T265_00504	1250.54	0.36162	0.135001	2.67865	0.00739194	0.0142761	FALSE	Not significant	T265_00504(U1 small nuclear ribonucleoprotein 70 kDa)
T265_00505	1008.29	0.0593615	0.119985	0.494742	0.620782	0.692495	FALSE	Not significant	T265_00505(Nuclear cap-binding protein subunit 3)
T265_00506	1011.67	0.653508	0.143082	4.56736	4.93896e-06	1.63913e-05	FALSE	Not significant	T265_00506(Ig-like domain-containing protein)
T265_00507	0							Not significant	T265_00507(Transposase)
T265_00508	0							Not significant	T265_00508()
T265_00509	16.4647	-4.55657	1.00469	-4.53531	5.7519e-06	1.89091e-05	TRUE	Down-regulated	T265_00509(Homeobox domain-containing protein)
T265_00510	0							Not significant	T265_00510(Death-associated protein 1)
T265_00511	3.12868	-5.45971	1.87552	-2.91104	0.00360231	0.00745173	TRUE	Down-regulated	T265_00511(LIM domain protein)
T265_00512	0							Not significant	T265_00512(FBD domain-containing protein)
T265_00513	0							Not significant	T265_00513(Secreted protein)
T265_00514	0.663042	-2.40774	3.71106	-0.648801	0.516467			Not significant	T265_00514(Telomerase reverse transcriptase)
T265_00515	0							Not significant	T265_00515(Secreted protein)
T265_00516	1143.98	-0.450373	0.11102	-4.0567	4.9771e-05	0.000141812	FALSE	Not significant	T265_00516(HET domain-containing protein)
T265_00517	0							Not significant	T265_00517()
T265_00518	3.5043	-1.33531	1.43014	-0.93369	0.350464	0.432462	FALSE	Not significant	T265_00518()
T265_00519	0.114362	1.04671	4.08046	0.256518	0.797551			Not significant	T265_00519(SURF1-like protein)
T265_00520	0							Not significant	T265_00520()
T265_00521	0							Not significant	T265_00521()
T265_00522	1.67639	3.81773	2.34648	1.62701	0.103736			Not significant	T265_00522()
T265_00523	2150.64	0.337942	0.136226	2.48076	0.0131104	0.0241288	FALSE	Not significant	T265_00523(Coiled-coil domain-containing protein 124)
T265_00524	0							Not significant	T265_00524()
T265_00525	1912.47	-0.610431	0.0951929	-6.41257	1.4309e-10	8.29647e-10	FALSE	Not significant	T265_00525(TMEM131_like domain-containing protein)
T265_00526	0							Not significant	T265_00526(SCP domain-containing protein)
T265_00527	0							Not significant	T265_00527(Nitroreductase domain-containing protein)
T265_00528	0.11207	1.04671	4.08046	0.256518	0.797551			Not significant	T265_00528(Kinesin motor domain-containing protein)
T265_00529	752.341	0.700843	0.152515	4.59525	4.32241e-06	1.44967e-05	FALSE	Not significant	T265_00529(Non-specific serine/threonine protein kinase)
T265_00530	536.116	0.169096	0.152681	1.10751	0.268073	0.344743	FALSE	Not significant	T265_00530(Snurportin-1)
T265_00531	5241.85	0.496555	0.100716	4.93023	8.21341e-07	3.00176e-06	FALSE	Not significant	T265_00531(Nucleosome assembly protein 1-like 1)
T265_00532	2115.84	1.00324	0.112297	8.93383	4.1152e-19	5.74744e-18	TRUE	Up-regulated	T265_00532(Epimerase domain-containing protein)
T265_00533	2790.29	-2.24142	0.217274	-10.3161	5.96002e-25	1.41728e-23	TRUE	Down-regulated	T265_00533(Cilia- and flagella-associated protein 58)
T265_00534	706.626	0.00115605	0.119729	0.00965558	0.992296	0.994692	FALSE	Not significant	T265_00534(Cleavage and polyadenylation specificity factor subunit 3)
T265_00535	627.713	-0.554388	0.140397	-3.94871	7.85745e-05	0.000217734	FALSE	Not significant	T265_00535(Protein kinase domain-containing protein)
T265_00536	715.336	0.256731	0.118562	2.16538	0.0303586	0.0511073	FALSE	Not significant	T265_00536(Amidohydro-rel domain-containing protein)
T265_00537	0							Not significant	T265_00537(AraC family transcriptional regulator)
T265_00538	0.121692	0	4.08046	0	1		FALSE	Not significant	T265_00538()
T265_00539	340.938	-0.166205	0.182079	-0.912817	0.361339	0.443247	FALSE	Not significant	T265_00539(Septation ring formation regulator EzrA)
T265_00540	39.1693	1.38964	0.461359	3.01206	0.00259485	0.00550482	TRUE	Up-regulated	T265_00540(BTB domain-containing protein)
T265_00541	384.209	0.477067	0.169004	2.82282	0.00476034	0.00960072	FALSE	Not significant	T265_00541(Glutamine-dependent NAD(+) synthetase)
T265_00542	1164.79	1.72242	0.156916	10.9766	4.94946e-28	1.60947e-26	TRUE	Up-regulated	T265_00542(EF hand)
T265_00543	371.437	-0.0315409	0.155891	-0.202326	0.839662	0.876691	FALSE	Not significant	T265_00543(HMG box domain-containing protein)
T265_00544	0							Not significant	T265_00544(Secreted protein)
T265_00545	0.319922	-2.39642	3.99229	-0.600261	0.548332			Not significant	T265_00545(Secreted protein)
T265_00546	299.038	0.378466	0.171798	2.20297	0.0275965	0.0469332	FALSE	Not significant	T265_00546(26S proteasome regulatory subunit p27)
T265_00547	0							Not significant	T265_00547(Galectin)
T265_00548	76.7305	1.22188	0.441049	2.77039	0.00559898	0.0111013	FALSE	Not significant	T265_00548(BTB domain-containing protein)
T265_00549	5.50456	-0.528334	1.22219	-0.432285	0.665534	0.732054	FALSE	Not significant	T265_00549()
T265_00550	32.6642	-0.270947	0.62148	-0.43597	0.662858	0.729631	FALSE	Not significant	T265_00550(F-box domain-containing protein)
T265_00551	775.951	-0.576403	0.178266	-3.23338	0.00122335	0.00275152	FALSE	Not significant	T265_00551(F-box domain-containing protein)
T265_00552	172.754	1.51869	0.254795	5.96043	2.51581e-09	1.27455e-08	TRUE	Up-regulated	T265_00552(E3 ubiquitin-protein ligase TRIM9)
T265_00553	0							Not significant	T265_00553()
T265_00554	478.922	1.11531	0.18659	5.97732	2.26832e-09	1.1535e-08	TRUE	Up-regulated	T265_00554(Mitochondrial uncoupling protein 3)
T265_00555	42.6665	-2.48062	0.498111	-4.98005	6.35672e-07	2.35185e-06	TRUE	Down-regulated	T265_00555(Helix-loop-helix DNA-binding domain protein)
T265_00556	108.265	-1.14379	0.301903	-3.78861	0.00015149	0.000400954	TRUE	Down-regulated	T265_00556(BHLH domain-containing protein)
T265_00557	22.4556	-6.81377	1.27536	-5.34264	9.16004e-08	3.78605e-07	TRUE	Down-regulated	T265_00557(Orange domain-containing protein)
T265_00558	19.6739	-0.851432	0.641681	-1.32688	0.184549	0.250868	FALSE	Not significant	T265_00558(BHLH domain-containing protein)
T265_00559	900.572	-0.0723764	0.136663	-0.529598	0.596391	0.670063	FALSE	Not significant	T265_00559(Protein RER1)
T265_00560	945.379	0.521371	0.183159	2.84655	0.00441961	0.00897557	FALSE	Not significant	T265_00560(Prefoldin subunit)
T265_00561	0.104665	-0.876836	4.08046	-0.214887	0.829856		FALSE	Not significant	T265_00561(Transposase)
T265_00562	1110.2	0.163387	0.115537	1.41416	0.157316	0.218835	FALSE	Not significant	T265_00562(Leucine Rich repeat-containing domain protein)
T265_00563	815.328	-1.39817	0.114899	-12.1687	4.56343e-34	2.45109e-32	TRUE	Down-regulated	T265_00563(UBA domain-containing protein)
T265_00564	0							Not significant	T265_00564(Integrase)
T265_00565	297.118	-2.73851	0.234783	-11.664	1.94591e-31	8.36972e-30	TRUE	Down-regulated	T265_00565(MIF4G domain-containing protein)
T265_00566	4742.65	1.79235	0.195963	9.14638	5.88732e-20	8.99002e-19	TRUE	Up-regulated	T265_00566(EF-hand domain-containing protein)
T265_00567	779.418	0.256443	0.119473	2.14645	0.0318367	0.0533379	FALSE	Not significant	T265_00567(ER membrane protein complex subunit 2)
T265_00568	166.771	1.53056	0.349122	4.38401	1.16516e-05	3.6535e-05	TRUE	Up-regulated	T265_00568()
T265_00569	0							Not significant	T265_00569()
T265_00570	0.987873	-0.655969	2.81779	-0.232796	0.81592		FALSE	Not significant	T265_00570(Actin)
T265_00571	3.06496	1.06589	1.39207	0.765685	0.443864	0.524284	FALSE	Not significant	T265_00571(Actin)
T265_00572	306.815	2.08763	0.207712	10.0506	9.12908e-24	1.94011e-22	TRUE	Up-regulated	T265_00572(Actin)
T265_00573	4685.3	0.608293	0.0985545	6.17215	6.73682e-10	3.64565e-09	FALSE	Not significant	T265_00573(Major egg antigen)
T265_00574	0							Not significant	T265_00574(DUF1266 domain-containing protein)
T265_00575	68.0649	-0.165866	0.303951	-0.5457	0.585272	0.659493	FALSE	Not significant	T265_00575(BTB domain-containing protein)
T265_00576	0							Not significant	T265_00576()
T265_00577	0							Not significant	T265_00577()
T265_00578	203.609	1.95283	0.241761	8.07752	6.60977e-16	6.66907e-15	TRUE	Up-regulated	T265_00578()
T265_00579	2953.13	-1.79255	0.200842	-8.92519	4.44939e-19	6.15053e-18	TRUE	Down-regulated	T265_00579(LIM zinc-binding domain-containing protein)
T265_00580	1165.53	-0.0245397	0.21622	-0.113494	0.909639	0.931544	FALSE	Not significant	T265_00580(A-kinase anchor protein 17A)
T265_00581	0							Not significant	T265_00581(Thioredoxin-like_fold domain-containing protein)
T265_00582	0							Not significant	T265_00582()
T265_00583	0.103355	1.04671	4.08046	0.256518	0.797551			Not significant	T265_00583()
T265_00584	0							Not significant	T265_00584(DNA-directed DNA polymerase)
T265_00585	0							Not significant	T265_00585()
T265_00586	0							Not significant	T265_00586()
T265_00587	2049.88	-1.182	0.10251	-11.5305	9.26068e-31	3.75858e-29	TRUE	Down-regulated	T265_00587(BHLH domain-containing protein)
T265_00588	0							Not significant	T265_00588()
T265_00589	0							Not significant	T265_00589(H15 domain-containing protein)
T265_00590	0							Not significant	T265_00590(Cytochrome P450)
T265_00591	0.122411	0	4.08046	0	1		FALSE	Not significant	T265_00591(Reverse transcriptase domain-containing protein)
T265_00592	0							Not significant	T265_00592()
T265_00593	505.455	-0.451582	0.148469	-3.04159	0.00235332	0.00503797	FALSE	Not significant	T265_00593()
T265_00594	1796.25	-1.08066	0.146594	-7.37177	1.68381e-13	1.32786e-12	TRUE	Down-regulated	T265_00594(CFA20_dom domain-containing protein)
T265_00595	1.66851	-1.83907	2.37224	-0.775246	0.438194			Not significant	T265_00595(Annexin)
T265_00596	642.108	-0.34118	0.147179	-2.31813	0.0204421	0.0360256	FALSE	Not significant	T265_00596(SLED domain-containing protein)
T265_00597	1633.17	-0.00507631	0.103652	-0.0489744	0.96094	0.970377	FALSE	Not significant	T265_00597(C2H2-type domain-containing protein)
T265_00598	0							Not significant	T265_00598()
T265_00599	1795.65	-0.711277	0.172882	-4.11423	3.88482e-05	0.000111931	FALSE	Not significant	T265_00599(Ubiquitin carboxyl-terminal hydrolase)
T265_00600	76.5682	1.99626	0.37404	5.33703	9.44824e-08	3.89772e-07	TRUE	Up-regulated	T265_00600(Peptidase M12B domain-containing protein)
T265_00601	599.342	1.07247	0.252989	4.2392	2.24318e-05	6.72705e-05	TRUE	Up-regulated	T265_00601(NAD(P)-bd_dom domain-containing protein)
T265_00602	0							Not significant	T265_00602(Ac146-like protein)
T265_00603	0							Not significant	T265_00603(Calponin-homology (CH) domain-containing protein)
T265_00604	0							Not significant	T265_00604(Homeobox domain-containing protein)
T265_00605	3.50889	0.12142	1.64978	0.0735977	0.94133	0.955401	FALSE	Not significant	T265_00605(LRRNT domain-containing protein)
T265_00606	315.219	1.59286	0.195085	8.16494	3.21594e-16	3.39387e-15	TRUE	Up-regulated	T265_00606(EGF-like domain protein)
T265_00607	14515	0.426495	0.0817592	5.21647	1.82362e-07	7.25951e-07	FALSE	Not significant	T265_00607(Phosphoglycerate kinase)
T265_00608	6431.62	0.727048	0.126801	5.73375	9.82348e-09	4.60705e-08	FALSE	Not significant	T265_00608(Peptidyl-prolyl cis-trans isomerase)
T265_00609	0.322886	-2.40856	3.99158	-0.603411	0.546235			Not significant	T265_00609()
T265_00610	4498.42	-0.578858	0.100615	-5.75321	8.75623e-09	4.13708e-08	FALSE	Not significant	T265_00610(Glycine--tRNA ligase)
T265_00611	286.914	-0.595558	0.170475	-3.49353	0.000476686	0.00115777	FALSE	Not significant	T265_00611(receptor protein serine/threonine kinase)
T265_00612	418.808	-0.25435	0.175253	-1.45133	0.146688	0.205909	FALSE	Not significant	T265_00612(DNA helicase)
T265_00613	1814.16	0.592845	0.143206	4.13982	3.4758e-05	0.00010109	FALSE	Not significant	T265_00613(Protein lin-7 homolog)
T265_00614	2814.54	0.230255	0.088568	2.59975	0.00932912	0.017679	FALSE	Not significant	T265_00614(Staphylococcal nuclease domain-containing protein)
T265_00615	225.208	1.08756	0.245063	4.43788	9.08484e-06	2.89151e-05	TRUE	Up-regulated	T265_00615(MFS domain-containing protein)
T265_00616	1173.32	-0.0229521	0.104866	-0.21887	0.826751	0.865891	FALSE	Not significant	T265_00616(Sorting nexin)
T265_00617	892.536	-0.256489	0.139751	-1.83533	0.0664569	0.102525	FALSE	Not significant	T265_00617(SprT-like domain-containing protein)
T265_00618	761.402	0.845361	0.131807	6.41361	1.42113e-10	8.24864e-10	FALSE	Not significant	T265_00618(Lipoyl synthase, mitochondrial)
T265_00619	0							Not significant	T265_00619(Helicase ATP-binding domain-containing protein)
T265_00620	199.741	0.131993	0.19923	0.662515	0.507641	0.587317	FALSE	Not significant	T265_00620(tRNA (uracil-O(2)-)-methyltransferase)
T265_00621	48.4514	0.186866	0.494723	0.377718	0.70564	0.766639	FALSE	Not significant	T265_00621(C3H1-type domain-containing protein)
T265_00622	1574.12	0.300794	0.0943278	3.18882	0.00142857	0.003178	FALSE	Not significant	T265_00622(MOB-like protein phocein)
T265_00623	0.104665	-0.876836	4.08046	-0.214887	0.829856		FALSE	Not significant	T265_00623()
T265_00624	198.75	0.66895	0.194747	3.43496	0.000592641	0.00141427	FALSE	Not significant	T265_00624(Mitochondrial import inner membrane translocase subunit TIM16)
T265_00625	2.37781	-0.925323	1.58277	-0.584624	0.5588	0.635249	FALSE	Not significant	T265_00625(Secreted protein)
T265_00626	566.93	0.652215	0.153061	4.26113	2.03394e-05	6.1388e-05	FALSE	Not significant	T265_00626(zf-rbx1 domain-containing protein)
T265_00627	245.89	-0.262	0.224812	-1.16542	0.243851	0.318377	FALSE	Not significant	T265_00627(Chromo domain-containing protein)
T265_00628	8.24459	-3.31443	1.0658	-3.1098	0.00187211	0.00408309	TRUE	Down-regulated	T265_00628(Homeobox domain-containing protein)
T265_00629	1296.92	-2.57586	0.153545	-16.776	3.65823e-63	7.74398e-61	TRUE	Down-regulated	T265_00629(Saposin B-type domain-containing protein)
T265_00630	3098.07	0.528134	0.124546	4.24049	2.23037e-05	6.69236e-05	FALSE	Not significant	T265_00630(TROVE domain-containing protein)
T265_00631	0.685793	-1.78593	3.69915	-0.482796	0.629241			Not significant	T265_00631()
T265_00632	7.02127	1.04318	1.213	0.859999	0.38979	0.471262	FALSE	Not significant	T265_00632(Homeobox domain-containing protein)
T265_00633	0							Not significant	T265_00633(Secreted protein)
T265_00634	0.424186	-2.31975	3.99691	-0.580386	0.561654			Not significant	T265_00634()
T265_00635	0.430515	-2.82475	3.97049	-0.711435	0.476815			Not significant	T265_00635()
T265_00636	0							Not significant	T265_00636()
T265_00637	0.0985555	-0.876836	4.08046	-0.214887	0.829856		FALSE	Not significant	T265_00637(Homeobox domain-containing protein)
T265_00638	10.2451	-2.4548	1.02768	-2.38868	0.0169089	0.0303488	FALSE	Not significant	T265_00638(Cyclic nucleotide-binding domain-containing protein)
T265_00639	113.689	-0.546706	0.294231	-1.85808	0.0631572	0.098079	FALSE	Not significant	T265_00639(MADS-box domain-containing protein)
T265_00640	45.1323	0.0254827	0.36032	0.0707224	0.943619	0.957094	FALSE	Not significant	T265_00640()
T265_00641	939.683	-0.00989769	0.121908	-0.0811896	0.935291	0.950702	FALSE	Not significant	T265_00641(Protein kinase domain-containing protein)
T265_00642	0.121692	0	4.08046	0	1		FALSE	Not significant	T265_00642(Reverse transcriptase domain-containing protein)
T265_00643	156.293	0.216799	0.263828	0.821743	0.411223	0.491755	FALSE	Not significant	T265_00643(FZ domain-containing protein)
T265_00644	0							Not significant	T265_00644(Transposase)
T265_00645	0							Not significant	T265_00645()
T265_00646	1344.79	-0.47087	0.107823	-4.36706	1.25928e-05	3.92698e-05	FALSE	Not significant	T265_00646(Importin N-terminal domain-containing protein)
T265_00647	1256.19	1.41192	0.118245	11.9406	7.26757e-33	3.56639e-31	TRUE	Up-regulated	T265_00647(YozE_SAM_like domain-containing protein)
T265_00648	1.57179	-2.00242	2.34097	-0.855383	0.392339			Not significant	T265_00648()
T265_00649	15.734	-0.185969	0.85477	-0.217566	0.827767	0.866703	FALSE	Not significant	T265_00649(RNA-directed DNA polymerase)
T265_00650	65.5508	0.166515	0.31553	0.527731	0.597686	0.67096	FALSE	Not significant	T265_00650(Rab-GAP TBC domain-containing protein)
T265_00651	0							Not significant	T265_00651(Beta_helix domain-containing protein)
T265_00652	1.35395	-4.34552	2.82808	-1.53656	0.124401			Not significant	T265_00652()
T265_00653	3341.9	0.207773	0.110033	1.88828	0.0589889	0.0921894	FALSE	Not significant	T265_00653(Lysosomal acid phosphatase)
T265_00654	9761.58	-2.20737	0.199771	-11.0495	2.20519e-28	7.39354e-27	TRUE	Down-regulated	T265_00654(Dentin sialophosphoprotein-like)
T265_00655	0							Not significant	T265_00655(Reverse transcriptase domain-containing protein)
T265_00656	458.81	0.239463	0.150596	1.5901	0.111813	0.162075	FALSE	Not significant	T265_00656(L-aminoadipate-semialdehyde dehydrogenase-phosphopantetheinyl transferase)
T265_00657	618.46	-0.166595	0.135189	-1.23232	0.217831	0.289975	FALSE	Not significant	T265_00657(Cytochrome P450)
T265_00658	0							Not significant	T265_00658(NR LBD domain-containing protein)
T265_00659	0.591333	-3.28993	3.95303	-0.832257	0.405264			Not significant	T265_00659(Peptidase A1 domain-containing protein)
T265_00660	3184.65	0.162883	0.0948772	1.71678	0.0860197	0.128485	FALSE	Not significant	T265_00660(26S proteasome non-ATPase regulatory subunit 4)
T265_00661	318.543	2.10536	0.206177	10.2114	1.76236e-24	3.98043e-23	TRUE	Up-regulated	T265_00661(Peptidase family M13)
T265_00662	169.089	-0.292423	0.220698	-1.32499	0.185174	0.251622	FALSE	Not significant	T265_00662(Histidine acid phosphatase)
T265_00663	571.063	-0.0739106	0.150496	-0.491113	0.623346	0.694593	FALSE	Not significant	T265_00663(UNC-50 family protein)
T265_00664	2408.93	1.44869	0.135495	10.6918	1.11213e-26	3.11857e-25	TRUE	Up-regulated	T265_00664(Protein kinase domain-containing protein)
T265_00665	544.366	-0.444503	0.173707	-2.55892	0.0104998	0.0197071	FALSE	Not significant	T265_00665(G protein-coupled receptor kinase)
T265_00666	2745.82	1.40702	0.190038	7.40389	1.32249e-13	1.04905e-12	TRUE	Up-regulated	T265_00666(Peroxidase)
T265_00667	0.197111	-1.71102	4.04343	-0.423162	0.672177			Not significant	T265_00667(Transposase)
T265_00668	0							Not significant	T265_00668()
T265_00669	542.998	0.0764929	0.158465	0.482711	0.629301	0.700333	FALSE	Not significant	T265_00669(RWD domain-containing protein)
T265_00670	0.324489	-1.82144	4.03351	-0.451576	0.651575			Not significant	T265_00670(ABC transmembrane type-1 domain-containing protein)
T265_00671	288.024	-0.727515	0.224568	-3.23963	0.00119686	0.00269869	FALSE	Not significant	T265_00671(SANT domain-containing protein)
T265_00672	3657.44	0.431506	0.0853424	5.05617	4.27768e-07	1.61758e-06	FALSE	Not significant	T265_00672(Amidohydro-rel domain-containing protein)
T265_00673	45.8919	0.0411434	0.397215	0.10358	0.917503	0.936943	FALSE	Not significant	T265_00673(Transposase)
T265_00674	0.210626	0.0849286	4.08046	0.0208135	0.983394		FALSE	Not significant	T265_00674(DnaK family protein)
T265_00675	0							Not significant	T265_00675()
T265_00676	2.37971	-5.29525	2.32552	-2.27701	0.0227854	0.0396122	FALSE	Not significant	T265_00676(DnaK family protein)
T265_00677	1.40601	-0.86454	2.15796	-0.400628	0.688694		FALSE	Not significant	T265_00677(THAP-type domain-containing protein)
T265_00678	1608.45	1.34279	0.134609	9.97553	1.95062e-23	4.00358e-22	TRUE	Up-regulated	T265_00678(2-oxoisovalerate dehydrogenase subunit alpha)
T265_00679	0.197111	-1.71102	4.04343	-0.423162	0.672177			Not significant	T265_00679()
T265_00680	1474.73	-0.333005	0.101903	-3.26787	0.00108361	0.0024631	FALSE	Not significant	T265_00680(SLIT-ROBO Rho GTPase-activating protein 1)
T265_00681	261.323	0.30004	0.187924	1.5966	0.110355	0.160262	FALSE	Not significant	T265_00681(FHA domain-containing protein)
T265_00682	45.8672	-1.29957	0.482709	-2.69225	0.00709721	0.0137667	FALSE	Not significant	T265_00682(Protein kinase domain-containing protein)
T265_00683	99.1109	1.76712	0.368568	4.79458	1.6302e-06	5.77415e-06	TRUE	Up-regulated	T265_00683(G_PROTEIN_RECEP_F1_2 domain-containing protein)
T265_00684	1281.07	-0.958905	0.118002	-8.12617	4.43052e-16	4.56411e-15	FALSE	Not significant	T265_00684(F-BAR domain-containing protein)
T265_00685	5569.34	1.85112	0.422154	4.38495	1.16013e-05	3.63985e-05	TRUE	Up-regulated	T265_00685(Putative epididymal secretory protein E1)
T265_00686	0							Not significant	T265_00686(G_PROTEIN_RECEP_F1_2 domain-containing protein)
T265_00687	147.416	-1.02312	0.22286	-4.59087	4.41397e-06	1.47762e-05	TRUE	Down-regulated	T265_00687()
T265_00688	1013.11	-1.0588	0.186698	-5.67117	1.41822e-08	6.50707e-08	TRUE	Down-regulated	T265_00688(MFS domain-containing protein)
T265_00689	2.20359	0.131664	1.76006	0.0748066	0.940369	0.954694	FALSE	Not significant	T265_00689(KTSC domain-containing protein)
T265_00690	0							Not significant	T265_00690()
T265_00691	1244.48	-0.508457	0.120763	-4.21038	2.54944e-05	7.57395e-05	FALSE	Not significant	T265_00691(Photolyase/cryptochrome alpha/beta domain-containing protein)
T265_00692	0							Not significant	T265_00692(Transposase)
T265_00693	1379.23	0.456577	0.113755	4.0137	5.97753e-05	0.000168671	FALSE	Not significant	T265_00693(Acetyltransferase, GNAT family)
T265_00694	1289.11	0.132545	0.121073	1.09476	0.273623	0.350253	FALSE	Not significant	T265_00694(Homeobox domain-containing protein)
T265_00695	0.837318	-3.7877	3.93958	-0.961447	0.336327			Not significant	T265_00695(Neur_chan_LBD domain-containing protein)
T265_00696	3.77476	1.11311	1.29168	0.861757	0.388821	0.470437	FALSE	Not significant	T265_00696(Secreted protein)
T265_00697	251.772	0.500886	0.221983	2.25642	0.0240446	0.0415071	FALSE	Not significant	T265_00697(Nudix hydrolase domain-containing protein)
T265_00698	2170.16	-1.22632	0.171234	-7.16168	7.96932e-13	5.87282e-12	TRUE	Down-regulated	T265_00698(Leucine Rich repeat-containing domain protein)
T265_00699	2002.7	-1.18645	0.187337	-6.33326	2.40039e-10	1.36536e-09	TRUE	Down-regulated	T265_00699(CN hydrolase domain-containing protein)
T265_00700	0							Not significant	T265_00700()
T265_00701	380.969	0.426115	0.175493	2.4281	0.0151781	0.0275446	FALSE	Not significant	T265_00701(LIM domain protein)
T265_00702	0							Not significant	T265_00702()
T265_00703	2.19264	2.59727	1.67118	1.55415	0.120149	0.173104	FALSE	Not significant	T265_00703(Cadherin domain protein)
T265_00704	0							Not significant	T265_00704(KR domain-containing protein)
T265_00705	20.2805	1.17734	0.581598	2.02431	0.0429382	0.0696037	FALSE	Not significant	T265_00705(Cadherin domain protein)
T265_00706	13.1714	2.3191	0.968973	2.39335	0.0166951	0.0299951	FALSE	Not significant	T265_00706(Homeobox domain-containing protein)
T265_00707	488.391	0.632129	0.152643	4.14123	3.45448e-05	0.000100497	FALSE	Not significant	T265_00707(Protein HGH1 homolog)
T265_00708	0.430515	-2.82475	3.97049	-0.711435	0.476815			Not significant	T265_00708()
T265_00709	780.452	-0.260506	0.135967	-1.91595	0.0553713	0.0872048	FALSE	Not significant	T265_00709(Kinetochore-associated protein NNF1)
T265_00710	1936.87	0.309313	0.090632	3.41284	0.000642892	0.00152285	FALSE	Not significant	T265_00710(Copper transport protein)
T265_00711	946.282	0.267431	0.110916	2.41111	0.0159039	0.0287409	FALSE	Not significant	T265_00711(Pre-mRNA-splicing factor ISY1)
T265_00712	55.1775	-0.188043	0.358208	-0.524954	0.599615	0.672915	FALSE	Not significant	T265_00712(PH domain-containing protein)
T265_00713	997.907	0.231962	0.126492	1.8338	0.066683	0.102815	FALSE	Not significant	T265_00713(HCLS1-associated protein X-1)
T265_00714	0.114362	1.04671	4.08046	0.256518	0.797551			Not significant	T265_00714(Zf-RVT domain-containing protein)
T265_00715	1770.72	-0.496428	0.109426	-4.53666	5.71523e-06	1.88057e-05	FALSE	Not significant	T265_00715(Transmembrane protein)
T265_00716	29.3807	1.63302	0.595005	2.74454	0.00605956	0.0119117	FALSE	Not significant	T265_00716(G_PROTEIN_RECEP_F1_2 domain-containing protein)
T265_00717	0							Not significant	T265_00717()
T265_00718	0							Not significant	T265_00718()
T265_00719	603.696	-0.157336	0.14626	-1.07573	0.282049	0.359081	FALSE	Not significant	T265_00719(WD_REPEATS_REGION domain-containing protein)
T265_00720	2347.75	0.205073	0.119141	1.72127	0.085202	0.127437	FALSE	Not significant	T265_00720(Rhodanese domain-containing protein)
T265_00721	476.04	-0.336985	0.17776	-1.89573	0.0579955	0.0907814	FALSE	Not significant	T265_00721(Sodium/calcium exchanger 1)
T265_00722	0							Not significant	T265_00722(DOMON domain-containing protein)
T265_00723	614.405	0.192568	0.157357	1.22376	0.221043	0.293167	FALSE	Not significant	T265_00723(Anaphase-promoting complex subunit 10)
T265_00724	0							Not significant	T265_00724(ZP domain-containing protein)
T265_00725	1.52075	-1.91421	2.62132	-0.730244	0.465241			Not significant	T265_00725()
T265_00726	267.246	0.773741	0.251634	3.07487	0.00210594	0.00454592	FALSE	Not significant	T265_00726(Dual specificity protein phosphatase)
T265_00727	0							Not significant	T265_00727()
T265_00728	108.89	-1.6622	0.378793	-4.38814	1.14322e-05	3.5889e-05	TRUE	Down-regulated	T265_00728(Secreted protein)
T265_00729	0.436928	0	4.08046	0	1		FALSE	Not significant	T265_00729()
T265_00730	1692.61	-3.00522	0.136651	-21.992	3.43409e-107	3.70744e-104	TRUE	Down-regulated	T265_00730(Plasma membrane fusion protein PRM1)
T265_00731	0							Not significant	T265_00731()
T265_00732	1395.05	-0.812989	0.142679	-5.69801	1.21211e-08	5.61146e-08	FALSE	Not significant	T265_00732(Hexosyltransferase)
T265_00733	626.333	-0.17486	0.174828	-1.00018	0.317223	0.396887	FALSE	Not significant	T265_00733(cAMP-dependent protein kinase regulatory subunit)
T265_00734	3925.8	0.0925475	0.107217	0.863176	0.388041	0.469711	FALSE	Not significant	T265_00734(Dynamin-type G domain-containing protein)
T265_00735	210.857	0.522161	0.280463	1.86178	0.0626335	0.0974058	FALSE	Not significant	T265_00735(Non-specific serine/threonine protein kinase)
T265_00736	0							Not significant	T265_00736(Cysteine proteinase inhibitor)
T265_00737	885.195	0.431371	0.132375	3.2587	0.00111926	0.00253909	FALSE	Not significant	T265_00737(DUF4708 domain-containing protein)
T265_00738	0.301776	-2.31976	3.99691	-0.580388	0.561653			Not significant	T265_00738()
T265_00739	1.62133	-3.62097	2.89719	-1.24982	0.211365			Not significant	T265_00739(General transcription factor 3C polypeptide 1)
T265_00740	581.255	-1.05295	0.124441	-8.46138	2.64241e-17	3.05761e-16	TRUE	Down-regulated	T265_00740(General transcription factor 3C polypeptide 1)
T265_00741	145.31	0.0559942	0.246711	0.226963	0.820453	0.860296	FALSE	Not significant	T265_00741(MADS-box domain-containing protein)
T265_00742	1176.51	-1.08713	0.199351	-5.45333	4.94357e-08	2.12125e-07	TRUE	Down-regulated	T265_00742(Protein kinase domain-containing protein)
T265_00743	0							Not significant	T265_00743()
T265_00744	830.562	-0.769644	0.157696	-4.88057	1.0578e-06	3.81684e-06	FALSE	Not significant	T265_00744(Transmembrane protein)
T265_00745	18.5902	-4.96995	1.01125	-4.91468	8.89291e-07	3.23259e-06	TRUE	Down-regulated	T265_00745(Secreted protein)
T265_00746	373.694	-5.77719	0.615423	-9.38735	6.15315e-21	1.01264e-19	TRUE	Down-regulated	T265_00746(Stabilizer of axonemal microtubules 2)
T265_00747	0.225766	1.04672	4.08046	0.25652	0.79755			Not significant	T265_00747(PBPe domain-containing protein)
T265_00748	2463.15	-0.942023	0.164809	-5.71585	1.09157e-08	5.08833e-08	FALSE	Not significant	T265_00748()
T265_00749	173.629	1.16791	0.217043	5.38098	7.4082e-08	3.09396e-07	TRUE	Up-regulated	T265_00749(Thioredoxin domain-containing protein)
T265_00750	1840.36	0.468961	0.104389	4.49242	7.04188e-06	2.28232e-05	FALSE	Not significant	T265_00750(Phosphoglucomutase 2)
T265_00751	989.713	-1.12436	0.138241	-8.13332	4.17698e-16	4.32355e-15	TRUE	Down-regulated	T265_00751(One cut domain family member)
T265_00752	873.624	-0.178216	0.181932	-0.979576	0.327296	0.407788	FALSE	Not significant	T265_00752(MRG domain-containing protein)
T265_00753	0.683877	-1.711	4.04343	-0.423156	0.672181			Not significant	T265_00753(DUF5726 domain-containing protein)
T265_00754	0.441311	2.53774	3.99401	0.635386	0.525177			Not significant	T265_00754()
T265_00755	1532.47	0.193967	0.0946225	2.0499	0.0403738	0.0659019	FALSE	Not significant	T265_00755(Tubulin gamma chain)
T265_00756	337.96	-1.64519	0.193421	-8.50576	1.80413e-17	2.13101e-16	TRUE	Down-regulated	T265_00756(SEC7 domain-containing protein)
T265_00757	0							Not significant	T265_00757(BHLH domain-containing protein)
T265_00758	675.79	0.411701	0.153327	2.68513	0.00725022	0.0140318	FALSE	Not significant	T265_00758(Macro domain-containing protein)
T265_00759	2.80283	1.45398	2.14267	0.678584	0.497401	0.577538	FALSE	Not significant	T265_00759(Transposase)
T265_00760	848.36	0.0854235	0.127568	0.669629	0.503094	0.58283	FALSE	Not significant	T265_00760(60S ribosomal protein L7)
T265_00761	0							Not significant	T265_00761()
T265_00762	1254.21	0.265812	0.127212	2.08952	0.0366606	0.0604903	FALSE	Not significant	T265_00762(RAP domain-containing protein)
T265_00763	384.083	0.157563	0.213237	0.738911	0.459961	0.541166	FALSE	Not significant	T265_00763(Vps8 domain-containing protein)
T265_00764	621.964	-0.0674294	0.123894	-0.54425	0.586269	0.660409	FALSE	Not significant	T265_00764(G-patch domain-containing protein)
T265_00765	980.468	0.220298	0.116199	1.89587	0.0579777	0.0907668	FALSE	Not significant	T265_00765(Caspase-2)
T265_00766	1385.55	0.206538	0.120348	1.71617	0.0861309	0.12863	FALSE	Not significant	T265_00766(Sec1 family protein)
T265_00767	1750.51	0.406368	0.134264	3.02664	0.00247291	0.00527098	FALSE	Not significant	T265_00767(V-type proton ATPase proteolipid subunit)
T265_00768	0							Not significant	T265_00768()
T265_00769	1826.97	-0.31536	0.157403	-2.00352	0.0451219	0.0728264	FALSE	Not significant	T265_00769(Global transcription activator SNF2L1)
T265_00770	51.1387	-1.67185	0.513548	-3.25549	0.00113196	0.00256521	TRUE	Down-regulated	T265_00770(Homeobox domain-containing protein)
T265_00771	0							Not significant	T265_00771(C2H2-type domain-containing protein)
T265_00772	25.881	-3.41558	0.627014	-5.44738	5.11176e-08	2.18474e-07	TRUE	Down-regulated	T265_00772(Trithorax group protein osa)
T265_00773	702.843	0.805525	0.193585	4.16108	3.16743e-05	9.25706e-05	FALSE	Not significant	T265_00773(Phospholipid scramblase)
T265_00774	843.901	0.0983648	0.131375	0.748732	0.454019	0.535049	FALSE	Not significant	T265_00774(Transmembrane protein)
T265_00775	0.334279	1.04672	4.08046	0.256521	0.797548			Not significant	T265_00775()
T265_00776	3.42053	-2.19218	1.4683	-1.493	0.135437	0.19224	FALSE	Not significant	T265_00776()
T265_00777	104.694	2.18162	0.305744	7.13543	9.64856e-13	7.04776e-12	TRUE	Up-regulated	T265_00777(G_PROTEIN_RECEP_F1_2 domain-containing protein)
T265_00778	5490.4	-0.599062	0.102935	-5.81979	5.89199e-09	2.85246e-08	FALSE	Not significant	T265_00778(W2 domain-containing protein)
T265_00779	43.6178	0.801342	0.373299	2.14665	0.0318212	0.0533357	FALSE	Not significant	T265_00779(SGF29 C-terminal domain-containing protein)
T265_00780	553.528	0.367056	0.172062	2.13328	0.032902	0.0549351	FALSE	Not significant	T265_00780(Utp12 domain-containing protein)
T265_00781	0.427793	-1.78632	4.03659	-0.442531	0.658105			Not significant	T265_00781()
T265_00782	1073.47	0.300025	0.134789	2.22589	0.0260216	0.0444932	FALSE	Not significant	T265_00782(Reverse transcriptase domain-containing protein)
T265_00783	161.874	1.91076	0.253074	7.55022	4.34525e-14	3.63372e-13	TRUE	Up-regulated	T265_00783(BHLH domain-containing protein)
T265_00784	547.635	0.463045	0.164209	2.81985	0.0048046	0.00968093	FALSE	Not significant	T265_00784(JmjC domain-containing protein)
T265_00785	0							Not significant	T265_00785(TRIO and F-actin-binding protein)
T265_00786	581.092	0.0429751	0.19711	0.218026	0.827409	0.866412	FALSE	Not significant	T265_00786(Zinc-hook domain-containing protein)
T265_00787	13.2035	21.4911	3.90983	5.49669				Not significant	T265_00787(Protein kinase domain-containing protein)
T265_00788	1125.21	1.01986	0.100544	10.1434	3.5466e-24	7.79818e-23	TRUE	Up-regulated	T265_00788(MFS domain-containing protein)
T265_00789	0							Not significant	T265_00789(Secreted protein)
T265_00790	0							Not significant	T265_00790(AAA_6 domain-containing protein)
T265_00791	0							Not significant	T265_00791()
T265_00792	0							Not significant	T265_00792(Ovule protein)
T265_00793	0							Not significant	T265_00793(C2H2-type domain-containing protein)
T265_00794	879.057	0.121676	0.14349	0.847976	0.396451	0.477159	FALSE	Not significant	T265_00794(Metallophos domain-containing protein)
T265_00795	998.978	-0.0644924	0.135173	-0.47711	0.633284	0.703678	FALSE	Not significant	T265_00795(Protein CASP)
T265_00796	1.13464	-2.77618	2.31764	-1.19785	0.230976			Not significant	T265_00796()
T265_00797	378.999	0.368796	0.184221	2.00192	0.045293	0.0730808	FALSE	Not significant	T265_00797(Gem-associated protein 2)
T265_00798	0.103355	1.04671	4.08046	0.256518	0.797551			Not significant	T265_00798()
T265_00799	37.2031	2.25194	0.483704	4.65563	3.22997e-06	1.10281e-05	TRUE	Up-regulated	T265_00799(7 transmembrane receptor)
T265_00800	0							Not significant	T265_00800()
T265_00801	0							Not significant	T265_00801()
T265_00802	0							Not significant	T265_00802()
T265_00803	803.314	-0.775771	0.127392	-6.08962	1.13177e-09	5.96613e-09	FALSE	Not significant	T265_00803(Histone acetyltransferase KAT6B)
T265_00804	0.538144	-3.14739	3.9578	-0.795236	0.426476			Not significant	T265_00804(VWFA domain-containing protein)
T265_00805	1346.97	0.512559	0.117963	4.3451	1.39215e-05	4.30525e-05	FALSE	Not significant	T265_00805(Sideroflexin-2)
T265_00806	312.903	-1.29058	0.249304	-5.17673	2.25807e-07	8.87124e-07	TRUE	Down-regulated	T265_00806(Transcription termination factor Rho)
T265_00807	0							Not significant	T265_00807()
T265_00808	0							Not significant	T265_00808(Nucleolar protein 16)
T265_00809	0.104665	-0.876836	4.08046	-0.214887	0.829856		FALSE	Not significant	T265_00809()
T265_00810	2066.84	0.335655	0.0979323	3.42742	0.000609342	0.00145092	FALSE	Not significant	T265_00810(PCI domain-containing protein)
T265_00811	1723.57	-0.819644	0.195148	-4.20012	2.66775e-05	7.89501e-05	FALSE	Not significant	T265_00811(Adenylate cyclase)
T265_00812	3242.17	-0.885427	0.136359	-6.49335	8.39475e-11	4.97692e-10	FALSE	Not significant	T265_00812(Cyclic nucleotide-binding domain protein)
T265_00813	3245.42	0.582575	0.118171	4.92992	8.22648e-07	3.0045e-06	FALSE	Not significant	T265_00813(60S ribosomal protein L22)
T265_00814	0							Not significant	T265_00814(Cadherin domain-containing protein)
T265_00815	2885.91	0.852945	0.111794	7.62964	2.35407e-14	2.01064e-13	FALSE	Not significant	T265_00815(7 transmembrane receptor)
T265_00816	3.20904	-1.237	1.4999	-0.824723	0.409529	0.49	FALSE	Not significant	T265_00816(CST complex subunit CTC1)
T265_00817	13.8548	-3.98872	0.956092	-4.1719	3.02064e-05	8.84962e-05	TRUE	Down-regulated	T265_00817(C2H2-type domain-containing protein)
T265_00818	746.494	0.522197	0.148618	3.5137	0.000441917	0.00107989	FALSE	Not significant	T265_00818(Rad60-SLD domain-containing protein)
T265_00819	4438.15	0.396955	0.126666	3.13388	0.00172514	0.00378472	FALSE	Not significant	T265_00819(Annexin)
T265_00820	2807.81	-1.18119	0.127903	-9.23502	2.58231e-20	4.05802e-19	TRUE	Down-regulated	T265_00820(Protein FAM221B)
T265_00821	265.743	1.68002	0.186546	9.00595	2.13808e-19	3.09835e-18	TRUE	Up-regulated	T265_00821(ATP-grasp domain-containing protein)
T265_00822	97.3125	-1.40253	0.334572	-4.192	2.76505e-05	8.15392e-05	TRUE	Down-regulated	T265_00822()
T265_00823	0.114362	1.04671	4.08046	0.256518	0.797551			Not significant	T265_00823()
T265_00824	3.06955	-0.825777	1.96804	-0.419594	0.674782	0.740416	FALSE	Not significant	T265_00824(POU domain protein)
T265_00825	0							Not significant	T265_00825()
T265_00826	2206.59	0.920787	0.130479	7.05696	1.70188e-12	1.21357e-11	FALSE	Not significant	T265_00826(Alpha-parvin)
T265_00827	496.318	-0.0515066	0.15892	-0.324104	0.74586	0.799077	FALSE	Not significant	T265_00827(BTB domain-containing protein)
T265_00828	1692.85	-0.138555	0.116705	-1.18723	0.235138	0.308713	FALSE	Not significant	T265_00828(Sec1 family domain-containing protein 1)
T265_00829	2641.04	0.619435	0.133807	4.62932	3.66865e-06	1.24432e-05	FALSE	Not significant	T265_00829(Cell division control protein 42)
T265_00830	0.327696	0	4.08046	0	1		FALSE	Not significant	T265_00830()
T265_00831	620.594	0.400555	0.154459	2.59327	0.00950679	0.0179873	FALSE	Not significant	T265_00831(Multidrug and toxin extrusion protein)
T265_00832	0.218464	0	4.08046	0	1		FALSE	Not significant	T265_00832()
T265_00833	886.259	-0.457526	0.142307	-3.21507	0.00130414	0.00292166	FALSE	Not significant	T265_00833(Phosphodiesterase)
T265_00834	950.952	0.454621	0.123914	3.66883	0.000243661	0.000620561	FALSE	Not significant	T265_00834(Peptidase_M28 domain-containing protein)
T265_00835	514.677	0.546418	0.1438	3.79985	0.000144782	0.000384394	FALSE	Not significant	T265_00835(CSN12-like protein)
T265_00836	1560.51	-1.04512	0.15007	-6.96421	3.30243e-12	2.28838e-11	TRUE	Down-regulated	T265_00836(HOOK_N domain-containing protein)
T265_00837	1322.71	-0.167474	0.117235	-1.42854	0.153137	0.213767	FALSE	Not significant	T265_00837(HEAT repeat-containing protein 5B)
T265_00838	546.686	-0.569921	0.132134	-4.31322	1.60896e-05	4.93054e-05	FALSE	Not significant	T265_00838(CG-1 domain-containing protein)
T265_00839	0							Not significant	T265_00839()
T265_00840	1279.51	1.48775	0.134421	11.0679	1.79623e-28	6.07903e-27	TRUE	Up-regulated	T265_00840(NADH dehydrogenase [ubiquinone] 1 beta subcomplex subunit 5, mitochondrial)
T265_00841	199084	-3.0274	0.201473	-15.0263	4.93781e-51	6.34626e-49	TRUE	Down-regulated	T265_00841(M96 mating-specific protein)
T265_00842	116162	-3.43778	0.235043	-14.6262	1.91193e-48	2.15013e-46	TRUE	Down-regulated	T265_00842(Trematode Eggshell Synthesis)
T265_00843	3070.7	-2.37807	0.125094	-19.0102	1.40351e-80	6.88743e-78	TRUE	Down-regulated	T265_00843(Conserved secreted protein)
T265_00844	507.885	0.908865	0.182187	4.98864	6.08049e-07	2.25662e-06	FALSE	Not significant	T265_00844(Neural proliferation differentiation and control protein 1-like)
T265_00845	7842.46	0.704014	0.364891	1.92938	0.0536836	0.0849185	FALSE	Not significant	T265_00845(glutathione transferase)
T265_00846	1561.32	0.795748	0.155055	5.13204	2.86624e-07	1.1147e-06	FALSE	Not significant	T265_00846(glutathione transferase)
T265_00847	29234.7	2.27955	0.196833	11.5811	5.1361e-31	2.11639e-29	TRUE	Up-regulated	T265_00847(Glutathione transferase)
T265_00848	74.7108	-2.08835	0.355807	-5.86933	4.37549e-09	2.14913e-08	TRUE	Down-regulated	T265_00848(Zinc finger MYND domain-containing protein 11)
T265_00849	238.645	-1.10705	0.24505	-4.51765	6.25292e-06	2.04256e-05	TRUE	Down-regulated	T265_00849(MYND-type domain-containing protein)
T265_00850	0							Not significant	T265_00850(PH domain-containing protein)
T265_00851	0							Not significant	T265_00851()
T265_00852	1810.06	0.371327	0.0942425	3.94012	8.14403e-05	0.000225155	FALSE	Not significant	T265_00852(Protein FAM98B)
T265_00853	2282.45	1.27796	0.113494	11.2601	2.06411e-29	7.65778e-28	TRUE	Up-regulated	T265_00853(dimethylargininase)
T265_00854	3002.82	-0.387823	0.118468	-3.27366	0.00106166	0.00241553	FALSE	Not significant	T265_00854(S1 motif domain-containing protein)
T265_00855	0.867685	-1.80239	3.49948	-0.515044	0.606522			Not significant	T265_00855()
T265_00856	16.3721	-6.75731	1.32652	-5.094	3.50584e-07	1.34169e-06	TRUE	Down-regulated	T265_00856()
T265_00857	1441.15	-1.2078	0.215459	-5.60573	2.07378e-08	9.30144e-08	TRUE	Down-regulated	T265_00857(DH domain-containing protein)
T265_00858	1.28746	-3.98265	2.96463	-1.34339	0.179146			Not significant	T265_00858(Ig-like domain-containing protein)
T265_00859	0.322886	-2.40856	3.99158	-0.603411	0.546235			Not significant	T265_00859(FAD_binding_7 domain-containing protein)
T265_00860	891.259	1.03133	0.117236	8.79701	1.40505e-18	1.8635e-17	TRUE	Up-regulated	T265_00860(TGS domain-containing protein)
T265_00861	0.227075	-0.876828	4.08046	-0.214885	0.829857		FALSE	Not significant	T265_00861(Secreted protein)
T265_00862	2.5398	-1.162	2.21875	-0.523718	0.600475	0.67367	FALSE	Not significant	T265_00862(Reverse transcriptase domain-containing protein)
T265_00863	132.903	1.03749	0.302672	3.42777	0.000608552	0.00144968	TRUE	Up-regulated	T265_00863(Fmp27_GFWDK domain-containing protein)
T265_00864	48.1673	-0.846269	0.509248	-1.6618	0.0965531	0.142578	FALSE	Not significant	T265_00864(EGF-like domain-containing protein)
T265_00865	605.443	-0.390775	0.162453	-2.40546	0.0161519	0.0291404	FALSE	Not significant	T265_00865(Aurora kinase)
T265_00866	1858.58	-0.599183	0.0972788	-6.15945	7.3e-10	3.93072e-09	FALSE	Not significant	T265_00866(Reverse transcriptase domain-containing protein)
T265_00867	90.1801	-0.32475	0.363541	-0.893297	0.371698	0.453387	FALSE	Not significant	T265_00867(Zinc finger, C2H2 type)
T265_00868	6057.86	0.227139	0.127988	1.77469	0.0759484	0.115111	FALSE	Not significant	T265_00868(Transmembrane protein)
T265_00869	0.215257	-1.82145	4.03351	-0.451578	0.651573			Not significant	T265_00869(RT_RNaseH domain-containing protein)
T265_00870	3939.41	-1.33538	0.137699	-9.69775	3.08214e-22	5.63025e-21	TRUE	Down-regulated	T265_00870(Radial spoke head protein 4 A)
T265_00871	486.828	1.45389	0.201016	7.23269	4.73512e-13	3.57235e-12	TRUE	Up-regulated	T265_00871(G_PROTEIN_RECEP_F1_2 domain-containing protein)
T265_00872	0							Not significant	T265_00872(Transposase)
T265_00873	3907.96	-0.763498	0.101356	-7.53282	4.96576e-14	4.1207e-13	FALSE	Not significant	T265_00873(BAT2 protein)
T265_00874	577.534	0.18309	0.166058	1.10256	0.270217	0.346715	FALSE	Not significant	T265_00874(Protein-tyrosine-phosphatase)
T265_00875	3.57977	-0.87005	1.53106	-0.568268	0.569853	0.645284	FALSE	Not significant	T265_00875()
T265_00876	1558.86	0.0245138	0.162584	0.150776	0.880152	0.908772	FALSE	Not significant	T265_00876(Glyco_hydro_19_cat domain-containing protein)
T265_00877	0							Not significant	T265_00877(Flavodoxin-like domain-containing protein)
T265_00878	0.213897	-0.876828	4.08046	-0.214885	0.829857		FALSE	Not significant	T265_00878(Zf-RVT domain-containing protein)
T265_00879	0.419298	2.44823	3.99953	0.612129	0.540452			Not significant	T265_00879()
T265_00880	205.809	-0.1902	0.239366	-0.7946	0.426846	0.507067	FALSE	Not significant	T265_00880(C3H1-type domain-containing protein)
T265_00881	0							Not significant	T265_00881(Secreted protein)
T265_00882	0.318781	2.48427	3.99726	0.621492	0.534276			Not significant	T265_00882()
T265_00883	0							Not significant	T265_00883(60S ribosomal protein L18a)
T265_00884	0							Not significant	T265_00884(CUB domain-containing protein)
T265_00885	3.12284	-4.55797	2.01568	-2.26125	0.0237435	0.041053	FALSE	Not significant	T265_00885()
T265_00886	919.252	-0.693641	0.16089	-4.31126	1.62325e-05	4.97153e-05	FALSE	Not significant	T265_00886(GPI ethanolamine phosphate transferase 3)
T265_00887	8195.48	0.356611	0.112893	3.15883	0.00158404	0.00350006	FALSE	Not significant	T265_00887(Alpha-1,4 glucan phosphorylase)
T265_00888	2270.53	0.705886	0.126592	5.57609	2.45989e-08	1.09468e-07	FALSE	Not significant	T265_00888(DDE_Tnp_1_7 domain-containing protein)
T265_00889	0							Not significant	T265_00889(Small hydrophilic protein)
T265_00890	0							Not significant	T265_00890(Small, acid-soluble spore protein K)
T265_00891	343.207	0.470376	0.174561	2.69462	0.00704685	0.0136757	FALSE	Not significant	T265_00891(Ribosomal RNA-processing protein 40)
T265_00892	2.75563	1.09609	1.66749	0.657328	0.51097	0.590498	FALSE	Not significant	T265_00892()
T265_00893	211.005	0.218318	0.243696	0.89586	0.370327	0.452284	FALSE	Not significant	T265_00893(Nudix hydrolase domain-containing protein)
T265_00894	0.206184	-1.76702	4.03831	-0.437563	0.661703			Not significant	T265_00894(Transposase)
T265_00895	0							Not significant	T265_00895()
T265_00896	1028.63	-0.218172	0.127538	-1.71064	0.0871471	0.130058	FALSE	Not significant	T265_00896(Folliculin)
T265_00897	18.6863	-0.934789	0.880056	-1.06219	0.288148	0.365896	FALSE	Not significant	T265_00897(Phospholipid-transporting ATPase)
T265_00898	0.121692	0	4.08046	0	1		FALSE	Not significant	T265_00898()
T265_00899	0							Not significant	T265_00899()
T265_00900	0.365075	0	4.08046	0	1		FALSE	Not significant	T265_00900(Protein FAF-like chloroplastic)
T265_00901	0							Not significant	T265_00901(Zinc finger protein)
T265_00902	0							Not significant	T265_00902(TFIIB-type domain-containing protein)
T265_00903	532.219	-0.634368	0.168106	-3.77361	0.000160899	0.0004244	FALSE	Not significant	T265_00903(Cytochrome P450)
T265_00904	0							Not significant	T265_00904()
T265_00905	0							Not significant	T265_00905()
T265_00906	0							Not significant	T265_00906(Reverse transcriptase)
T265_00907	0							Not significant	T265_00907()
T265_00908	129.054	-1.53717	0.303106	-5.0714	3.94909e-07	1.49982e-06	TRUE	Down-regulated	T265_00908(Protein kinase domain-containing protein)
T265_00909	0.552323	-0.823909	3.5126	-0.234558	0.814552		FALSE	Not significant	T265_00909()
T265_00910	437.287	-1.98805	0.200689	-9.90611	3.91598e-23	7.7858e-22	TRUE	Down-regulated	T265_00910(Nucleoprotein TPR)
T265_00911	0.718963	-0.876821	3.66686	-0.23912	0.811012		FALSE	Not significant	T265_00911()
T265_00912	15.6267	0.0205547	0.697562	0.0294664	0.976493	0.982957	FALSE	Not significant	T265_00912(DOMON domain protein)
T265_00913	0							Not significant	T265_00913(MATH domain-containing protein)
T265_00914	0.427551	-2.81545	3.9709	-0.709019	0.478313			Not significant	T265_00914(Secreted protein)
T265_00915	1470.54	1.05882	0.180054	5.88056	4.08887e-09	2.01568e-08	TRUE	Up-regulated	T265_00915(VWFA domain-containing protein)
T265_00916	1.747	-0.28398	2.19218	-0.129542	0.896928		FALSE	Not significant	T265_00916()
T265_00917	0							Not significant	T265_00917()
T265_00918	230.461	-0.354764	0.293826	-1.2074	0.22728	0.300009	FALSE	Not significant	T265_00918(Ig-like domain-containing protein)
T265_00919	0							Not significant	T265_00919()
T265_00920	0.114362	1.04671	4.08046	0.256518	0.797551			Not significant	T265_00920(Ovule protein)
T265_00921	11.1559	2.71195	0.858656	3.15837	0.00158656	0.00350424	TRUE	Up-regulated	T265_00921(G_PROTEIN_RECEP_F1_2 domain-containing protein)
T265_00922	0.931589	2.03221	3.03726	0.669092	0.503437			Not significant	T265_00922(Tick transposon)
T265_00923	0							Not significant	T265_00923(Transposase)
T265_00924	6.53895	0.578147	1.22804	0.47079	0.637791	0.707599	FALSE	Not significant	T265_00924(Ovule protein)
T265_00925	1.3015	1.01894	2.77266	0.367494	0.713251			Not significant	T265_00925(Non-specific serine/threonine protein kinase)
T265_00926	0							Not significant	T265_00926()
T265_00927	297.94	-4.20329	0.314672	-13.3577	1.06841e-40	8.80504e-39	TRUE	Down-regulated	T265_00927(KH domain protein)
T265_00928	0							Not significant	T265_00928()
T265_00929	0							Not significant	T265_00929(Ovule protein)
T265_00930	870.03	-2.35323	0.141344	-16.649	3.07493e-62	6.14758e-60	TRUE	Down-regulated	T265_00930(DUF4774 domain-containing protein)
T265_00931	0.323128	-0.876821	4.08046	-0.214883	0.829858		FALSE	Not significant	T265_00931(Alpha-L-fucosidase)
T265_00932	1875.3	-7.05271	0.216475	-32.5797	7.94456e-233	8.57695e-229	TRUE	Down-regulated	T265_00932(Translation initiation factor IF-2)
T265_00933	0							Not significant	T265_00933()
T265_00934	909.298	-0.510957	0.147931	-3.45402	0.000552291	0.00132633	FALSE	Not significant	T265_00934(WH1 domain-containing protein)
T265_00935	28.2506	0.501763	0.568751	0.882218	0.377659	0.459403	FALSE	Not significant	T265_00935(Apple domain-containing protein)
T265_00936	1851.61	0.863964	0.374361	2.30784	0.0210081	0.0368845	FALSE	Not significant	T265_00936(Lysosome-associated membrane glycoprotein 5)
T265_00937	1212.07	0.91691	0.111794	8.20178	2.36846e-16	2.52418e-15	FALSE	Not significant	T265_00937(H15 domain-containing protein)
T265_00938	165.057	-1.89615	0.27512	-6.89207	5.49868e-12	3.73122e-11	TRUE	Down-regulated	T265_00938()
T265_00939	643.047	-0.056973	0.146732	-0.388279	0.69781	0.760057	FALSE	Not significant	T265_00939(KH domain-containing protein)
T265_00940	2782.53	-1.37162	0.201654	-6.80184	1.03292e-11	6.81628e-11	TRUE	Down-regulated	T265_00940(Tektin)
T265_00941	6.30186	5.42079	1.67934	3.22793	0.00124689	0.00280097	TRUE	Up-regulated	T265_00941(Fork-head domain-containing protein)
T265_00942	0.538134	-0.488659	3.94786	-0.123778	0.901491		FALSE	Not significant	T265_00942(Peptidase A2 domain-containing protein)
T265_00943	0.201911	0.0849286	4.08046	0.0208135	0.983394		FALSE	Not significant	T265_00943()
T265_00944	488.134	-0.396478	0.164177	-2.41494	0.0157376	0.0284595	FALSE	Not significant	T265_00944(RRM domain-containing protein)
T265_00945	1187.26	-1.03209	0.147139	-7.01441	2.30914e-12	1.62196e-11	TRUE	Down-regulated	T265_00945(SH3 domain-containing kinase-binding protein 1)
T265_00946	0.486766	0	4.08046	0	1		FALSE	Not significant	T265_00946(Reverse transcriptase domain-containing protein)
T265_00947	1582.37	-0.420934	0.121387	-3.46771	0.000524904	0.00126445	FALSE	Not significant	T265_00947(HECT-type E3 ubiquitin transferase)
T265_00948	1464.93	-0.302275	0.120917	-2.49986	0.0124242	0.0229756	FALSE	Not significant	T265_00948()
T265_00949	589.74	-0.287478	0.146747	-1.959	0.0501129	0.0798906	FALSE	Not significant	T265_00949(RalBP1-associated Eps domain-containing protein 2)
T265_00950	886.354	0.216931	0.121476	1.7858	0.0741321	0.112818	FALSE	Not significant	T265_00950(DNA-directed RNA polymerase subunit beta)
T265_00951	202.248	0.799441	0.231887	3.44754	0.000565714	0.00135661	FALSE	Not significant	T265_00951(Nucleolar protein 16)
T265_00952	382.313	-1.20028	0.236238	-5.08082	3.7581e-07	1.43163e-06	TRUE	Down-regulated	T265_00952(Mitogen-activated protein kinase)
T265_00953	58.8069	0.323859	0.445585	0.726818	0.467337	0.548291	FALSE	Not significant	T265_00953(Helix-loop-helix DNA-binding domain protein)
T265_00954	9131.96	0.554325	0.0989565	5.6017	2.1226e-08	9.51642e-08	FALSE	Not significant	T265_00954(60S ribosomal protein L18a)
T265_00955	1953.32	-1.20927	0.140249	-8.62231	6.56187e-18	8.18982e-17	TRUE	Down-regulated	T265_00955(WAPL domain-containing protein)
T265_00956	0.104665	-0.876836	4.08046	-0.214887	0.829856		FALSE	Not significant	T265_00956(Transmembrane protein)
T265_00957	283.588	0.740249	0.218991	3.38028	0.000724122	0.00169837	FALSE	Not significant	T265_00957(C2H2-type domain-containing protein)
T265_00958	0							Not significant	T265_00958(CACTA en-spm transposon protein)
T265_00959	0							Not significant	T265_00959()
T265_00960	1188.95	-0.321477	0.139123	-2.31075	0.0208467	0.036649	FALSE	Not significant	T265_00960(C2 domain protein)
T265_00961	0							Not significant	T265_00961()
T265_00962	1010.47	-1.13395	0.254905	-4.44852	8.64628e-06	2.76088e-05	TRUE	Down-regulated	T265_00962(ANK_REP_REGION domain-containing protein)
T265_00963	600.272	0.274672	0.120267	2.28386	0.0223797	0.0390147	FALSE	Not significant	T265_00963(Peptidase_M24 domain-containing protein)
T265_00964	1244.54	1.28822	0.152016	8.47428	2.3654e-17	2.75776e-16	TRUE	Up-regulated	T265_00964(NADH dehydrogenase [ubiquinone] 1 beta subcomplex subunit 9)
T265_00965	800.248	-0.838532	0.137614	-6.09336	1.10568e-09	5.83142e-09	FALSE	Not significant	T265_00965(TFIIS N-terminal domain-containing protein)
T265_00966	688.606	-0.36315	0.137083	-2.64913	0.00806986	0.0154967	FALSE	Not significant	T265_00966()
T265_00967	0							Not significant	T265_00967(Reverse transcriptase domain-containing protein)
T265_00968	0							Not significant	T265_00968(Lipid A biosynthesis acyltransferase)
T265_00969	0							Not significant	T265_00969()
T265_00970	563.543	0.427664	0.167867	2.54764	0.0108456	0.0203244	FALSE	Not significant	T265_00970(28S ribosomal protein S30, mitochondrial)
T265_00971	0							Not significant	T265_00971(C-type lectin domain-containing protein)
T265_00972	754.441	-0.618282	0.128961	-4.79434	1.63213e-06	5.77721e-06	FALSE	Not significant	T265_00972(Inositol hexakisphosphate and diphosphoinositol-pentakisphosphate kinase)
T265_00973	938.589	-0.53029	0.111779	-4.74409	2.0945e-06	7.29898e-06	FALSE	Not significant	T265_00973(IMD domain-containing protein)
T265_00974	0							Not significant	T265_00974()
T265_00975	0							Not significant	T265_00975()
T265_00976	1107.93	-0.999258	0.153484	-6.51049	7.4905e-11	4.48019e-10	FALSE	Not significant	T265_00976(FH2 domain-containing protein)
T265_00977	0							Not significant	T265_00977()
T265_00978	0.752283	-2.80538	3.525	-0.795852	0.426118			Not significant	T265_00978()
T265_00979	0							Not significant	T265_00979()
T265_00980	670.215	-1.07014	0.14534	-7.36304	1.79773e-13	1.41151e-12	TRUE	Down-regulated	T265_00980(SPRY domain-containing protein)
T265_00981	0							Not significant	T265_00981(COesterase domain-containing protein)
T265_00982	0							Not significant	T265_00982(PHD domain-containing protein)
T265_00983	394.992	0.0943977	0.160851	0.586865	0.557294	0.634055	FALSE	Not significant	T265_00983(WD repeat-containing protein 18)
T265_00984	0.797047	2.00683	3.15519	0.636042	0.524749			Not significant	T265_00984(VIR_N domain-containing protein)
T265_00985	607.436	-0.230255	0.163936	-1.40455	0.160157	0.222015	FALSE	Not significant	T265_00985(Protein kinase domain-containing protein)
T265_00986	2619.51	0.446238	0.120251	3.7109	0.00020652	0.000532788	FALSE	Not significant	T265_00986(Putative phosphatase regulatory subunit)
T265_00987	1.8004	-1.34399	2.51188	-0.535054	0.592612			Not significant	T265_00987(WAPL domain-containing protein)
T265_00988	2.26006	-2.12743	2.15957	-0.985117	0.324566	0.404902	FALSE	Not significant	T265_00988(tRNA_edit domain-containing protein)
T265_00989	0							Not significant	T265_00989()
T265_00990	0							Not significant	T265_00990(NADH-ubiquinone oxidoreductase subunit B14.5a)
T265_00991	781.851	-0.245205	0.131634	-1.86278	0.0624938	0.0972166	FALSE	Not significant	T265_00991(UBA domain-containing protein)
T265_00992	0.758814	-2.78694	3.55589	-0.783752	0.433186			Not significant	T265_00992(Myosin motor domain-containing protein)
T265_00993	2370.7	0.921142	0.0958539	9.60986	7.26502e-22	1.27741e-20	FALSE	Not significant	T265_00993(alanine transaminase)
T265_00994	730.552	-0.38108	0.145237	-2.62384	0.00869434	0.0165838	FALSE	Not significant	T265_00994(NUDE_C domain-containing protein)
T265_00995	6.22371	-1.11864	1.29961	-0.860751	0.389375	0.470989	FALSE	Not significant	T265_00995(ARID domain-containing protein)
T265_00996	18.0024	0.229246	0.793911	0.288755	0.772768	0.821628	FALSE	Not significant	T265_00996()
T265_00997	680.752	-0.429611	0.169094	-2.54066	0.0110645	0.0206987	FALSE	Not significant	T265_00997(Protein CASC3)
T265_00998	0							Not significant	T265_00998()
T265_00999	2526.21	-2.01215	0.21526	-9.34757	8.96808e-21	1.45812e-19	TRUE	Down-regulated	T265_00999(Coiled-coil domain-containing protein 40)
T265_01000	34.7536	0.0529972	0.433654	0.122211	0.902732	0.925888	FALSE	Not significant	T265_01000()
T265_01001	635.794	0.215081	0.138492	1.55302	0.120418	0.173384	FALSE	Not significant	T265_01001(Huntingtin)
T265_01002	0							Not significant	T265_01002(Reverse transcriptase domain-containing protein)
T265_01003	1568.05	-1.22951	0.160098	-7.6797	1.59457e-14	1.38384e-13	TRUE	Down-regulated	T265_01003(CFA20_dom domain-containing protein)
T265_01004	32.3968	1.95336	0.584795	3.34025	0.000837023	0.00193958	TRUE	Up-regulated	T265_01004(Innexin)
T265_01005	1026.99	0.257907	0.12471	2.06805	0.0386355	0.0634096	FALSE	Not significant	T265_01005(WW domain-containing protein)
T265_01006	0							Not significant	T265_01006()
T265_01007	785.935	-0.623721	0.158652	-3.93137	8.44642e-05	0.000233157	FALSE	Not significant	T265_01007(DUF4201 domain-containing protein)
T265_01008	27.4035	-0.429707	0.549107	-0.782557	0.433888	0.514301	FALSE	Not significant	T265_01008(ETS domain-containing protein)
T265_01009	0							Not significant	T265_01009(ULP_PROTEASE domain-containing protein)
T265_01010	274.997	-3.16653	0.327026	-9.68281	3.56777e-22	6.45188e-21	TRUE	Down-regulated	T265_01010(Non-specific serine/threonine protein kinase)
T265_01011	537.421	-0.0259934	0.154544	-0.168195	0.86643	0.89873	FALSE	Not significant	T265_01011(protein xylosyltransferase)
T265_01012	1213.21	-0.942883	0.139288	-6.76929	1.29416e-11	8.45236e-11	FALSE	Not significant	T265_01012(Lymphocyte expansion molecule)
T265_01013	25.3937	1.9305	0.524895	3.67788	0.00023518	0.000600664	TRUE	Up-regulated	T265_01013(8.9 kDa family member)
T265_01014	259.146	1.05285	0.192433	5.47123	4.46924e-08	1.92845e-07	TRUE	Up-regulated	T265_01014(protein-tyrosine-phosphatase)
T265_01015	3953.99	0.305254	0.104483	2.92158	0.00348264	0.00722078	FALSE	Not significant	T265_01015(WD_REPEATS_REGION domain-containing protein)
T265_01016	0.0985555	-0.876836	4.08046	-0.214887	0.829856		FALSE	Not significant	T265_01016(Protein kinase domain-containing protein)
T265_01017	1499.84	-1.2838	0.116368	-11.0323	2.6696e-28	8.86801e-27	TRUE	Down-regulated	T265_01017(NOT2_3_5 domain-containing protein)
T265_01018	6182.75	-1.75987	0.147073	-11.966	5.35613e-33	2.66474e-31	TRUE	Down-regulated	T265_01018(TACC_C domain-containing protein)
T265_01019	1751.02	-0.601538	0.170426	-3.52962	0.000416155	0.00102063	FALSE	Not significant	T265_01019(DUF4201 domain-containing protein)
T265_01020	5.78027	-4.97419	1.63181	-3.04826	0.00230171	0.00493431	TRUE	Down-regulated	T265_01020(Spaetzle domain-containing protein)
T265_01021	32.7574	0.324504	0.498316	0.651202	0.514916	0.593978	FALSE	Not significant	T265_01021(Ig-like domain-containing protein)
T265_01022	2587.16	0.402756	0.0938876	4.28977	1.7886e-05	5.4409e-05	FALSE	Not significant	T265_01022(PSP domain-containing protein)
T265_01023	0							Not significant	T265_01023(Peptidase_M16 domain-containing protein)
T265_01024	0.328805	1.00638	4.03556	0.249378	0.803069			Not significant	T265_01024()
T265_01025	280.103	-0.628216	0.233291	-2.69285	0.00708446	0.0137462	FALSE	Not significant	T265_01025(Ras-GEF domain-containing protein)
T265_01026	0.209329	-1.78633	4.03659	-0.442535	0.658102			Not significant	T265_01026(Reverse transcriptase domain-containing protein)
T265_01027	0							Not significant	T265_01027()
T265_01028	2919.14	0.285635	0.0969016	2.94768	0.00320166	0.00667925	FALSE	Not significant	T265_01028(SH2 domain-containing protein)
T265_01029	358.955	-0.582258	0.20935	-2.78126	0.00541479	0.0107777	FALSE	Not significant	T265_01029(Kelch repeat protein)
T265_01030	1.24259	3.99834	3.48665	1.14676	0.251482			Not significant	T265_01030(Secreted protein)
T265_01031	54.7534	2.33567	0.440146	5.30657	1.11705e-07	4.56114e-07	TRUE	Up-regulated	T265_01031(LAM_G_DOMAIN domain-containing protein)
T265_01032	0.295666	-2.29311	3.99857	-0.573483	0.566318			Not significant	T265_01032(Threonyl-tRNA synthetase)
T265_01033	0							Not significant	T265_01033()
T265_01034	0							Not significant	T265_01034()
T265_01035	630.03	-0.415556	0.145011	-2.86568	0.00416111	0.00850337	FALSE	Not significant	T265_01035(DNA repair protein RAD51 homolog)
T265_01036	110.882	-1.45509	0.266894	-5.45193	4.98252e-08	2.13458e-07	TRUE	Down-regulated	T265_01036(Secreted protein)
T265_01037	439.424	-1.23136	0.173585	-7.09367	1.30598e-12	9.46269e-12	TRUE	Down-regulated	T265_01037(Secreted protein)
T265_01038	301.241	-1.44844	0.204854	-7.07061	1.54257e-12	1.10628e-11	TRUE	Down-regulated	T265_01038(Ig-like domain-containing protein)
T265_01039	269.494	0.385773	0.178377	2.16268	0.0305656	0.0514132	FALSE	Not significant	T265_01039(Secreted protein)
T265_01040	0							Not significant	T265_01040()
T265_01041	67.8268	-9.31022	1.21312	-7.67463	1.65897e-14	1.43857e-13	TRUE	Down-regulated	T265_01041(Homeobox domain-containing protein)
T265_01042	0.22932	-0.876828	4.08046	-0.214885	0.829857		FALSE	Not significant	T265_01042()
T265_01043	2.21203	5.27405	2.21341	2.38277	0.017183	0.0308153	FALSE	Not significant	T265_01043(G_PROTEIN_RECEP_F1_2 domain-containing protein)
T265_01044	0							Not significant	T265_01044(G_PROTEIN_RECEP_F1_2 domain-containing protein)
T265_01045	2412.1	0.657276	0.132404	4.96416	6.89991e-07	2.5389e-06	FALSE	Not significant	T265_01045(DLH domain-containing protein)
T265_01046	391.125	-0.313449	0.176233	-1.7786	0.0753048	0.114361	FALSE	Not significant	T265_01046(PAS domain-containing protein)
T265_01047	10.0726	0.583337	0.773069	0.754574	0.450505	0.53114	FALSE	Not significant	T265_01047(PI3K/PI4K domain-containing protein)
T265_01048	0.230923	0	4.08046	0	1		FALSE	Not significant	T265_01048(Phosphofurin acidic cluster sorting protein 2)
T265_01049	0							Not significant	T265_01049()
T265_01050	663.155	-0.541072	0.18987	-2.8497	0.00437604	0.00890214	FALSE	Not significant	T265_01050(F5/8 type C domain-containing protein)
T265_01051	29.2067	-1.95899	0.529062	-3.70276	0.00021327	0.000548989	TRUE	Down-regulated	T265_01051(CASP-like protein)
T265_01052	1.72457	-4.26267	2.25839	-1.88749	0.059095			Not significant	T265_01052()
T265_01053	0							Not significant	T265_01053()
T265_01054	0							Not significant	T265_01054()
T265_01055	0.11207	1.04671	4.08046	0.256518	0.797551			Not significant	T265_01055()
T265_01056	0.809797	-3.28993	3.9473	-0.833463	0.404583			Not significant	T265_01056(Pentatricopeptide repeat-containing protein)
T265_01057	0							Not significant	T265_01057()
T265_01058	0.637123	-2.7872	3.97216	-0.701684	0.482876			Not significant	T265_01058()
T265_01059	792.862	0.935656	0.216245	4.32684	1.51265e-05	4.64993e-05	FALSE	Not significant	T265_01059(Cyclase family protein)
T265_01060	469.217	-11.0463	1.21813	-9.06825	1.20944e-19	1.79602e-18	TRUE	Down-regulated	T265_01060(IL4_i_Ig domain-containing protein)
T265_01061	0.223594	1.04672	4.08046	0.25652	0.79755			Not significant	T265_01061()
T265_01062	25.2685	-0.217982	0.659924	-0.330314	0.741163	0.795655	FALSE	Not significant	T265_01062(Fork-head domain-containing protein)
T265_01063	0							Not significant	T265_01063()
T265_01064	0							Not significant	T265_01064(Neur_chan_LBD domain-containing protein)
T265_01065	1.86461	-4.37102	2.15755	-2.02592	0.0427726			Not significant	T265_01065(DUF2769 domain-containing protein)
T265_01066	0							Not significant	T265_01066()
T265_01067	33.4013	-1.57748	0.460469	-3.42582	0.000612951	0.00145822	TRUE	Down-regulated	T265_01067(Small integral membrane protein 34B)
T265_01068	8.0953	-1.11886	0.918033	-1.21876	0.222937	0.295135	FALSE	Not significant	T265_01068(LIM/homeobox protein Lhx3)
T265_01069	1495.52	-1.35761	0.136774	-9.92593	3.21095e-23	6.46743e-22	TRUE	Down-regulated	T265_01069(WH1 domain-containing protein)
T265_01070	0							Not significant	T265_01070(DUF4780 domain-containing protein)
T265_01071	0.418659	-2.78722	3.97216	-0.701688	0.482874			Not significant	T265_01071(Secreted protein)
T265_01072	0							Not significant	T265_01072()
T265_01073	9.33551	-0.311684	0.948303	-0.328676	0.742401	0.796692	FALSE	Not significant	T265_01073(Magnesium transporter)
T265_01074	683.888	-0.551908	0.127027	-4.34482	1.39393e-05	4.30952e-05	FALSE	Not significant	T265_01074(Ras-GEF domain-containing protein)
T265_01075	1643.71	0.65529	0.117566	5.57379	2.49253e-08	1.10829e-07	FALSE	Not significant	T265_01075(Eukaryotic translation initiation factor 3 subunit K)
T265_01076	0.474142	-0.876815	4.08046	-0.214882	0.82986		FALSE	Not significant	T265_01076(Carbon storage regulator)
T265_01077	5606.51	1.10787	0.108824	10.1804	2.42577e-24	5.42208e-23	TRUE	Up-regulated	T265_01077(Succinate dehydrogenase [ubiquinone] iron-sulfur subunit, mitochondrial)
T265_01078	195.042	-3.57082	0.256658	-13.9128	5.29838e-44	5.06207e-42	TRUE	Down-regulated	T265_01078()
T265_01079	233.246	-0.362742	0.263001	-1.37924	0.16782	0.231183	FALSE	Not significant	T265_01079(Serum response factor-binding protein 1)
T265_01080	2029.29	0.626776	0.236787	2.64701	0.00812081	0.0155779	FALSE	Not significant	T265_01080(SERPIN domain-containing protein)
T265_01081	544.749	-1.30952	0.229269	-5.71173	1.11834e-08	5.20415e-08	TRUE	Down-regulated	T265_01081(PH domain-containing protein)
T265_01082	2258.17	0.308859	0.127229	2.42759	0.0151994	0.0275787	FALSE	Not significant	T265_01082(Mitochondrial carrier protein)
T265_01083	0							Not significant	T265_01083(GDNF domain-containing protein)
T265_01084	0.562096	2.98325	3.81062	0.782877	0.433699			Not significant	T265_01084(Histone domain-containing protein)
T265_01085	618.901	0.868793	0.143857	6.03929	1.54791e-09	8.00729e-09	FALSE	Not significant	T265_01085(Methyltransf_11 domain-containing protein)
T265_01086	696.067	-0.683836	0.235286	-2.9064	0.00365609	0.00754995	FALSE	Not significant	T265_01086(Intraflagellar transport protein 56)
T265_01087	4457.3	-0.199353	0.0949274	-2.10006	0.0357236	0.0591348	FALSE	Not significant	T265_01087(threonine--tRNA ligase)
T265_01088	0							Not significant	T265_01088(RES domain-containing protein)
T265_01089	0							Not significant	T265_01089()
T265_01090	1069.09	0.766517	0.166476	4.60436	4.13732e-06	1.39365e-05	FALSE	Not significant	T265_01090(PHB domain-containing protein)
T265_01091	0							Not significant	T265_01091(Alternative protein)
T265_01092	823.722	0.52226	0.222509	2.34715	0.0189178	0.0335805	FALSE	Not significant	T265_01092(SCP domain-containing protein)
T265_01093	1153.13	0.838862	0.168586	4.97586	6.49579e-07	2.40084e-06	FALSE	Not significant	T265_01093(SCP domain-containing protein)
T265_01094	6.88441	-2.2635	1.23301	-1.83575	0.0663943	0.102472	FALSE	Not significant	T265_01094()
T265_01095	33.9844	1.38214	0.544253	2.53951	0.0111007	0.0207521	FALSE	Not significant	T265_01095(T-box transcription factor tbx20)
T265_01096	1323.65	-1.34104	0.20105	-6.6702	2.5546e-11	1.60813e-10	TRUE	Down-regulated	T265_01096(Inositol-pentakisphosphate 2-kinase)
T265_01097	26.1863	-0.534878	0.530655	-1.00796	0.313474	0.392786	FALSE	Not significant	T265_01097()
T265_01098	0.633916	-3.3854	3.95008	-0.857047	0.391419			Not significant	T265_01098()
T265_01099	975.966	0.055633	0.163913	0.339406	0.734304	0.79062	FALSE	Not significant	T265_01099(Nucleolar complex protein 2 homolog)
T265_01100	5.89714	-0.304734	1.10518	-0.275731	0.782754	0.829824	FALSE	Not significant	T265_01100()
T265_01101	1877.26	-0.85577	0.150559	-5.68395	1.31615e-08	6.06971e-08	FALSE	Not significant	T265_01101(Calpain catalytic domain-containing protein)
T265_01102	5001.97	0.750206	0.0998283	7.51496	5.69281e-14	4.67729e-13	FALSE	Not significant	T265_01102(Elongation factor 1-beta)
T265_01103	0.109232	0	4.08046	0	1		FALSE	Not significant	T265_01103()
T265_01104	0							Not significant	T265_01104()
T265_01105	343.29	-0.548781	0.179565	-3.05617	0.00224183	0.00481838	FALSE	Not significant	T265_01105(Arrestin_C domain-containing protein)
T265_01106	766.954	-0.207047	0.145031	-1.42761	0.153405	0.214085	FALSE	Not significant	T265_01106(DIS3-like exonuclease 1)
T265_01107	957.506	0.35641	0.132238	2.69522	0.00703424	0.0136561	FALSE	Not significant	T265_01107(Charged multivesicular body protein 5)
T265_01108	3485.04	0.157226	0.102023	1.54108	0.123297	0.176914	FALSE	Not significant	T265_01108(ATP-binding cassette sub-family E member 1)
T265_01109	1835.48	0.384397	0.11136	3.45183	0.000556802	0.00133613	FALSE	Not significant	T265_01109(DDE_Tnp_1_7 domain-containing protein)
T265_01110	0.243383	0	4.08046	0	1		FALSE	Not significant	T265_01110()
T265_01111	453.042	0.272526	0.572156	0.476314	0.633851	0.70419	FALSE	Not significant	T265_01111()
T265_01112	0							Not significant	T265_01112()
T265_01113	319.948	-0.50978	0.174517	-2.92109	0.00348814	0.00723079	FALSE	Not significant	T265_01113(Ion_trans domain-containing protein)
T265_01114	387.61	0.538346	0.188399	2.85748	0.00427021	0.00870654	FALSE	Not significant	T265_01114(Ig-like domain-containing protein)
T265_01115	0.656229	-2.80473	3.2302	-0.868285	0.385238			Not significant	T265_01115(PX domain-containing protein)
T265_01116	445.78	0.029293	0.163928	0.178694	0.858178	0.892055	FALSE	Not significant	T265_01116(CBF domain-containing protein)
T265_01117	0							Not significant	T265_01117(Transposase)
T265_01118	504.776	0.676805	0.212621	3.18315	0.00145683	0.00323517	FALSE	Not significant	T265_01118(Tubulin-specific chaperone A)
T265_01119	0							Not significant	T265_01119(FXYD domain-containing ion transport regulator)
T265_01120	0							Not significant	T265_01120()
T265_01121	1623.99	0.274576	0.1381	1.98824	0.0467852	0.0751514	FALSE	Not significant	T265_01121(Secretory carrier-associated membrane protein)
T265_01122	888.209	0.639191	0.15144	4.22076	2.43485e-05	7.24947e-05	FALSE	Not significant	T265_01122(RNA-binding protein 8A)
T265_01123	1093.69	0.15629	0.121939	1.2817	0.199948	0.269324	FALSE	Not significant	T265_01123(Nicotinamide-nucleotide adenylyltransferase)
T265_01124	74.5367	2.34344	0.321352	7.29241	3.04452e-13	2.33774e-12	TRUE	Up-regulated	T265_01124(Cadherin domain protein)
T265_01125	106.5	2.47525	0.402612	6.14797	7.84793e-10	4.2006e-09	TRUE	Up-regulated	T265_01125(MFS domain-containing protein)
T265_01126	565.182	-1.21316	0.214487	-5.65611	1.54839e-08	7.05333e-08	TRUE	Down-regulated	T265_01126()
T265_01127	4.33182	-1.32536	1.52028	-0.871789	0.383324	0.464984	FALSE	Not significant	T265_01127(Big_5 domain-containing protein)
T265_01128	1028.71	-0.403384	0.104159	-3.87277	0.000107604	0.000292543	FALSE	Not significant	T265_01128(AN1-type domain-containing protein)
T265_01129	0.114362	1.04671	4.08046	0.256518	0.797551			Not significant	T265_01129()
T265_01130	0.114362	1.04671	4.08046	0.256518	0.797551			Not significant	T265_01130(OB domain-containing protein)
T265_01131	2815.88	0.499812	0.154036	3.24478	0.00117542	0.00265422	FALSE	Not significant	T265_01131(Filamin-A)
T265_01132	651.784	0.665108	0.171162	3.88585	0.000101974	0.000278079	FALSE	Not significant	T265_01132()
T265_01133	0							Not significant	T265_01133()
T265_01134	850.672	-0.0277939	0.133474	-0.208235	0.835046	0.872833	FALSE	Not significant	T265_01134(Bestrophin homolog)
T265_01135	681.275	0.936149	0.166038	5.63816	1.71879e-08	7.79341e-08	FALSE	Not significant	T265_01135(Glucosamine-6-phosphate isomerase)
T265_01136	2462.95	0.431485	0.102031	4.22897	2.34763e-05	7.01106e-05	FALSE	Not significant	T265_01136(SH3 domain-containing protein)
T265_01137	273.152	0.634942	0.231101	2.74747	0.00600567	0.0118122	FALSE	Not significant	T265_01137(Zinc finger protein)
T265_01138	0							Not significant	T265_01138(Transposase)
T265_01139	32.8894	1.9214	0.553099	3.47388	0.000512996	0.00123955	TRUE	Up-regulated	T265_01139(Sorting nexin-14)
T265_01140	0							Not significant	T265_01140(Secreted protein)
T265_01141	0							Not significant	T265_01141(Reverse transcriptase domain-containing protein)
T265_01142	0							Not significant	T265_01142(SCP domain-containing protein)
T265_01143	5.39012	-3.25248	1.36628	-2.38053	0.0172877	0.0309721	FALSE	Not significant	T265_01143(PhoLip_ATPase_N domain-containing protein)
T265_01144	234.417	-0.806254	0.252266	-3.19605	0.00139322	0.00310383	FALSE	Not significant	T265_01144(PhoLip_ATPase_C domain-containing protein)
T265_01145	0							Not significant	T265_01145()
T265_01146	523.767	-0.175157	0.149295	-1.17322	0.240706	0.31499	FALSE	Not significant	T265_01146()
T265_01147	1228.23	-0.69066	0.137923	-5.00757	5.51223e-07	2.05846e-06	FALSE	Not significant	T265_01147(One cut domain family member)
T265_01148	0							Not significant	T265_01148(DDE_Tnp_1_7 domain-containing protein)
T265_01149	616.511	-0.689403	0.174362	-3.95386	7.69014e-05	0.000213756	FALSE	Not significant	T265_01149(KIF-binding protein)
T265_01150	1195.5	-0.111773	0.122662	-0.911225	0.362177	0.443889	FALSE	Not significant	T265_01150(Mothers against decapentaplegic homolog)
T265_01151	0.11207	1.04671	4.08046	0.256518	0.797551			Not significant	T265_01151()
T265_01152	896.48	0.252004	0.204022	1.23518	0.216762	0.288731	FALSE	Not significant	T265_01152()
T265_01153	0							Not significant	T265_01153(Rad21_Rec8 domain-containing protein)
T265_01154	0							Not significant	T265_01154(Aminopeptidase)
T265_01155	0.441932	-1.71101	4.04343	-0.423158	0.67218			Not significant	T265_01155()
T265_01156	783.076	0.405525	0.133798	3.03087	0.00243847	0.00520271	FALSE	Not significant	T265_01156(ATP-dependent (S)-NAD(P)H-hydrate dehydratase)
T265_01157	2534.11	0.906654	0.174382	5.19924	2.00102e-07	7.91608e-07	FALSE	Not significant	T265_01157(BHLH domain-containing protein)
T265_01158	375.689	-0.214353	0.238662	-0.898144	0.369109	0.451188	FALSE	Not significant	T265_01158(Multidrug and toxin extrusion protein)
T265_01159	0.332826	1.04672	4.08046	0.256521	0.797548			Not significant	T265_01159(Interleukin-1 beta)
T265_01160	180.76	0.270377	0.187153	1.44468	0.148547	0.208112	FALSE	Not significant	T265_01160(Ras-associating domain-containing protein)
T265_01161	0							Not significant	T265_01161(Kinesin motor domain-containing protein)
T265_01162	0.107629	-0.876836	4.08046	-0.214887	0.829856		FALSE	Not significant	T265_01162(Peptidase A1 domain-containing protein)
T265_01163	13639.5	0.619912	0.0968802	6.39874	1.56662e-10	9.05902e-10	FALSE	Not significant	T265_01163(40S ribosomal protein S3a)
T265_01164	1978.39	0.246838	0.123631	1.99658	0.0458712	0.0738921	FALSE	Not significant	T265_01164(Palmitoyltransferase)
T265_01165	150.612	0.327471	0.272685	1.20092	0.229784	0.302752	FALSE	Not significant	T265_01165(DUF4209 domain-containing protein)
T265_01166	699.442	-0.0212197	0.135579	-0.156512	0.875629	0.905401	FALSE	Not significant	T265_01166(Aa_trans domain-containing protein)
T265_01167	533.52	0.188747	0.163689	1.15309	0.248875	0.323834	FALSE	Not significant	T265_01167(Low-density lipoprotein receptor domain class A)
T265_01168	709.131	-0.507807	0.161334	-3.14755	0.00164647	0.00362612	FALSE	Not significant	T265_01168(SET domain-containing protein)
T265_01169	0							Not significant	T265_01169(Protein yippee-like)
T265_01170	2627.88	-1.98677	0.129346	-15.3602	3.02855e-53	4.30213e-51	TRUE	Down-regulated	T265_01170()
T265_01171	0							Not significant	T265_01171()
T265_01172	499.662	0.406501	0.13439	3.02479	0.00248807	0.00529912	FALSE	Not significant	T265_01172(Reverse transcriptase domain-containing protein)
T265_01173	416.451	0.0423274	0.182088	0.232456	0.816184	0.856652	FALSE	Not significant	T265_01173(Oxidoreductase, short chain dehydrogenase/reductase family protein)
T265_01174	19.0188	3.43485	0.903748	3.80068	0.000144302	0.000383339	TRUE	Up-regulated	T265_01174(Usp domain-containing protein)
T265_01175	157.337	0.303762	0.208866	1.45434	0.145851	0.205001	FALSE	Not significant	T265_01175(Reverse transcriptase)
T265_01176	827.751	-0.132097	0.14562	-0.907138	0.364334	0.446055	FALSE	Not significant	T265_01176(Sec3-PIP2_bind domain-containing protein)
T265_01177	0.209329	-1.78633	4.03659	-0.442535	0.658102			Not significant	T265_01177(Profilin)
T265_01178	0.591333	-3.28993	3.95303	-0.832257	0.405264			Not significant	T265_01178()
T265_01179	467.927	0.870875	0.15174	5.73925	9.50964e-09	4.46569e-08	FALSE	Not significant	T265_01179(Ribosomal protein S11)
T265_01180	0							Not significant	T265_01180(Abhydrolase_4 domain-containing protein)
T265_01181	155.787	-1.43716	0.311925	-4.6074	4.07741e-06	1.37433e-05	TRUE	Down-regulated	T265_01181(Transporter, major facilitator family protein)
T265_01182	0							Not significant	T265_01182(Ribonucleotide reductase)
T265_01183	57.4924	1.81325	0.45371	3.9965	6.42856e-05	0.000180501	TRUE	Up-regulated	T265_01183(Solute carrier family 43 member 3)
T265_01184	0							Not significant	T265_01184(Transposase)
T265_01185	0							Not significant	T265_01185(TOBE_2 domain-containing protein)
T265_01186	0							Not significant	T265_01186(Telomerase catalytic subunit)
T265_01187	3356.25	0.717112	0.121015	5.92582	3.10743e-09	1.56109e-08	FALSE	Not significant	T265_01187(60S acidic ribosomal protein P2)
T265_01188	573.282	0.413805	0.15233	2.7165	0.00659762	0.012864	FALSE	Not significant	T265_01188(U6 small nuclear RNA (adenine-(43)-N(6))-methyltransferase)
T265_01189	0.313994	-2.37187	3.99374	-0.593897	0.552581			Not significant	T265_01189()
T265_01190	3082.91	0.0522491	0.127722	0.409085	0.682477	0.747113	FALSE	Not significant	T265_01190(Actin-related protein 2/3 complex subunit)
T265_01191	228.441	-0.948075	0.277265	-3.41938	0.000627634	0.00148987	FALSE	Not significant	T265_01191()
T265_01192	1254.43	-0.331262	0.183646	-1.80381	0.0712611	0.108971	FALSE	Not significant	T265_01192(O-acyltransferase)
T265_01193	1211.74	0.390389	0.131565	2.96728	0.00300445	0.00630194	FALSE	Not significant	T265_01193(LIM domain protein)
T265_01194	12.9948	0.203647	0.661014	0.308083	0.758019	0.809293	FALSE	Not significant	T265_01194(Type II toxin-antitoxin system HicA family toxin)
T265_01195	6030.59	1.72157	0.1174	14.6642	1.09337e-48	1.28305e-46	TRUE	Up-regulated	T265_01195(glutathione transferase)
T265_01196	19.1737	-0.567004	0.560336	-1.0119	0.311586	0.39074	FALSE	Not significant	T265_01196()
T265_01197	0							Not significant	T265_01197(Reverse transcriptase domain-containing protein)
T265_01198	339.712	-0.184686	0.282684	-0.65333	0.513543	0.592837	FALSE	Not significant	T265_01198(thiamine diphosphokinase)
T265_01199	215.733	0.324939	0.202761	1.60257	0.10903	0.158552	FALSE	Not significant	T265_01199(ACAS_N domain-containing protein)
T265_01200	2307.62	0.189085	0.140504	1.34576	0.178379	0.243739	FALSE	Not significant	T265_01200(TGc domain-containing protein)
T265_01201	0							Not significant	T265_01201(Bestrophin homolog)
T265_01202	3.25817	0.158696	1.57128	0.100998	0.919552	0.938256	FALSE	Not significant	T265_01202(Retrovirus-related Pol polyprotein from type-1 retrotransposable element R2)
T265_01203	494.538	0.32436	0.160884	2.01612	0.0437875	0.0708209	FALSE	Not significant	T265_01203(Homeobox domain-containing protein)
T265_01204	333.275	-0.21608	0.18623	-1.16029	0.245932	0.320662	FALSE	Not significant	T265_01204(HEAT repeat protein)
T265_01205	0.313994	-2.37187	3.99374	-0.593897	0.552581			Not significant	T265_01205(Ovule protein)
T265_01206	897.17	-0.640296	0.120734	-5.30335	1.13699e-07	4.63555e-07	FALSE	Not significant	T265_01206(Gamma-tubulin complex component)
T265_01207	0							Not significant	T265_01207(EGF-like domain-containing protein)
T265_01208	367.78	0.359937	0.164883	2.18299	0.0290365	0.0491345	FALSE	Not significant	T265_01208(Clathrin_bdg domain-containing protein)
T265_01209	639.52	0.942677	0.174673	5.39682	6.78336e-08	2.84954e-07	FALSE	Not significant	T265_01209(Amidase domain-containing protein)
T265_01210	1208.27	0.931066	0.122272	7.61474	2.64231e-14	2.24794e-13	FALSE	Not significant	T265_01210(Amidase domain-containing protein)
T265_01211	3634.22	0.915073	0.14626	6.25648	3.9377e-10	2.19131e-09	FALSE	Not significant	T265_01211(Mitochondrial carrier protein)
T265_01212	0							Not significant	T265_01212(Transposase)
T265_01213	842.092	0.483334	0.137966	3.50327	0.000459582	0.00112052	FALSE	Not significant	T265_01213(Sugar phosphate phosphatase)
T265_01214	29.886	-0.0428225	0.619475	-0.0691271	0.944888	0.957878	FALSE	Not significant	T265_01214(Eukaryotic translation initiation factor 5)
T265_01215	156.92	0.150409	0.229669	0.654897	0.512534	0.591925	FALSE	Not significant	T265_01215(Eukaryotic translation initiation factor 5)
T265_01216	1767.61	-0.356391	0.110188	-3.23438	0.00121907	0.00274304	FALSE	Not significant	T265_01216(LsmAD domain protein)
T265_01217	3798.71	-1.68227	0.148734	-11.3106	1.16336e-29	4.40689e-28	TRUE	Down-regulated	T265_01217(Protein FAM166B)
T265_01218	840.942	0.887734	0.110291	8.04905	8.34406e-16	8.32556e-15	FALSE	Not significant	T265_01218(Ubiquinone biosynthesis protein COQ4 homolog, mitochondrial)
T265_01219	0.340874	0	4.08046	0	1		FALSE	Not significant	T265_01219(Peptidase S1 domain-containing protein)
T265_01220	1047.17	0.191594	0.171488	1.11725	0.263889	0.340906	FALSE	Not significant	T265_01220(Rab-GAP TBC domain-containing protein)
T265_01221	681.788	1.29701	0.155122	8.36119	6.20877e-17	6.93173e-16	TRUE	Up-regulated	T265_01221(phosphatidylserine decarboxylase)
T265_01222	1541.41	0.689531	0.10196	6.76279	1.3536e-11	8.81388e-11	FALSE	Not significant	T265_01222(DUF3700 domain-containing protein)
T265_01223	632.046	0.659227	0.17669	3.73098	0.000190734	0.000495312	FALSE	Not significant	T265_01223(UDP-N-acetylglucosamine transporter)
T265_01224	1627.48	-2.61662	0.205335	-12.7432	3.40197e-37	2.32454e-35	TRUE	Down-regulated	T265_01224(Sperm-associated antigen 6)
T265_01225	697.178	-0.15611	0.167219	-0.93357	0.350526	0.432489	FALSE	Not significant	T265_01225(Arrestin domain protein)
T265_01226	937.445	0.183821	0.173305	1.06068	0.288834	0.366638	FALSE	Not significant	T265_01226(Reverse transcriptase domain-containing protein)
T265_01227	366.124	0.268519	0.170545	1.57448	0.115377	0.166727	FALSE	Not significant	T265_01227(DUF4338 domain-containing protein)
T265_01228	207.592	-0.102166	0.193857	-0.527019	0.598181	0.671445	FALSE	Not significant	T265_01228()
T265_01229	0							Not significant	T265_01229(Ovule protein)
T265_01230	246.313	0.115573	0.176452	0.654984	0.512478	0.591924	FALSE	Not significant	T265_01230(Disintegrin domain-containing protein)
T265_01231	84.774	0.233833	0.342247	0.68323	0.494462	0.574742	FALSE	Not significant	T265_01231(Retrovirus-related Pol polyprotein from transposon TNT 1-94)
T265_01232	0							Not significant	T265_01232(C2H2-type domain-containing protein)
T265_01233	5.14911	5.73686	1.52268	3.76761	0.00016482	0.000433787	TRUE	Up-regulated	T265_01233(G_PROTEIN_RECEP_F1_2 domain-containing protein)
T265_01234	0.740917	3.69891	3.91437	0.944957	0.344681			Not significant	T265_01234(G_PROTEIN_RECEP_F1_2 domain-containing protein)
T265_01235	1.72092	-0.24592	2.00904	-0.122407	0.902577		FALSE	Not significant	T265_01235(Transposase)
T265_01236	0.11207	1.04671	4.08046	0.256518	0.797551			Not significant	T265_01236()
T265_01237	0							Not significant	T265_01237()
T265_01238	0							Not significant	T265_01238()
T265_01239	0							Not significant	T265_01239()
T265_01240	798.267	0.949021	0.198194	4.78833	1.68173e-06	5.9333e-06	FALSE	Not significant	T265_01240(Thioredoxin domain-containing protein)
T265_01241	0.220247	-0.876828	4.08046	-0.214885	0.829857		FALSE	Not significant	T265_01241(SCP domain-containing protein)
T265_01242	2247.94	0.577534	0.115666	4.99313	5.941e-07	2.2094e-06	FALSE	Not significant	T265_01242(Integrase catalytic domain-containing protein)
T265_01243	448.264	0.975093	0.164524	5.92674	3.0901e-09	1.55311e-08	FALSE	Not significant	T265_01243()
T265_01244	1177.84	-0.111838	0.118239	-0.945858	0.344221	0.426268	FALSE	Not significant	T265_01244(Transmembrane protein 209)
T265_01245	0.209329	-1.78633	4.03659	-0.442535	0.658102			Not significant	T265_01245(Secreted protein)
T265_01246	803.868	0.302412	0.124822	2.42274	0.015404	0.0279123	FALSE	Not significant	T265_01246(Fatty acid synthase)
T265_01247	0.634084	-0.953483	3.71404	-0.256724	0.797392		FALSE	Not significant	T265_01247(Retrotransposon protein)
T265_01248	692.038	1.08202	0.159406	6.78784	1.13826e-11	7.47942e-11	TRUE	Up-regulated	T265_01248(Hydrolase_4 domain-containing protein)
T265_01249	0							Not significant	T265_01249(Heat shock protein 60)
T265_01250	0							Not significant	T265_01250(GCSAML)
T265_01251	655.054	-0.766773	0.289656	-2.64718	0.00811659	0.0155753	FALSE	Not significant	T265_01251(DnaK family protein)
T265_01252	1176.18	0.547297	0.1055	5.18763	2.12992e-07	8.39525e-07	FALSE	Not significant	T265_01252(GPN-loop GTPase 3)
T265_01253	0							Not significant	T265_01253(PHD domain-containing protein)
T265_01254	1292.01	-0.372388	0.105694	-3.52327	0.000426254	0.00104421	FALSE	Not significant	T265_01254(Suppressor of fused protein)
T265_01255	0							Not significant	T265_01255(Histone domain-containing protein)
T265_01256	113.519	0.310634	0.284414	1.09219	0.27475	0.351404	FALSE	Not significant	T265_01256()
T265_01257	0							Not significant	T265_01257(HTH_21 domain-containing protein)
T265_01258	0							Not significant	T265_01258(SAM-dependent methyltransferase)
T265_01259	2942.97	0.319519	0.0861246	3.70996	0.00020729	0.000534615	FALSE	Not significant	T265_01259(RNA helicase)
T265_01260	4.68831	-2.08523	1.29199	-1.61396	0.106536	0.155343	FALSE	Not significant	T265_01260()
T265_01261	3.09511	-2.21295	1.56369	-1.41521	0.157006	0.218489	FALSE	Not significant	T265_01261(Secreted protein)
T265_01262	468.241	-0.420674	0.186557	-2.25493	0.0241375	0.0416275	FALSE	Not significant	T265_01262(Bromodomain adjacent to zinc finger domain protein 2B)
T265_01263	20.5566	-2.48218	0.912441	-2.72038	0.00652079	0.0127211	FALSE	Not significant	T265_01263(Doublecortin domain-containing protein)
T265_01264	237.755	-1.12185	0.27238	-4.11868	3.81051e-05	0.000109995	TRUE	Down-regulated	T265_01264(Doublecortin domain-containing protein)
T265_01265	1184.02	0.843525	0.157388	5.35951	8.34457e-08	3.46892e-07	FALSE	Not significant	T265_01265(GrpE protein homolog)
T265_01266	2706.61	-0.113768	0.106059	-1.07269	0.28341	0.360558	FALSE	Not significant	T265_01266(GlcNAc kinase)
T265_01267	0							Not significant	T265_01267(DUF1330 domain-containing protein)
T265_01268	0							Not significant	T265_01268(Rho-GAP domain-containing protein)
T265_01269	510.835	1.39699	0.198771	7.02814	2.093e-12	1.47783e-11	TRUE	Up-regulated	T265_01269(N-acetyl-D-glucosamine kinase)
T265_01270	11.8026	-0.486172	0.843971	-0.576053	0.56458	0.640252	FALSE	Not significant	T265_01270(Uracil-DNA glycosylase)
T265_01271	302.609	-0.0561282	0.224359	-0.250171	0.802455	0.846026	FALSE	Not significant	T265_01271(EF-hand domain-containing protein)
T265_01272	896.452	-0.439592	0.120048	-3.66182	0.000250434	0.000635713	FALSE	Not significant	T265_01272(DUF5917 domain-containing protein)
T265_01273	17164.4	-0.222936	0.141904	-1.57103	0.116175	0.167819	FALSE	Not significant	T265_01273(urocanate hydratase)
T265_01274	379.617	0.366712	0.140589	2.60841	0.0090964	0.0172774	FALSE	Not significant	T265_01274(leucine--tRNA ligase)
T265_01275	33.2933	2.5825	0.769748	3.355	0.000793657	0.00184622	TRUE	Up-regulated	T265_01275(G_PROTEIN_RECEP_F1_2 domain-containing protein)
T265_01276	149.611	1.25866	0.274103	4.59191	4.39203e-06	1.47073e-05	TRUE	Up-regulated	T265_01276(Delta-like protein)
T265_01277	1775.63	0.239671	0.0956534	2.50562	0.0122239	0.0226439	FALSE	Not significant	T265_01277(Cap-specific mRNA (nucleoside-2'-O-)-methyltransferase 1)
T265_01278	558.988	0.438018	0.148944	2.94082	0.00327348	0.00681722	FALSE	Not significant	T265_01278(DUF4203 domain-containing protein)
T265_01279	0.107629	-0.876836	4.08046	-0.214887	0.829856		FALSE	Not significant	T265_01279()
T265_01280	11521.8	0.41171	0.0923342	4.45891	8.23776e-06	2.64451e-05	FALSE	Not significant	T265_01280(Heterogeneous nuclear ribonucleoprotein A1)
T265_01281	7.36864	-1.32887	0.946433	-1.40408	0.160294	0.222177	FALSE	Not significant	T265_01281(Transposase)
T265_01282	0							Not significant	T265_01282()
T265_01283	0							Not significant	T265_01283()
T265_01284	0							Not significant	T265_01284(Ovule protein)
T265_01285	0							Not significant	T265_01285()
T265_01286	1357.61	-0.504951	0.126661	-3.98663	6.70184e-05	0.00018754	FALSE	Not significant	T265_01286(Calcium-transporting ATPase)
T265_01287	1.74144	0.152156	2.06562	0.0736611	0.94128		FALSE	Not significant	T265_01287()
T265_01288	21.4309	1.85678	0.668274	2.77847	0.00546152	0.0108587	FALSE	Not significant	T265_01288()
T265_01289	0							Not significant	T265_01289()
T265_01290	1767.32	-0.435837	0.110431	-3.94668	7.92425e-05	0.000219472	FALSE	Not significant	T265_01290(PID domain-containing protein)
T265_01291	1.40859	-0.377838	2.59404	-0.145656	0.884193		FALSE	Not significant	T265_01291()
T265_01292	0							Not significant	T265_01292()
T265_01293	2062.61	-0.446028	0.101095	-4.41197	1.02435e-05	3.23739e-05	FALSE	Not significant	T265_01293(Enhancer of polycomb-like protein)
T265_01294	0.104665	-0.876836	4.08046	-0.214887	0.829856		FALSE	Not significant	T265_01294()
T265_01295	719.322	0.035033	0.137584	0.25463	0.799009	0.843216	FALSE	Not significant	T265_01295(DUF3883 domain-containing protein)
T265_01296	0.104665	-0.876836	4.08046	-0.214887	0.829856		FALSE	Not significant	T265_01296()
T265_01297	0							Not significant	T265_01297(Secreted protein)
T265_01298	723.906	-0.753265	0.152203	-4.94908	7.45634e-07	2.73154e-06	FALSE	Not significant	T265_01298(VPS9 domain-containing protein)
T265_01299	0.221991	0.0849286	4.08046	0.0208135	0.983394		FALSE	Not significant	T265_01299(Zf-RVT domain-containing protein)
T265_01300	760.777	-0.00695988	0.127047	-0.0547819	0.956312	0.966518	FALSE	Not significant	T265_01300(RAB3GAP2_N domain-containing protein)
T265_01301	677.01	-1.66942	0.164557	-10.1449	3.49138e-24	7.70739e-23	TRUE	Down-regulated	T265_01301(Coiled-coil domain-containing protein 96)
T265_01302	0.680311	0	4.08046	0	1		FALSE	Not significant	T265_01302()
T265_01303	1613.94	-0.00873987	0.103318	-0.0845916	0.932586	0.948577	FALSE	Not significant	T265_01303(Protein FAM91A1)
T265_01304	2172.03	0.252635	0.0913227	2.7664	0.00566785	0.0112131	FALSE	Not significant	T265_01304(RNA helicase)
T265_01305	0.326092	-0.876821	4.08046	-0.214883	0.829858		FALSE	Not significant	T265_01305(HECT domain-containing protein)
T265_01306	196.225	0.370786	0.27249	1.36073	0.173598	0.238111	FALSE	Not significant	T265_01306(Transposase)
T265_01307	1708.63	-1.06519	0.128997	-8.25744	1.4883e-16	1.61973e-15	TRUE	Down-regulated	T265_01307(Microtubule-associated protein)
T265_01308	0							Not significant	T265_01308(Reverse transcriptase domain-containing protein)
T265_01309	1055.33	0.679567	0.145971	4.65548	3.2323e-06	1.10291e-05	FALSE	Not significant	T265_01309(Mitogen-activated protein kinase)
T265_01310	5.32695	0.190568	1.09205	0.174505	0.861468	0.894614	FALSE	Not significant	T265_01310(G_PROTEIN_RECEP_F1_2 domain-containing protein)
T265_01311	0							Not significant	T265_01311()
T265_01312	401.022	0.605614	0.190241	3.18341	0.0014555	0.00323326	FALSE	Not significant	T265_01312(Protein kinase domain-containing protein)
T265_01313	0							Not significant	T265_01313(Secreted protein)
T265_01314	477.361	0.291917	0.158087	1.84656	0.0648115	0.100374	FALSE	Not significant	T265_01314(PseudoU_synth_2 domain-containing protein)
T265_01315	1.39533	-3.80612	2.94572	-1.29208	0.196328			Not significant	T265_01315(Transposase)
T265_01316	0.216861	-0.876828	4.08046	-0.214885	0.829857		FALSE	Not significant	T265_01316()
T265_01317	0							Not significant	T265_01317()
T265_01318	101.196	0.532501	0.280253	1.90007	0.0574236	0.0900428	FALSE	Not significant	T265_01318(Spectrin repeat-containing domain protein)
T265_01319	0							Not significant	T265_01319(THAP-type domain-containing protein)
T265_01320	0							Not significant	T265_01320(Secreted protein)
T265_01321	0							Not significant	T265_01321(Transposase)
T265_01322	0.122411	0	4.08046	0	1		FALSE	Not significant	T265_01322()
T265_01323	1175.97	-0.442172	0.120453	-3.67091	0.000241689	0.000616122	FALSE	Not significant	T265_01323(type II protein arginine methyltransferase)
T265_01324	0							Not significant	T265_01324(Histone acetyltransferase)
T265_01325	368.222	0.190963	0.178186	1.07171	0.283851	0.361034	FALSE	Not significant	T265_01325(RING-type domain-containing protein)
T265_01326	2.64962	-1.85417	1.73195	-1.07057	0.284364	0.361559	FALSE	Not significant	T265_01326(Ovule protein)
T265_01327	5401.69	0.213855	0.0897961	2.38156	0.0172394	0.0309061	FALSE	Not significant	T265_01327(C-CAP/cofactor C-like domain-containing protein)
T265_01328	10142.6	0.628402	0.0904042	6.95102	3.62644e-12	2.50326e-11	FALSE	Not significant	T265_01328(Ribosomal protein)
T265_01329	1166.47	0.650265	0.0994268	6.54013	6.14634e-11	3.72159e-10	FALSE	Not significant	T265_01329(alpha-1,2-Mannosidase)
T265_01330	0.593799	1.99365	4.03334	0.494291	0.6211			Not significant	T265_01330()
T265_01331	1108.39	0.0902318	0.145249	0.621222	0.534454	0.612003	FALSE	Not significant	T265_01331(Cactin)
T265_01332	0							Not significant	T265_01332()
T265_01333	0							Not significant	T265_01333(Secreted protein)
T265_01334	514.438	-0.552153	0.141056	-3.91443	9.06185e-05	0.000248936	FALSE	Not significant	T265_01334(Cell division control protein)
T265_01335	1406.2	-1.44919	0.169173	-8.56628	1.06883e-17	1.30533e-16	TRUE	Down-regulated	T265_01335(Protein kinase domain-containing protein)
T265_01336	7597.07	-1.09078	0.131549	-8.29181	1.11542e-16	1.22878e-15	TRUE	Down-regulated	T265_01336(Protein kinase domain-containing protein)
T265_01337	611.129	-1.0544	0.182238	-5.78583	7.21535e-09	3.44829e-08	TRUE	Down-regulated	T265_01337(C2H2-type domain-containing protein)
T265_01338	6.19767	-0.330508	1.13066	-0.292314	0.770046	0.819702	FALSE	Not significant	T265_01338(TWiK family of potassium channels protein 7)
T265_01339	1293.23	0.258011	0.190243	1.35622	0.175029	0.239829	FALSE	Not significant	T265_01339(UBX domain-containing protein)
T265_01340	0.121692	0	4.08046	0	1		FALSE	Not significant	T265_01340(PAS domain-containing protein)
T265_01341	0.209329	-1.78633	4.03659	-0.442535	0.658102			Not significant	T265_01341(Zinc finger, C2H2 type)
T265_01342	0.53518	-3.13985	3.95807	-0.793278	0.427616			Not significant	T265_01342(Reverse transcriptase domain-containing protein)
T265_01343	1130.42	-0.833696	0.136105	-6.12539	9.04632e-10	4.81341e-09	FALSE	Not significant	T265_01343(Host cell factor 1)
T265_01344	0							Not significant	T265_01344()
T265_01345	450.232	-0.323032	0.133597	-2.41797	0.0156075	0.0282526	FALSE	Not significant	T265_01345(CNH domain-containing protein)
T265_01346	1.19296	-3.77188	2.65143	-1.42258	0.154857			Not significant	T265_01346(Ephrin RBD domain-containing protein)
T265_01347	1226.82	0.862663	0.158016	5.45933	4.7794e-08	2.05653e-07	FALSE	Not significant	T265_01347(SAM domain-containing protein)
T265_01348	0							Not significant	T265_01348(Transcriptional regulator)
T265_01349	906.678	-0.127497	0.138877	-0.918054	0.358591	0.440777	FALSE	Not significant	T265_01349(Reverse transcriptase domain-containing protein)
T265_01350	0.122411	0	4.08046	0	1		FALSE	Not significant	T265_01350(Alpha-amylase)
T265_01351	1018.3	0.258931	0.122667	2.11085	0.0347853	0.0577668	FALSE	Not significant	T265_01351(mRNA stability protein)
T265_01352	0							Not significant	T265_01352()
T265_01353	0							Not significant	T265_01353(MBL fold metallo-hydrolase)
T265_01354	1800.88	-0.869286	0.120932	-7.18824	6.56325e-13	4.87323e-12	FALSE	Not significant	T265_01354(poly(A)-specific ribonuclease)
T265_01355	0.322886	-2.40856	3.99158	-0.603411	0.546235			Not significant	T265_01355()
T265_01356	148.392	0.410379	0.213671	1.92061	0.0547807	0.0864259	FALSE	Not significant	T265_01356(BTB domain-containing protein)
T265_01357	16.7565	0.414338	0.543843	0.761871	0.446137	0.526623	FALSE	Not significant	T265_01357(dUTPase domain-containing protein)
T265_01358	206.806	-0.152716	0.21149	-0.722099	0.470234	0.550911	FALSE	Not significant	T265_01358(Zinc finger, C2H2 type)
T265_01359	0.429577	-2.346	3.9953	-0.58719	0.557076			Not significant	T265_01359()
T265_01360	329.852	0.025573	0.166919	0.153206	0.878236	0.90714	FALSE	Not significant	T265_01360(Aspartate aminotransferase)
T265_01361	0							Not significant	T265_01361(Transposase)
T265_01362	905.383	-0.321702	0.124918	-2.5753	0.0100154	0.0188636	FALSE	Not significant	T265_01362(Asp_protease domain-containing protein)
T265_01363	3.19045	-0.594419	1.57089	-0.378397	0.705136	0.766322	FALSE	Not significant	T265_01363(DUF4408 domain-containing protein)
T265_01364	1452.59	2.57408	0.240568	10.7	1.01795e-26	2.86192e-25	TRUE	Up-regulated	T265_01364()
T265_01365	1223.39	0.680881	0.141427	4.81437	1.47662e-06	5.2543e-06	FALSE	Not significant	T265_01365(Nudix hydrolase domain-containing protein)
T265_01366	1494.25	-0.485121	0.129771	-3.73829	0.000185273	0.000482675	FALSE	Not significant	T265_01366(WD repeat and SOCS box-containing protein 1)
T265_01367	0							Not significant	T265_01367(GST_C domain-containing protein)
T265_01368	1248.72	-0.449614	0.121284	-3.70711	0.000209641	0.000540293	FALSE	Not significant	T265_01368(DDHD domain-containing protein)
T265_01369	1272.75	-0.377321	0.137181	-2.75053	0.00594985	0.0117131	FALSE	Not significant	T265_01369(ANAPC4_WD40 domain-containing protein)
T265_01370	462.947	1.43966	0.209091	6.88535	5.76468e-12	3.89947e-11	TRUE	Up-regulated	T265_01370(Hydrocephalus-inducing protein homolog)
T265_01371	4513.24	-1.56364	0.19325	-8.09127	5.90442e-16	5.99663e-15	TRUE	Down-regulated	T265_01371(RIB43A-like with coiled-coils protein 2)
T265_01372	485.198	-1.18428	0.176151	-6.72308	1.77929e-11	1.14613e-10	TRUE	Down-regulated	T265_01372(Breast cancer type 1 susceptibility protein homolog)
T265_01373	2926.16	0.697696	0.110329	6.32374	2.55299e-10	1.44911e-09	FALSE	Not significant	T265_01373(Proteasome subunit beta)
T265_01374	875.849	0.362404	0.121124	2.99201	0.00277149	0.00584509	FALSE	Not significant	T265_01374(Hepatocellular carcinoma-associated antigen 59)
T265_01375	0.693102	2.96986	3.97161	0.747771	0.454598			Not significant	T265_01375(ANK_REP_REGION domain-containing protein)
T265_01376	6.65606	0.464572	0.958957	0.484455	0.628063	0.699172	FALSE	Not significant	T265_01376(Immunoglobulin I-set domain protein)
T265_01377	603.998	-1.18174	0.226641	-5.21416	1.84653e-07	7.34528e-07	TRUE	Down-regulated	T265_01377(Tetratricopeptide repeat protein 21B)
T265_01378	563.561	0.719688	0.130171	5.52878	3.22471e-08	1.41693e-07	FALSE	Not significant	T265_01378(WD domain, G-beta repeat protein)
T265_01379	1264.31	0.49678	0.112572	4.41299	1.01952e-05	3.22307e-05	FALSE	Not significant	T265_01379(Leuk-A4-hydro_C domain-containing protein)
T265_01380	110.994	0.75049	0.299879	2.50264	0.012327	0.0228233	FALSE	Not significant	T265_01380(G_PROTEIN_RECEP_F1_2 domain-containing protein)
T265_01381	0							Not significant	T265_01381(28S ribosomal protein S24, mitochondrial)
T265_01382	0.543121	1.91826	3.98455	0.481425	0.630214			Not significant	T265_01382(GIY-YIG domain-containing protein)
T265_01383	59.4591	1.60377	0.43043	3.72597	0.000194568	0.000504457	TRUE	Up-regulated	T265_01383(Ig-like domain-containing protein)
T265_01384	0.430515	-2.82475	3.97049	-0.711435	0.476815			Not significant	T265_01384(TMV resistance protein N-like)
T265_01385	2599.64	-0.215448	0.105736	-2.03761	0.0415893	0.0677119	FALSE	Not significant	T265_01385(HECT-type E3 ubiquitin transferase)
T265_01386	0.104665	-0.876836	4.08046	-0.214887	0.829856		FALSE	Not significant	T265_01386(Reverse transcriptase domain-containing protein)
T265_01387	970.233	-0.0137153	0.12819	-0.106992	0.914795	0.935015	FALSE	Not significant	T265_01387(Reverse transcriptase domain-containing protein)
T265_01388	0.197111	-1.71102	4.04343	-0.423162	0.672177			Not significant	T265_01388(Cysteine proteinase inhibitor)
T265_01389	1478.13	0.613323	0.114972	5.33455	9.57817e-08	3.9483e-07	FALSE	Not significant	T265_01389(CS domain-containing protein)
T265_01390	534.341	0.445752	0.160994	2.76874	0.00562733	0.0111473	FALSE	Not significant	T265_01390(C4H2-type domain-containing protein)
T265_01391	394.856	0.080106	0.160171	0.500128	0.616985	0.688829	FALSE	Not significant	T265_01391(Neur_chan_LBD domain-containing protein)
T265_01392	270.681	-0.537419	0.27385	-1.96246	0.0497089	0.079352	FALSE	Not significant	T265_01392()
T265_01393	3222.79	0.469171	0.10904	4.30275	1.68691e-05	5.15916e-05	FALSE	Not significant	T265_01393(FERM central domain protein)
T265_01394	0							Not significant	T265_01394()
T265_01395	0							Not significant	T265_01395()
T265_01396	700.711	-0.355483	0.125375	-2.83535	0.00457752	0.00926966	FALSE	Not significant	T265_01396(EGF-like domain-containing protein)
T265_01397	0							Not significant	T265_01397()
T265_01398	0.0985555	-0.876836	4.08046	-0.214887	0.829856		FALSE	Not significant	T265_01398(Secreted protein)
T265_01399	0							Not significant	T265_01399(Transposase)
T265_01400	2.20289	-4.24859	2.06599	-2.05644	0.0397402	0.0649955	FALSE	Not significant	T265_01400(Movement protein)
T265_01401	473.256	-2.77939	0.192098	-14.4687	1.91177e-47	2.04351e-45	TRUE	Down-regulated	T265_01401()
T265_01402	69.0782	-0.955237	0.335837	-2.84434	0.0044503	0.00903111	FALSE	Not significant	T265_01402()
T265_01403	147.117	0.922592	0.223628	4.12557	3.69813e-05	0.000107009	FALSE	Not significant	T265_01403(SPATA6 domain-containing protein)
T265_01404	109.248	0.376878	0.30089	1.25254	0.210371	0.281434	FALSE	Not significant	T265_01404(TAFII28 domain-containing protein)
T265_01405	972.613	-0.675054	0.164004	-4.11609	3.8536e-05	0.00011115	FALSE	Not significant	T265_01405(Zinc finger, C3HC4 type)
T265_01406	709.533	-0.758891	0.153172	-4.95449	7.25205e-07	2.66032e-06	FALSE	Not significant	T265_01406(SAC domain-containing protein)
T265_01407	0							Not significant	T265_01407(Reverse transcriptase domain-containing protein)
T265_01408	0.22414	1.96816	4.03556	0.487704	0.625759			Not significant	T265_01408(CLU_N domain-containing protein)
T265_01409	15.4832	1.67721	0.904235	1.85484	0.0636192	0.0987112	FALSE	Not significant	T265_01409(G_PROTEIN_RECEP_F1_2 domain-containing protein)
T265_01410	1104.53	-0.32492	0.178456	-1.82073	0.0686482	0.105468	FALSE	Not significant	T265_01410(Structural maintenance of chromosomes protein 3)
T265_01411	356.007	-0.306021	0.185938	-1.64582	0.0998001	0.14679	FALSE	Not significant	T265_01411(EGF-like domain-containing protein)
T265_01412	0							Not significant	T265_01412(Sen15 domain-containing protein)
T265_01413	188.479	-0.0781314	0.222623	-0.350958	0.72562	0.782988	FALSE	Not significant	T265_01413(Protein kinase domain-containing protein)
T265_01414	20.938	-0.666333	0.644076	-1.03456	0.300876	0.37938	FALSE	Not significant	T265_01414(Protein kinase domain-containing protein)
T265_01415	0							Not significant	T265_01415(Secreted protein)
T265_01416	0.868568	-1.49159	3.27571	-0.455347	0.648859			Not significant	T265_01416()
T265_01417	329.883	0.682538	0.153198	4.45527	8.37888e-06	2.68502e-05	FALSE	Not significant	T265_01417(Reverse transcriptase domain-containing protein)
T265_01418	937.201	-1.10716	0.187596	-5.90181	3.59528e-09	1.79117e-08	TRUE	Down-regulated	T265_01418(EST1_DNA_bind domain-containing protein)
T265_01419	0							Not significant	T265_01419(Reverse transcriptase domain-containing protein)
T265_01420	1498.06	0.606813	0.141288	4.29486	1.74803e-05	5.33402e-05	FALSE	Not significant	T265_01420(J domain-containing protein)
T265_01421	7193.9	1.51973	0.10185	14.9213	2.39579e-50	2.97298e-48	TRUE	Up-regulated	T265_01421(ATPase protein 9)
T265_01422	0							Not significant	T265_01422(Reverse transcriptase domain-containing protein)
T265_01423	1684.25	-0.575509	0.115926	-4.96445	6.88955e-07	2.53595e-06	FALSE	Not significant	T265_01423(FYVE zinc finger)
T265_01424	0							Not significant	T265_01424()
T265_01425	975.321	-0.0393224	0.121439	-0.323804	0.746086	0.799161	FALSE	Not significant	T265_01425(Leucine-rich repeat protein soc-2 homolog)
T265_01426	0.965695	-3.9921	3.62246	-1.10204	0.270444			Not significant	T265_01426()
T265_01427	12.7362	2.43973	0.905242	2.69511	0.00703659	0.0136582	FALSE	Not significant	T265_01427(PH domain-containing protein)
T265_01428	0							Not significant	T265_01428(Secreted protein)
T265_01429	453.173	-0.464977	0.176725	-2.63108	0.00851144	0.0162608	FALSE	Not significant	T265_01429(AAA domain-containing protein)
T265_01430	1125.82	-0.0881493	0.146079	-0.603436	0.546219	0.623425	FALSE	Not significant	T265_01430(Early endosome antigen 1)
T265_01431	0.104665	-0.876836	4.08046	-0.214887	0.829856		FALSE	Not significant	T265_01431(Telomere_reg-2 domain-containing protein)
T265_01432	228.896	0.497236	0.183153	2.71488	0.00663007	0.0129226	FALSE	Not significant	T265_01432(WD_REPEATS_REGION domain-containing protein)
T265_01433	8.13734	0.554189	1.21082	0.457696	0.647171	0.715892	FALSE	Not significant	T265_01433(DUF5725 domain-containing protein)
T265_01434	4.40507	0.406622	1.75631	0.231521	0.81691	0.857327	FALSE	Not significant	T265_01434()
T265_01435	36.9174	0.83797	0.431244	1.94314	0.0519989	0.0826044	FALSE	Not significant	T265_01435(Integrase)
T265_01436	19.2901	-0.0508151	0.632538	-0.0803353	0.935971	0.951124	FALSE	Not significant	T265_01436()
T265_01437	426.518	0.404502	0.205692	1.96654	0.0492364	0.0787024	FALSE	Not significant	T265_01437(GYF domain-containing protein)
T265_01438	797.917	0.562444	0.143652	3.91532	9.02856e-05	0.000248084	FALSE	Not significant	T265_01438(alpha-1,2-Mannosidase)
T265_01439	625.148	0.236521	0.139176	1.69944	0.0892368	0.132865	FALSE	Not significant	T265_01439(tRNA (guanine-N(7)-)-methyltransferase)
T265_01440	955.394	-0.462067	0.146677	-3.15023	0.0016314	0.00359661	FALSE	Not significant	T265_01440(RBR-type E3 ubiquitin transferase)
T265_01441	1630.25	0.642887	0.135941	4.72917	2.25436e-06	7.83583e-06	FALSE	Not significant	T265_01441(IRS-type PTB domain-containing protein)
T265_01442	7.90987	-0.875446	0.887283	-0.986659	0.32381	0.404051	FALSE	Not significant	T265_01442(KH_dom_type_1 domain-containing protein)
T265_01443	1886.32	0.225504	0.173639	1.29869	0.194049	0.262197	FALSE	Not significant	T265_01443()
T265_01444	12233.2	0.326329	0.175391	1.86057	0.0628044	0.0976293	FALSE	Not significant	T265_01444(Peptidase A1 domain-containing protein)
T265_01445	1053.17	0.919231	0.16854	5.45409	4.92253e-08	2.11307e-07	FALSE	Not significant	T265_01445(Long-chain specific acyl-CoA dehydrogenase, mitochondrial)
T265_01446	1014.49	0.768422	0.142298	5.4001	6.66028e-08	2.80438e-07	FALSE	Not significant	T265_01446(Glutamyl-tRNA(Gln) amidotransferase subunit B, mitochondrial)
T265_01447	1190.36	0.90401	0.144164	6.27072	3.59373e-10	2.00402e-09	FALSE	Not significant	T265_01447(Protocadherin-1)
T265_01448	648.182	-0.967423	0.128878	-7.50652	6.07196e-14	4.96237e-13	FALSE	Not significant	T265_01448(LMBR1-like region)
T265_01449	131.921	0.247537	0.257489	0.961349	0.336377	0.417608	FALSE	Not significant	T265_01449(Reverse transcriptase domain-containing protein)
T265_01450	51.3128	-0.0349563	0.341399	-0.102392	0.918446	0.93764	FALSE	Not significant	T265_01450()
T265_01451	6078.51	0.674255	0.0950637	7.09267	1.31553e-12	9.52543e-12	FALSE	Not significant	T265_01451(40S ribosomal protein S18)
T265_01452	237.781	-3.40473	0.286224	-11.8953	1.2515e-32	6.03177e-31	TRUE	Down-regulated	T265_01452(Tektin)
T265_01453	6.97085	-0.464097	1.01086	-0.459111	0.646154	0.715182	FALSE	Not significant	T265_01453(Cadherin domain-containing protein)
T265_01454	1610.57	-1.58778	0.188641	-8.41693	3.8649e-17	4.39215e-16	TRUE	Down-regulated	T265_01454(LRRcap domain-containing protein)
T265_01455	0							Not significant	T265_01455(Transposase)
T265_01456	0							Not significant	T265_01456()
T265_01457	1.52973	1.56655	2.5711	0.609291	0.542332			Not significant	T265_01457(Retrotrans_gag domain-containing protein)
T265_01458	4199.26	-0.311361	0.10491	-2.96788	0.00299865	0.00629221	FALSE	Not significant	T265_01458(non-specific serine/threonine protein kinase)
T265_01459	996.772	-0.115393	0.111532	-1.03461	0.30085	0.37938	FALSE	Not significant	T265_01459(Caspase domain protein)
T265_01460	7.76552	0.973787	1.0065	0.967496	0.333296	0.414355	FALSE	Not significant	T265_01460(Cyclic nucleotide-binding domain-containing protein)
T265_01461	0.409931	0.0328239	4.00388	0.00819801	0.993459		FALSE	Not significant	T265_01461(Ion_trans_N domain-containing protein)
T265_01462	344.729	0.209331	0.212812	0.983644	0.32529	0.405571	FALSE	Not significant	T265_01462(Cilia- and flagella-associated protein 43)
T265_01463	32.0267	-2.22399	0.603494	-3.68519	0.000228536	0.000585079	TRUE	Down-regulated	T265_01463(DDE_Tnp_1_7 domain-containing protein)
T265_01464	1247.6	-0.672889	0.114603	-5.87146	4.31964e-09	2.1246e-08	FALSE	Not significant	T265_01464(Phosphodiesterase)
T265_01465	456.859	0.932874	0.156998	5.94197	2.8162e-09	1.4214e-08	FALSE	Not significant	T265_01465()
T265_01466	1295.07	0.404352	0.108471	3.72775	0.000193195	0.000501137	FALSE	Not significant	T265_01466(WD40 repeat-containing protein SMU1)
T265_01467	0.343086	2.58083	3.99147	0.646587	0.5179			Not significant	T265_01467()
T265_01468	0							Not significant	T265_01468()
T265_01469	0							Not significant	T265_01469(Peptidase A1 domain-containing protein)
T265_01470	2.91872	0.408092	1.7873	0.228328	0.819391	0.859433	FALSE	Not significant	T265_01470(Short chain dehydrogenase)
T265_01471	544.643	0.335151	0.144244	2.3235	0.0201522	0.0355845	FALSE	Not significant	T265_01471(NADPH-dependent diflavin oxidoreductase 1)
T265_01472	6.41939	-0.353293	1.01169	-0.349211	0.726931	0.784089	FALSE	Not significant	T265_01472()
T265_01473	0							Not significant	T265_01473()
T265_01474	336.682	2.72364	0.494728	5.50532	3.68494e-08	1.60608e-07	TRUE	Up-regulated	T265_01474(Dynein light chain)
T265_01475	4116.82	1.35727	0.477129	2.84466	0.00444588	0.00902383	TRUE	Up-regulated	T265_01475(Dynein light chain)
T265_01476	16.7957	1.7316	0.939232	1.84364	0.0652359	0.100944	FALSE	Not significant	T265_01476(Dynein light chain)
T265_01477	2327.97	0.711025	0.227503	3.12534	0.00177598	0.00388363	FALSE	Not significant	T265_01477(Dynein light chain)
T265_01478	22.8713	0.0217262	0.595451	0.0364869	0.970894	0.978708	FALSE	Not significant	T265_01478(Dynein light chain)
T265_01479	18.3647	-4.59971	0.946384	-4.8603	1.17207e-06	4.20528e-06	TRUE	Down-regulated	T265_01479(Dynein light chain)
T265_01480	595.156	0.721428	0.13037	5.53369	3.13556e-08	1.38113e-07	FALSE	Not significant	T265_01480(NIF3-like protein 1)
T265_01481	545.298	0.366768	0.130168	2.81765	0.00483766	0.00974027	FALSE	Not significant	T265_01481(HAUS augmin-like complex subunit 3)
T265_01482	0							Not significant	T265_01482(PEROXIDASE_4 domain-containing protein)
T265_01483	4673.75	-2.79671	0.167689	-16.678	1.896e-62	3.86212e-60	TRUE	Down-regulated	T265_01483(NAD(P)-bd_dom domain-containing protein)
T265_01484	20151.1	-2.7765	0.150811	-18.4105	1.08186e-75	3.89324e-73	TRUE	Down-regulated	T265_01484(C-type lectin domain-containing protein)
T265_01485	1303.87	-0.421666	0.145464	-2.89877	0.00374635	0.00771863	FALSE	Not significant	T265_01485(UDP-N-acetylglucosamine--dolichyl-phosphate N-acetylglucosaminephosphotransferase)
T265_01486	0							Not significant	T265_01486(Secreted protein)
T265_01487	650.881	0.848854	0.141317	6.00673	1.89305e-09	9.70897e-09	FALSE	Not significant	T265_01487(PMP-22/EMP/MP20/Claudin tight junction)
T265_01488	879.205	0.479674	0.1555	3.08472	0.00203746	0.00441164	FALSE	Not significant	T265_01488(Exonuclease domain-containing protein)
T265_01489	0.103355	1.04671	4.08046	0.256518	0.797551			Not significant	T265_01489(Rep-A_N domain-containing protein)
T265_01490	10.0645	0.431325	0.825074	0.522771	0.601134	0.674339	FALSE	Not significant	T265_01490(Histidine kinase)
T265_01491	369.493	0.47018	0.192908	2.43733	0.014796	0.02691	FALSE	Not significant	T265_01491()
T265_01492	1388.69	0.872185	0.131261	6.64465	3.03947e-11	1.89897e-10	FALSE	Not significant	T265_01492(Enkurin domain-containing protein)
T265_01493	2249.11	-0.966957	0.126238	-7.65981	1.86212e-14	1.60828e-13	FALSE	Not significant	T265_01493(PHTF1-2_N domain-containing protein)
T265_01494	0.588198	-0.876812	4.08046	-0.214881	0.82986		FALSE	Not significant	T265_01494(Guanine nucleotide-binding protein G(Q) subunit alpha)
T265_01495	1060.24	0.204955	0.142119	1.44213	0.149265	0.208982	FALSE	Not significant	T265_01495(eIF-2B GDP-GTP exchange factor subunit epsilon)
T265_01496	0							Not significant	T265_01496(DUF4277 domain-containing protein)
T265_01497	69.4572	-0.793182	0.391152	-2.02781	0.0425795	0.0690845	FALSE	Not significant	T265_01497(Reverse transcriptase domain-containing protein)
T265_01498	0							Not significant	T265_01498()
T265_01499	426.687	0.0308679	0.14865	0.207654	0.835499	0.873189	FALSE	Not significant	T265_01499(HMG box domain-containing protein)
T265_01500	0							Not significant	T265_01500(Transposase)
T265_01501	672.782	-0.398086	0.148147	-2.68709	0.00720773	0.0139553	FALSE	Not significant	T265_01501(Intraflagellar transport protein 46 homolog)
T265_01502	747.749	0.804241	0.175055	4.59423	4.34348e-06	1.45538e-05	FALSE	Not significant	T265_01502(Beta-lactamase domain-containing protein)
T265_01503	0							Not significant	T265_01503(SCP domain-containing protein)
T265_01504	143.085	2.33845	0.339771	6.88243	5.8839e-12	3.97762e-11	TRUE	Up-regulated	T265_01504(Tetraspanin)
T265_01505	1232.78	-0.129456	0.150763	-0.858669	0.390523	0.471862	FALSE	Not significant	T265_01505(AN1-like Zinc finger)
T265_01506	2.25673	-2.05273	2.21054	-0.928608	0.353092	0.435059	FALSE	Not significant	T265_01506(EVE domain-containing protein)
T265_01507	991.315	0.261868	0.113992	2.29724	0.0216049	0.0378278	FALSE	Not significant	T265_01507(Btz domain-containing protein)
T265_01508	0							Not significant	T265_01508(NTP_transf_3 domain-containing protein)
T265_01509	1506.99	0.104778	0.130209	0.804693	0.420997	0.500936	FALSE	Not significant	T265_01509()
T265_01510	79.5471	-1.17254	0.345018	-3.39849	0.0006776	0.0015955	TRUE	Down-regulated	T265_01510(Protein kinase domain-containing protein)
T265_01511	3.71849	-1.32575	1.28554	-1.03128	0.302409	0.381091	FALSE	Not significant	T265_01511(Protein kinase domain-containing protein)
T265_01512	676.25	-0.0863156	0.132401	-0.651923	0.514451	0.593631	FALSE	Not significant	T265_01512(Nucleotid_trans domain-containing protein)
T265_01513	1865.66	-0.0574009	0.118718	-0.483505	0.628737	0.69985	FALSE	Not significant	T265_01513(Non-specific serine/threonine protein kinase)
T265_01514	2.31928	-2.97392	1.84034	-1.61596	0.106103	0.154796	FALSE	Not significant	T265_01514(Transcriptional regulator)
T265_01515	422.551	-0.998131	0.161521	-6.17958	6.42713e-10	3.49031e-09	FALSE	Not significant	T265_01515(KIAA1549 like)
T265_01516	2094.78	-1.66399	0.140909	-11.8089	3.51076e-32	1.64078e-30	TRUE	Down-regulated	T265_01516(Ubiquitin carboxyl-terminal hydrolase)
T265_01517	799.148	0.96437	0.113246	8.51569	1.65597e-17	1.96676e-16	FALSE	Not significant	T265_01517()
T265_01518	296.681	0.728758	0.214192	3.40236	0.000668058	0.00157578	FALSE	Not significant	T265_01518(RIC3 domain-containing protein)
T265_01519	360.584	0.03341	0.206879	0.161495	0.871703	0.902292	FALSE	Not significant	T265_01519(Diacylglycerol kinase)
T265_01520	623.691	0.936778	0.138849	6.74675	1.51194e-11	9.79765e-11	FALSE	Not significant	T265_01520(Glycosyltransferase-like protein LARGE2)
T265_01521	4.82963	0.485765	1.02505	0.473896	0.635574	0.705569	FALSE	Not significant	T265_01521(Galectin)
T265_01522	1.62897	-1.02525	2.63115	-0.389658	0.69679			Not significant	T265_01522()
T265_01523	89.6603	-3.29691	0.357339	-9.2263	2.80146e-20	4.36429e-19	TRUE	Down-regulated	T265_01523(Glycosyltransferase-like protein LARGE1)
T265_01524	0							Not significant	T265_01524(Intraflagellar transport protein 46 homolog)
T265_01525	19.7207	-0.856626	0.745657	-1.14882	0.25063	0.325843	FALSE	Not significant	T265_01525(Dynein light chain)
T265_01526	1062.66	0.654336	0.131464	4.97731	6.44745e-07	2.38379e-06	FALSE	Not significant	T265_01526(Metal cation transporter, ZIP family)
T265_01527	17.6945	-0.129172	0.685702	-0.18838	0.850579	0.885516	FALSE	Not significant	T265_01527(LIM/homeobox protein Awh)
T265_01528	146.33	-0.514144	0.353652	-1.45381	0.145998	0.205154	FALSE	Not significant	T265_01528(Amiloride-sensitive sodium channel)
T265_01529	0.243383	0	4.08046	0	1		FALSE	Not significant	T265_01529()
T265_01530	3412.13	-0.760539	0.130785	-5.81518	6.05672e-09	2.92138e-08	FALSE	Not significant	T265_01530()
T265_01531	1106.45	1.29517	0.455709	2.8421	0.00448169	0.00908626	TRUE	Up-regulated	T265_01531(Dynein light chain)
T265_01532	1439.58	0.871808	0.408306	2.13518	0.0327461	0.0547086	FALSE	Not significant	T265_01532(Dynein light chain)
T265_01533	288.037	-0.352489	0.351142	-1.00384	0.315457	0.394998	FALSE	Not significant	T265_01533(Dynein light chain)
T265_01534	184.566	0.771238	0.206529	3.73429	0.000188249	0.0004896	FALSE	Not significant	T265_01534(Dynein light chain)
T265_01535	961.777	0.205364	0.121966	1.68378	0.0922248	0.13686	FALSE	Not significant	T265_01535(Uso1_p115_head domain-containing protein)
T265_01536	230.33	-1.05161	0.182654	-5.75738	8.54292e-09	4.0416e-08	TRUE	Down-regulated	T265_01536(KH domain-containing protein)
T265_01537	2673.09	-1.64379	0.129011	-12.7415	3.47711e-37	2.36093e-35	TRUE	Down-regulated	T265_01537(Dynein heavy chain 6, axonemal)
T265_01538	0							Not significant	T265_01538()
T265_01539	1232.32	0.513482	0.135211	3.79764	0.000146079	0.000387392	FALSE	Not significant	T265_01539(Protein YIPF)
T265_01540	3428.21	-0.818504	0.134167	-6.10065	1.05635e-09	5.58491e-09	FALSE	Not significant	T265_01540(3'(2'),5'-bisphosphate nucleotidase 1)
T265_01541	0							Not significant	T265_01541()
T265_01542	526.183	0.203336	0.238156	0.853791	0.393221	0.474219	FALSE	Not significant	T265_01542(Calponin-homology (CH) domain-containing protein)
T265_01543	15.4616	1.90517	0.944235	2.01769	0.0436235	0.0705981	FALSE	Not significant	T265_01543(Calponin-homology (CH) domain-containing protein)
T265_01544	39.9346	-1.59994	0.501861	-3.18802	0.00143252	0.00318482	TRUE	Down-regulated	T265_01544(Calponin-homology (CH) domain-containing protein)
T265_01545	0.326092	-0.876821	4.08046	-0.214883	0.829858		FALSE	Not significant	T265_01545()
T265_01546	9644.02	0.893647	0.120259	7.43102	1.07765e-13	8.61162e-13	FALSE	Not significant	T265_01546(Calponin-homology (CH) domain-containing protein)
T265_01547	4.33268	-5.22836	1.67142	-3.1281	0.0017594	0.00385204	TRUE	Down-regulated	T265_01547()
T265_01548	1229	-1.72599	0.179455	-9.61791	6.71831e-22	1.18708e-20	TRUE	Down-regulated	T265_01548(WD_REPEATS_REGION domain-containing protein)
T265_01549	780.717	0.540223	0.106951	5.05111	4.39241e-07	1.66004e-06	FALSE	Not significant	T265_01549(Translation initiation factor eIF-2B subunit gamma)
T265_01550	264.998	-0.269535	0.191879	-1.40471	0.160106	0.222002	FALSE	Not significant	T265_01550()
T265_01551	0.109232	0	4.08046	0	1		FALSE	Not significant	T265_01551()
T265_01552	1097.1	-0.203681	0.132812	-1.53361	0.125125	0.179324	FALSE	Not significant	T265_01552(GBD/FH3 domain-containing protein)
T265_01553	0.197111	-1.71102	4.04343	-0.423162	0.672177			Not significant	T265_01553(Cell division protein FtsL)
T265_01554	49193.3	-3.1596	0.165004	-19.1487	9.92951e-82	5.10472e-79	TRUE	Down-regulated	T265_01554(Trematode Eggshell Synthesis)
T265_01555	904.367	-0.589181	0.145707	-4.0436	5.26357e-05	0.00014958	FALSE	Not significant	T265_01555(APOBEC1 complementation factor)
T265_01556	946.326	0.713595	0.129033	5.53032	3.19653e-08	1.40569e-07	FALSE	Not significant	T265_01556(U1 small nuclear ribonucleoprotein C)
T265_01557	334.618	-0.41583	0.196896	-2.11193	0.0346927	0.0576485	FALSE	Not significant	T265_01557(DNA-directed primase/polymerase protein)
T265_01558	548.142	-0.0877111	0.150676	-0.582116	0.560489	0.636616	FALSE	Not significant	T265_01558(CUE domain-containing protein)
T265_01559	27.5955	-0.851072	0.563029	-1.51159	0.130637	0.186309	FALSE	Not significant	T265_01559(RT_RNaseH domain-containing protein)
T265_01560	10.5011	0.338488	0.758067	0.446514	0.655226	0.723221	FALSE	Not significant	T265_01560()
T265_01561	12.8326	-0.0533756	0.772195	-0.0691219	0.944893	0.957878	FALSE	Not significant	T265_01561()
T265_01562	4987.43	1.69148	0.176609	9.57754	9.93865e-22	1.73621e-20	TRUE	Up-regulated	T265_01562(procollagen-proline 4-dioxygenase)
T265_01563	0							Not significant	T265_01563()
T265_01564	28.3548	2.19036	0.607783	3.60386	0.000313528	0.000783348	TRUE	Up-regulated	T265_01564(Ig-like domain-containing protein)
T265_01565	360.547	1.09565	0.189333	5.78691	7.16923e-09	3.43081e-08	TRUE	Up-regulated	T265_01565(Protoporphyrinogen oxidase)
T265_01566	0							Not significant	T265_01566()
T265_01567	5006.06	1.06	0.11483	9.23103	2.68042e-20	4.19388e-19	TRUE	Up-regulated	T265_01567(Glutamate dehydrogenase)
T265_01568	766.351	-0.139601	0.141399	-0.987283	0.323504	0.403716	FALSE	Not significant	T265_01568(Thioredoxin domain-containing protein)
T265_01569	1142.65	-0.472958	0.119656	-3.95266	7.7288e-05	0.000214665	FALSE	Not significant	T265_01569(DNA ligase)
T265_01570	183.906	-0.87732	0.284247	-3.08647	0.0020255	0.00439014	FALSE	Not significant	T265_01570(BHLH domain-containing protein)
T265_01571	5.37051	-4.65477	1.66695	-2.79238	0.00523211	0.0104577	FALSE	Not significant	T265_01571()
T265_01572	2.02326	4.5268	2.1545	2.1011	0.0356326			Not significant	T265_01572(G_PROTEIN_RECEP_F1_2 domain-containing protein)
T265_01573	0							Not significant	T265_01573()
T265_01574	1968.04	0.0276322	0.102621	0.269265	0.787726	0.83359	FALSE	Not significant	T265_01574(RRM domain-containing protein)
T265_01575	0.555909	2.00806	3.97161	0.505604	0.613135			Not significant	T265_01575()
T265_01576	0							Not significant	T265_01576(Inner membrane protein)
T265_01577	364.76	-1.20044	0.189877	-6.32218	2.57894e-10	1.46307e-09	TRUE	Down-regulated	T265_01577(Orange domain-containing protein)
T265_01578	47.0059	3.31513	0.464326	7.13965	9.35675e-13	6.84386e-12	TRUE	Up-regulated	T265_01578(G_PROTEIN_RECEP_F1_2 domain-containing protein)
T265_01579	19.3371	-1.50627	0.729265	-2.06546	0.0388799	0.0637719	FALSE	Not significant	T265_01579(G_PROTEIN_RECEP_F1_2 domain-containing protein)
T265_01580	10.5801	-1.82211	0.897757	-2.02963	0.0423946	0.0688465	FALSE	Not significant	T265_01580(G_PROTEIN_RECEP_F1_2 domain-containing protein)
T265_01581	2.94349	-2.80868	1.66912	-1.68273	0.092427	0.137104	FALSE	Not significant	T265_01581(SSD domain-containing protein)
T265_01582	190.689	-0.977557	0.216364	-4.51812	6.23921e-06	2.0387e-05	FALSE	Not significant	T265_01582(Meiosis-specific with OB domain-containing protein)
T265_01583	1048.97	-1.22562	0.116954	-10.4796	1.07242e-25	2.7242e-24	TRUE	Down-regulated	T265_01583(PWWP domain-containing protein)
T265_01584	0							Not significant	T265_01584(ANK_REP_REGION domain-containing protein)
T265_01585	246.005	-11.1506	1.2022	-9.27519	1.77297e-20	2.82316e-19	TRUE	Down-regulated	T265_01585(GS catalytic domain-containing protein)
T265_01586	3485.18	-0.0704209	0.118552	-0.594008	0.552507	0.629404	FALSE	Not significant	T265_01586(RRM domain-containing protein)
T265_01587	601.785	0.249806	0.140171	1.78216	0.0747232	0.113573	FALSE	Not significant	T265_01587(Eukaryotic translation initiation factor 4E)
T265_01588	237.398	0.652449	0.230984	2.82465	0.00473318	0.00955486	FALSE	Not significant	T265_01588()
T265_01589	104.798	1.18209	0.343334	3.44298	0.000575343	0.00137756	TRUE	Up-regulated	T265_01589(GLOBIN domain-containing protein)
T265_01590	501.501	-0.341765	0.17097	-1.99898	0.0456102	0.0735265	FALSE	Not significant	T265_01590(General transcription factor 3C polypeptide 3)
T265_01591	876.404	1.18752	0.131821	9.00856	2.08772e-19	3.03351e-18	TRUE	Up-regulated	T265_01591(Pyruvate dehydrogenase E1 component subunit alpha)
T265_01592	485.725	0.00637976	0.165091	0.0386439	0.969174	0.977504	FALSE	Not significant	T265_01592(Peptidase family C78)
T265_01593	0							Not significant	T265_01593()
T265_01594	726.653	-0.386731	0.145955	-2.64967	0.00805709	0.0154776	FALSE	Not significant	T265_01594(RING-type domain-containing protein)
T265_01595	823.01	0.628484	0.139124	4.51743	6.25953e-06	2.0441e-05	FALSE	Not significant	T265_01595(Histidine protein methyltransferase 1 homolog)
T265_01596	49.4872	1.05141	0.478095	2.19917	0.0278661	0.0473171	FALSE	Not significant	T265_01596()
T265_01597	807.481	-0.0499404	0.138015	-0.361847	0.717466	0.776674	FALSE	Not significant	T265_01597(Nop domain-containing protein)
T265_01598	5012.01	1.23139	0.113115	10.8861	1.34198e-27	4.19941e-26	TRUE	Up-regulated	T265_01598(Cytochrome c oxidase subunit IV)
T265_01599	0.107629	-0.876836	4.08046	-0.214887	0.829856		FALSE	Not significant	T265_01599()
T265_01600	954.908	0.0975284	0.160992	0.605799	0.544649	0.622093	FALSE	Not significant	T265_01600(DNA-directed RNA polymerase III subunit RPC5)
T265_01601	0							Not significant	T265_01601(Transposase)
T265_01602	1802.76	0.550967	0.14252	3.86589	0.000110683	0.000300233	FALSE	Not significant	T265_01602(Mitochondrial coenzyme A transporter SLC25A42)
T265_01603	0							Not significant	T265_01603(PIR Superfamily Protein)
T265_01604	36.1859	2.49745	0.621629	4.01759	5.87955e-05	0.000166254	TRUE	Up-regulated	T265_01604(G_PROTEIN_RECEP_F1_2 domain-containing protein)
T265_01605	1913.05	0.992079	0.17235	5.75618	8.60388e-09	4.06866e-08	FALSE	Not significant	T265_01605(Choline dehydrogenase)
T265_01606	324.276	-0.491262	0.183959	-2.6705	0.00757373	0.0146089	FALSE	Not significant	T265_01606(RBR-type E3 ubiquitin transferase)
T265_01607	0.355453	1.04673	4.08046	0.256522	0.797548			Not significant	T265_01607()
T265_01608	1144.81	-1.26717	0.140375	-9.02704	1.76377e-19	2.58368e-18	TRUE	Down-regulated	T265_01608(Dynein light chain)
T265_01609	6.84392	0.226809	1.41802	0.159947	0.872923	0.903122	FALSE	Not significant	T265_01609(Homeobox domain-containing protein)
T265_01610	711.15	-0.933606	0.19008	-4.91165	9.03147e-07	3.27964e-06	FALSE	Not significant	T265_01610(BAR domain-containing protein)
T265_01611	22.3734	0.694326	0.821406	0.84529	0.397949	0.478585	FALSE	Not significant	T265_01611(ZP domain-containing protein)
T265_01612	0							Not significant	T265_01612()
T265_01613	0.997069	0.0560693	2.38529	0.0235063	0.981246		FALSE	Not significant	T265_01613(Ion_trans domain-containing protein)
T265_01614	18.4714	2.56517	0.865445	2.96399	0.0030368	0.00636236	TRUE	Up-regulated	T265_01614(Ion_trans domain-containing protein)
T265_01615	1080.53	-0.0484265	0.116407	-0.416009	0.677404	0.742764	FALSE	Not significant	T265_01615(Nuclear pore protein)
T265_01616	227.143	-0.0833893	0.211363	-0.394531	0.693189	0.756461	FALSE	Not significant	T265_01616(Transcription factor 25)
T265_01617	0							Not significant	T265_01617(Transmembrane protein)
T265_01618	7.48775	-6.7732	1.63491	-4.14285	3.43018e-05	9.98173e-05	TRUE	Down-regulated	T265_01618(Fibronectin type-III domain-containing protein)
T265_01619	302.665	-4.94898	0.306911	-16.1251	1.69874e-58	3.10841e-56	TRUE	Down-regulated	T265_01619(Fibronectin type III domain protein)
T265_01620	942.638	-3.40848	0.216119	-15.7713	4.90274e-56	8.0197e-54	TRUE	Down-regulated	T265_01620(Protein-tyrosine phosphatase)
T265_01621	365.702	0.399067	0.1608	2.48176	0.0130736	0.0240651	FALSE	Not significant	T265_01621(TAFII55_N domain-containing protein)
T265_01622	0.210626	0.0849286	4.08046	0.0208135	0.983394		FALSE	Not significant	T265_01622(Neur_chan_memb domain-containing protein)
T265_01623	0							Not significant	T265_01623(ZP domain-containing protein)
T265_01624	0							Not significant	T265_01624(ZP domain-containing protein)
T265_01625	0							Not significant	T265_01625(ZP domain-containing protein)
T265_01626	1905.06	0.336855	0.42969	0.783949	0.43307	0.513557	FALSE	Not significant	T265_01626(Superoxide dismutase [Cu-Zn])
T265_01627	1.60076	-1.3721	2.08055	-0.659491	0.509581			Not significant	T265_01627(Peptidase A1 domain-containing protein)
T265_01628	0.103355	1.04671	4.08046	0.256518	0.797551			Not significant	T265_01628(Peptidase A1 domain-containing protein)
T265_01629	0.914895	3.99893	3.93867	1.0153	0.309963			Not significant	T265_01629(Peptidase A1 domain-containing protein)
T265_01630	1.19131	-2.73122	2.77392	-0.984606	0.324818			Not significant	T265_01630(Peptidase A1 domain-containing protein)
T265_01631	0.458641	-1.82143	4.03351	-0.451574	0.651576			Not significant	T265_01631()
T265_01632	198.926	0.059164	0.23574	0.250971	0.801836	0.845456	FALSE	Not significant	T265_01632(DNA helicase)
T265_01633	275.809	-1.3914	0.232437	-5.98612	2.149e-09	1.09488e-08	TRUE	Down-regulated	T265_01633()
T265_01634	398.175	-1.50127	0.221192	-6.78718	1.14345e-11	7.50882e-11	TRUE	Down-regulated	T265_01634(phosphopyruvate hydratase)
T265_01635	537.07	0.0872093	0.16363	0.532965	0.594058	0.66772	FALSE	Not significant	T265_01635(Pre-mRNA-splicing factor SYF2)
T265_01636	0							Not significant	T265_01636()
T265_01637	721.139	-0.24913	0.120732	-2.0635	0.0390652	0.0640273	FALSE	Not significant	T265_01637(Aa_trans domain-containing protein)
T265_01638	1089.55	0.604593	0.163147	3.70582	0.000210711	0.00054292	FALSE	Not significant	T265_01638(Tubulin polymerization-promoting protein)
T265_01639	333.521	-0.340353	0.194776	-1.74741	0.0805668	0.121345	FALSE	Not significant	T265_01639(DNA polymerase)
T265_01640	0							Not significant	T265_01640()
T265_01641	0							Not significant	T265_01641(Ovule protein)
T265_01642	0							Not significant	T265_01642(Secreted protein)
T265_01643	11.8885	-0.118179	0.650298	-0.18173	0.855795	0.889924	FALSE	Not significant	T265_01643(guanylate cyclase)
T265_01644	9768.96	0.624732	0.0960994	6.5009	7.98417e-11	4.75439e-10	FALSE	Not significant	T265_01644(60S ribosomal protein L7)
T265_01645	1359.05	-1.43565	0.148816	-9.64714	5.0547e-22	9.04985e-21	TRUE	Down-regulated	T265_01645(Tubulin beta chain)
T265_01646	167.487	0.023643	0.229081	0.103208	0.917798	0.937069	FALSE	Not significant	T265_01646()
T265_01647	0							Not significant	T265_01647(Transcriptional regulator)
T265_01648	0							Not significant	T265_01648(Secreted protein)
T265_01649	383.968	0.507933	0.165885	3.06196	0.0021989	0.00473263	FALSE	Not significant	T265_01649(Ankyrin repeat protein)
T265_01650	416.203	0.952173	0.170618	5.58073	2.39507e-08	1.06759e-07	FALSE	Not significant	T265_01650(Peptidase M12B domain-containing protein)
T265_01651	0							Not significant	T265_01651(ADF-H domain-containing protein)
T265_01652	4944.36	-0.320088	0.122471	-2.6136	0.00895952	0.0170484	FALSE	Not significant	T265_01652(Kringle domain protein)
T265_01653	174.367	-1.70579	0.259955	-6.56188	5.31347e-11	3.23543e-10	TRUE	Down-regulated	T265_01653(C3H1-type domain-containing protein)
T265_01654	564.067	0.267592	0.189952	1.40874	0.158913	0.220716	FALSE	Not significant	T265_01654(t-SNARE coiled-coil homology domain-containing protein)
T265_01655	293.668	-0.298559	0.187596	-1.5915	0.111496	0.161659	FALSE	Not significant	T265_01655(HMG box domain-containing protein)
T265_01656	1.0811	-3.63322	3.63865	-0.998506	0.318034			Not significant	T265_01656()
T265_01657	0							Not significant	T265_01657()
T265_01658	0.0985555	-0.876836	4.08046	-0.214887	0.829856		FALSE	Not significant	T265_01658()
T265_01659	0							Not significant	T265_01659(CST complex subunit CTC1)
T265_01660	1607.76	0.290085	0.155503	1.86546	0.0621171	0.0966863	FALSE	Not significant	T265_01660(glutathione transferase)
T265_01661	5.42138	2.34192	1.58824	1.47454	0.140337	0.198464	FALSE	Not significant	T265_01661(RT_RNaseH domain-containing protein)
T265_01662	0.313994	-2.37187	3.99374	-0.593897	0.552581			Not significant	T265_01662(Rhodanese domain-containing protein)
T265_01663	0.104665	-0.876836	4.08046	-0.214887	0.829856		FALSE	Not significant	T265_01663()
T265_01664	157.946	0.390773	0.425973	0.917366	0.358951	0.440969	FALSE	Not significant	T265_01664(Sodium/hydrogen exchanger)
T265_01665	93.2608	-1.24519	0.331854	-3.75224	0.000175264	0.000459036	TRUE	Down-regulated	T265_01665(Sodium/hydrogen exchanger)
T265_01666	0.983395	0.836097	2.87582	0.290734	0.771255		FALSE	Not significant	T265_01666(Ribosome biogenesis protein SLX9)
T265_01667	0.122411	0	4.08046	0	1		FALSE	Not significant	T265_01667()
T265_01668	3.81922	-1.65271	1.26382	-1.30771	0.190972	0.258492	FALSE	Not significant	T265_01668(Na_H_Exchanger domain-containing protein)
T265_01669	32.0247	-0.797903	0.525358	-1.51878	0.128818	0.184055	FALSE	Not significant	T265_01669(Sodium/hydrogen exchanger)
T265_01670	102.612	-1.14762	0.323644	-3.54594	0.000391216	0.000962747	TRUE	Down-regulated	T265_01670(Sodium/hydrogen exchanger)
T265_01671	303.756	-0.674331	0.193106	-3.49202	0.000479381	0.0011638	FALSE	Not significant	T265_01671(Na_H_Exchanger domain-containing protein)
T265_01672	283.699	0.192891	0.208008	0.927324	0.353758	0.43573	FALSE	Not significant	T265_01672(Magnesium-dependent phosphatase-1)
T265_01673	0							Not significant	T265_01673()
T265_01674	0.327696	0	4.08046	0	1		FALSE	Not significant	T265_01674(DDE Tnp4 domain-containing protein)
T265_01675	1585.4	-0.399093	0.111089	-3.59257	0.000327439	0.000815839	FALSE	Not significant	T265_01675(Sec23/Sec24 trunk domain protein)
T265_01676	0.574609	2.52861	3.40598	0.742404	0.457843			Not significant	T265_01676(MCM domain-containing protein)
T265_01677	146.306	-0.120779	0.356781	-0.338523	0.734969	0.790705	FALSE	Not significant	T265_01677(Ras family protein)
T265_01678	1.16591	-4.1051	2.69277	-1.52449	0.127387			Not significant	T265_01678(Secreted protein)
T265_01679	0							Not significant	T265_01679(Prothymosin alpha)
T265_01680	610.314	-0.659611	0.121831	-5.41416	6.15776e-08	2.60192e-07	FALSE	Not significant	T265_01680(Mesoderm induction early response protein 1)
T265_01681	7.74332	1.19658	0.889384	1.3454	0.178496	0.243837	FALSE	Not significant	T265_01681()
T265_01682	3860.93	1.08292	0.127857	8.46977	2.45872e-17	2.8573e-16	TRUE	Up-regulated	T265_01682(Nucleoside diphosphate kinase)
T265_01683	0							Not significant	T265_01683()
T265_01684	1557.88	0.37579	0.100783	3.7287	0.000192474	0.000499386	FALSE	Not significant	T265_01684(WD_REPEATS_REGION domain-containing protein)
T265_01685	59.6776	-3.86465	0.504406	-7.66178	1.83377e-14	1.58506e-13	TRUE	Down-regulated	T265_01685(Low-density lipoprotein receptor domain class A)
T265_01686	606.004	-1.73891	0.185808	-9.35861	8.07894e-21	1.32152e-19	TRUE	Down-regulated	T265_01686(RING-CH-type domain-containing protein)
T265_01687	10.0522	-1.08921	0.885054	-1.23067	0.218447	0.290617	FALSE	Not significant	T265_01687()
T265_01688	0							Not significant	T265_01688(Protein SMG8)
T265_01689	0							Not significant	T265_01689()
T265_01690	15.7771	0.27257	0.787726	0.346021	0.729327	0.786202	FALSE	Not significant	T265_01690(Amiloride-sensitive sodium channel)
T265_01691	0							Not significant	T265_01691(BRCT domain-containing protein)
T265_01692	1354.01	1.09256	0.142369	7.6741	1.66588e-14	1.44341e-13	TRUE	Up-regulated	T265_01692(2,4-dienoyl-CoA reductase, mitochondrial)
T265_01693	665.471	-0.191212	0.14262	-1.34071	0.180016	0.245727	FALSE	Not significant	T265_01693(Amino_oxidase domain-containing protein)
T265_01694	27570.3	1.19271	0.089959	13.2583	4.03784e-40	3.25317e-38	TRUE	Up-regulated	T265_01694(Peptidyl-prolyl cis-trans isomerase)
T265_01695	8.83373	-0.254877	0.786136	-0.324215	0.745776	0.799066	FALSE	Not significant	T265_01695(Peptidase S1 domain-containing protein)
T265_01696	0.121692	0	4.08046	0	1		FALSE	Not significant	T265_01696()
T265_01697	100.531	-0.594408	0.351309	-1.69198	0.0906499	0.134727	FALSE	Not significant	T265_01697(Cytochrome c domain-containing protein)
T265_01698	1525.4	0.80223	0.113	7.09937	1.25326e-12	9.08676e-12	FALSE	Not significant	T265_01698(Vacuolar protein-sorting-associated protein 36)
T265_01699	368.383	-0.0939504	0.1638	-0.573569	0.566259	0.64182	FALSE	Not significant	T265_01699(Palmitoyltransferase)
T265_01700	0.20322	-1.74904	4.03993	-0.432939	0.665059			Not significant	T265_01700()
T265_01701	4.51002	-1.22195	1.16525	-1.04866	0.294336	0.372788	FALSE	Not significant	T265_01701(Peptidase A1 domain-containing protein)
T265_01702	0.756507	3.72762	3.87165	0.9628	0.335648			Not significant	T265_01702(Peptidase A1 domain-containing protein)
T265_01703	0							Not significant	T265_01703(Bestrophin homolog)
T265_01704	0							Not significant	T265_01704(Secreted protein)
T265_01705	214.961	0.834764	0.23326	3.57869	0.000345322	0.000857626	FALSE	Not significant	T265_01705(28S ribosomal protein S33, mitochondrial)
T265_01706	2.27727	-1.47599	1.81482	-0.813296	0.416048	0.496261	FALSE	Not significant	T265_01706(Reverse transcriptase)
T265_01707	0							Not significant	T265_01707(DUF4817 domain-containing protein)
T265_01708	351.57	0.312454	0.152454	2.04949	0.0404141	0.0659477	FALSE	Not significant	T265_01708(XK-related protein)
T265_01709	200.824	0.839033	0.245737	3.41436	0.000639331	0.0015163	FALSE	Not significant	T265_01709(Lactamase_B domain-containing protein)
T265_01710	503.803	1.57365	0.276991	5.68123	1.33728e-08	6.16187e-08	TRUE	Up-regulated	T265_01710(Cystatin domain-containing protein)
T265_01711	0.104665	-0.876836	4.08046	-0.214887	0.829856		FALSE	Not significant	T265_01711(Fibronectin type-III domain-containing protein)
T265_01712	1.47029	4.10201	2.52954	1.62164	0.10488			Not significant	T265_01712(Peptidase A1 domain-containing protein)
T265_01713	0.22414	1.96816	4.03556	0.487704	0.625759			Not significant	T265_01713(Peptidase A1 domain-containing protein)
T265_01714	0							Not significant	T265_01714(Peptidase A1 domain-containing protein)
T265_01715	0							Not significant	T265_01715(Peptidase A1 domain-containing protein)
T265_01716	2.55774	2.8513	1.65673	1.72104	0.0852434	0.127481	FALSE	Not significant	T265_01716(Peptidase A1 domain-containing protein)
T265_01717	3.9982	-3.85396	2.31545	-1.66445	0.0960218	0.141871	FALSE	Not significant	T265_01717(Peptidase A1 domain-containing protein)
T265_01718	0.777083	0	4.02157	0	1		FALSE	Not significant	T265_01718(GIY-YIG domain-containing protein)
T265_01719	0.114362	1.04671	4.08046	0.256518	0.797551			Not significant	T265_01719()
T265_01720	155.73	0.0305399	0.240536	0.126966	0.898967	0.922903	FALSE	Not significant	T265_01720()
T265_01721	0							Not significant	T265_01721(HSF_DOMAIN domain-containing protein)
T265_01722	0							Not significant	T265_01722()
T265_01723	528.354	0.827245	0.123384	6.70462	2.01932e-11	1.28845e-10	FALSE	Not significant	T265_01723(Complexin-1)
T265_01724	4001.27	-1.57885	0.134364	-11.7505	7.02017e-32	3.1448e-30	TRUE	Down-regulated	T265_01724(FAD-binding PCMH-type domain-containing protein)
T265_01725	0.230923	0	4.08046	0	1		FALSE	Not significant	T265_01725()
T265_01726	0							Not significant	T265_01726(Peptidase S1 domain-containing protein)
T265_01727	838.419	0.146363	0.13424	1.0903	0.275579	0.352381	FALSE	Not significant	T265_01727(MAP kinase-activating death domain protein)
T265_01728	8.29796	0.374142	0.959301	0.390015	0.696525	0.759068	FALSE	Not significant	T265_01728(Alkaline phosphatase)
T265_01729	0.122411	0	4.08046	0	1		FALSE	Not significant	T265_01729()
T265_01730	0.103355	1.04671	4.08046	0.256518	0.797551			Not significant	T265_01730()
T265_01731	0							Not significant	T265_01731(DUF4806 domain-containing protein)
T265_01732	17400.4	1.26644	0.107738	11.7549	6.66784e-32	3.01197e-30	TRUE	Up-regulated	T265_01732(ATP synthase subunit beta)
T265_01733	1.82124	-2.81445	2.15895	-1.30362	0.192362			Not significant	T265_01733()
T265_01734	0							Not significant	T265_01734()
T265_01735	0							Not significant	T265_01735(Secreted protein)
T265_01736	580.886	0.159061	0.151382	1.05073	0.293383	0.371756	FALSE	Not significant	T265_01736(Protein phosphatase PP2A regulatory subunit B)
T265_01737	0							Not significant	T265_01737()
T265_01738	0							Not significant	T265_01738()
T265_01739	0							Not significant	T265_01739(XRN2-binding (XTBD) domain-containing protein)
T265_01740	0.121692	0	4.08046	0	1		FALSE	Not significant	T265_01740(Ovule protein)
T265_01741	53.323	2.10646	0.474643	4.438	9.08003e-06	2.89083e-05	TRUE	Up-regulated	T265_01741(Ig-like domain-containing protein)
T265_01742	3323.31	-1.16866	0.185091	-6.31399	2.71929e-10	1.53946e-09	TRUE	Down-regulated	T265_01742(HECT-type E3 ubiquitin transferase)
T265_01743	451.697	-1.01725	0.181966	-5.59032	2.26651e-08	1.0128e-07	TRUE	Down-regulated	T265_01743(Amiloride-sensitive sodium channel)
T265_01744	0							Not significant	T265_01744()
T265_01745	1.14335	-3.12747	2.62506	-1.19139	0.233501			Not significant	T265_01745(Protein FAM117B)
T265_01746	791.179	-0.15362	0.179425	-0.856179	0.391899	0.472995	FALSE	Not significant	T265_01746(Protein kinase domain-containing protein)
T265_01747	352.511	-0.424774	0.240554	-1.76582	0.0774259	0.117137	FALSE	Not significant	T265_01747(PHD-type domain-containing protein)
T265_01748	133.081	0.716421	0.252068	2.84217	0.00448071	0.00908598	FALSE	Not significant	T265_01748(J domain-containing protein)
T265_01749	750.591	-1.43115	0.132316	-10.8162	2.88621e-27	8.51354e-26	TRUE	Down-regulated	T265_01749(Ubiquitin carboxyl-terminal hydrolase)
T265_01750	1039.47	0.894709	0.142525	6.27757	3.43912e-10	1.92477e-09	FALSE	Not significant	T265_01750(LAO/AO transport system ATPase)
T265_01751	0							Not significant	T265_01751()
T265_01752	1288.15	0.104688	0.115952	0.902855	0.366603	0.448532	FALSE	Not significant	T265_01752(Mevalonate kinase)
T265_01753	50.573	0.188161	0.422256	0.445609	0.65588	0.723746	FALSE	Not significant	T265_01753(GCR1_C domain-containing protein)
T265_01754	1049.82	0.625862	0.162426	3.85321	0.000116579	0.000315198	FALSE	Not significant	T265_01754(TRAF-type domain-containing protein)
T265_01755	0.53387	-1.86298	3.97049	-0.469207	0.638922			Not significant	T265_01755(Homeobox protein Hox-B7)
T265_01756	0							Not significant	T265_01756(ULP_PROTEASE domain-containing protein)
T265_01757	139.687	0.322591	0.23279	1.38576	0.165821	0.228839	FALSE	Not significant	T265_01757(LNS2 domain-containing protein)
T265_01758	630.501	-0.43641	0.152305	-2.86537	0.00416528	0.00851028	FALSE	Not significant	T265_01758(Utp13 domain-containing protein)
T265_01759	238.786	-0.943722	0.368709	-2.55953	0.0104814	0.0196829	FALSE	Not significant	T265_01759(Protein kinase domain-containing protein)
T265_01760	1236.66	-0.173087	0.114257	-1.51489	0.1298	0.185262	FALSE	Not significant	T265_01760(Nephrin)
T265_01761	0.869913	-1.52773	3.82658	-0.399241	0.689716			Not significant	T265_01761()
T265_01762	0.504996	-3.06077	3.96094	-0.772737	0.439678			Not significant	T265_01762()
T265_01763	1.34473	-4.47171	3.14111	-1.42361	0.154561			Not significant	T265_01763(Dimer_Tnp_hAT domain-containing protein)
T265_01764	0							Not significant	T265_01764()
T265_01765	832.254	0.993959	0.133528	7.4438	9.7831e-14	7.83519e-13	FALSE	Not significant	T265_01765(RF_PROK_I domain-containing protein)
T265_01766	1541.02	-0.309955	0.119893	-2.58526	0.00973051	0.0183687	FALSE	Not significant	T265_01766(LEM domain-containing protein)
T265_01767	441.628	-1.06376	0.163452	-6.50806	7.61257e-11	4.54816e-10	TRUE	Down-regulated	T265_01767(MORN repeat-containing protein 3)
T265_01768	0.569476	-0.876818	3.89846	-0.224914	0.822046		FALSE	Not significant	T265_01768(OTU domain-containing protein)
T265_01769	0							Not significant	T265_01769(OTU domain-containing protein)
T265_01770	0.53518	-3.13985	3.95807	-0.793278	0.427616			Not significant	T265_01770()
T265_01771	698.063	0.277268	0.119568	2.31891	0.0203998	0.0359569	FALSE	Not significant	T265_01771(F-box domain-containing protein)
T265_01772	0.121692	0	4.08046	0	1		FALSE	Not significant	T265_01772()
T265_01773	1517.85	-0.903433	0.124284	-7.2691	3.61889e-13	2.7572e-12	FALSE	Not significant	T265_01773(MATH domain-containing protein)
T265_01774	461.274	0.504192	0.150165	3.35758	0.000786282	0.00183065	FALSE	Not significant	T265_01774(Transferrin)
T265_01775	1331.44	0.0145681	0.121532	0.11987	0.904586	0.927173	FALSE	Not significant	T265_01775(Exocyst complex component Sec8)
T265_01776	325.496	-0.0634038	0.177371	-0.357464	0.720745	0.778973	FALSE	Not significant	T265_01776(Tyrosine-protein kinase)
T265_01777	0.104665	-0.876836	4.08046	-0.214887	0.829856		FALSE	Not significant	T265_01777()
T265_01778	385.664	2.187	0.259468	8.4288	3.49215e-17	3.98955e-16	TRUE	Up-regulated	T265_01778(Roundabout)
T265_01779	428.06	0.887963	0.193968	4.57789	4.69686e-06	1.56504e-05	FALSE	Not significant	T265_01779(Roundabout)
T265_01780	85.5204	-0.451965	0.32214	-1.40301	0.160614	0.222563	FALSE	Not significant	T265_01780(Protein Wnt)
T265_01781	2.8959	1.07215	1.51477	0.707797	0.479071	0.559383	FALSE	Not significant	T265_01781()
T265_01782	786.873	1.05487	0.194466	5.42447	5.81274e-08	2.46385e-07	TRUE	Up-regulated	T265_01782(NADH dehydrogenase [ubiquinone] 1 alpha subcomplex subunit 12)
T265_01783	0							Not significant	T265_01783()
T265_01784	0.448281	2.96984	3.97161	0.747768	0.4546			Not significant	T265_01784(Kininogen-1-like)
T265_01785	0							Not significant	T265_01785(C-type lectin domain-containing protein)
T265_01786	0							Not significant	T265_01786()
T265_01787	589.66	-0.832941	0.142414	-5.84874	4.95315e-09	2.41309e-08	FALSE	Not significant	T265_01787(Calcium-binding mitochondrial carrier protein Aralar1)
T265_01788	385.522	0.787327	0.183953	4.28004	1.86864e-05	5.6668e-05	FALSE	Not significant	T265_01788(beta-mannosidase)
T265_01789	14.684	-2.07425	0.949872	-2.18372	0.0289832	0.049052	FALSE	Not significant	T265_01789(Homeobox domain-containing protein)
T265_01790	0							Not significant	T265_01790(Secreted protein)
T265_01791	404.56	-0.441782	0.218459	-2.02226	0.043149	0.0699177	FALSE	Not significant	T265_01791(Non-specific serine/threonine protein kinase)
T265_01792	0							Not significant	T265_01792(PHD domain-containing protein)
T265_01793	1684.53	1.13793	0.1399	8.13389	4.15722e-16	4.30723e-15	TRUE	Up-regulated	T265_01793(Thymosin beta)
T265_01794	0							Not significant	T265_01794(Mediator of RNA polymerase II transcription subunit 16)
T265_01795	1486.84	-1.26976	0.196427	-6.4643	1.01766e-10	5.9873e-10	TRUE	Down-regulated	T265_01795(Lebercilin domain-containing protein)
T265_01796	0							Not significant	T265_01796(Ovule protein)
T265_01797	585.123	0.0916901	0.141347	0.648687	0.516541	0.595534	FALSE	Not significant	T265_01797(Glutathione synthetase)
T265_01798	476.56	0.830661	0.146478	5.67091	1.42042e-08	6.51439e-08	FALSE	Not significant	T265_01798(Transcription and mRNA export factor ENY2)
T265_01799	0							Not significant	T265_01799(C2 domain-containing protein)
T265_01800	5.49499	-1.57411	1.24782	-1.26149	0.207134	0.277963	FALSE	Not significant	T265_01800(BTB/POZ domain-containing protein)
T265_01801	718.629	-0.708299	0.152654	-4.6399	3.48584e-06	1.1838e-05	FALSE	Not significant	T265_01801()
T265_01802	267.439	0.231642	0.189084	1.22507	0.220548	0.292794	FALSE	Not significant	T265_01802()
T265_01803	1135.81	-0.609221	0.112196	-5.42998	5.63614e-08	2.39464e-07	FALSE	Not significant	T265_01803(Coiled-coil domain-containing protein 6)
T265_01804	0							Not significant	T265_01804(Ras-GEF domain-containing protein)
T265_01805	539.987	-0.345255	0.176967	-1.95095	0.0510625	0.0812485	FALSE	Not significant	T265_01805(F-box/WD repeat-containing protein 7)
T265_01806	508.716	-0.326222	0.133993	-2.43462	0.0149074	0.0270943	FALSE	Not significant	T265_01806(WD_REPEATS_REGION domain-containing protein)
T265_01807	0							Not significant	T265_01807()
T265_01808	0							Not significant	T265_01808(MBD domain-containing protein)
T265_01809	1534.56	-0.137057	0.103378	-1.32579	0.184908	0.251293	FALSE	Not significant	T265_01809(UBA domain-containing protein)
T265_01810	0							Not significant	T265_01810()
T265_01811	41.1345	0.907724	0.504679	1.79862	0.0720795	0.110051	FALSE	Not significant	T265_01811(G_PROTEIN_RECEP_F1_2 domain-containing protein)
T265_01812	0							Not significant	T265_01812()
T265_01813	0							Not significant	T265_01813()
T265_01814	0							Not significant	T265_01814(THO complex subunit 5)
T265_01815	1696.58	-0.304531	0.113416	-2.68508	0.00725114	0.0140318	FALSE	Not significant	T265_01815(Leucine-rich repeat and WD repeat-containing protein 1)
T265_01816	0							Not significant	T265_01816()
T265_01817	0.413421	2.86134	3.97663	0.719539	0.471809			Not significant	T265_01817()
T265_01818	7.80316	0.645648	1.02418	0.630406	0.528429	0.606326	FALSE	Not significant	T265_01818(Voltage-dependent L-type calcium channel subunit alpha)
T265_01819	2.03292	-1.95436	1.76597	-1.10668	0.268433			Not significant	T265_01819(Ion_trans domain-containing protein)
T265_01820	1329.71	0.430301	0.142273	3.02447	0.00249073	0.00530373	FALSE	Not significant	T265_01820(Ca_chan_IQ domain-containing protein)
T265_01821	262.745	-2.80587	0.196998	-14.2431	4.94814e-46	5.03964e-44	TRUE	Down-regulated	T265_01821(Peptidase A1 domain-containing protein)
T265_01822	982.093	-0.040689	0.105338	-0.386272	0.699295	0.761048	FALSE	Not significant	T265_01822(E3 ubiquitin-protein ligase)
T265_01823	557.636	0.350578	0.210243	1.66749	0.0954167	0.141131	FALSE	Not significant	T265_01823(SHSP domain-containing protein)
T265_01824	0							Not significant	T265_01824(NUMOD4 domain-containing protein)
T265_01825	0							Not significant	T265_01825()
T265_01826	0.413421	2.86134	3.97663	0.719539	0.471809			Not significant	T265_01826(Multiple inositol polyphosphate phosphatase 1)
T265_01827	0.886315	0	3.85802	0	1		FALSE	Not significant	T265_01827(Multiple inositol polyphosphate phosphatase 1)
T265_01828	0.873882	-1.77709	3.07761	-0.577426	0.563652			Not significant	T265_01828(Lipocalin)
T265_01829	3.81543	-2.40108	1.33312	-1.8011	0.0716866	0.109529	FALSE	Not significant	T265_01829()
T265_01830	0							Not significant	T265_01830(Secreted protein)
T265_01831	0							Not significant	T265_01831(DSPn domain-containing protein)
T265_01832	222.23	0.189773	0.186322	1.01852	0.308429	0.387276	FALSE	Not significant	T265_01832(Dolichyldiphosphatase)
T265_01833	161.363	0.411509	0.295577	1.39222	0.163855	0.226502	FALSE	Not significant	T265_01833(Endo/exonuclease/phosphatase domain-containing protein)
T265_01834	0							Not significant	T265_01834(DDE_Tnp_1_7 domain-containing protein)
T265_01835	0							Not significant	T265_01835()
T265_01836	0.107629	-0.876836	4.08046	-0.214887	0.829856		FALSE	Not significant	T265_01836(Reverse transcriptase domain-containing protein)
T265_01837	873.136	0.475214	0.136753	3.47498	0.000510895	0.0012353	FALSE	Not significant	T265_01837(deoxyribose-phosphate aldolase)
T265_01838	238.833	-0.603449	0.227738	-2.64975	0.0080551	0.0154766	FALSE	Not significant	T265_01838(Phosphodiesterase)
T265_01839	908.129	0.603435	0.114753	5.25856	1.45185e-07	5.84641e-07	FALSE	Not significant	T265_01839(Uroporphyrinogen decarboxylase)
T265_01840	1.14539	-2.76712	2.77916	-0.995668	0.319411			Not significant	T265_01840(Fibronectin type III domain protein)
T265_01841	10.0939	-0.45223	0.749736	-0.603185	0.546386	0.62355	FALSE	Not significant	T265_01841(Fibronectin type-III domain-containing protein)
T265_01842	31.6201	-0.311904	0.550009	-0.567089	0.570654	0.646055	FALSE	Not significant	T265_01842(Fibronectin type-III domain-containing protein)
T265_01843	711.07	2.17117	0.155336	13.9772	2.14659e-44	2.10678e-42	TRUE	Up-regulated	T265_01843(HMG box domain-containing protein)
T265_01844	409.814	-0.07688	0.187301	-0.410463	0.681466	0.746292	FALSE	Not significant	T265_01844(Histone domain-containing protein)
T265_01845	204.191	-0.0630868	0.215613	-0.292592	0.769834	0.819557	FALSE	Not significant	T265_01845()
T265_01846	1166.27	-0.308103	0.120909	-2.54822	0.0108275	0.0202976	FALSE	Not significant	T265_01846(FERM domain-containing protein)
T265_01847	1406.76	-0.456956	0.108913	-4.19562	2.72125e-05	8.04001e-05	FALSE	Not significant	T265_01847(Zyg-11 related, cell cycle regulator)
T265_01848	0							Not significant	T265_01848(PLAT domain-containing protein)
T265_01849	0							Not significant	T265_01849(PA28_beta domain-containing protein)
T265_01850	1239.66	-1.46878	0.132518	-11.0836	1.50653e-28	5.16335e-27	TRUE	Down-regulated	T265_01850(KH domain-containing protein)
T265_01851	823.301	-0.392542	0.110505	-3.55226	0.000381931	0.000941398	FALSE	Not significant	T265_01851(Protein EFR3 homolog B)
T265_01852	41.9883	-1.13947	0.445251	-2.55916	0.0104926	0.019697	FALSE	Not significant	T265_01852()
T265_01853	14950.1	0.740672	0.1129	6.56042	5.36556e-11	3.26531e-10	FALSE	Not significant	T265_01853(Reverse transcriptase domain-containing protein)
T265_01854	507.088	-1.15997	0.195453	-5.9348	2.94211e-09	1.48217e-08	TRUE	Down-regulated	T265_01854(Ankyrin repeat protein)
T265_01855	1139.64	0.474331	0.143312	3.30979	0.00093367	0.00214603	FALSE	Not significant	T265_01855(TPR_REGION domain-containing protein)
T265_01856	623.57	-2.80074	0.423012	-6.62096	3.56882e-11	2.2067e-10	TRUE	Down-regulated	T265_01856(Adenylate kinase 9)
T265_01857	5248.18	-1.0897	0.129143	-8.43796	3.22923e-17	3.7117e-16	TRUE	Down-regulated	T265_01857(HTH La-type RNA-binding domain-containing protein)
T265_01858	898.562	0.495424	0.123612	4.0079	6.12598e-05	0.000172724	FALSE	Not significant	T265_01858(Mitochondrial import inner membrane translocase subunit TIM23)
T265_01859	0							Not significant	T265_01859(Phosphotriesterase)
T265_01860	0.643144	1.03083	3.19615	0.322524	0.747056			Not significant	T265_01860()
T265_01861	37.7443	-1.43887	0.477739	-3.01184	0.00259672	0.00550769	TRUE	Down-regulated	T265_01861(Fibronectin type-III domain-containing protein)
T265_01862	1958.01	-0.508484	0.090637	-5.61012	2.02189e-08	9.08117e-08	FALSE	Not significant	T265_01862(DUF3504 domain-containing protein)
T265_01863	444.397	0.457538	0.13834	3.30734	0.000941879	0.00216398	FALSE	Not significant	T265_01863(Ras family protein)
T265_01864	116.676	0.965008	0.30318	3.18295	0.00145783	0.00323642	FALSE	Not significant	T265_01864(Tyrosine-protein kinase)
T265_01865	446.932	-0.103115	0.148717	-0.693362	0.488082	0.56849	FALSE	Not significant	T265_01865(Baculoviral IAP repeat-containing protein 5.1)
T265_01866	0.22414	1.96816	4.03556	0.487704	0.625759			Not significant	T265_01866(Peptidase A2 domain-containing protein)
T265_01867	12.6902	1.45283	0.710201	2.04567	0.0407893	0.0664997	FALSE	Not significant	T265_01867(Si:ch73-389k6.1)
T265_01868	86.6881	-4.41384	1.09871	-4.01729	5.887e-05	0.000166421	TRUE	Down-regulated	T265_01868()
T265_01869	15741.9	-0.906182	0.129816	-6.98052	2.94082e-12	2.04701e-11	FALSE	Not significant	T265_01869(Tubulin alpha chain)
T265_01870	656.992	0.959996	0.139317	6.89074	5.55021e-12	3.76146e-11	FALSE	Not significant	T265_01870(Coiled-coil domain-containing protein 51)
T265_01871	49.1991	2.17363	0.395317	5.49844	3.8316e-08	1.66597e-07	TRUE	Up-regulated	T265_01871(Protein with signal anchor)
T265_01872	1208.37	0.176018	0.108228	1.62636	0.103874	0.152181	FALSE	Not significant	T265_01872(MHD domain-containing protein)
T265_01873	19.7739	0.614811	0.530817	1.15824	0.246768	0.321403	FALSE	Not significant	T265_01873(FCP1 homology domain-containing protein)
T265_01874	0.587907	2.58085	3.99147	0.646591	0.517896			Not significant	T265_01874()
T265_01875	0							Not significant	T265_01875(DDE Tnp4 domain-containing protein)
T265_01876	7772.76	0.901644	0.116092	7.76661	8.06134e-15	7.20449e-14	FALSE	Not significant	T265_01876(Cardiomyopathy-associated protein 5)
T265_01877	27.9192	-1.27357	0.543643	-2.34266	0.019147	0.0339651	FALSE	Not significant	T265_01877(GAGE domain-containing protein)
T265_01878	190.734	-0.738389	0.257032	-2.87276	0.00406909	0.00833427	FALSE	Not significant	T265_01878()
T265_01879	43.8539	-5.06623	0.852564	-5.94234	2.80975e-09	1.4188e-08	TRUE	Down-regulated	T265_01879(Pentapeptide repeat-containing protein)
T265_01880	0.911941	1.87212	3.36918	0.555659	0.578444			Not significant	T265_01880(Cardiomyopathy-associated protein 5)
T265_01881	0.696815	-1.78591	3.68383	-0.484798	0.627819			Not significant	T265_01881()
T265_01882	108.643	-8.84071	1.20649	-7.3276	2.34314e-13	1.81859e-12	TRUE	Down-regulated	T265_01882(PH domain-containing protein)
T265_01883	125.468	0.701657	0.314925	2.22801	0.0258796	0.0442853	FALSE	Not significant	T265_01883(Profilin)
T265_01884	784.314	0.848843	0.153933	5.51436	3.50054e-08	1.53065e-07	FALSE	Not significant	T265_01884(Guanylate kinase-like domain-containing protein)
T265_01885	1244.47	0.125089	0.114233	1.09504	0.273501	0.350139	FALSE	Not significant	T265_01885(NudC domain-containing protein 1)
T265_01886	3023.2	0.298084	0.091479	3.2585	0.00112005	0.00254034	FALSE	Not significant	T265_01886(COP9 signalosome complex subunit 2)
T265_01887	405.384	-0.0733199	0.153943	-0.47628	0.633875	0.70419	FALSE	Not significant	T265_01887(ANK_REP_REGION domain-containing protein)
T265_01888	884.934	-0.4345	0.145311	-2.99014	0.00278846	0.00587972	FALSE	Not significant	T265_01888(DH domain-containing protein)
T265_01889	1047.04	-0.231395	0.1238	-1.8691	0.0616085	0.0959915	FALSE	Not significant	T265_01889(AH receptor-interacting protein)
T265_01890	867.39	-0.206238	0.130172	-1.58435	0.113115	0.163755	FALSE	Not significant	T265_01890(DUF4203 domain-containing protein)
T265_01891	2706.33	-1.11984	0.162551	-6.88917	5.61178e-12	3.8008e-11	TRUE	Down-regulated	T265_01891(MFS domain-containing protein)
T265_01892	826.187	0.102282	0.15133	0.675885	0.499114	0.579152	FALSE	Not significant	T265_01892(Sema domain-containing protein)
T265_01893	0							Not significant	T265_01893(Protein HGH1 homolog)
T265_01894	133.199	1.90797	0.347978	5.48303	4.181e-08	1.81132e-07	TRUE	Up-regulated	T265_01894(Lysyl oxidase homolog)
T265_01895	0.103355	1.04671	4.08046	0.256518	0.797551			Not significant	T265_01895()
T265_01896	898.227	0.254614	0.133903	1.90149	0.0572377	0.0898036	FALSE	Not significant	T265_01896(MFAP1 domain-containing protein)
T265_01897	5.06897	-2.98376	1.59016	-1.87639	0.0606013	0.0945451	FALSE	Not significant	T265_01897(DUF4338 domain-containing protein)
T265_01898	81.0994	1.37487	0.526908	2.60932	0.00907221	0.0172406	FALSE	Not significant	T265_01898(Secreted protein)
T265_01899	0							Not significant	T265_01899()
T265_01900	273.014	0.388331	0.187844	2.06731	0.0387054	0.063505	FALSE	Not significant	T265_01900(PH domain-containing protein)
T265_01901	735.046	0.457029	0.110913	4.12061	3.77865e-05	0.000109163	FALSE	Not significant	T265_01901(KRR1 small subunit processome component)
T265_01902	364.371	0.971798	0.156987	6.19029	6.00546e-10	3.26625e-09	FALSE	Not significant	T265_01902(UPF0587 protein F46B6.12)
T265_01903	0							Not significant	T265_01903(DUF1376 domain-containing protein)
T265_01904	972.629	0.0689119	0.117557	0.586199	0.557742	0.63443	FALSE	Not significant	T265_01904(Protein HID1)
T265_01905	168.683	1.76552	0.27544	6.40982	1.45687e-10	8.43798e-10	TRUE	Up-regulated	T265_01905(Fibronectin type-II domain-containing protein)
T265_01906	21.368	0.750119	0.511687	1.46597	0.142656	0.201269	FALSE	Not significant	T265_01906()
T265_01907	0.231643	0	4.08046	0	1		FALSE	Not significant	T265_01907(GIY-YIG domain-containing protein)
T265_01908	13.7033	-1.02411	0.903545	-1.13344	0.257031	0.333042	FALSE	Not significant	T265_01908()
T265_01909	717.894	0.25785	0.171255	1.50564	0.132159	0.188206	FALSE	Not significant	T265_01909(RRM domain-containing protein)
T265_01910	456.131	0.0544613	0.1625	0.335147	0.737514	0.7928	FALSE	Not significant	T265_01910(Zinc finger protein 106)
T265_01911	950.866	0.518626	0.119047	4.35648	1.32174e-05	4.11105e-05	FALSE	Not significant	T265_01911(TPR_REGION domain-containing protein)
T265_01912	1137.81	0.495483	0.128651	3.85138	0.000117453	0.000317388	FALSE	Not significant	T265_01912(Kunitz/Bovine pancreatic trypsin inhibitor domain protein)
T265_01913	29.3008	2.19505	0.553815	3.96351	7.38559e-05	0.000205449	TRUE	Up-regulated	T265_01913(HMG box domain-containing protein)
T265_01914	0							Not significant	T265_01914(C2H2-type domain-containing protein)
T265_01915	885.666	-0.102261	0.108749	-0.940343	0.347041	0.429293	FALSE	Not significant	T265_01915(Telomerase Cajal body protein 1)
T265_01916	5.06583	0.298218	1.10156	0.270723	0.786604	0.832566	FALSE	Not significant	T265_01916(Reverse transcriptase domain-containing protein)
T265_01917	3662.56	-0.00204019	0.103033	-0.0198014	0.984202	0.988505	FALSE	Not significant	T265_01917(1,4-alpha-glucan branching enzyme)
T265_01918	1073	0.585483	0.115138	5.08507	3.67485e-07	1.40091e-06	FALSE	Not significant	T265_01918(Endo/exonuclease/phosphatase domain-containing protein)
T265_01919	0							Not significant	T265_01919(Ovule protein)
T265_01920	2.27723	1.20056	1.82837	0.656629	0.51142	0.590954	FALSE	Not significant	T265_01920()
T265_01921	1346.29	-0.000515672	0.114338	-0.00451007	0.996401	0.997788	FALSE	Not significant	T265_01921(ATP-dependent RNA helicase DHX36)
T265_01922	0							Not significant	T265_01922(Secreted protein)
T265_01923	703.118	-0.290945	0.147386	-1.97403	0.0483787	0.0774576	FALSE	Not significant	T265_01923(Phorbol-ester/DAG-type domain-containing protein)
T265_01924	68.0837	0.480369	0.277597	1.73045	0.0835494	0.125208	FALSE	Not significant	T265_01924(OmpR/PhoB-type domain-containing protein)
T265_01925	488.336	0.492837	0.157517	3.12878	0.00175533	0.00384549	FALSE	Not significant	T265_01925(U3 small nucleolar ribonucleoprotein IMP3)
T265_01926	0.11207	1.04671	4.08046	0.256518	0.797551			Not significant	T265_01926()
T265_01927	2272.11	0.619361	0.0927183	6.68003	2.3889e-11	1.50822e-10	FALSE	Not significant	T265_01927(Splicing factor, arginine/serine-rich 1)
T265_01928	912.573	0.58888	0.133993	4.39486	1.10843e-05	3.48778e-05	FALSE	Not significant	T265_01928(Glutaredoxin)
T265_01929	170.845	-0.00856546	0.238442	-0.0359226	0.971344	0.978898	FALSE	Not significant	T265_01929()
T265_01930	2177.37	0.830389	0.110563	7.51058	5.88679e-14	4.82198e-13	FALSE	Not significant	T265_01930(Programmed cell death protein 10)
T265_01931	0							Not significant	T265_01931(DUF1376 domain-containing protein)
T265_01932	705.545	-1.87107	0.195594	-9.56609	1.11024e-21	1.93013e-20	TRUE	Down-regulated	T265_01932(ASH domain-containing protein)
T265_01933	0.22414	1.96816	4.03556	0.487704	0.625759			Not significant	T265_01933(Rep_fac-A_C domain-containing protein)
T265_01934	1107.88	0.113445	0.108882	1.04191	0.297454	0.3759	FALSE	Not significant	T265_01934(DNA damage-binding protein 1)
T265_01935	0							Not significant	T265_01935(Isochorismatase domain-containing protein)
T265_01936	0.627626	-3.37159	3.95049	-0.853461	0.393403			Not significant	T265_01936()
T265_01937	1901.09	-0.126664	0.115362	-1.09797	0.272219	0.348787	FALSE	Not significant	T265_01937(non-specific serine/threonine protein kinase)
T265_01938	0							Not significant	T265_01938()
T265_01939	0							Not significant	T265_01939(Transposase)
T265_01940	0							Not significant	T265_01940(BRCT domain-containing protein)
T265_01941	0							Not significant	T265_01941(Secreted protein)
T265_01942	958.401	-0.252896	0.137595	-1.83798	0.0660659	0.10203	FALSE	Not significant	T265_01942(Nup54 domain-containing protein)
T265_01943	143.69	0.871926	0.296812	2.93764	0.00330725	0.00688357	FALSE	Not significant	T265_01943()
T265_01944	6258.15	1.26274	0.156542	8.06647	7.23572e-16	7.25319e-15	TRUE	Up-regulated	T265_01944(LIM domain protein)
T265_01945	520.333	0.903426	0.217774	4.14846	3.34714e-05	9.7567e-05	FALSE	Not significant	T265_01945(VOC domain-containing protein)
T265_01946	1427.01	0.465365	0.0977283	4.76182	1.91854e-06	6.71516e-06	FALSE	Not significant	T265_01946(RNA helicase)
T265_01947	1281.45	-1.00728	0.197853	-5.09108	3.56032e-07	1.36013e-06	TRUE	Down-regulated	T265_01947(Calpain catalytic domain-containing protein)
T265_01948	40.5258	-1.03544	0.375124	-2.76025	0.00577563	0.0114055	FALSE	Not significant	T265_01948(MMS19 nucleotide excision repair protein)
T265_01949	395.475	0.369438	0.155816	2.37098	0.0177408	0.0316788	FALSE	Not significant	T265_01949(MMS19 nucleotide excision repair protein)
T265_01950	70.6901	0.451305	0.337075	1.33889	0.180608	0.246496	FALSE	Not significant	T265_01950()
T265_01951	723.059	-0.918206	0.168247	-5.45748	4.82951e-08	2.07561e-07	FALSE	Not significant	T265_01951(EF-hand domain-containing protein)
T265_01952	32.0096	-1.48383	0.487463	-3.04397	0.00233475	0.00500018	TRUE	Down-regulated	T265_01952(CUE domain-containing protein)
T265_01953	261.871	-1.4473	0.192323	-7.52538	5.25655e-14	4.34531e-13	TRUE	Down-regulated	T265_01953(HTH myb-type domain-containing protein)
T265_01954	42.1879	0.151675	0.407004	0.372662	0.7094	0.769872	FALSE	Not significant	T265_01954()
T265_01955	462.519	0.679989	0.195754	3.47369	0.000513354	0.00124014	FALSE	Not significant	T265_01955(Tetratricopeptide repeat protein)
T265_01956	418.693	0.38247	0.313489	1.22005	0.222448	0.294596	FALSE	Not significant	T265_01956(Regulator of microtubule dynamics protein 1)
T265_01957	462.324	0.122062	0.172292	0.708464	0.478657	0.55908	FALSE	Not significant	T265_01957(Dus domain-containing protein)
T265_01958	0.489643	0	4.08046	0	1		FALSE	Not significant	T265_01958(Transposase)
T265_01959	0							Not significant	T265_01959()
T265_01960	276.479	2.62246	0.212939	12.3156	7.47014e-35	4.31271e-33	TRUE	Up-regulated	T265_01960(TPR_REGION domain-containing protein)
T265_01961	1.59048	-2.57504	2.20726	-1.16662	0.243363			Not significant	T265_01961(Cathepsin L)
T265_01962	326.047	0.0671053	0.192644	0.348339	0.727586	0.784644	FALSE	Not significant	T265_01962()
T265_01963	3127.14	0.17258	0.10457	1.65038	0.0988647	0.145633	FALSE	Not significant	T265_01963(CCDC66 domain-containing protein)
T265_01964	0							Not significant	T265_01964()
T265_01965	612.019	0.663019	0.169419	3.91349	9.09717e-05	0.000249779	FALSE	Not significant	T265_01965(Ribosomal protein S16)
T265_01966	0							Not significant	T265_01966(Beta-lactamase domain-containing protein)
T265_01967	715.999	0.13623	0.162756	0.837016	0.402583	0.483082	FALSE	Not significant	T265_01967(Telo_bind domain-containing protein)
T265_01968	0							Not significant	T265_01968()
T265_01969	766.521	-0.267474	0.128158	-2.08707	0.036882	0.0608277	FALSE	Not significant	T265_01969(Secreted protein)
T265_01970	856.118	-1.73469	0.139197	-12.4621	1.20162e-35	7.24729e-34	TRUE	Down-regulated	T265_01970(Coiled-coil domain-containing protein 177)
T265_01971	823.894	0.94026	0.249298	3.77163	0.000162187	0.00042738	FALSE	Not significant	T265_01971(Cytochrome b-c1 complex subunit 8)
T265_01972	107.561	1.52449	0.336551	4.52974	5.90551e-06	1.93669e-05	TRUE	Up-regulated	T265_01972(MAM domain-containing protein)
T265_01973	988.739	-1.546	0.169872	-9.10101	8.94915e-20	1.34749e-18	TRUE	Down-regulated	T265_01973(CaMBD domain-containing protein)
T265_01974	0							Not significant	T265_01974(Secreted protein)
T265_01975	3.69716	-3.88566	1.6684	-2.32898	0.0198602	0.0350917	FALSE	Not significant	T265_01975(CRAL-TRIO domain-containing protein)
T265_01976	776.068	1.13644	0.14841	7.65744	1.8967e-14	1.63552e-13	TRUE	Up-regulated	T265_01976(28S ribosomal protein S18c, mitochondrial)
T265_01977	636.818	0.0362423	0.145987	0.248257	0.803936	0.847339	FALSE	Not significant	T265_01977(WD_REPEATS_REGION domain-containing protein)
T265_01978	335.674	0.523553	0.192928	2.71372	0.00665325	0.0129577	FALSE	Not significant	T265_01978(Reverse transcriptase domain-containing protein)
T265_01979	359.198	0.494366	0.237209	2.08409	0.0371516	0.0611975	FALSE	Not significant	T265_01979()
T265_01980	762.423	-2.68789	0.220055	-12.2146	2.59812e-34	1.41663e-32	TRUE	Down-regulated	T265_01980(Protein kinase domain-containing protein)
T265_01981	2322.55	0.332479	0.126597	2.62628	0.00863249	0.0164716	FALSE	Not significant	T265_01981(Autophagy-related protein 13)
T265_01982	2927.11	0.305052	0.0950925	3.20795	0.00133684	0.00298686	FALSE	Not significant	T265_01982(AAA domain-containing protein)
T265_01983	24.1649	3.13449	0.578263	5.42053	5.94224e-08	2.5148e-07	TRUE	Up-regulated	T265_01983(AB hydrolase-1 domain-containing protein)
T265_01984	0							Not significant	T265_01984(Ovule protein)
T265_01985	62.7698	1.89808	0.344615	5.50782	3.63308e-08	1.5854e-07	TRUE	Up-regulated	T265_01985(G_PROTEIN_RECEP_F1_2 domain-containing protein)
T265_01986	2182.63	-0.247246	0.0960289	-2.5747	0.0100327	0.0188928	FALSE	Not significant	T265_01986(TraB domain-containing protein)
T265_01987	0							Not significant	T265_01987(Secreted protein)
T265_01988	43.8629	0.292134	0.39811	0.733801	0.46307	0.544112	FALSE	Not significant	T265_01988(Secreted protein)
T265_01989	913.072	0.120298	0.138629	0.867767	0.385522	0.467336	FALSE	Not significant	T265_01989(DNA helicase)
T265_01990	1527.59	-1.11701	0.173554	-6.4361	1.22584e-10	7.1536e-10	TRUE	Down-regulated	T265_01990(Gamma-glutamylcyclotransferase)
T265_01991	32.8532	1.1401	0.450005	2.53354	0.0112918	0.0210656	FALSE	Not significant	T265_01991(Gamma-glutamylcyclotransferase)
T265_01992	2325.84	-0.916191	0.163662	-5.59808	2.16736e-08	9.70907e-08	FALSE	Not significant	T265_01992(Coiled-coil domain-containing protein 180)
T265_01993	1215.02	-1.09004	0.117297	-9.29303	1.49955e-20	2.4091e-19	TRUE	Down-regulated	T265_01993(EF-hand domain-containing protein)
T265_01994	2213.86	-0.268908	0.134429	-2.00038	0.0454592	0.0733051	FALSE	Not significant	T265_01994(Tropomyosin)
T265_01995	963.837	0.089704	0.104573	0.857813	0.390996	0.472275	FALSE	Not significant	T265_01995(Apoptosis inhibitor 5)
T265_01996	355.561	0.628234	0.178741	3.51476	0.000440144	0.0010758	FALSE	Not significant	T265_01996(Protein BUD31 homolog)
T265_01997	1081.71	0.39567	0.142101	2.78442	0.00536229	0.010683	FALSE	Not significant	T265_01997()
[truncated: 14,382 more rows]
