# Supplementary material for: Transcriptomics analysis of in vivo Opisthorchis viverrini: Stage-specific gene expression and novel genes with stable expression in mammalian stages for opisthorchiasis intervention
Source: PLoS Negl Trop Dis. 2025 Dec 18;19(12):e0013714. doi: 10.1371/journal.pntd.0013714 (PMC12742771; doi:10.1371/journal.pntd.0013714)
Supplement: S3 Table — (XLSX) [file pntd.0013714.s003.xlsx]

## Sheet: Sheet1
S3 Table. Pairwise comparison of differentially expressed genes between D42 and D180.
log2FoldChange represent D42/D180
geneID	baseMean	log2FoldChange	lfcSE	stat	pvalue	padj	threshold	Diff.expressed	geneName
T265_00787	13.2035	20.1275	3.91529	5.14074				Not significant	T265_00787(Protein kinase domain-containing protein)
T265_15918	98.0338	6.15047	2.11607	2.90655				Not significant	T265_15918(Aldo_ket_red domain-containing protein)
T265_01233	5.14911	5.20511	1.53614	3.38843	0.000702935	0.0673987	FALSE	Not significant	T265_01233(G_PROTEIN_RECEP_F1_2 domain-containing protein)
T265_05061	2.9445	4.89909	2.29717	2.13266	0.0329527			Not significant	T265_05061(Zinc finger, C2H2 type)
T265_03708	14.132	4.89578	1.5047	3.25365	0.00113932	0.0779105	FALSE	Not significant	T265_03708()
T265_03985	2.09359	4.85771	2.00636	2.42115	0.0154714			Not significant	T265_03985(Ion_trans domain-containing protein)
T265_14626	1.82814	4.81296	2.61811	1.83833	0.0660133			Not significant	T265_14626(Pecanex-like protein)
T265_07093	2.73732	4.64194	2.5694	1.80662	0.0708209			Not significant	T265_07093()
T265_02442	1.31078	4.52277	3.77576	1.19784	0.230978			Not significant	T265_02442()
T265_14375	1.22411	4.41943	3.8709	1.1417	0.253577			Not significant	T265_14375(Thioredoxin domain-containing protein)
T265_15343	1.22411	4.41943	3.8709	1.1417	0.253577			Not significant	T265_15343(Secreted protein)
T265_05954	1.21979	4.41379	3.2547	1.35612	0.17506			Not significant	T265_05954(CUB domain-containing protein)
T265_10081	1.21979	4.41379	3.2547	1.35612	0.17506			Not significant	T265_10081(Transposase)
T265_14376	1.32027	4.41066	3.35327	1.31533	0.188399			Not significant	T265_14376(Thioredoxin)
T265_11455	1.44106	4.4106	3.31126	1.332	0.182859			Not significant	T265_11455()
T265_15094	1.45719	4.30977	2.5572	1.68535	0.0919219			Not significant	T265_15094(PX domain-containing protein)
T265_02658	2.60422	4.2951	2.19238	1.9591	0.0501009			Not significant	T265_02658(OTU domain-containing protein)
T265_15616	1.99269	4.26067	2.22218	1.91734	0.0551951			Not significant	T265_15616(Peptidase A1 domain-containing protein)
T265_10663	1.09666	4.26034	3.40954	1.24954	0.211469			Not significant	T265_10663()
T265_05339	1.09232	4.26001	3.93536	1.0825	0.279031			Not significant	T265_05339()
T265_08768	1.08276	4.24272	3.47522	1.22085	0.222143			Not significant	T265_08768()
T265_14723	2.47435	4.14164	2.31657	1.78783	0.0738031			Not significant	T265_14723(ANF_receptor domain-containing protein)
T265_07546	2.16848	4.13376	2.41885	1.70898	0.0874553			Not significant	T265_07546(AMP-binding domain-containing protein)
T265_08131	0.979285	4.09717	3.93875	1.04022	0.298238			Not significant	T265_08131()
T265_11679	0.979285	4.09717	3.93875	1.04022	0.298238			Not significant	T265_11679()
T265_12617	0.979285	4.09717	3.93875	1.04022	0.298238			Not significant	T265_12617(Nanos-type domain-containing protein)
T265_14987	0.979285	4.09717	3.93875	1.04022	0.298238			Not significant	T265_14987(Histone-lysine N-methyltransferase SETMAR)
T265_05576	1.08704	4.08969	3.05284	1.33963	0.180364			Not significant	T265_05576()
T265_09266	0.965387	4.07634	3.12719	1.30352	0.192399			Not significant	T265_09266(Phasin_2 domain-containing protein)
T265_12482	0.950052	4.05447	3.03938	1.33398	0.18221			Not significant	T265_12482(C2H2-type domain-containing protein)
T265_10306	0.900213	3.98041	3.64363	1.09243	0.274645			Not significant	T265_10306(Secreted protein)
T265_03288	1.1275	3.97957	3.06175	1.29977	0.193681			Not significant	T265_03288(Transposase)
T265_02303	0.898775	3.97822	3.64556	1.09125	0.275163			Not significant	T265_02303()
T265_10200	0.887034	3.96001	3.71023	1.06732	0.285826			Not significant	T265_10200()
T265_01827	0.886315	3.95889	3.71121	1.06674	0.286089			Not significant	T265_01827(Multiple inositol polyphosphate phosphatase 1)
T265_02023	0.988217	3.93958	3.66062	1.07621	0.281835			Not significant	T265_02023(Retrovirus-related Pol polyprotein from type-2 retrotransposable element R2DM)
T265_10900	0.873855	3.93887	3.94244	0.999095	0.317749			Not significant	T265_10900()
T265_05029	8.73316	3.91177	1.4022	2.78973	0.00527519	0.149803	FALSE	Not significant	T265_05029()
T265_09960	4.51207	3.8959	2.05082	1.89968	0.0574752	0.393578	FALSE	Not significant	T265_09960(Peptidase A1 domain-containing protein)
T265_12297	0.842258	3.8796	3.22086	1.20452	0.228387			Not significant	T265_12297(NADH dehydrogenase [ubiquinone] 1 beta subcomplex subunit 7)
T265_09388	0.827641	3.85587	3.23816	1.19076	0.233748			Not significant	T265_09388()
T265_01718	0.777083	3.76912	3.88596	0.969932	0.33208			Not significant	T265_01718(GIY-YIG domain-containing protein)
T265_11779	2.09715	3.71105	2.27906	1.62832	0.103456			Not significant	T265_11779(Junctophilin)
T265_00941	6.30186	3.70409	1.71497	2.15986	0.0307836	0.312187	FALSE	Not significant	T265_00941(Fork-head domain-containing protein)
T265_02859	0.734464	3.6815	3.94936	0.932176	0.351246			Not significant	T265_02859()
T265_11955	1.40688	3.68056	3.42653	1.07414	0.282762			Not significant	T265_11955()
T265_09159	1.63102	3.68027	3.30997	1.11187	0.266192			Not significant	T265_09159()
T265_15011	0.733745	3.68015	3.9494	0.931825	0.351427			Not significant	T265_15011(Peptidase A1 domain-containing protein)
T265_00380	0.733026	3.67878	3.93528	0.934821	0.349881			Not significant	T265_00380()
T265_03786	2.41781	3.67814	2.72836	1.34811	0.177622			Not significant	T265_03786(G_PROTEIN_RECEP_F1_2 domain-containing protein)
T265_03957	1.35316	3.67677	3.01111	1.22107	0.22206			Not significant	T265_03957(Secreted protein)
T265_15109	0.835662	3.67631	3.30811	1.1113	0.266438			Not significant	T265_15109(Cadherin domain-containing protein)
T265_05246	1.24836	3.67433	3.06062	1.20052	0.229938			Not significant	T265_05246(Secreted protein)
T265_04105	0.73015	3.67339	3.9496	0.930067	0.352336			Not significant	T265_04105(Peptidase A1 domain-containing protein)
T265_04673	0.73015	3.67339	3.9496	0.930067	0.352336			Not significant	T265_04673(Peptidase S1 domain-containing protein)
T265_05280	0.73015	3.67339	3.9496	0.930067	0.352336			Not significant	T265_05280(RNase H domain-containing protein)
T265_05316	0.73015	3.67339	3.9496	0.930067	0.352336			Not significant	T265_05316(MOEP19 domain-containing protein)
T265_16211	0.73015	3.67339	3.9496	0.930067	0.352336			Not significant	T265_16211(Peptidase family M1)
T265_16362	0.73015	3.67339	3.9496	0.930067	0.352336			Not significant	T265_16362()
T265_05927	1.06636	3.673	3.65872	1.0039	0.315427			Not significant	T265_05927()
T265_04699	1.14357	3.67289	3.59492	1.02169	0.306928			Not significant	T265_04699(Glyco_trans_2-like domain-containing protein)
T265_15208	1.07094	3.67215	3.222	1.13971	0.254406			Not significant	T265_15208(SERPIN domain-containing protein)
T265_11050	168.094	3.62907	1.33934	2.7096	0.00673646	0.162584	FALSE	Not significant	T265_11050(Peptidase A1 domain-containing protein)
T265_16113	0.93009	3.62678	2.85835	1.26884	0.204499			Not significant	T265_16113(Protein kinase domain-containing protein)
T265_01572	2.02326	3.62658	2.1944	1.65265	0.0984013			Not significant	T265_01572(G_PROTEIN_RECEP_F1_2 domain-containing protein)
T265_01880	0.911941	3.62548	3.25665	1.11325	0.2656			Not significant	T265_01880(Cardiomyopathy-associated protein 5)
T265_05137	1.52033	3.60401	2.63891	1.36572	0.172027			Not significant	T265_05137(Gustatory receptor)
T265_01302	0.680311	3.57609	3.95257	0.90475	0.365598			Not significant	T265_01302()
T265_12428	7.48098	3.55245	1.41069	2.51823	0.0117945	0.209422	FALSE	Not significant	T265_12428(Papain family cysteine protease)
T265_13315	1.83933	3.53544	2.03642	1.7361	0.0825456			Not significant	T265_13315(G_PROTEIN_RECEP_F1_2 domain-containing protein)
T265_12834	1.10596	3.52822	3.20011	1.10253	0.270231			Not significant	T265_12834(Peptidase A1 domain-containing protein)
T265_15776	0.879532	3.52544	3.84443	0.917027	0.359128			Not significant	T265_15776(SERPIN domain-containing protein)
T265_12393	0.655391	3.52511	3.95421	0.891485	0.372669			Not significant	T265_12393()
T265_07840	0.767461	3.52511	3.9542	0.891485	0.372669			Not significant	T265_07840(Secreted protein)
T265_05090	6.29734	3.52053	1.22607	2.87139	0.00408665	0.13181	FALSE	Not significant	T265_05090()
T265_12164	3.90131	3.52049	1.5187	2.31809	0.0204442	0.26746	FALSE	Not significant	T265_12164(Histone H2B)
T265_15646	1.43662	3.44824	2.96053	1.16474	0.244126			Not significant	T265_15646(Velvet domain-containing protein)
T265_13967	0.612053	3.41797	3.95784	0.863596	0.38781			Not significant	T265_13967(Reverse transcriptase domain-containing protein)
T265_13183	0.724123	3.41797	3.95783	0.863596	0.38781			Not significant	T265_13183(SCP domain-containing protein)
T265_02490	0.611334	3.41637	3.95789	0.863179	0.388039			Not significant	T265_02490()
T265_13870	2.09732	3.41128	2.77756	1.22816	0.219388			Not significant	T265_13870(Ig-like domain-containing protein)
T265_12962	1.05746	3.41006	3.24061	1.05229	0.292668			Not significant	T265_12962(Calponin-homology (CH) domain-containing protein)
T265_16283	1.05333	3.40726	2.59676	1.31212	0.18948			Not significant	T265_16283(ELM2 domain-containing protein)
T265_15466	1.81508	3.40692	2.80528	1.21447	0.224569			Not significant	T265_15466(Zinc finger, C2H2 type)
T265_06482	0.713236	3.38774	3.53697	0.957808	0.33816			Not significant	T265_06482()
T265_03961	0.936658	3.38445	2.6418	1.28112	0.200152			Not significant	T265_03961()
T265_02373	2.71998	3.37779	2.08561	1.61957	0.105325			Not significant	T265_02373(FGE-sulfatase domain-containing protein)
T265_11272	1.45353	3.36249	2.5606	1.31316	0.189128			Not significant	T265_11272(Dimer_Tnp_hAT domain-containing protein)
T265_08266	0.675153	3.32656	3.14318	1.05834	0.289899			Not significant	T265_08266()
T265_01457	1.52973	3.30435	2.47786	1.33355	0.182351			Not significant	T265_01457(Retrotrans_gag domain-containing protein)
T265_05941	1.53925	3.29898	2.36019	1.39776	0.162185			Not significant	T265_05941(Ovule protein)
T265_04806	2.71578	3.29558	2.12432	1.55136	0.120815			Not significant	T265_04806(ZP domain-containing protein)
T265_08879	0.559338	3.29526	3.96233	0.831646	0.405609			Not significant	T265_08879(Transposase)
T265_08877	1.28264	3.26905	2.37434	1.37683	0.168566			Not significant	T265_08877(Ovule protein)
T265_07670	1.83751	3.2632	2.09831	1.55515	0.119909			Not significant	T265_07670()
T265_06320	0.546159	3.26308	3.96358	0.823267	0.410356			Not significant	T265_06320(DDE_Tnp_1_7 domain-containing protein)
T265_06324	0.546159	3.26308	3.96358	0.823267	0.410356			Not significant	T265_06324(GMP_PDE_delta domain-containing protein)
T265_09890	0.546159	3.26308	3.96358	0.823267	0.410356			Not significant	T265_09890(ABC transporter domain-containing protein)
T265_14527	1.598	3.21709	2.59539	1.23954	0.215146			Not significant	T265_14527(PDZ domain-containing protein)
T265_13743	24.5931	3.17903	1.82491	1.74202	0.0815046	0.446947	FALSE	Not significant	T265_13743(Bestrophin homolog)
T265_13528	2.23925	3.17122	2.30608	1.37515	0.169084			Not significant	T265_13528(Apple domain-containing protein)
T265_10123	1.08404	3.12984	3.02977	1.03303	0.30159			Not significant	T265_10123(LIM homeobox transcription factor 1-beta)
T265_00218	0.489643	3.09532	3.97052	0.779574	0.435641			Not significant	T265_00218(Endo/exonuclease/phosphatase domain-containing protein)
T265_01958	0.489643	3.09532	3.97052	0.779574	0.435641			Not significant	T265_01958(Transposase)
T265_03462	0.489643	3.09532	3.97052	0.779574	0.435641			Not significant	T265_03462(Zf-RVT domain-containing protein)
T265_03666	0.489643	3.09532	3.97052	0.779574	0.435641			Not significant	T265_03666()
T265_06689	0.489643	3.09532	3.97052	0.779574	0.435641			Not significant	T265_06689(Pentapeptide repeat-containing protein)
T265_13780	0.489643	3.09532	3.97052	0.779574	0.435641			Not significant	T265_13780(DDE_Tnp_1_7 domain-containing protein)
T265_13801	0.489643	3.09532	3.97052	0.779574	0.435641			Not significant	T265_13801(ANF_receptor domain-containing protein)
T265_16023	0.489643	3.09532	3.97052	0.779574	0.435641			Not significant	T265_16023(Adaptin_N domain-containing protein)
T265_16056	0.489643	3.09532	3.97052	0.779574	0.435641			Not significant	T265_16056(IS5/IS1182 family transposase)
T265_16315	0.489643	3.09532	3.97052	0.779574	0.435641			Not significant	T265_16315(Antibiotic biosynthesis monooxygenase)
T265_10373	0.601713	3.09531	3.97052	0.779574	0.435641			Not significant	T265_10373()
T265_04460	0.604004	3.09531	3.97052	0.779574	0.435641			Not significant	T265_04460()
T265_14785	0.604004	3.09531	3.97052	0.779574	0.435641			Not significant	T265_14785(Pept_C1 domain-containing protein)
T265_09291	0.592998	3.09531	3.97052	0.779574	0.435641			Not significant	T265_09291(Transposase)
T265_15004	0.592998	3.09531	3.97052	0.779574	0.435641			Not significant	T265_15004(Zinc finger, C2HC type)
T265_12988	0.713783	3.09531	3.97052	0.779574	0.435642			Not significant	T265_12988(Transposase)
T265_02163	1.04999	3.09472	3.7133	0.833417	0.40461			Not significant	T265_02163(BTB_2 domain-containing protein)
T265_14538	2.27405	3.0906	2.75732	1.12087	0.262343			Not significant	T265_14538(Fibronectin type-III domain-containing protein)
T265_01712	1.47029	3.0892	2.58252	1.1962	0.23162			Not significant	T265_01712(Peptidase A1 domain-containing protein)
T265_00946	0.486766	3.08739	3.97087	0.777511	0.436857			Not significant	T265_00946(Reverse transcriptase domain-containing protein)
T265_05160	0.486766	3.08739	3.97087	0.777511	0.436857			Not significant	T265_05160(Reverse transcriptase domain-containing protein)
T265_09147	0.486766	3.08739	3.97087	0.777511	0.436857			Not significant	T265_09147(IstB_IS21 domain-containing protein)
T265_11937	0.486766	3.08739	3.97087	0.777511	0.436857			Not significant	T265_11937(UTRA domain-containing protein)
T265_12266	0.486766	3.08739	3.97087	0.777511	0.436857			Not significant	T265_12266(Secreted protein)
T265_14586	0.590122	3.08739	3.97087	0.777511	0.436858			Not significant	T265_14586(Telomerase catalytic subunit)
T265_04506	0.922201	3.08593	3.34273	0.923175	0.355916			Not significant	T265_04506(ULP_PROTEASE domain-containing protein)
T265_04070	1.72641	3.08384	2.83829	1.08651	0.277252			Not significant	T265_04070(Na_Ca_ex domain-containing protein)
T265_11025	2.79345	3.07465	2.06211	1.49102	0.135956			Not significant	T265_11025(SPATA6 domain-containing protein)
T265_08229	5.26978	3.06057	1.68489	1.81647	0.0692977	0.421548	FALSE	Not significant	T265_08229(Ovule protein)
T265_15187	2.72789	3.04571	1.82471	1.66915	0.0950881			Not significant	T265_15187()
T265_06500	1.91301	3.02622	3.00491	1.00709	0.31389			Not significant	T265_06500(SAC domain-containing protein)
T265_06080	0.911566	3.02131	3.355	0.900539	0.367833			Not significant	T265_06080(Tyrosinase_Cu-bd domain-containing protein)
T265_16002	0.463285	3.0207	3.97387	0.760141	0.44717			Not significant	T265_16002(Ovule protein)
T265_11113	1.10069	3.01893	2.75511	1.09575	0.273186			Not significant	T265_11113()
T265_15125	0.782185	2.98522	3.10164	0.962464	0.335817			Not significant	T265_15125(Secreted protein)
T265_10013	2.0976	2.98318	1.75564	1.6992	0.0892815			Not significant	T265_10013()
T265_06047	0.656817	2.98295	3.66381	0.814165	0.41555			Not significant	T265_06047()
T265_08742	1.18523	2.97973	3.13674	0.949946	0.34214			Not significant	T265_08742()
T265_06887	4.70895	2.971	1.67184	1.77708	0.0755547	0.433908	FALSE	Not significant	T265_06887(EF-hand domain-containing protein)
T265_07476	0.878785	2.94879	3.02768	0.973942	0.330085			Not significant	T265_07476(Ski_Sno domain-containing protein)
T265_16311	0.997278	2.94357	3.7652	0.781783	0.434342			Not significant	T265_16311(tRNA-intron lyase)
T265_00729	0.436928	2.94261	3.97757	0.739802	0.45942			Not significant	T265_00729()
T265_02013	0.436928	2.94261	3.97757	0.739802	0.45942			Not significant	T265_02013(MSP domain-containing protein)
T265_02031	0.436928	2.94261	3.97757	0.739802	0.45942			Not significant	T265_02031(DUF362 domain-containing protein)
T265_02469	0.436928	2.94261	3.97757	0.739802	0.45942			Not significant	T265_02469()
T265_02670	0.436928	2.94261	3.97757	0.739802	0.45942			Not significant	T265_02670(Reverse transcriptase domain-containing protein)
T265_04094	0.436928	2.94261	3.97757	0.739802	0.45942			Not significant	T265_04094()
T265_04762	0.436928	2.94261	3.97757	0.739802	0.45942			Not significant	T265_04762(Acetyl-CoA C-acetyltransferase)
T265_05645	0.436928	2.94261	3.97757	0.739802	0.45942			Not significant	T265_05645()
T265_05673	0.436928	2.94261	3.97757	0.739802	0.45942			Not significant	T265_05673(Pkinase_fungal domain-containing protein)
T265_07812	0.436928	2.94261	3.97757	0.739802	0.45942			Not significant	T265_07812()
T265_07929	0.436928	2.94261	3.97757	0.739802	0.45942			Not significant	T265_07929(Chromosome 11 open reading frame 52)
T265_09912	0.436928	2.94261	3.97757	0.739802	0.45942			Not significant	T265_09912()
T265_10536	0.436928	2.94261	3.97757	0.739802	0.45942			Not significant	T265_10536()
T265_11426	0.436928	2.94261	3.97757	0.739802	0.45942			Not significant	T265_11426(FBD domain-containing protein)
T265_13986	0.436928	2.94261	3.97757	0.739802	0.45942			Not significant	T265_13986()
T265_15084	0.436928	2.94261	3.97757	0.739802	0.45942			Not significant	T265_15084(Integron gene cassette protein)
T265_15459	0.436928	2.94261	3.97757	0.739802	0.45942			Not significant	T265_15459(MABP domain-containing protein)
T265_15576	0.436928	2.94261	3.97757	0.739802	0.45942			Not significant	T265_15576()
T265_15888	0.551289	2.94261	3.97757	0.739802	0.45942			Not significant	T265_15888(Ovule protein)
T265_04077	0.963784	2.94006	3.21805	0.913616	0.360919			Not significant	T265_04077(C2 NT-type domain-containing protein)
T265_05443	25.1121	2.93608	0.70735	4.15082	3.31292e-05	0.0120488	FALSE	Not significant	T265_05443()
T265_04244	1.16834	2.93518	2.7333	1.07386	0.282886			Not significant	T265_04244()
T265_13692	1.84912	2.93423	2.13776	1.37257	0.169885			Not significant	T265_13692(Polyprotein)
T265_05948	0.94701	2.91321	3.23371	0.900888	0.367648			Not significant	T265_05948(ACB domain-containing protein)
T265_10675	0.933744	2.8961	2.75943	1.04953	0.293935			Not significant	T265_10675()
T265_07597	0.925477	2.8929	3.20815	0.901735	0.367198			Not significant	T265_07597(DUF4005 domain-containing protein)
T265_15224	2.13016	2.87612	2.04733	1.40482	0.160076			Not significant	T265_15224()
T265_11074	1.1288	2.87274	2.75357	1.04328	0.296819			Not significant	T265_11074(Autophagy-related protein)
T265_09133	2.20845	2.85659	2.05293	1.39147	0.164084			Not significant	T265_09133(Ras-associating domain-containing protein)
T265_08392	3.68805	2.8507	1.51981	1.87569	0.0606974	0.402237	FALSE	Not significant	T265_08392(DUF6451 domain-containing protein)
T265_03477	67.3574	2.83012	0.675823	4.18766	2.81848e-05	0.0113131	FALSE	Not significant	T265_03477(Dynein light chain)
T265_04007	0.876357	2.8101	3.30656	0.849855	0.395406			Not significant	T265_04007()
T265_02879	0.977541	2.78728	3.27968	0.849865	0.3954			Not significant	T265_02879(MAM domain-containing protein)
T265_04359	0.869288	2.78534	3.81825	0.72948	0.465708			Not significant	T265_04359(Pkinase_fungal domain-containing protein)
T265_12795	1.57019	2.78352	2.67025	1.04242	0.297217			Not significant	T265_12795(DUF4806 domain-containing protein)
T265_07474	1.83895	2.76043	1.93746	1.42477	0.154223			Not significant	T265_07474(Ion_trans domain-containing protein)
T265_16153	5.53951	2.72473	1.61724	1.6848	0.0920269	0.467988	FALSE	Not significant	T265_16153(RING-type domain-containing protein)
T265_07621	0.833019	2.71961	3.87994	0.700942	0.483339			Not significant	T265_07621()
T265_15618	1.0488	2.71833	3.24998	0.836413	0.402923			Not significant	T265_15618(Peptidase A1 domain-containing protein)
T265_12027	3.96662	2.70229	1.78888	1.51061	0.130888	0.532708	FALSE	Not significant	T265_12027(H15 domain-containing protein)
T265_10956	0.591372	2.67911	3.99159	0.671187	0.502101			Not significant	T265_10956(TPT domain-containing protein)
T265_02120	0.367232	2.6791	3.99159	0.671186	0.502102			Not significant	T265_02120(DH domain-containing protein)
T265_02424	0.367232	2.6791	3.99159	0.671186	0.502102			Not significant	T265_02424()
T265_03455	0.367232	2.6791	3.99159	0.671186	0.502102			Not significant	T265_03455()
T265_03658	0.367232	2.6791	3.99159	0.671186	0.502102			Not significant	T265_03658(Zf-RVT domain-containing protein)
T265_05001	0.367232	2.6791	3.99159	0.671186	0.502102			Not significant	T265_05001(Secreted protein)
T265_08056	0.367232	2.6791	3.99159	0.671186	0.502102			Not significant	T265_08056(Integrase catalytic domain-containing protein)
T265_08058	0.367232	2.6791	3.99159	0.671186	0.502102			Not significant	T265_08058()
T265_12245	0.367232	2.6791	3.99159	0.671186	0.502102			Not significant	T265_12245()
T265_04205	1.00479	2.67642	3.2661	0.819456	0.412527			Not significant	T265_04205(ZP domain-containing protein)
T265_11549	0.590653	2.67607	3.82151	0.700263	0.483763			Not significant	T265_11549(Pecanex-like protein)
T265_11021	0.365794	2.67394	3.9919	0.669843	0.502958			Not significant	T265_11021(Transposase)
T265_03492	0.469149	2.67394	3.9919	0.669843	0.502958			Not significant	T265_03492()
T265_06937	0.477145	2.67136	3.99205	0.66917	0.503387			Not significant	T265_06937()
T265_08801	0.477145	2.67136	3.99205	0.66917	0.503387			Not significant	T265_08801(Transposase)
T265_01330	0.593799	2.67136	3.99205	0.66917	0.503387			Not significant	T265_01330()
T265_00900	0.365075	2.67136	3.99205	0.66917	0.503387			Not significant	T265_00900(Protein FAF-like chloroplastic)
T265_04432	0.365075	2.67136	3.99205	0.66917	0.503387			Not significant	T265_04432()
T265_05609	0.365075	2.67136	3.99205	0.66917	0.503387			Not significant	T265_05609(SCP domain-containing protein)
T265_06899	0.365075	2.67136	3.99205	0.66917	0.503387			Not significant	T265_06899(Transposase)
T265_07055	0.365075	2.67136	3.99205	0.66917	0.503387			Not significant	T265_07055()
T265_07079	0.365075	2.67136	3.99205	0.66917	0.503387			Not significant	T265_07079()
T265_11883	0.365075	2.67136	3.99205	0.66917	0.503387			Not significant	T265_11883(Helitron_like_N domain-containing protein)
T265_13672	0.365075	2.67136	3.99205	0.66917	0.503387			Not significant	T265_13672(Peptidase A1 domain-containing protein)
T265_15236	0.365075	2.67136	3.99205	0.66917	0.503387			Not significant	T265_15236()
T265_15548	0.813355	2.67135	3.99205	0.66917	0.503387			Not significant	T265_15548(VASt domain-containing protein)
T265_06157	0.985207	2.67086	3.78806	0.705072	0.480765			Not significant	T265_06157()
T265_05963	0.800509	2.66995	3.4886	0.765334	0.444073			Not significant	T265_05963(Ovule protein)
T265_11406	1.24421	2.66825	3.09253	0.862804	0.388245			Not significant	T265_11406()
T265_04857	0.815016	2.66765	2.92502	0.912012	0.361762			Not significant	T265_04857(Ig-like domain-containing protein)
T265_11756	4.85755	2.64925	1.68824	1.56924	0.116592	0.509404	FALSE	Not significant	T265_11756(Legumain)
T265_06327	0.354053	2.63077	3.99445	0.658605	0.510149			Not significant	T265_06327(Kinesin motor domain-containing protein)
T265_16193	0.354053	2.63077	3.99445	0.658605	0.510149			Not significant	T265_16193(Splicing factor 3A subunit 2)
T265_14617	0.466123	2.63077	3.99445	0.658605	0.510149			Not significant	T265_14617()
T265_04311	0.690264	2.63064	3.66786	0.717215	0.473241			Not significant	T265_04311()
T265_08028	1.48392	2.62988	2.64077	0.995876	0.31931			Not significant	T265_08028()
T265_10363	3.76858	2.62804	1.88172	1.39662	0.162529	0.570826	FALSE	Not significant	T265_10363(G_PROTEIN_RECEP_F1_2 domain-containing protein)
T265_15670	3.38386	2.62728	1.60363	1.63833	0.101353	0.481734	FALSE	Not significant	T265_15670(DUF5641 domain-containing protein)
T265_02514	0.352615	2.62546	3.99477	0.657225	0.511037			Not significant	T265_02514(Ovule protein)
T265_09109	0.352615	2.62546	3.99477	0.657225	0.511037			Not significant	T265_09109(Reverse transcriptase domain-containing protein)
T265_11618	0.352615	2.62546	3.99477	0.657225	0.511037			Not significant	T265_11618(DDE_Tnp_1_7 domain-containing protein)
T265_07630	2.99153	2.62531	2.31393	1.13457	0.256557			Not significant	T265_07630(Ig-like domain-containing protein)
T265_12970	7.23818	2.62435	1.24545	2.10715	0.0351046	0.325515	FALSE	Not significant	T265_12970(Protein-tyrosine sulfotransferase)
T265_13800	1.19229	2.61711	2.80284	0.933737	0.350439			Not significant	T265_13800(Cyclic nucleotide-binding domain-containing protein)
T265_07366	2.68945	2.59366	2.14973	1.20651	0.227622			Not significant	T265_07366(UPF0506 domain-containing protein)
T265_12560	3.40394	2.585	1.99098	1.29835	0.194166	0.615963	FALSE	Not significant	T265_12560(RNA-directed DNA polymerase)
T265_08079	0.672953	2.58345	3.25266	0.794258	0.427045			Not significant	T265_08079()
T265_10000	22.4966	2.58323	0.700217	3.68919	0.00022497	0.036504	FALSE	Not significant	T265_10000(G_PROTEIN_RECEP_F1_2 domain-containing protein)
T265_16321	0.9823	2.58278	2.92204	0.883896	0.376752			Not significant	T265_16321(SAP domain-containing protein)
T265_08150	0.569598	2.58137	3.86689	0.667558	0.504416			Not significant	T265_08150(SHR-BD domain-containing protein)
T265_01219	0.340874	2.58106	3.99749	0.645669	0.518494			Not significant	T265_01219(Peptidase S1 domain-containing protein)
T265_10592	0.340874	2.58106	3.99749	0.645669	0.518494			Not significant	T265_10592(Reverse transcriptase domain-containing protein)
T265_14171	0.340874	2.58106	3.99749	0.645669	0.518494			Not significant	T265_14171(Interleukin 12B)
T265_10066	0.557873	2.58013	3.42711	0.752859	0.451535			Not significant	T265_10066()
T265_14811	0.546866	2.57857	3.9052	0.66029	0.509068			Not significant	T265_14811(ML domain-containing protein)
T265_16171	0.340155	2.57833	3.99766	0.64496	0.518953			Not significant	T265_16171(TPR_REGION domain-containing protein)
T265_08351	0.753947	2.56333	3.95421	0.648253	0.516821			Not significant	T265_08351(Zinc finger, C2H2 type)
T265_09114	0.753947	2.56333	3.95421	0.648253	0.516821			Not significant	T265_09114(Transposase)
T265_10056	0.760056	2.56333	3.95421	0.648253	0.516821			Not significant	T265_10056()
T265_05323	9.05214	2.5524	1.50783	1.69276				Not significant	T265_05323()
T265_13757	1.92588	2.53917	1.86605	1.36072	0.173602			Not significant	T265_13757()
T265_11780	1.31018	2.53796	3.02675	0.838512	0.401743			Not significant	T265_11780()
T265_14878	17.1297	2.53429	0.921492	2.75021	0.00595578	0.155194	FALSE	Not significant	T265_14878(Secreted protein)
T265_15440	17.1553	2.5331	0.853326	2.96851	0.00299251	0.113912	FALSE	Not significant	T265_15440(G_PROTEIN_RECEP_F1_2 domain-containing protein)
T265_01030	1.24259	2.53272	3.55635	0.71217	0.47636			Not significant	T265_01030(Secreted protein)
T265_14898	0.66849	2.53167	3.70339	0.68361	0.494222			Not significant	T265_14898()
T265_01382	0.543121	2.53021	3.94468	0.641424	0.521247			Not significant	T265_01382(GIY-YIG domain-containing protein)
T265_00830	0.327696	2.52991	4.00072	0.632364	0.527149			Not significant	T265_00830()
T265_01674	0.327696	2.52991	4.00072	0.632364	0.527149			Not significant	T265_01674(DDE Tnp4 domain-containing protein)
T265_02984	0.327696	2.52991	4.00072	0.632364	0.527149			Not significant	T265_02984(Reverse transcriptase domain-containing protein)
T265_04268	0.327696	2.52991	4.00072	0.632364	0.527149			Not significant	T265_04268(Secreted protein)
T265_04327	0.327696	2.52991	4.00072	0.632364	0.527149			Not significant	T265_04327()
T265_05475	0.327696	2.52991	4.00072	0.632364	0.527149			Not significant	T265_05475()
T265_13655	0.327696	2.52991	4.00072	0.632364	0.527149			Not significant	T265_13655(PC4 domain-containing protein)
T265_05332	0.442058	2.52991	4.00072	0.632364	0.527149			Not significant	T265_05332()
T265_06934	0.439766	2.52991	4.00072	0.632364	0.527149			Not significant	T265_06934(Ig-like domain-containing protein)
T265_06553	0.556419	2.52991	4.00072	0.632364	0.527149			Not significant	T265_06553(Oxidored_molyb domain-containing protein)
T265_06541	0.785143	2.52991	4.00072	0.632364	0.527149			Not significant	T265_06541()
T265_14459	2.0842	2.52056	2.19915	1.14615	0.251731			Not significant	T265_14459(guanylate cyclase)
T265_16263	10.1193	2.45996	2.75414	0.893185	0.371758	0.76335	FALSE	Not significant	T265_16263(Dynein light chain)
T265_00759	2.80283	2.45849	2.11262	1.16372	0.244539			Not significant	T265_00759(Transposase)
T265_03555	6.4554	2.45785	1.04175	2.35935	0.0183069	0.251737	FALSE	Not significant	T265_03555(Histone H2B)
T265_10223	0.710609	2.45618	3.95784	0.620587	0.534871			Not significant	T265_10223()
T265_11896	0.716718	2.45618	3.95784	0.620587	0.534871			Not significant	T265_11896(Ig-like domain-containing protein)
T265_02180	491.837	2.4553	1.15781	2.12064	0.0339519	0.323479	FALSE	Not significant	T265_02180(Usp domain-containing protein)
T265_00911	0.718963	2.45373	3.52997	0.695115	0.486983			Not significant	T265_00911()
T265_07066	4.80046	2.45106	1.49043	1.64453	0.100066	0.479819	FALSE	Not significant	T265_07066()
T265_15856	1.35203	2.44909	2.49656	0.980987	0.326599			Not significant	T265_15856()
T265_13868	7.45823	2.44718	1.50706	1.62381	0.104417	0.487724	FALSE	Not significant	T265_13868(Alpha-carbonic anhydrase domain-containing protein)
T265_14365	1.83543	2.42102	2.25289	1.07463	0.282541			Not significant	T265_14365(Rho-GAP domain-containing protein)
T265_02489	0.806624	2.41898	3.0579	0.791057	0.428911			Not significant	T265_02489()
T265_11314	0.680146	2.36558	3.55128	0.666121	0.505334			Not significant	T265_11314(Tr-type G domain-containing protein)
T265_08634	1.34788	2.34033	2.54266	0.920427	0.35735			Not significant	T265_08634(Mediator of RNA polymerase II transcription subunit 25)
T265_12459	0.666967	2.33438	3.61163	0.64635	0.518052			Not significant	T265_12459(Transcription factor WD40-like family)
T265_14793	0.663284	2.33265	3.61849	0.644648	0.519155			Not significant	T265_14793(SCP domain-containing protein)
T265_10051	1.38005	2.32041	2.27359	1.02059	0.307447			Not significant	T265_10051(Reverse transcriptase domain-containing protein)
T265_07165	23.2227	2.30465	0.753639	3.05803	0.00222798	0.0987541	FALSE	Not significant	T265_07165(Doublecortin domain-containing protein)
T265_05282	2.21028	2.30296	1.99595	1.15382	0.248575			Not significant	T265_05282(Transposase)
T265_13699	0.653788	2.30129	3.96358	0.580611	0.561503			Not significant	T265_13699()
T265_05571	6.41162	2.29696	1.14176	2.01177	0.0442445	0.355676	FALSE	Not significant	T265_05571(Glycosyltransferase family 92 protein)
T265_07487	1.45394	2.29381	2.55779	0.896793	0.369829			Not significant	T265_07487()
T265_06195	5.27869	2.27369	1.50862	1.50713	0.131778	0.532922	FALSE	Not significant	T265_06195(G_PROTEIN_RECEP_F1_2 domain-containing protein)
T265_12023	4.12497	2.27145	1.38401	1.64121	0.100754	0.480693	FALSE	Not significant	T265_12023(Protein-tyrosine sulfotransferase)
T265_07337	3.62705	2.25775	1.58873	1.42111	0.155285	0.565342	FALSE	Not significant	T265_07337()
T265_03778	4.31709	2.23358	1.4124	1.58141	0.113784	0.505935	FALSE	Not significant	T265_03778(DUF4210 domain-containing protein)
T265_04990	1.61129	2.2323	2.18872	1.01991	0.30777			Not significant	T265_04990()
T265_12336	6.99464	2.22801	1.22072	1.82516	0.0679763	0.418288	FALSE	Not significant	T265_12336(Ribosomal protein L32)
T265_09634	1.21152	2.22725	2.987	0.745648	0.45588			Not significant	T265_09634(HTH_48 domain-containing protein)
T265_01470	2.91872	2.19289	1.70665	1.28491	0.198823			Not significant	T265_01470(Short chain dehydrogenase)
T265_14160	7.36685	2.18735	1.38126	1.58359	0.113287	0.504919	FALSE	Not significant	T265_14160(LIM zinc-binding domain-containing protein)
T265_11134	1.35291	2.16768	2.3184	0.93499	0.349793			Not significant	T265_11134()
T265_12813	30.3922	2.15909	0.854768	2.52593	0.0115391	0.206978	FALSE	Not significant	T265_12813(Dynein light chain)
T265_02638	17.2334	2.15786	0.706942	3.05239	0.00227027	0.0989445	FALSE	Not significant	T265_02638(DUF4377 domain-containing protein)
T265_12069	8.06976	2.15562	1.0615	2.03074	0.0422814	0.347578	FALSE	Not significant	T265_12069(TSPc domain-containing protein)
T265_03358	3.71296	2.14584	1.56562	1.3706	0.170499	0.583701	FALSE	Not significant	T265_03358()
T265_01494	0.588198	2.13353	3.97052	0.537342	0.591031			Not significant	T265_01494(Guanine nucleotide-binding protein G(Q) subunit alpha)
T265_02009	0.594307	2.13353	3.97052	0.537342	0.591031			Not significant	T265_02009()
T265_14052	1.43858	2.12864	2.73431	0.778492	0.436279			Not significant	T265_14052(Zinc finger, C2H2 type)
T265_12775	1.15929	2.12795	2.90969	0.731334	0.464575			Not significant	T265_12775()
T265_10662	0.591431	2.1256	3.97087	0.5353	0.592443			Not significant	T265_10662(Acyltransferase)
T265_04065	0.801106	2.12462	3.51419	0.604585	0.545455			Not significant	T265_04065(Neur_chan_LBD domain-containing protein)
T265_15519	1.52653	2.12155	2.75153	0.771043	0.440681			Not significant	T265_15519(CUB domain-containing protein)
T265_04288	1.14039	2.12102	2.56984	0.82535	0.409173			Not significant	T265_04288()
T265_08781	1.13355	2.12018	2.37363	0.893223	0.371738			Not significant	T265_08781(Sortilin_C domain-containing protein)
T265_00459	1.78108	2.1183	2.35442	0.899712	0.368273			Not significant	T265_00459(SEA domain-containing protein)
T265_05156	1.63979	2.1056	2.11227	0.996844	0.31884			Not significant	T265_05156()
T265_05070	39.0159	2.10329	0.646721	3.25224	0.00114498	0.0779105	FALSE	Not significant	T265_05070(Peptidase A1 domain-containing protein)
T265_02942	0.696163	2.09582	3.19386	0.656204	0.511693			Not significant	T265_02942(Chorein N-terminal domain-containing protein)
T265_03607	2.13331	2.09325	1.89261	1.10602	0.26872			Not significant	T265_03607(Mediator of RNA polymerase II transcription subunit 7)
T265_00340	0.244821	2.09193	4.0335	0.518639	0.604012			Not significant	T265_00340()
T265_03228	0.244821	2.09193	4.0335	0.518639	0.604012			Not significant	T265_03228()
T265_03401	0.244821	2.09193	4.0335	0.518639	0.604012			Not significant	T265_03401(Alpha/beta-Hydrolases superfamily protein)
T265_03794	0.244821	2.09193	4.0335	0.518639	0.604012			Not significant	T265_03794(Ovule protein)
T265_04252	0.244821	2.09193	4.0335	0.518639	0.604012			Not significant	T265_04252()
T265_04485	0.244821	2.09193	4.0335	0.518639	0.604012			Not significant	T265_04485()
T265_05112	0.244821	2.09193	4.0335	0.518639	0.604012			Not significant	T265_05112()
T265_05162	0.244821	2.09193	4.0335	0.518639	0.604012			Not significant	T265_05162()
T265_05209	0.244821	2.09193	4.0335	0.518639	0.604012			Not significant	T265_05209()
T265_05710	0.244821	2.09193	4.0335	0.518639	0.604012			Not significant	T265_05710(Dynein light chain)
T265_06588	0.244821	2.09193	4.0335	0.518639	0.604012			Not significant	T265_06588()
T265_06620	0.244821	2.09193	4.0335	0.518639	0.604012			Not significant	T265_06620()
T265_07145	0.244821	2.09193	4.0335	0.518639	0.604012			Not significant	T265_07145(HMA domain-containing protein)
T265_07868	0.244821	2.09193	4.0335	0.518639	0.604012			Not significant	T265_07868(Zinc finger, C2H2 type)
T265_09411	0.244821	2.09193	4.0335	0.518639	0.604012			Not significant	T265_09411(CCT-eta)
T265_10605	0.244821	2.09193	4.0335	0.518639	0.604012			Not significant	T265_10605()
T265_10858	0.244821	2.09193	4.0335	0.518639	0.604012			Not significant	T265_10858()
T265_11286	0.244821	2.09193	4.0335	0.518639	0.604012			Not significant	T265_11286()
T265_11929	0.244821	2.09193	4.0335	0.518639	0.604012			Not significant	T265_11929(Response regulatory domain-containing protein)
T265_12063	0.244821	2.09193	4.0335	0.518639	0.604012			Not significant	T265_12063()
T265_12158	0.244821	2.09193	4.0335	0.518639	0.604012			Not significant	T265_12158(Transposase)
T265_13003	0.244821	2.09193	4.0335	0.518639	0.604012			Not significant	T265_13003(Secreted protein)
T265_13700	0.244821	2.09193	4.0335	0.518639	0.604012			Not significant	T265_13700(Ovule protein)
T265_14468	0.244821	2.09193	4.0335	0.518639	0.604012			Not significant	T265_14468(Tick transposon)
T265_14869	0.244821	2.09193	4.0335	0.518639	0.604012			Not significant	T265_14869(Transglut_C domain-containing protein)
T265_15183	0.244821	2.09193	4.0335	0.518639	0.604012			Not significant	T265_15183(PEROXIDASE_4 domain-containing protein)
T265_15917	0.244821	2.09193	4.0335	0.518639	0.604012			Not significant	T265_15917(Transmembrane protein)
T265_16223	0.244821	2.09193	4.0335	0.518639	0.604012			Not significant	T265_16223(Tubulin_C domain-containing protein)
T265_07298	0.359183	2.09193	4.0335	0.518639	0.604012			Not significant	T265_07298()
T265_00037	0.473545	2.09193	4.0335	0.518639	0.604012			Not significant	T265_00037()
T265_15781	0.473545	2.09193	4.0335	0.518639	0.604012			Not significant	T265_15781(T-cell immunomodulatory protein)
T265_01874	0.587907	2.09193	4.0335	0.518639	0.604012			Not significant	T265_01874()
T265_01375	0.693102	2.09193	4.0335	0.518639	0.604012			Not significant	T265_01375(ANK_REP_REGION domain-containing protein)
T265_14912	0.693102	2.09193	4.0335	0.518639	0.604012			Not significant	T265_14912(HTH_48 domain-containing protein)
T265_14460	0.702269	2.09193	4.0335	0.518639	0.604012			Not significant	T265_14460(guanylate cyclase)
T265_06346	2.18434	2.0909	1.66396	1.25658	0.208906			Not significant	T265_06346()
T265_11691	0.578971	2.09048	3.79449	0.550925	0.581685			Not significant	T265_11691()
T265_13779	0.807464	2.08964	3.53395	0.591305	0.554316			Not significant	T265_13779(HTH_33 domain-containing protein)
T265_01676	0.574609	2.08917	3.4518	0.605239	0.54502			Not significant	T265_01676(MCM domain-containing protein)
T265_16029	0.244102	2.08823	4.03382	0.517681	0.604681			Not significant	T265_16029(DM10 domain-containing protein)
T265_08215	1.21859	2.08658	3.09555	0.67406	0.500273			Not significant	T265_08215(Nucleoside diphosphate kinase)
T265_00184	0.243383	2.08452	4.03414	0.516719	0.605353			Not significant	T265_00184()
T265_01110	0.243383	2.08452	4.03414	0.516719	0.605353			Not significant	T265_01110()
T265_01529	0.243383	2.08452	4.03414	0.516719	0.605353			Not significant	T265_01529()
T265_02236	0.243383	2.08452	4.03414	0.516719	0.605353			Not significant	T265_02236()
T265_04645	0.243383	2.08452	4.03414	0.516719	0.605353			Not significant	T265_04645()
T265_04657	0.243383	2.08452	4.03414	0.516719	0.605353			Not significant	T265_04657(Reverse transcriptase domain-containing protein)
T265_05356	0.243383	2.08452	4.03414	0.516719	0.605353			Not significant	T265_05356()
T265_05392	0.243383	2.08452	4.03414	0.516719	0.605353			Not significant	T265_05392()
T265_06993	0.243383	2.08452	4.03414	0.516719	0.605353			Not significant	T265_06993()
T265_07114	0.243383	2.08452	4.03414	0.516719	0.605353			Not significant	T265_07114()
T265_07261	0.243383	2.08452	4.03414	0.516719	0.605353			Not significant	T265_07261(Reverse transcriptase domain-containing protein)
T265_07322	0.243383	2.08452	4.03414	0.516719	0.605353			Not significant	T265_07322(Transposase)
T265_07706	0.243383	2.08452	4.03414	0.516719	0.605353			Not significant	T265_07706(Reverse transcriptase domain-containing protein)
T265_07797	0.243383	2.08452	4.03414	0.516719	0.605353			Not significant	T265_07797()
T265_08319	0.243383	2.08452	4.03414	0.516719	0.605353			Not significant	T265_08319(CST complex subunit CTC1)
T265_08752	0.243383	2.08452	4.03414	0.516719	0.605353			Not significant	T265_08752(CRISPR-associated endonuclease Cas1)
T265_08818	0.243383	2.08452	4.03414	0.516719	0.605353			Not significant	T265_08818(Plasmid pRiA4b ORF-3 family protein)
T265_09292	0.243383	2.08452	4.03414	0.516719	0.605353			Not significant	T265_09292()
T265_11764	0.243383	2.08452	4.03414	0.516719	0.605353			Not significant	T265_11764(Proprotein convertase subtilisin/kexin type 7)
T265_12582	0.243383	2.08452	4.03414	0.516719	0.605353			Not significant	T265_12582(Protein-tyrosine sulfotransferase)
T265_14082	0.243383	2.08452	4.03414	0.516719	0.605353			Not significant	T265_14082(Transmembrane protein)
T265_15087	0.243383	2.08452	4.03414	0.516719	0.605353			Not significant	T265_15087(PepX_C domain-containing protein)
T265_15231	0.243383	2.08452	4.03414	0.516719	0.605353			Not significant	T265_15231()
T265_01607	0.355453	2.08452	4.03414	0.516719	0.605353			Not significant	T265_01607()
T265_03210	0.346739	2.08452	4.03414	0.516719	0.605353			Not significant	T265_03210()
T265_08831	0.450094	2.08451	4.03414	0.516718	0.605353			Not significant	T265_08831(DUF295 domain-containing protein)
T265_10542	0.450094	2.08451	4.03414	0.516718	0.605353			Not significant	T265_10542()
T265_11997	0.450094	2.08451	4.03414	0.516718	0.605353			Not significant	T265_11997(C2H2-type domain-containing protein)
T265_08922	1.33269	2.0799	2.74849	0.756744	0.449203			Not significant	T265_08922()
T265_04107	0.901196	2.05702	2.7139	0.757956	0.448477			Not significant	T265_04107(DUF1330 domain-containing protein)
T265_15899	1.63795	2.05549	2.41267	0.851955	0.394239			Not significant	T265_15899(Tetratricopeptide repeat protein)
T265_01768	0.569476	2.05497	3.78694	0.542645	0.587374			Not significant	T265_01768(OTU domain-containing protein)
T265_11009	4.15597	2.04135	1.60541	1.27154	0.203537	0.621152	FALSE	Not significant	T265_11009(Glycosyltransferase family 92 protein)
T265_09143	2.03914	2.03358	1.86406	1.09094	0.275297			Not significant	T265_09143(DUF2235 domain-containing protein)
T265_14934	1.92888	2.02464	2.41298	0.839061	0.401435			Not significant	T265_14934(BHLH domain-containing protein)
T265_12966	7.42474	2.02248	1.04631	1.93295	0.0532419	0.383182	FALSE	Not significant	T265_12966(Secreted protein)
T265_01907	0.231643	2.02191	4.03969	0.500511	0.616716			Not significant	T265_01907(GIY-YIG domain-containing protein)
T265_10116	0.334998	2.02191	4.03969	0.500511	0.616716			Not significant	T265_10116(Legumain)
T265_11638	0.343713	2.02191	4.03969	0.500511	0.616716			Not significant	T265_11638()
T265_06051	0.548662	2.0206	3.86205	0.523194	0.600839			Not significant	T265_06051(Histone-lysine N-methyltransferase SETMAR)
T265_00169	0.679204	2.01861	3.74622	0.538839	0.589998			Not significant	T265_00169(Doublecortin domain-containing protein)
T265_08651	0.557016	2.01856	3.84099	0.52553	0.599215			Not significant	T265_08651(SUN domain-containing protein)
T265_09464	0.567134	2.01823	3.94219	0.511957	0.608681			Not significant	T265_09464(Transposase)
T265_01048	0.230923	2.01807	4.04004	0.499517	0.617415			Not significant	T265_01048(Phosphofurin acidic cluster sorting protein 2)
T265_01725	0.230923	2.01807	4.04004	0.499517	0.617415			Not significant	T265_01725()
T265_15289	0.230923	2.01807	4.04004	0.499517	0.617415			Not significant	T265_15289(PB263R)
T265_00775	0.334279	2.01807	4.04004	0.499517	0.617415			Not significant	T265_00775()
T265_10354	14.5496	2.0161	0.894745	2.25327	0.0242424	0.284041	FALSE	Not significant	T265_10354()
T265_06426	3.03846	2.00712	1.76962	1.13421	0.256707			Not significant	T265_06426()
T265_09961	2.58913	2.00518	2.10073	0.954517	0.339822			Not significant	T265_09961()
T265_16173	2.31548	1.99209	1.7111	1.16421	0.244337			Not significant	T265_16173(PDZ domain-containing protein)
T265_15714	2.31613	1.98071	2.29363	0.863572	0.387823			Not significant	T265_15714(Calpain_III domain-containing protein)
T265_11874	1518.32	1.9784	0.827563	2.39063	0.0168194	0.24404	FALSE	Not significant	T265_11874(BPTI/Kunitz inhibitor domain-containing protein)
T265_02754	1.4568	1.97144	2.12152	0.92926	0.352754			Not significant	T265_02754()
T265_07224	1.53454	1.96786	2.68542	0.732796	0.463683			Not significant	T265_07224(NTR domain-containing protein)
T265_04763	1.75382	1.96037	2.02141	0.969807	0.332143			Not significant	T265_04763(E3 ubiquitin-protein ligase listerin)
T265_10606	6.51569	1.95712	1.00987	1.93799	0.0526241	0.38126	FALSE	Not significant	T265_10606(Reverse transcriptase domain-containing protein)
T265_14204	0.95938	1.95633	3.32372	0.588596	0.556132			Not significant	T265_14204(Integrase catalytic domain-containing protein)
T265_12445	0.671328	1.95216	3.69768	0.527942	0.59754			Not significant	T265_12445()
T265_11000	3.86429	1.94981	3.97372	0.490678	0.623654	0.882082	FALSE	Not significant	T265_11000(Legumain)
T265_00832	0.218464	1.94928	4.04643	0.481727	0.63			Not significant	T265_00832()
T265_02415	0.218464	1.94928	4.04643	0.481727	0.63			Not significant	T265_02415()
T265_03225	0.218464	1.94928	4.04643	0.481727	0.63			Not significant	T265_03225(ANK_REP_REGION domain-containing protein)
T265_03297	0.218464	1.94928	4.04643	0.481727	0.63			Not significant	T265_03297(Secreted protein)
T265_03595	0.218464	1.94928	4.04643	0.481727	0.63			Not significant	T265_03595(Integrase)
T265_03662	0.218464	1.94928	4.04643	0.481727	0.63			Not significant	T265_03662(DET1- and DDB1-associated protein 1)
T265_04255	0.218464	1.94928	4.04643	0.481727	0.63			Not significant	T265_04255()
T265_05638	0.218464	1.94928	4.04643	0.481727	0.63			Not significant	T265_05638()
T265_06190	0.218464	1.94928	4.04643	0.481727	0.63			Not significant	T265_06190(Ovule protein)
T265_06614	0.218464	1.94928	4.04643	0.481727	0.63			Not significant	T265_06614(Ricin B-type lectin domain-containing protein)
T265_06923	0.218464	1.94928	4.04643	0.481727	0.63			Not significant	T265_06923()
T265_07851	0.218464	1.94928	4.04643	0.481727	0.63			Not significant	T265_07851(CCHC-type domain-containing protein)
T265_07975	0.218464	1.94928	4.04643	0.481727	0.63			Not significant	T265_07975()
T265_08270	0.218464	1.94928	4.04643	0.481727	0.63			Not significant	T265_08270()
T265_08528	0.218464	1.94928	4.04643	0.481727	0.63			Not significant	T265_08528()
T265_09357	0.218464	1.94928	4.04643	0.481727	0.63			Not significant	T265_09357()
T265_09903	0.218464	1.94928	4.04643	0.481727	0.63			Not significant	T265_09903()
T265_10347	0.218464	1.94928	4.04643	0.481727	0.63			Not significant	T265_10347(Transposase)
T265_11736	0.218464	1.94928	4.04643	0.481727	0.63			Not significant	T265_11736()
T265_12359	0.218464	1.94928	4.04643	0.481727	0.63			Not significant	T265_12359(Cytochrome P450)
T265_12371	0.218464	1.94928	4.04643	0.481727	0.63			Not significant	T265_12371(Secreted protein)
T265_13648	0.218464	1.94928	4.04643	0.481727	0.63			Not significant	T265_13648(Pkinase_fungal domain-containing protein)
T265_13883	0.218464	1.94928	4.04643	0.481727	0.63			Not significant	T265_13883(Transposase)
T265_15242	0.218464	1.94928	4.04643	0.481727	0.63			Not significant	T265_15242(S ribonuclease)
T265_04861	0.330534	1.94928	4.04643	0.481727	0.63			Not significant	T265_04861(MSP domain-containing protein)
T265_01159	0.332826	1.94928	4.04643	0.481727	0.63			Not significant	T265_01159(Interleukin-1 beta)
T265_04666	0.332826	1.94928	4.04643	0.481727	0.63			Not significant	T265_04666(Transposase)
T265_10782	0.332826	1.94928	4.04643	0.481727	0.63			Not significant	T265_10782(Homeobox domain-containing protein)
T265_12777	0.332826	1.94928	4.04643	0.481727	0.63			Not significant	T265_12777(Rab-GAP TBC domain-containing protein)
T265_15758	0.425174	1.94928	4.04643	0.481727	0.63			Not significant	T265_15758(DsbC domain-containing protein)
T265_15083	2.09864	1.90386	1.80058	1.05736	0.290347			Not significant	T265_15083(Endo/exonuclease/phosphatase domain-containing protein)
T265_16296	4.25713	1.90234	1.66016	1.14588	0.251845	0.672609	FALSE	Not significant	T265_16296(EF-hand domain-containing protein)
T265_14393	9.67709	1.89826	1.10944	1.711	0.0870811	0.458763	FALSE	Not significant	T265_14393(C2H2-type domain-containing protein)
T265_03231	341.391	1.89448	0.692614	2.73527	0.00623299	0.158408	FALSE	Not significant	T265_03231(Lipoyl-binding domain-containing protein)
T265_16048	3.02765	1.88575	1.67773	1.12399	0.261019			Not significant	T265_16048(Usp domain-containing protein)
T265_12856	5.66339	1.86514	1.13299	1.6462	0.0997218	0.479601	FALSE	Not significant	T265_12856(J domain-containing protein)
T265_12300	5.51353	1.86362	1.23758	1.50586	0.132104	0.533628	FALSE	Not significant	T265_12300(Secreted protein)
T265_13009	5.70943	1.83232	1.41357	1.29623	0.194896	0.616177	FALSE	Not significant	T265_13009(Neur_chan_LBD domain-containing protein)
T265_00892	2.75563	1.83105	1.63957	1.11679	0.264086			Not significant	T265_00892()
T265_15876	1.35567	1.82522	2.38356	0.765755	0.443822			Not significant	T265_15876(IS4 family transposase)
T265_08542	18.7078	1.82196	0.659771	2.7615	0.00575372	0.154022	FALSE	Not significant	T265_08542(Secreted protein)
T265_05857	27.5775	1.821	0.797722	2.28275	0.0224451	0.273043	FALSE	Not significant	T265_05857(Cadherin_C_2 domain-containing protein)
T265_10489	6.94676	1.81597	1.40864	1.28916	0.197341	0.61688	FALSE	Not significant	T265_10489(AraC family transcriptional regulator)
T265_07782	0.922348	1.81191	2.5224	0.718329	0.472555			Not significant	T265_07782()
T265_03348	1.34865	1.81154	2.03962	0.888175	0.374447			Not significant	T265_03348()
T265_05340	0.943793	1.81012	3.71685	0.487003	0.626256			Not significant	T265_05340()
T265_06830	11.3083	1.80883	0.980212	1.84534	0.064988	0.409376	FALSE	Not significant	T265_06830()
T265_09827	1.56473	1.79076	2.41455	0.741655	0.458296			Not significant	T265_09827(Transposase)
T265_03180	2.45391	1.78806	1.57724	1.13367	0.256934			Not significant	T265_03180()
T265_11159	230.853	1.78062	0.307937	5.78242	7.36323e-09	7.766e-05	TRUE	Up-regulated	T265_11159(H/ACA ribonucleoprotein complex subunit)
T265_03525	16.8005	1.77706	0.777545	2.28547	0.0222853	0.272369	FALSE	Not significant	T265_03525(Beta-1,4-galactosyltransferase)
T265_11870	1.41883	1.76899	2.84741	0.621265	0.534425			Not significant	T265_11870()
T265_09342	6.72991	1.75999	1.21632	1.44698	0.147902	0.555527	FALSE	Not significant	T265_09342()
T265_13345	14.2165	1.75378	0.814112	2.15423	0.0312224	0.314138	FALSE	Not significant	T265_13345(HTH psq-type domain-containing protein)
T265_14632	2.33279	1.71992	1.91399	0.898604	0.368864			Not significant	T265_14632(Reverse transcriptase domain-containing protein)
T265_04723	0.474861	1.71732	3.99159	0.430234	0.667026			Not significant	T265_04723()
T265_14737	0.474861	1.71732	3.99159	0.430234	0.667026			Not significant	T265_14737()
T265_01076	0.474142	1.71474	3.99174	0.429571	0.667508			Not significant	T265_01076(Carbon storage regulator)
T265_12042	0.464349	1.71215	3.9919	0.428908	0.66799			Not significant	T265_12042(Secreted protein)
T265_00922	0.931589	1.7111	3.06513	0.558246	0.576676			Not significant	T265_00922(Tick transposon)
T265_02069	0.46974	1.70957	3.99205	0.428244	0.668473			Not significant	T265_02069(RT_RNaseH_2 domain-containing protein)
T265_04811	0.472704	1.70957	3.99205	0.428244	0.668473			Not significant	T265_04811(E3 ubiquitin-protein ligase PPP1R11)
T265_15521	0.46974	1.70957	3.99205	0.428244	0.668473			Not significant	T265_15521()
T265_12493	0.812825	1.70836	3.5511	0.48108	0.63046			Not significant	T265_12493(MFS domain-containing protein)
T265_08485	0.920984	1.708	3.44512	0.495773	0.620055			Not significant	T265_08485(Secreted protein)
T265_13133	9.27996	1.70726	0.969523	1.76093	0.0782511	0.43923	FALSE	Not significant	T265_13133(Secreted protein)
T265_08280	2.3493	1.70702	1.87046	0.91262	0.361442			Not significant	T265_08280(Fibronectin type-III domain-containing protein)
T265_10106	6.17417	1.70375	1.44787	1.17673	0.239304	0.663846	FALSE	Not significant	T265_10106(Homeobox domain-containing protein)
T265_15911	3.3445	1.68222	1.45346	1.15739	0.247112	0.669804	FALSE	Not significant	T265_15911(Protein kinase domain-containing protein)
T265_13658	13.4004	1.68136	1.04724	1.60552	0.10838	0.495484	FALSE	Not significant	T265_13658(7 transmembrane receptor)
T265_14633	1.8523	1.66794	1.70947	0.975704	0.329211			Not significant	T265_14633()
T265_16147	3.34259	1.66261	1.36723	1.21604	0.223969	0.645058	FALSE	Not significant	T265_16147()
T265_00855	0.867685	1.63978	3.3513	0.489298	0.624631			Not significant	T265_00855()
T265_01614	18.4714	1.63497	0.877973	1.86221	0.062573	0.404336	FALSE	Not significant	T265_01614(Ion_trans domain-containing protein)
T265_00925	1.3015	1.63145	2.74396	0.594559	0.552138			Not significant	T265_00925(Non-specific serine/threonine protein kinase)
T265_06445	6.12405	1.62524	1.18229	1.37465	0.169239	0.58218	FALSE	Not significant	T265_06445(MAM domain-containing protein)
T265_16096	3.88417	1.62422	1.28496	1.26402	0.206223	0.62401	FALSE	Not significant	T265_16096(BACK domain-containing protein)
T265_15644	28.8266	1.62363	0.701029	2.31607	0.0205547	0.268161	FALSE	Not significant	T265_15644(Protein Wnt)
T265_08217	0.669679	1.62153	3.28197	0.494072	0.621256			Not significant	T265_08217()
T265_14422	0.786286	1.62151	2.8476	0.569431	0.569064			Not significant	T265_14422(DHHA2 domain-containing protein)
T265_08228	0.559901	1.62097	3.41985	0.473989	0.635508			Not significant	T265_08228(Secreted protein)
T265_06911	0.553073	1.61831	3.43338	0.471348	0.637392			Not significant	T265_06911(FLYWCH-type domain-containing protein)
T265_02330	3.15468	1.61238	1.46453	1.10095	0.270919	0.688309	FALSE	Not significant	T265_02330(Metalloprotease)
T265_09031	1.03115	1.6065	2.84126	0.565418	0.571789			Not significant	T265_09031()
T265_10353	1.87526	1.59223	2.26399	0.703285	0.481878			Not significant	T265_10353(C2H2-type domain-containing protein)
T265_13507	3.62512	1.59013	2.03923	0.77977	0.435526	0.796378	FALSE	Not significant	T265_13507(Rep_fac-A_C domain-containing protein)
T265_02785	2.95945	1.58683	1.75079	0.90635	0.364751			Not significant	T265_02785(Piezo_RRas_bdg domain-containing protein)
T265_14831	2.19435	1.58413	1.57434	1.00622	0.314311			Not significant	T265_14831()
T265_10365	14.6886	1.57877	0.725937	2.1748	0.0296454	0.3096	FALSE	Not significant	T265_10365(Apple domain-containing protein)
T265_07554	0.814554	1.57776	2.99908	0.526081	0.598832			Not significant	T265_07554()
T265_10339	4.41899	1.57738	1.23717	1.27499	0.202313	0.620982	FALSE	Not significant	T265_10339(LINE-1 retrotransposable element ORF2 protein)
T265_03774	1.90758	1.57472	2.07316	0.759575	0.447509			Not significant	T265_03774()
T265_15710	0.839672	1.57119	3.52291	0.445993	0.655602			Not significant	T265_15710()
T265_15054	426.548	1.56921	0.936978	1.67475				Not significant	T265_15054(Legumain)
T265_07059	0.426251	1.56812	4.00072	0.39196	0.695088			Not significant	T265_07059()
T265_15819	1.63647	1.56587	2.72113	0.575448	0.564988			Not significant	T265_15819(Bzip protein)
T265_06705	5.26592	1.56586	1.03815	1.50832	0.131473	0.532831	FALSE	Not significant	T265_06705(Transposase)
T265_11622	19.973	1.56481	0.559538	2.7966	0.00516427	0.149758	FALSE	Not significant	T265_11622(DBD_Tnp_Mut domain-containing protein)
T265_01578	47.0059	1.55178	0.483205	3.21145	0.00132069	0.0831598	FALSE	Not significant	T265_01578(G_PROTEIN_RECEP_F1_2 domain-containing protein)
T265_13404	30.3276	1.55041	0.777313	1.99458	0.0460889	0.362412	FALSE	Not significant	T265_13404()
T265_14662	1.26264	1.54992	2.86949	0.540138	0.589102			Not significant	T265_14662(Phage protein)
T265_02533	47.5261	1.54983	0.450222	3.44236	0.000576664	0.0603334	FALSE	Not significant	T265_02533(Amiloride-sensitive sodium channel)
T265_11983	0.821383	1.54667	3.89798	0.396788	0.691524			Not significant	T265_11983()
T265_11946	90.6725	1.53923	0.321814	4.783	1.72702e-06	0.00250337	TRUE	Up-regulated	T265_11946(Legumain)
T265_06861	0.817788	1.53864	3.90204	0.394318	0.693346			Not significant	T265_06861()
T265_09853	29.1959	1.53843	0.781521	1.96851	0.0490095	0.372677	FALSE	Not significant	T265_09853(Peptidase C13 family protein)
T265_06448	6.53666	1.53518	1.41661	1.0837	0.278496	0.695712	FALSE	Not significant	T265_06448(MAM domain-containing protein)
T265_04054	0.769628	1.5286	3.39947	0.449657	0.652957			Not significant	T265_04054(NR LBD domain-containing protein)
T265_05905	549.586	1.52664	0.576138	2.64979	0.0080542	0.173363	FALSE	Not significant	T265_05905(SERPIN domain-containing protein)
T265_13153	78.1318	1.51839	0.355066	4.27636	1.89977e-05	0.00834869	TRUE	Up-regulated	T265_13153(TGF_BETA_2 domain-containing protein)
T265_12015	5.81726	1.51573	1.17467	1.29034	0.196931	0.61688	FALSE	Not significant	T265_12015()
T265_02071	18.8596	1.50967	0.762889	1.97889	0.0478288	0.366656	FALSE	Not significant	T265_02071()
T265_04236	116.835	1.50664	1.41235	1.06676	0.286079	0.699739	FALSE	Not significant	T265_04236()
T265_02320	0.927071	1.50505	3.32481	0.452674	0.650783			Not significant	T265_02320(Secreted protein)
T265_03097	6.64603	1.5046	1.15259	1.30541	0.191753	0.613783	FALSE	Not significant	T265_03097(Immunoglobulin I-set domain protein)
T265_07507	11.4346	1.50417	1.11683	1.34683	0.178035	0.593282	FALSE	Not significant	T265_07507(ShKT domain-containing protein)
T265_12941	117.895	1.49951	0.474716	3.15875	0.00158445	0.0901338	FALSE	Not significant	T265_12941(Usp domain-containing protein)
T265_10672	2.50143	1.49613	1.95627	0.764788	0.444398			Not significant	T265_10672(FERM domain-containing protein)
T265_15545	44.1155	1.49269	1.26951	1.1758	0.239674	0.664154	FALSE	Not significant	T265_15545(DNA-directed DNA polymerase)
T265_02687	4.51228	1.49031	1.16453	1.27975	0.200633	0.620982	FALSE	Not significant	T265_02687()
T265_13486	1.70457	1.48494	2.34346	0.633651	0.526309			Not significant	T265_13486(CCHC-type domain-containing protein)
T265_02635	13.3959	1.48234	0.816939	1.8145	0.0696003	0.422368	FALSE	Not significant	T265_02635(UPF0506 domain-containing protein)
T265_04120	1.01797	1.47985	2.87767	0.514251	0.607077			Not significant	T265_04120()
T265_10809	5.80688	1.47684	1.12235	1.31585	0.188224	0.607838	FALSE	Not significant	T265_10809(AMP_N domain-containing protein)
T265_03922	5.29128	1.47604	1.05438	1.39991	0.161539	0.570547	FALSE	Not significant	T265_03922()
T265_15520	3.85354	1.47227	2.19973	0.669294	0.503308	0.8284	FALSE	Not significant	T265_15520(CUB domain-containing protein)
T265_09977	0.74327	1.4671	3.92544	0.373741	0.708597			Not significant	T265_09977()
T265_16320	2.4399	1.46587	1.94611	0.753231	0.451311			Not significant	T265_16320(Pericentrin)
T265_01474	336.682	1.46499	0.496411	2.95117	0.00316569	0.116743	FALSE	Not significant	T265_01474(Dynein light chain)
T265_08566	3.3347	1.45494	1.78854	0.813481	0.415942	0.784139	FALSE	Not significant	T265_08566(DDE_Tnp_1_7 domain-containing protein)
T265_14646	1.50572	1.45037	2.23002	0.650385	0.515444			Not significant	T265_14646(Ovule protein)
T265_14868	27.8694	1.44642	0.678465	2.1319	0.0330151	0.320087	FALSE	Not significant	T265_14868(DNA-directed RNA polymerase)
T265_15561	2.2908	1.44111	2.02987	0.709953	0.477733			Not significant	T265_15561(Ig-like domain-containing protein)
T265_09948	29.2321	1.43821	0.528113	2.7233	0.00646334	0.161211	FALSE	Not significant	T265_09948()
T265_04085	2.92404	1.43797	1.56371	0.919585	0.357789			Not significant	T265_04085(ANK_REP_REGION domain-containing protein)
T265_08605	1.17383	1.43517	3.0288	0.473843	0.635612			Not significant	T265_08605()
T265_13423	26.815	1.43461	0.547032	2.62254	0.00872774	0.177865	FALSE	Not significant	T265_13423(Ovule protein)
T265_00595	1.66851	1.42768	2.11086	0.67635	0.498819			Not significant	T265_00595(Annexin)
T265_15393	1.29183	1.41225	3.00841	0.469435	0.638759			Not significant	T265_15393()
T265_00152	1.65533	1.4122	2.14128	0.659512	0.509567			Not significant	T265_00152()
T265_02179	187.278	1.40394	0.68702	2.04353	0.0410003	0.342927	FALSE	Not significant	T265_02179(Periplasmic binding protein)
T265_01983	24.1649	1.40301	0.607106	2.31098	0.0208341	0.268956	FALSE	Not significant	T265_01983(AB hydrolase-1 domain-containing protein)
T265_07927	9.02607	1.39922	0.855416	1.63572	0.101898	0.482152	FALSE	Not significant	T265_07927(Alkaline phosphatase family protein)
T265_15031	4.07496	1.39888	1.65181	0.846876	0.397064	0.776676	FALSE	Not significant	T265_15031(ANK_REP_REGION domain-containing protein)
T265_07707	18.3722	1.39227	0.73989	1.88172	0.0598738	0.400437	FALSE	Not significant	T265_07707(PH domain-containing protein)
T265_02636	4.5676	1.3902	1.42691	0.97427	0.329923	0.733262	FALSE	Not significant	T265_02636(Secreted protein)
T265_07427	3.67711	1.38892	1.33979	1.03667	0.299892	0.710458	FALSE	Not significant	T265_07427()
T265_12589	17.659	1.38862	0.716659	1.93763	0.0526685	0.38126	FALSE	Not significant	T265_12589(BHLH domain-containing protein)
T265_01427	12.7362	1.38333	0.925237	1.49511	0.134885	0.538077	FALSE	Not significant	T265_01427(PH domain-containing protein)
T265_12187	1.34072	1.37738	1.82976	0.752765	0.451591			Not significant	T265_12187()
T265_10751	9.33273	1.376	1.19996	1.1467	0.251504	0.672609	FALSE	Not significant	T265_10751(CUB domain-containing protein)
T265_03883	2.34103	1.37548	2.03654	0.675399	0.499422			Not significant	T265_03883(Reverse transcriptase domain-containing protein)
T265_07154	1.37036	1.36772	3.01568	0.453536	0.650163			Not significant	T265_07154(Reverse transcriptase domain-containing protein)
T265_02411	37.527	1.36553	2.14109	0.637771	0.523622	0.836384	FALSE	Not significant	T265_02411(Ovule protein)
T265_15830	2.51167	1.35408	1.52347	0.888814	0.374103			Not significant	T265_15830(THAP-type domain-containing protein)
T265_13107	9.72535	1.34877	0.901819	1.49561	0.134756	0.537953	FALSE	Not significant	T265_13107(Secreted protein)
T265_15832	17.0894	1.34689	0.622353	2.16419	0.0304496	0.312089	FALSE	Not significant	T265_15832(Apple domain-containing protein)
T265_12319	3.0888	1.33653	1.59493	0.837988	0.402037	0.778937	FALSE	Not significant	T265_12319()
T265_08985	413.007	1.33515	0.700062	1.90719	0.0564954	0.39101	FALSE	Not significant	T265_08985(EF hand)
T265_01127	4.33182	1.33424	1.37131	0.972967	0.33057	0.733279	FALSE	Not significant	T265_01127(Big_5 domain-containing protein)
T265_10235	26.9651	1.33274	0.562415	2.36968	0.0178037	0.249649	FALSE	Not significant	T265_10235(Secreted protein)
T265_01661	5.42138	1.32705	1.61427	0.822077	0.411033	0.782184	FALSE	Not significant	T265_01661(RT_RNaseH domain-containing protein)
T265_14610	4.00633	1.3241	1.85177	0.715043	0.474582	0.816062	FALSE	Not significant	T265_14610()
T265_00706	13.1714	1.3218	0.986174	1.34033	0.180137	0.595565	FALSE	Not significant	T265_00706(Homeobox domain-containing protein)
T265_09844	16.1691	1.32008	0.615491	2.14476	0.0319718	0.316802	FALSE	Not significant	T265_09844(Ion_trans domain-containing protein)
T265_00119	2.93776	1.31989	1.40978	0.936238	0.349151			Not significant	T265_00119(ATP receptor)
T265_14699	28.5694	1.31596	0.847795	1.55221	0.120611	0.516774	FALSE	Not significant	T265_14699(Phosphate transporter)
T265_12634	3.70693	1.31458	2.03021	0.647507	0.517304	0.834836	FALSE	Not significant	T265_12634(t-SNARE coiled-coil homology domain-containing protein)
T265_14803	8.00381	1.30728	0.867705	1.50659	0.131915	0.533271	FALSE	Not significant	T265_14803(C-type lectin domain-containing protein)
T265_09523	8.44509	1.30713	0.903781	1.44629	0.148097	0.555766	FALSE	Not significant	T265_09523(Reverse transcriptase domain-containing protein)
T265_07404	0.686754	1.29933	3.93245	0.330413	0.741088			Not significant	T265_07404(Nucleotid_trans domain-containing protein)
T265_12091	1.02296	1.29391	3.30547	0.391444	0.695469			Not significant	T265_12091()
T265_10309	6.95096	1.29275	1.22953	1.05142	0.293065	0.704251	FALSE	Not significant	T265_10309(PDEase domain-containing protein)
T265_00753	0.683877	1.29141	3.9328	0.328368	0.742633			Not significant	T265_00753(DUF5726 domain-containing protein)
T265_16061	151.43	1.29021	0.688996	1.8726	0.0611238	0.403656	FALSE	Not significant	T265_16061(Aquaporin-3)
T265_14313	236.845	1.28724	0.255121	5.0456	4.52102e-07	0.000953663	TRUE	Up-regulated	T265_14313(Immunoglobulin domain protein)
T265_12626	2.25574	1.28697	2.81418	0.457318	0.647443			Not significant	T265_12626(Lig_chan-Glu_bd domain-containing protein)
T265_06020	0.899303	1.28287	3.02601	0.423946	0.671605			Not significant	T265_06020(Transposase)
T265_13905	4.78487	1.28018	1.15874	1.1048	0.269247	0.687563	FALSE	Not significant	T265_13905(CACTA en-spm transposon protein)
T265_08294	2.32895	1.27867	2.10136	0.608495	0.54286			Not significant	T265_08294()
T265_08249	13.9346	1.27355	1.01184	1.25864	0.208161	0.626206	FALSE	Not significant	T265_08249(G_PROTEIN_RECEP_F1_2 domain-containing protein)
T265_14156	367.328	1.27179	0.325131	3.91162	9.16792e-05	0.0230224	FALSE	Not significant	T265_14156(Placenta-specific gene 8 protein)
T265_16162	4.63575	1.26852	1.08584	1.16824	0.242711	0.664652	FALSE	Not significant	T265_16162(Ig-like domain-containing protein)
T265_08748	5.57982	1.26339	1.22156	1.03425	0.301021	0.711121	FALSE	Not significant	T265_08748(Reverse transcriptase domain-containing protein)
T265_14572	2.81378	1.26198	1.87218	0.674073	0.500265			Not significant	T265_14572(Fibronectin type-III domain-containing protein)
T265_03874	14.4822	1.25766	0.632094	1.98968	0.0466267	0.363987	FALSE	Not significant	T265_03874(Reverse transcriptase domain-containing protein)
T265_02283	1.03489	1.25362	3.14072	0.39915	0.689783			Not significant	T265_02283()
T265_09310	66.1869	1.25259	0.335581	3.7326	0.00018951	0.0335176	FALSE	Not significant	T265_09310(EF-hand domain-containing protein)
T265_11051	9.58689	1.25057	0.875527	1.42836	0.153187	0.562191	FALSE	Not significant	T265_11051(Whirlin)
T265_14513	2.70141	1.24461	1.83796	0.677172	0.498297			Not significant	T265_14513(BHLH domain-containing protein)
T265_12868	16.3498	1.23617	1.11729	1.1064	0.268555	0.687525	FALSE	Not significant	T265_12868(PH domain-containing protein)
T265_07969	1.38662	1.23544	2.49735	0.4947	0.620812			Not significant	T265_07969()
T265_14134	56.7677	1.23016	0.58734	2.09446	0.0362191	0.327583	FALSE	Not significant	T265_14134(NAD dependent epimerase/dehydratase)
T265_01476	16.7957	1.22744	0.946757	1.29647	0.194814	0.616102	FALSE	Not significant	T265_01476(Dynein light chain)
T265_08201	1.48816	1.22506	2.03246	0.602749	0.546676			Not significant	T265_08201(Neur_chan_LBD domain-containing protein)
T265_15471	2.97484	1.22391	1.62077	0.755145	0.450162			Not significant	T265_15471(PEHE domain-containing protein)
T265_04363	0.660396	1.2232	3.59317	0.340422	0.733538			Not significant	T265_04363(Transposase)
T265_06915	10.2513	1.22064	0.822678	1.48374	0.137879	0.542614	FALSE	Not significant	T265_06915(DUF4757 domain-containing protein)
T265_01124	74.5367	1.21831	0.331741	3.67247	0.000240215	0.0378141	FALSE	Not significant	T265_01124(Cadherin domain protein)
T265_01881	0.696815	1.21773	3.56197	0.341869	0.73245			Not significant	T265_01881()
T265_01706	2.27727	1.21624	1.56011	0.779584	0.435636			Not significant	T265_01706(Reverse transcriptase)
T265_08297	0.696096	1.2161	3.92577	0.309774	0.756733			Not significant	T265_08297(Transposase)
T265_11744	1.57523	1.21406	2.65666	0.456988	0.64768			Not significant	T265_11744(Pecanex-like protein)
T265_11001	27.3963	1.21399	0.632891	1.91817	0.0550898	0.387684	FALSE	Not significant	T265_11001(Legumain)
T265_13547	2.32528	1.21181	2.04132	0.593638	0.552754			Not significant	T265_13547(EF-hand domain-containing protein)
T265_01363	3.19045	1.20811	1.47352	0.819877	0.412286	0.782184	FALSE	Not significant	T265_01363(DUF4408 domain-containing protein)
T265_06090	3.60804	1.20444	1.57786	0.763341	0.44526	0.800831	FALSE	Not significant	T265_06090()
T265_14010	1.37148	1.19923	2.81834	0.425509	0.670466			Not significant	T265_14010(ML domain-containing protein)
T265_11663	14.2042	1.1986	0.778849	1.53894	0.123819	0.520788	FALSE	Not significant	T265_11663(Legumain)
T265_03709	56.212	1.19623	0.55096	2.17117	0.0299181	0.3096	FALSE	Not significant	T265_03709(Mab-21 domain-containing protein)
T265_05924	2.12243	1.19559	1.66148	0.719592	0.471776			Not significant	T265_05924(HGTP_anticodon2 domain-containing protein)
T265_14620	4.33064	1.19377	1.61742	0.738072	0.460471	0.808771	FALSE	Not significant	T265_14620(Polyprotein)
T265_01818	7.80316	1.1913	1.01235	1.17676	0.23929	0.663846	FALSE	Not significant	T265_01818(Voltage-dependent L-type calcium channel subunit alpha)
T265_00631	0.685793	1.18723	3.57932	0.331693	0.740121			Not significant	T265_00631()
T265_12787	3.90823	1.18683	1.40773	0.843078	0.399185	0.777662	FALSE	Not significant	T265_12787(Reverse transcriptase domain-containing protein)
T265_09536	1.0955	1.18262	2.90021	0.407772	0.683441			Not significant	T265_09536(FBD domain-containing protein)
T265_03003	0.795706	1.18167	3.05592	0.386681	0.698992			Not significant	T265_03003(TRP_2 domain-containing protein)
T265_03277	1.05304	1.18028	3.57845	0.329829	0.741529			Not significant	T265_03277(DDE_Tnp_1_7 domain-containing protein)
T265_03184	1.73279	1.17629	2.12831	0.552687	0.580477			Not significant	T265_03184()
T265_10034	2.41575	1.17609	1.51834	0.77459	0.438582			Not significant	T265_10034()
T265_13123	83.4555	1.17413	0.35883	3.2721	0.00106752	0.076661	FALSE	Not significant	T265_13123(Beta-1,4-galactosyltransferase)
T265_12259	6.81155	1.17155	1.15656	1.01296	0.311077	0.719832	FALSE	Not significant	T265_12259(XRN_N domain-containing protein)
T265_13401	3.74798	1.17098	1.48256	0.789835	0.429624	0.792088	FALSE	Not significant	T265_13401()
T265_13904	40.8776	1.16512	0.460619	2.52946	0.0114238	0.206312	FALSE	Not significant	T265_13904()
T265_07004	15.3122	1.16498	0.672649	1.73193	0.0832862	0.450241	FALSE	Not significant	T265_07004(Secreted protein)
T265_06071	26.4118	1.15733	0.50539	2.28997	0.0220229	0.272369	FALSE	Not significant	T265_06071(Peptidase S1 domain-containing protein)
T265_06304	1.12328	1.15082	2.69179	0.427528	0.668995			Not significant	T265_06304(Secreted protein)
T265_10844	4.50538	1.15068	1.43622	0.80119	0.423022	0.787862	FALSE	Not significant	T265_10844()
T265_15968	1.60719	1.14755	2.12311	0.540504	0.58885			Not significant	T265_15968(1-deoxy-D-xylulose-5-phosphate synthase)
T265_02305	0.634038	1.14663	3.93957	0.291055	0.771009			Not significant	T265_02305()
T265_11595	45.9748	1.14563	1.71698	0.667236	0.504621	0.828839	FALSE	Not significant	T265_11595(Secreted protein)
T265_15012	4.20541	1.14563	2.17538	0.526635	0.598447	0.870301	FALSE	Not significant	T265_15012(Peptidase A1 domain-containing protein)
T265_05133	1.56437	1.14563	2.92866	0.391178	0.695666			Not significant	T265_05133()
T265_03432	1.26145	1.14563	3.1232	0.366812	0.713759			Not significant	T265_03432(Peptidase A1 domain-containing protein)
T265_04920	0.749085	1.14563	3.20818	0.357095	0.72102			Not significant	T265_04920(Amiloride-sensitive sodium channel)
T265_12293	0.970547	1.14563	3.33122	0.343906	0.730917			Not significant	T265_12293(DDE_Tnp_1_7 domain-containing protein)
T265_12029	1.00954	1.14563	3.34899	0.342081	0.73229			Not significant	T265_12029(Secreted protein)
T265_00369	0.913058	1.14563	3.37694	0.33925	0.734422			Not significant	T265_00369(Transposase)
T265_02119	0.841434	1.14563	3.514	0.326017	0.744411			Not significant	T265_02119(Dimerisation domain-containing protein)
T265_11643	0.784397	1.14562	3.58418	0.319633	0.749246			Not significant	T265_11643()
T265_10552	0.686626	1.14562	3.68272	0.311081	0.755739			Not significant	T265_10552(SCP domain-containing protein)
T265_04113	1.00579	1.14562	3.80421	0.301146	0.763303			Not significant	T265_04113(DDE_Tnp_IS1595 domain-containing protein)
T265_01084	0.562096	1.14562	3.9246	0.291909	0.770356			Not significant	T265_01084(Histone domain-containing protein)
T265_15826	0.544666	1.14562	3.96009	0.289292	0.772358			Not significant	T265_15826(DNA-directed RNA polymerase)
T265_00448	0.450026	1.14562	4.08052	0.280754	0.778899			Not significant	T265_00448()
T265_00334	0.315942	1.14562	4.08052	0.280754	0.778899			Not significant	T265_00334(Transducin/WD40 repeat-like superfamily protein)
T265_00482	0.121692	1.14562	4.08052	0.280754	0.778899			Not significant	T265_00482(Secreted protein)
T265_00538	0.121692	1.14562	4.08052	0.280754	0.778899			Not significant	T265_00538()
T265_00642	0.121692	1.14562	4.08052	0.280754	0.778899			Not significant	T265_00642(Reverse transcriptase domain-containing protein)
T265_00747	0.225766	1.14562	4.08052	0.280754	0.778899			Not significant	T265_00747(PBPe domain-containing protein)
T265_00898	0.121692	1.14562	4.08052	0.280754	0.778899			Not significant	T265_00898()
T265_01340	0.121692	1.14562	4.08052	0.280754	0.778899			Not significant	T265_01340(PAS domain-containing protein)
T265_01696	0.121692	1.14562	4.08052	0.280754	0.778899			Not significant	T265_01696()
T265_01740	0.121692	1.14562	4.08052	0.280754	0.778899			Not significant	T265_01740(Ovule protein)
T265_01772	0.121692	1.14562	4.08052	0.280754	0.778899			Not significant	T265_01772()
T265_02817	0.460194	1.14562	4.08052	0.280754	0.778899			Not significant	T265_02817()
T265_02987	0.121692	1.14562	4.08052	0.280754	0.778899			Not significant	T265_02987(AMP-binding domain-containing protein)
T265_03310	0.447734	1.14562	4.08052	0.280754	0.778899			Not significant	T265_03310(FAD-binding oxidoreductase)
T265_03373	0.121692	1.14562	4.08052	0.280754	0.778899			Not significant	T265_03373(PHD domain-containing protein)
T265_03872	0.121692	1.14562	4.08052	0.280754	0.778899			Not significant	T265_03872()
T265_04002	0.121692	1.14562	4.08052	0.280754	0.778899			Not significant	T265_04002(Integrase)
T265_04403	0.121692	1.14562	4.08052	0.280754	0.778899			Not significant	T265_04403(Gamma-glutamylcyclotransferase family protein)
T265_04695	0.121692	1.14562	4.08052	0.280754	0.778899			Not significant	T265_04695(Alpha/beta hydrolase)
T265_05222	0.225766	1.14562	4.08052	0.280754	0.778899			Not significant	T265_05222(Ethanolamine utilization protein EutN)
T265_05563	0.121692	1.14562	4.08052	0.280754	0.778899			Not significant	T265_05563(Paired box protein Pax-8)
T265_06016	0.225766	1.14562	4.08052	0.280754	0.778899			Not significant	T265_06016()
T265_06045	0.121692	1.14562	4.08052	0.280754	0.778899			Not significant	T265_06045(Replicase polyprotein 1a)
T265_06213	0.329121	1.14562	4.08052	0.280754	0.778899			Not significant	T265_06213(ORF11)
T265_06374	0.225766	1.14562	4.08052	0.280754	0.778899			Not significant	T265_06374(Neur_chan_LBD domain-containing protein)
T265_06405	0.121692	1.14562	4.08052	0.280754	0.778899			Not significant	T265_06405()
T265_06558	0.121692	1.14562	4.08052	0.280754	0.778899			Not significant	T265_06558(DDE-1 domain-containing protein)
T265_06577	0.236773	1.14562	4.08052	0.280754	0.778899			Not significant	T265_06577()
T265_06659	0.121692	1.14562	4.08052	0.280754	0.778899			Not significant	T265_06659()
T265_06790	0.121692	1.14562	4.08052	0.280754	0.778899			Not significant	T265_06790()
T265_07817	0.121692	1.14562	4.08052	0.280754	0.778899			Not significant	T265_07817()
T265_07917	0.121692	1.14562	4.08052	0.280754	0.778899			Not significant	T265_07917(BCAS3 domain-containing protein)
T265_07926	0.121692	1.14562	4.08052	0.280754	0.778899			Not significant	T265_07926(Kringle domain-containing protein)
T265_08220	0.121692	1.14562	4.08052	0.280754	0.778899			Not significant	T265_08220()
T265_08386	0.442764	1.14562	4.08052	0.280754	0.778899			Not significant	T265_08386(SKA2 domain-containing protein)
T265_08703	0.121692	1.14562	4.08052	0.280754	0.778899			Not significant	T265_08703()
T265_08910	0.121692	1.14562	4.08052	0.280754	0.778899			Not significant	T265_08910()
T265_08953	0.225766	1.14562	4.08052	0.280754	0.778899			Not significant	T265_08953()
T265_09392	0.121692	1.14562	4.08052	0.280754	0.778899			Not significant	T265_09392()
T265_09520	0.121692	1.14562	4.08052	0.280754	0.778899			Not significant	T265_09520()
T265_09950	0.121692	1.14562	4.08052	0.280754	0.778899			Not significant	T265_09950(WS_DGAT_C domain-containing protein)
T265_10084	0.236054	1.14562	4.08052	0.280754	0.778899			Not significant	T265_10084()
T265_10295	0.121692	1.14562	4.08052	0.280754	0.778899			Not significant	T265_10295()
T265_10565	0.121692	1.14562	4.08052	0.280754	0.778899			Not significant	T265_10565()
T265_11385	0.121692	1.14562	4.08052	0.280754	0.778899			Not significant	T265_11385(Transposase)
T265_11582	0.315942	1.14562	4.08052	0.280754	0.778899			Not significant	T265_11582(TLC domain-containing protein)
T265_11666	0.121692	1.14562	4.08052	0.280754	0.778899			Not significant	T265_11666()
T265_11796	0.121692	1.14562	4.08052	0.280754	0.778899			Not significant	T265_11796()
T265_11854	0.236773	1.14562	4.08052	0.280754	0.778899			Not significant	T265_11854()
T265_12321	0.225766	1.14562	4.08052	0.280754	0.778899			Not significant	T265_12321(Membrane-bound transcription factor site-2 protease)
T265_12620	0.121692	1.14562	4.08052	0.280754	0.778899			Not significant	T265_12620()
T265_12801	0.457902	1.14562	4.08052	0.280754	0.778899			Not significant	T265_12801(Flavodoxin-like domain-containing protein)
T265_12969	0.522653	1.14562	4.08052	0.280754	0.778899			Not significant	T265_12969(RdRp)
T265_13282	0.535113	1.14562	4.08052	0.280754	0.778899			Not significant	T265_13282(ACC_central domain-containing protein)
T265_13924	0.121692	1.14562	4.08052	0.280754	0.778899			Not significant	T265_13924(PepX_C domain-containing protein)
T265_14030	0.121692	1.14562	4.08052	0.280754	0.778899			Not significant	T265_14030()
T265_14325	0.431757	1.14562	4.08052	0.280754	0.778899			Not significant	T265_14325()
T265_14945	0.121692	1.14562	4.08052	0.280754	0.778899			Not significant	T265_14945()
T265_15887	0.522653	1.14562	4.08052	0.280754	0.778899			Not significant	T265_15887(Pecanex-like protein)
T265_16190	0.121692	1.14562	4.08052	0.280754	0.778899			Not significant	T265_16190(Transposase)
T265_16236	0.522653	1.14562	4.08052	0.280754	0.778899			Not significant	T265_16236(Holocytochrome-c synthase)
T265_16292	0.121692	1.14562	4.08052	0.280754	0.778899			Not significant	T265_16292(COMM domain-containing protein)
T265_00047	0.122411	1.14562	4.08052	0.280754	0.778899			Not significant	T265_00047()
T265_00308	0.122411	1.14562	4.08052	0.280754	0.778899			Not significant	T265_00308(Peptidase M12A domain-containing protein)
T265_00591	0.122411	1.14562	4.08052	0.280754	0.778899			Not significant	T265_00591(Reverse transcriptase domain-containing protein)
T265_00879	0.419298	1.14562	4.08052	0.280754	0.778899			Not significant	T265_00879()
T265_01061	0.223594	1.14562	4.08052	0.280754	0.778899			Not significant	T265_01061()
T265_01103	0.109232	1.14562	4.08052	0.280754	0.778899			Not significant	T265_01103()
T265_01322	0.122411	1.14562	4.08052	0.280754	0.778899			Not significant	T265_01322()
T265_01350	0.122411	1.14562	4.08052	0.280754	0.778899			Not significant	T265_01350(Alpha-amylase)
T265_01551	0.109232	1.14562	4.08052	0.280754	0.778899			Not significant	T265_01551()
T265_01667	0.122411	1.14562	4.08052	0.280754	0.778899			Not significant	T265_01667()
T265_01729	0.122411	1.14562	4.08052	0.280754	0.778899			Not significant	T265_01729()
T265_02262	0.109232	1.14562	4.08052	0.280754	0.778899			Not significant	T265_02262()
T265_02458	0.109232	1.14562	4.08052	0.280754	0.778899			Not significant	T265_02458()
T265_02476	0.122411	1.14562	4.08052	0.280754	0.778899			Not significant	T265_02476(DUF222 domain-containing protein)
T265_02508	0.122411	1.14562	4.08052	0.280754	0.778899			Not significant	T265_02508()
T265_02559	0.109232	1.14562	4.08052	0.280754	0.778899			Not significant	T265_02559()
T265_02619	0.109232	1.14562	4.08052	0.280754	0.778899			Not significant	T265_02619(Retrotrans_gag domain-containing protein)
T265_02695	0.122411	1.14562	4.08052	0.280754	0.778899			Not significant	T265_02695(Pecanex-like protein)
T265_02756	0.109232	1.14562	4.08052	0.280754	0.778899			Not significant	T265_02756()
T265_02889	0.233762	1.14562	4.08052	0.280754	0.778899			Not significant	T265_02889()
T265_02967	0.212587	1.14562	4.08052	0.280754	0.778899			Not significant	T265_02967()
T265_03077	0.109232	1.14562	4.08052	0.280754	0.778899			Not significant	T265_03077(Transcriptional regulator)
T265_03330	0.122411	1.14562	4.08052	0.280754	0.778899			Not significant	T265_03330()
T265_03504	0.109232	1.14562	4.08052	0.280754	0.778899			Not significant	T265_03504()
T265_03653	0.122411	1.14562	4.08052	0.280754	0.778899			Not significant	T265_03653()
T265_03795	0.233762	1.14562	4.08052	0.280754	0.778899			Not significant	T265_03795()
T265_03900	0.122411	1.14562	4.08052	0.280754	0.778899			Not significant	T265_03900(Transposase)
T265_03937	0.122411	1.14562	4.08052	0.280754	0.778899			Not significant	T265_03937()
T265_03997	0.109232	1.14562	4.08052	0.280754	0.778899			Not significant	T265_03997()
T265_04112	0.109232	1.14562	4.08052	0.280754	0.778899			Not significant	T265_04112(CBS domain-containing protein)
T265_04175	0.122411	1.14562	4.08052	0.280754	0.778899			Not significant	T265_04175()
T265_04190	0.109232	1.14562	4.08052	0.280754	0.778899			Not significant	T265_04190()
T265_04197	0.109232	1.14562	4.08052	0.280754	0.778899			Not significant	T265_04197(Histone H2A)
T265_04267	0.109232	1.14562	4.08052	0.280754	0.778899			Not significant	T265_04267(Reverse transcriptase domain-containing protein)
T265_04334	0.122411	1.14562	4.08052	0.280754	0.778899			Not significant	T265_04334()
T265_04346	0.122411	1.14562	4.08052	0.280754	0.778899			Not significant	T265_04346(AAA_5 domain-containing protein)
T265_04440	0.109232	1.14562	4.08052	0.280754	0.778899			Not significant	T265_04440(Arrestin_N domain-containing protein)
T265_04636	0.109232	1.14562	4.08052	0.280754	0.778899			Not significant	T265_04636(Ovule protein)
T265_04640	0.122411	1.14562	4.08052	0.280754	0.778899			Not significant	T265_04640(RT_RNaseH domain-containing protein)
T265_04655	0.109232	1.14562	4.08052	0.280754	0.778899			Not significant	T265_04655(Type VI secretion protein)
T265_04841	0.109232	1.14562	4.08052	0.280754	0.778899			Not significant	T265_04841(SPATA6 domain-containing protein)
T265_05069	0.212587	1.14562	4.08052	0.280754	0.778899			Not significant	T265_05069(E3 ubiquitin-protein ligase)
T265_05260	0.122411	1.14562	4.08052	0.280754	0.778899			Not significant	T265_05260(G_PROTEIN_RECEP_F1_2 domain-containing protein)
T265_05376	0.122411	1.14562	4.08052	0.280754	0.778899			Not significant	T265_05376(DUF4206 domain-containing protein)
T265_05388	0.109232	1.14562	4.08052	0.280754	0.778899			Not significant	T265_05388(Ribosomal_L6 domain-containing protein)
T265_05400	0.122411	1.14562	4.08052	0.280754	0.778899			Not significant	T265_05400(Histone domain-containing protein)
T265_05706	0.122411	1.14562	4.08052	0.280754	0.778899			Not significant	T265_05706(MADS-box domain-containing protein)
T265_05708	0.109232	1.14562	4.08052	0.280754	0.778899			Not significant	T265_05708(Histone H2A)
T265_05749	0.122411	1.14562	4.08052	0.280754	0.778899			Not significant	T265_05749(N-acetylmuramoyl-L-alanine amidase)
T265_05850	0.449187	1.14562	4.08052	0.280754	0.778899			Not significant	T265_05850()
T265_05978	0.109232	1.14562	4.08052	0.280754	0.778899			Not significant	T265_05978()
T265_05998	0.122411	1.14562	4.08052	0.280754	0.778899			Not significant	T265_05998()
T265_06517	0.122411	1.14562	4.08052	0.280754	0.778899			Not significant	T265_06517()
T265_06876	0.432477	1.14562	4.08052	0.280754	0.778899			Not significant	T265_06876(Transporter)
T265_07178	0.212587	1.14562	4.08052	0.280754	0.778899			Not significant	T265_07178(Helicase ATP-binding domain-containing protein)
T265_07225	0.109232	1.14562	4.08052	0.280754	0.778899			Not significant	T265_07225(Transmembrane protein)
T265_07271	0.109232	1.14562	4.08052	0.280754	0.778899			Not significant	T265_07271(Transcriptional regulator)
T265_07374	0.122411	1.14562	4.08052	0.280754	0.778899			Not significant	T265_07374(SUN domain-containing protein)
T265_07532	0.122411	1.14562	4.08052	0.280754	0.778899			Not significant	T265_07532(RT_RNaseH_2 domain-containing protein)
T265_07552	0.221302	1.14562	4.08052	0.280754	0.778899			Not significant	T265_07552()
T265_07718	0.122411	1.14562	4.08052	0.280754	0.778899			Not significant	T265_07718(Ovule protein)
T265_07783	0.109232	1.14562	4.08052	0.280754	0.778899			Not significant	T265_07783()
T265_08078	0.109232	1.14562	4.08052	0.280754	0.778899			Not significant	T265_08078()
T265_08263	0.122411	1.14562	4.08052	0.280754	0.778899			Not significant	T265_08263()
T265_08310	0.122411	1.14562	4.08052	0.280754	0.778899			Not significant	T265_08310()
T265_08604	0.109232	1.14562	4.08052	0.280754	0.778899			Not significant	T265_08604(HTH_Tnp_ISL3 domain-containing protein)
T265_08840	0.212587	1.14562	4.08052	0.280754	0.778899			Not significant	T265_08840()
T265_08890	0.122411	1.14562	4.08052	0.280754	0.778899			Not significant	T265_08890(Transmembrane protein)
T265_09153	0.351134	1.14562	4.08052	0.280754	0.778899			Not significant	T265_09153(Secreted protein)
T265_09259	0.109232	1.14562	4.08052	0.280754	0.778899			Not significant	T265_09259()
T265_09262	0.221302	1.14562	4.08052	0.280754	0.778899			Not significant	T265_09262()
T265_09452	0.122411	1.14562	4.08052	0.280754	0.778899			Not significant	T265_09452(Peptidase A1 domain-containing protein)
T265_09578	0.109232	1.14562	4.08052	0.280754	0.778899			Not significant	T265_09578()
T265_09641	0.109232	1.14562	4.08052	0.280754	0.778899			Not significant	T265_09641()
T265_09692	0.122411	1.14562	4.08052	0.280754	0.778899			Not significant	T265_09692(F-box protein)
T265_09741	0.109232	1.14562	4.08052	0.280754	0.778899			Not significant	T265_09741(Neur_chan_memb domain-containing protein)
T265_09976	0.122411	1.14562	4.08052	0.280754	0.778899			Not significant	T265_09976(Secreted protein)
T265_09978	0.122411	1.14562	4.08052	0.280754	0.778899			Not significant	T265_09978(Calpain catalytic domain-containing protein)
T265_09993	0.333372	1.14562	4.08052	0.280754	0.778899			Not significant	T265_09993()
T265_10036	0.109232	1.14562	4.08052	0.280754	0.778899			Not significant	T265_10036()
T265_10588	0.122411	1.14562	4.08052	0.280754	0.778899			Not significant	T265_10588()
T265_10785	0.122411	1.14562	4.08052	0.280754	0.778899			Not significant	T265_10785(Secreted protein)
T265_10947	0.122411	1.14562	4.08052	0.280754	0.778899			Not significant	T265_10947(Ovule protein)
T265_11106	0.221302	1.14562	4.08052	0.280754	0.778899			Not significant	T265_11106()
T265_11185	0.109232	1.14562	4.08052	0.280754	0.778899			Not significant	T265_11185()
T265_11422	0.109232	1.14562	4.08052	0.280754	0.778899			Not significant	T265_11422()
T265_11447	0.122411	1.14562	4.08052	0.280754	0.778899			Not significant	T265_11447()
T265_11485	0.109232	1.14562	4.08052	0.280754	0.778899			Not significant	T265_11485(DUF4371 domain-containing protein)
T265_11749	0.109232	1.14562	4.08052	0.280754	0.778899			Not significant	T265_11749(Reverse transcriptase domain-containing protein)
T265_11856	0.109232	1.14562	4.08052	0.280754	0.778899			Not significant	T265_11856()
T265_12001	0.234481	1.14562	4.08052	0.280754	0.778899			Not significant	T265_12001(RPAP1_N domain-containing protein)
T265_12019	0.109232	1.14562	4.08052	0.280754	0.778899			Not significant	T265_12019(Transposase)
T265_12145	0.109232	1.14562	4.08052	0.280754	0.778899			Not significant	T265_12145(Transmembrane protein)
T265_12208	0.109232	1.14562	4.08052	0.280754	0.778899			Not significant	T265_12208(Metalloprotease)
T265_12329	0.122411	1.14562	4.08052	0.280754	0.778899			Not significant	T265_12329(DDE_Tnp_1_7 domain-containing protein)
T265_12347	0.109232	1.14562	4.08052	0.280754	0.778899			Not significant	T265_12347(Histidine kinase)
T265_12383	0.460913	1.14562	4.08052	0.280754	0.778899			Not significant	T265_12383(PDZ domain-containing protein)
T265_12665	0.122411	1.14562	4.08052	0.280754	0.778899			Not significant	T265_12665(NTR domain-containing protein)
T265_12885	0.109232	1.14562	4.08052	0.280754	0.778899			Not significant	T265_12885(EGF-like domain-containing protein)
T265_12944	0.122411	1.14562	4.08052	0.280754	0.778899			Not significant	T265_12944()
T265_13002	0.122411	1.14562	4.08052	0.280754	0.778899			Not significant	T265_13002(ML domain-containing protein)
T265_13343	0.333372	1.14562	4.08052	0.280754	0.778899			Not significant	T265_13343(Reverse transcriptase domain-containing protein)
T265_13775	0.122411	1.14562	4.08052	0.280754	0.778899			Not significant	T265_13775(Reverse transcriptase domain-containing protein)
T265_14022	0.419298	1.14562	4.08052	0.280754	0.778899			Not significant	T265_14022(Transposase)
T265_14038	0.122411	1.14562	4.08052	0.280754	0.778899			Not significant	T265_14038(Arrestin_C domain-containing protein)
T265_14213	0.109232	1.14562	4.08052	0.280754	0.778899			Not significant	T265_14213(Tick transposon)
T265_14641	0.351134	1.14562	4.08052	0.280754	0.778899			Not significant	T265_14641(Chitin-binding type-2 domain-containing protein)
T265_14728	0.109232	1.14562	4.08052	0.280754	0.778899			Not significant	T265_14728(Reverse transcriptase domain-containing protein)
T265_14938	0.109232	1.14562	4.08052	0.280754	0.778899			Not significant	T265_14938()
T265_14971	0.221302	1.14562	4.08052	0.280754	0.778899			Not significant	T265_14971(Paired box protein Pax-6)
T265_15111	0.122411	1.14562	4.08052	0.280754	0.778899			Not significant	T265_15111(C2H2-type domain-containing protein)
T265_15235	0.109232	1.14562	4.08052	0.280754	0.778899			Not significant	T265_15235(Serine/threonine protein kinase)
T265_15254	0.122411	1.14562	4.08052	0.280754	0.778899			Not significant	T265_15254(Fibronectin type-III domain-containing protein)
T265_16335	0.122411	1.14562	4.08052	0.280754	0.778899			Not significant	T265_16335(SH2 domain-containing protein)
T265_00754	0.441311	1.14562	4.08052	0.280754	0.778899			Not significant	T265_00754()
T265_12050	0.639187	1.14562	4.08052	0.280754	0.778899			Not significant	T265_12050(Transposase)
T265_16009	0.570691	1.14562	4.08052	0.280754	0.778899			Not significant	T265_16009(Ice-structuring protein 4-like)
T265_16201	3.26776	1.14224	1.42559	0.801243	0.422991	0.787862	FALSE	Not significant	T265_16201()
T265_13504	6.94149	1.14098	1.03055	1.10715	0.268228	0.687525	FALSE	Not significant	T265_13504(G_PROTEIN_RECEP_F1_2 domain-containing protein)
T265_07893	30.8589	1.14068	0.451754	2.52501	0.0115696	0.207172	FALSE	Not significant	T265_07893(7TM_GPCR_Srx domain-containing protein)
T265_07941	34.4986	1.1397	0.549215	2.07514	0.0379735	0.333196	FALSE	Not significant	T265_07941(Aquaporin-3)
T265_05063	1.61951	1.13956	2.20397	0.517047	0.605123			Not significant	T265_05063(Ornithine cyclodeaminase)
T265_14349	35.3785	1.13161	0.488649	2.3158	0.0205691	0.268161	FALSE	Not significant	T265_14349(Sod_Cu domain-containing protein)
T265_08400	4.05658	1.13066	1.29976	0.869901	0.384355	0.771562	FALSE	Not significant	T265_08400(Peptidase S1 domain-containing protein)
T265_04021	0.349486	1.13014	4.0335	0.280189	0.779332			Not significant	T265_04021(Secreted protein)
T265_12710	0.35245	1.13014	4.0335	0.280189	0.779332			Not significant	T265_12710()
T265_02492	0.463848	1.13014	4.0335	0.280189	0.779332			Not significant	T265_02492()
T265_05305	0.463848	1.13014	4.0335	0.280189	0.779332			Not significant	T265_05305()
T265_04977	0.559161	1.12981	3.94741	0.286216	0.774713			Not significant	T265_04977()
T265_07646	0.466093	1.12496	3.66318	0.307099	0.758768			Not significant	T265_07646(DUF5600 domain-containing protein)
T265_02609	1402.14	1.12376	0.633829	1.77297	0.0762332	0.433908	FALSE	Not significant	T265_02609(DDE_Tnp_1_7 domain-containing protein)
T265_05146	1.10208	1.12304	2.91164	0.385707	0.699714			Not significant	T265_05146(ABC transporter ATP-binding protein)
T265_11688	0.341939	1.12273	4.03414	0.278306	0.780777			Not significant	T265_11688(Neuroblast differentiation-associated protein AHNAK)
T265_14040	0.351012	1.12273	4.03414	0.278306	0.780777			Not significant	T265_14040(Secreted protein)
T265_09282	0.348048	1.12273	4.03414	0.278306	0.780777			Not significant	T265_09282(Secreted protein)
T265_11257	0.463082	1.12273	4.03414	0.278306	0.780777			Not significant	T265_11257(60S ribosomal protein L29)
T265_00984	0.797047	1.12251	3.23343	0.347157	0.728474			Not significant	T265_00984(VIR_N domain-containing protein)
T265_04457	0.572188	1.12238	3.92959	0.285623	0.775167			Not significant	T265_04457()
T265_06029	0.579736	1.12233	3.91554	0.286636	0.774391			Not significant	T265_06029()
T265_08291	2.37462	1.12144	1.97224	0.568614	0.569618			Not significant	T265_08291()
T265_03911	0.796328	1.12111	3.60529	0.310962	0.75583			Not significant	T265_03911()
T265_14679	2.72527	1.11959	1.86676	0.599751	0.548672			Not significant	T265_14679(Legumain)
T265_15090	25.2501	1.11915	0.659023	1.69819	0.0894724	0.463191	FALSE	Not significant	T265_15090(Cornifelin homolog B-like)
T265_11753	0.883576	1.11547	3.00411	0.371315	0.710403			Not significant	T265_11753(Reverse transcriptase domain-containing protein)
T265_00058	32.8256	1.11502	0.505201	2.20708	0.0273086	0.300337	FALSE	Not significant	T265_00058(Cadherin domain protein)
T265_12097	171.998	1.11456	0.351277	3.1729	0.00150927	0.0881524	FALSE	Not significant	T265_12097(Legumain)
T265_03293	3.2407	1.11316	1.5121	0.73617	0.461627	0.809979	FALSE	Not significant	T265_03293(XRE family transcriptional regulator)
T265_00632	7.02127	1.11174	1.21373	0.915967	0.359684	0.757657	FALSE	Not significant	T265_00632(Homeobox domain-containing protein)
T265_01094	6.88441	1.11019	1.02012	1.08829	0.276467	0.693766	FALSE	Not significant	T265_01094()
T265_09905	2.471	1.10963	1.85478	0.598254	0.54967			Not significant	T265_09905()
T265_03436	3.94414	1.10826	1.72695	0.641746	0.521038	0.835559	FALSE	Not significant	T265_03436(Capsid protein)
T265_03309	17.5778	1.1054	0.640902	1.72475	0.0845717	0.45367	FALSE	Not significant	T265_03309(CLIP domain-containing serine protease)
T265_09721	1.48005	1.09892	2.68712	0.408956	0.682572			Not significant	T265_09721(Reverse transcriptase domain-containing protein)
T265_09194	22.3491	1.09751	0.548397	2.00131	0.0453591	0.360514	FALSE	Not significant	T265_09194()
T265_13837	3.49432	1.09518	1.59703	0.68576	0.492864	0.82196	FALSE	Not significant	T265_13837()
T265_16145	2.19014	1.0946	2.1914	0.499498	0.617429			Not significant	T265_16145(Parvo_NS1 domain-containing protein)
T265_07658	4.00376	1.09301	1.43497	0.7617	0.446239	0.800831	FALSE	Not significant	T265_07658()
T265_14373	9.78936	1.09191	1.05581	1.03419	0.301048	0.711121	FALSE	Not significant	T265_14373(Ig-like domain-containing protein)
T265_07087	4.73134	1.09152	1.27542	0.855815	0.3921	0.77481	FALSE	Not significant	T265_07087(Peptidase A1 domain-containing protein)
T265_13553	4.94201	1.09138	1.18821	0.918505	0.358355	0.756402	FALSE	Not significant	T265_13553(Ig-like domain-containing protein)
T265_15685	17306.2	1.09058	0.432836	2.51961	0.0117485	0.209005	FALSE	Not significant	T265_15685(SCP domain-containing protein)
T265_01871	49.1991	1.09046	0.407757	2.67428	0.00748897	0.169498	FALSE	Not significant	T265_01871(Protein with signal anchor)
T265_14907	18.2798	1.08878	0.643511	1.69194	0.0906574	0.465731	FALSE	Not significant	T265_14907(Peptidase A1 domain-containing protein)
T265_05040	1.30794	1.08299	2.55965	0.423103	0.67222			Not significant	T265_05040()
T265_01047	10.0726	1.08273	0.762053	1.4208	0.155374	0.565463	FALSE	Not significant	T265_01047(PI3K/PI4K domain-containing protein)
T265_05668	7.59195	1.08065	0.889534	1.21485	0.224423	0.645307	FALSE	Not significant	T265_05668(Cullin_Nedd8 domain-containing protein)
T265_08945	141.994	1.07545	0.27171	3.95808	7.55546e-05	0.0204327	FALSE	Not significant	T265_08945(CUB domain-containing protein)
T265_10996	22.6734	1.07309	0.558234	1.9223	0.054568	0.386521	FALSE	Not significant	T265_10996(CUB domain-containing protein)
T265_12886	1.3192	1.06313	2.33473	0.455353	0.648855			Not significant	T265_12886(ZP domain-containing protein)
T265_00696	3.77476	1.06308	1.29786	0.819099	0.41273	0.782184	FALSE	Not significant	T265_00696(Secreted protein)
T265_02653	7.19487	1.06265	0.984734	1.07912	0.280534	0.69717	FALSE	Not significant	T265_02653(UNC80 domain-containing protein)
T265_04139	0.655088	1.06223	3.02412	0.351254	0.725397			Not significant	T265_04139(Endo/exonuclease/phosphatase domain-containing protein)
T265_11848	2.1563	1.06126	2.55917	0.41469	0.678369			Not significant	T265_11848(FAT domain-containing protein)
T265_06909	0.336307	1.06012	4.03969	0.262426	0.792993			Not significant	T265_06909()
T265_06871	11.1613	1.05971	1.17138	0.90467	0.36564	0.761889	FALSE	Not significant	T265_06871(Vacuolar protein sorting-associated protein 72 homolog)
T265_00445	2.17103	1.05762	2.50901	0.421526	0.673371			Not significant	T265_00445(Secreted protein)
T265_15969	7.98862	1.05721	0.830153	1.27352	0.202834	0.620982	FALSE	Not significant	T265_15969(Cytochrome oxidase c subunit VIb)
T265_00216	5.42963	1.05644	0.996035	1.06064	0.288853	0.701933	FALSE	Not significant	T265_00216()
T265_05403	0.335588	1.05628	4.04004	0.261453	0.793743			Not significant	T265_05403(BTB/POZ domain-containing protein)
T265_13973	18.6369	1.05218	0.745117	1.4121	0.157921	0.568	FALSE	Not significant	T265_13973(Neur_chan_LBD domain-containing protein)
T265_15375	712.035	1.05183	0.213183	4.93392	8.05955e-07	0.00141673	TRUE	Up-regulated	T265_15375(Legumain)
T265_01681	7.74332	1.05076	0.89656	1.172	0.241199	0.664652	FALSE	Not significant	T265_01681()
T265_02725	13.9791	1.04835	0.720405	1.45522	0.145608	0.552323	FALSE	Not significant	T265_02725()
T265_08233	561.321	1.04311	0.505145	2.06497	0.0389258	0.334958	FALSE	Not significant	T265_08233(Legumain)
T265_03408	1480.07	1.03986	0.500747	2.07662	0.0378364	0.333196	FALSE	Not significant	T265_03408(Secreted protein)
T265_02939	8.30001	1.0381	0.985486	1.05339	0.292164	0.703208	FALSE	Not significant	T265_02939()
T265_02040	25.8516	1.03774	0.651493	1.59286	0.111192	0.499959	FALSE	Not significant	T265_02040()
T265_11191	220.58	1.03682	0.629068	1.64819	0.0993136	0.478793	FALSE	Not significant	T265_11191(LGMN)
T265_09710	2.50442	1.03487	1.66129	0.622933	0.533329			Not significant	T265_09710()
T265_14725	50.9029	1.03329	0.422135	2.44778	0.014374	0.22729	FALSE	Not significant	T265_14725(EF-hand domain-containing protein)
T265_10758	16.1288	1.02722	0.8216	1.25026	0.211204	0.629242	FALSE	Not significant	T265_10758(Myelin basic protein)
T265_03090	11.2941	1.02378	1.02336	1.00041	0.317111	0.72315	FALSE	Not significant	T265_03090()
T265_14788	2.87535	1.02251	2.07035	0.493883	0.621389			Not significant	T265_14788(APCDDC domain-containing protein)
T265_09355	7759.34	1.02131	0.617446	1.65409	0.0981093	0.478732	FALSE	Not significant	T265_09355(Fibrillar collagen NC1 domain-containing protein)
T265_06075	721.876	1.01976	0.256897	3.96951	7.20196e-05	0.0199892	FALSE	Not significant	T265_06075(ZnMc domain-containing protein)
T265_11814	4.89286	1.01889	1.09449	0.930923	0.351894	0.752061	FALSE	Not significant	T265_11814(Peptidase A1 domain-containing protein)
T265_06438	21.8519	1.01782	0.53999	1.88489	0.0594452	0.399089	FALSE	Not significant	T265_06438(ATG_C domain-containing protein)
T265_01609	6.84392	1.01665	1.4019	0.725193	0.468333	0.813195	FALSE	Not significant	T265_01609(Homeobox domain-containing protein)
T265_15581	23.393	1.01624	0.673853	1.5081	0.131529	0.532831	FALSE	Not significant	T265_15581(Peptidase C13 family protein)
T265_02779	67.2007	1.01113	0.37524	2.69461	0.00704707	0.166002	FALSE	Not significant	T265_02779(Ig-like domain-containing protein)
T265_01604	36.1859	1.01098	0.637034	1.58702	0.112509	0.503024	FALSE	Not significant	T265_01604(G_PROTEIN_RECEP_F1_2 domain-containing protein)
T265_06564	7.48212	1.00825	0.985559	1.02302	0.306297	0.715031	FALSE	Not significant	T265_06564(Apple domain-containing protein)
T265_09910	1.86893	1.00787	2.6224	0.38433	0.700734			Not significant	T265_09910(START domain-containing protein)
T265_01288	21.4309	1.00627	0.681774	1.47596	0.139955	0.543997	FALSE	Not significant	T265_01288()
T265_13562	3.92431	1.00304	1.37189	0.731134	0.464697	0.811048	FALSE	Not significant	T265_13562(PDZ domain-containing protein)
T265_10929	17.5937	1.00201	0.715305	1.40082	0.161267	0.570547	FALSE	Not significant	T265_10929(Protein aurora borealis)
T265_07424	6.12805	1.00114	1.18042	0.848125	0.396368	0.776183	FALSE	Not significant	T265_07424(G-protein alpha subunit)
T265_02610	7061.68	0.999569	0.569266	1.75589	0.079107	0.441638	FALSE	Not significant	T265_02610(Collagen IV NC1 domain-containing protein)
T265_14183	0.989798	0.9987	3.04625	0.327846	0.743028		FALSE	Not significant	T265_14183(Parvo_NS1 domain-containing protein)
T265_05591	7.38003	0.996323	1.00996	0.986493	0.323891	0.728596	FALSE	Not significant	T265_05591(WASH-7_N domain-containing protein)
T265_04086	5.85043	0.996023	1.10611	0.900477	0.367867	0.762494	FALSE	Not significant	T265_04086()
T265_05318	0.946224	0.992976	3.45016	0.287806	0.773495		FALSE	Not significant	T265_05318()
T265_05920	2641.57	0.992893	0.466808	2.12698	0.0334214	0.321914	FALSE	Not significant	T265_05920(Secreted protein)
T265_16103	0.54381	0.992095	3.52821	0.281189	0.778565		FALSE	Not significant	T265_16103()
T265_14427	31.7074	0.991221	0.556254	1.78196	0.0747563	0.43203	FALSE	Not significant	T265_14427(KCNQ_channel domain-containing protein)
T265_04668	2.15884	0.98894	1.93661	0.510656	0.609592		FALSE	Not significant	T265_04668(Condensin complex subunit 2)
T265_01305	0.326092	0.987489	4.04643	0.244039	0.8072		FALSE	Not significant	T265_01305(HECT domain-containing protein)
T265_01545	0.326092	0.987489	4.04643	0.244039	0.8072		FALSE	Not significant	T265_01545()
T265_02111	0.326092	0.987489	4.04643	0.244039	0.8072		FALSE	Not significant	T265_02111(Teneurin N-terminal domain-containing protein)
T265_08317	0.326092	0.987489	4.04643	0.244039	0.8072		FALSE	Not significant	T265_08317(Pkinase_fungal domain-containing protein)
T265_00931	0.323128	0.987489	4.04643	0.244039	0.8072		FALSE	Not significant	T265_00931(Alpha-L-fucosidase)
T265_05058	0.323128	0.987489	4.04643	0.244039	0.8072		FALSE	Not significant	T265_05058(Neur_chan_memb domain-containing protein)
T265_00414	0.317019	0.987489	4.04643	0.244039	0.8072		FALSE	Not significant	T265_00414()
T265_02035	0.317019	0.987489	4.04643	0.244039	0.8072		FALSE	Not significant	T265_02035()
T265_03914	0.435199	0.987489	4.04643	0.244039	0.8072		FALSE	Not significant	T265_03914(Amino acid transporter)
T265_04606	0.43749	0.987489	4.04643	0.244039	0.8072		FALSE	Not significant	T265_04606(SHSP domain-containing protein)
T265_03578	3.70263	0.987082	1.27368	0.774985	0.438348	0.797406	FALSE	Not significant	T265_03578(Cbb3-type cytochrome oxidase assembly protein CcoS)
T265_06881	15122.4	0.98685	0.400706	2.46278	0.0137865	0.2245	FALSE	Not significant	T265_06881(Calcium-binding protein)
T265_13388	4.65906	0.984646	1.28938	0.76366	0.44507	0.800776	FALSE	Not significant	T265_13388(C1q domain-containing protein)
T265_12593	18.1934	0.983251	0.927806	1.05976	0.289254	0.701933	FALSE	Not significant	T265_12593(G_PROTEIN_RECEP_F1_2 domain-containing protein)
T265_06586	20.3494	0.983111	0.87152	1.12804	0.259302	0.678794	FALSE	Not significant	T265_06586()
T265_14482	645.633	0.981261	0.177964	5.51381	3.5115e-08	0.000185179	FALSE	Not significant	T265_14482(Fungal_trans domain-containing protein)
T265_08360	1.26073	0.980789	2.49005	0.393884	0.693667		FALSE	Not significant	T265_08360()
T265_01630	1.19131	0.980196	2.57214	0.381081	0.703143		FALSE	Not significant	T265_01630(Peptidase A1 domain-containing protein)
T265_15912	1.20844	0.97979	2.51428	0.389691	0.696765		FALSE	Not significant	T265_15912(HECT domain-containing protein)
T265_01710	503.803	0.977584	0.278003	3.51645	0.000437367	0.0555772	FALSE	Not significant	T265_01710(Cystatin domain-containing protein)
T265_13557	2.2961	0.976607	1.79746	0.543327	0.586905		FALSE	Not significant	T265_13557(TMEM132 domain-containing protein)
T265_09010	57.2791	0.974987	0.485977	2.00624	0.0448304	0.358474	FALSE	Not significant	T265_09010(Secreted protein)
T265_08909	5.17454	0.974219	1.10206	0.883995	0.376699	0.76611	FALSE	Not significant	T265_08909(C2 domain-containing protein)
T265_09353	3968.57	0.972248	0.608759	1.5971	0.110244	0.497701	FALSE	Not significant	T265_09353(Fibrillar collagen NC1 domain-containing protein)
T265_10419	3.37399	0.967836	1.32146	0.732398	0.463926	0.811003	FALSE	Not significant	T265_10419()
T265_05590	5.79524	0.963411	1.12647	0.85525	0.392413	0.77481	FALSE	Not significant	T265_05590(EVE domain-containing protein)
T265_11119	1.46626	0.962641	2.20744	0.436089	0.662772		FALSE	Not significant	T265_11119(VPS13 domain-containing protein)
T265_16312	24.8409	0.962028	0.564017	1.70567	0.0880688	0.460745	FALSE	Not significant	T265_16312()
T265_14457	94.2614	0.961918	0.36579	2.6297	0.00854606	0.176196	FALSE	Not significant	T265_14457(Peptidase S1 domain-containing protein)
T265_15226	0.925866	0.961341	3.25068	0.295735	0.767432		FALSE	Not significant	T265_15226(RRM domain-containing protein)
T265_15676	1.13204	0.957794	2.77804	0.344774	0.730265		FALSE	Not significant	T265_15676(Neur_chan_LBD domain-containing protein)
T265_02213	29.5141	0.957524	0.696791	1.37419	0.169383	0.582294	FALSE	Not significant	T265_02213()
T265_04316	35.0343	0.956596	0.593631	1.61143	0.107086	0.493536	FALSE	Not significant	T265_04316(Integrase catalytic domain-containing protein)
T265_07858	22.5843	0.952792	0.619221	1.53869	0.123879	0.520788	FALSE	Not significant	T265_07858(DUF4218 domain-containing protein)
T265_10679	24.7526	0.9513	0.546972	1.73921	0.0819976	0.447443	FALSE	Not significant	T265_10679(Lipopolysaccharide choline phosphotransferase protein)
T265_03601	7.10499	0.949335	1.39567	0.680202	0.496376	0.824065	FALSE	Not significant	T265_03601(G_PROTEIN_RECEP_F1_2 domain-containing protein)
T265_03148	183.416	0.944695	0.348944	2.7073	0.00678334	0.163342	FALSE	Not significant	T265_03148(C2 domain-containing protein)
T265_11251	11.697	0.942928	0.791074	1.19196	0.233277	0.658031	FALSE	Not significant	T265_11251(Transmembrane protein)
T265_15454	1.79432	0.941938	1.68103	0.560335	0.575251		FALSE	Not significant	T265_15454(Peroxidase)
T265_13335	26.2842	0.93912	0.747605	1.25617	0.209054	0.626405	FALSE	Not significant	T265_13335(SOUL heme-binding protein)
T265_04970	2.82528	0.937873	1.85135	0.506588	0.612444		FALSE	Not significant	T265_04970(Reverse transcriptase domain-containing protein)
T265_08089	6.25688	0.937507	1.08405	0.86482	0.387137	0.77207	FALSE	Not significant	T265_08089(Transposase)
T265_15053	87.9928	0.937501	0.853467	1.09846	0.272003	0.689122	FALSE	Not significant	T265_15053(SCP domain-containing protein)
T265_06444	3.14015	0.935159	2.04597	0.457074	0.647618	0.891119	FALSE	Not significant	T265_06444(MAM domain-containing protein)
T265_08579	5164.75	0.932114	0.468834	1.98815	0.0467947	0.364194	FALSE	Not significant	T265_08579(Fibrillar collagen NC1 domain-containing protein)
T265_03159	10.956	0.931246	0.740901	1.25691	0.208786	0.626405	FALSE	Not significant	T265_03159(DUF4789 domain-containing protein)
T265_14628	91.8003	0.930847	0.45467	2.0473	0.0406284	0.340626	FALSE	Not significant	T265_14628(Conserved plasma membrane protein)
T265_06826	4.41725	0.929751	1.1197	0.830356	0.406338	0.780812	FALSE	Not significant	T265_06826(Tubulin_C domain-containing protein)
T265_12360	14.2618	0.92971	0.674644	1.37808	0.16818	0.580049	FALSE	Not significant	T265_12360(Transposase)
T265_00051	2.8444	0.925671	1.91699	0.482878	0.629182		FALSE	Not significant	T265_00051(Transposase)
T265_06307	26.5094	0.923001	0.618993	1.49113	0.135926	0.539423	FALSE	Not significant	T265_06307(PDZ/DHR/GLGF domain protein)
T265_15219	15.2511	0.9228	0.690871	1.33571	0.181646	0.597013	FALSE	Not significant	T265_15219(LIM domain protein)
T265_04277	13.3472	0.920783	0.995785	0.924681	0.355132	0.753815	FALSE	Not significant	T265_04277(DUF4614 domain-containing protein)
T265_06584	12.3496	0.918873	1.00873	0.910919	0.362338	0.759283	FALSE	Not significant	T265_06584(Flocculation protein FLO11-like)
T265_07226	63.4666	0.918471	0.34703	2.64666	0.00812913	0.173688	FALSE	Not significant	T265_07226(Rap guanine nucleotide exchange factor (GEF) 4)
T265_15816	2847.01	0.918389	0.480933	1.9096	0.0561852	0.39101	FALSE	Not significant	T265_15816(Collagen triple helix repeat protein)
T265_01475	4116.82	0.913761	0.477186	1.91489	0.055506	0.388985	FALSE	Not significant	T265_01475(Dynein light chain)
T265_12684	15.6074	0.912223	0.888823	1.02633	0.304738	0.713603	FALSE	Not significant	T265_12684(Ig-like domain-containing protein)
T265_12011	2.79626	0.90915	1.49367	0.60867	0.542743		FALSE	Not significant	T265_12011()
T265_05684	8.23797	0.908747	0.857669	1.05955	0.289348	0.701933	FALSE	Not significant	T265_05684(DUF4218 domain-containing protein)
T265_11330	5.10471	0.907902	1.10262	0.823407	0.410277	0.782184	FALSE	Not significant	T265_11330()
T265_06479	74.9532	0.907127	0.42647	2.12706	0.0334153	0.321914	FALSE	Not significant	T265_06479(Carn_acyltransf domain-containing protein)
T265_10067	5565.71	0.906588	0.50594	1.79189	0.0731508	0.430057	FALSE	Not significant	T265_10067(Fibrillar collagen NC1 domain-containing protein)
T265_02659	21.5195	0.897522	0.565872	1.58608	0.11272	0.503753	FALSE	Not significant	T265_02659(Sulfotransfer_1 domain-containing protein)
T265_09073	33.6726	0.895215	0.571646	1.56603	0.117342	0.510383	FALSE	Not significant	T265_09073(Beta-1,4-galactosyltransferase 2-like)
T265_11569	142.88	0.894606	0.867934	1.03073	0.302667	0.712393	FALSE	Not significant	T265_11569(Peptidase C13 family protein)
T265_02612	13361	0.893653	0.454826	1.96482	0.0494346	0.374248	FALSE	Not significant	T265_02612(Collagen alpha-1(IV) chain)
T265_05302	47.108	0.89365	0.491774	1.8172	0.0691868	0.421548	FALSE	Not significant	T265_05302()
T265_15571	6.77385	0.89042	1.03096	0.863676	0.387766	0.77207	FALSE	Not significant	T265_15571()
T265_05496	4767.57	0.889561	0.45317	1.96298	0.0496491	0.375107	FALSE	Not significant	T265_05496(Immunoglobulin domain protein)
T265_11571	11.414	0.88825	0.754288	1.1776	0.238956	0.663578	FALSE	Not significant	T265_11571(Peptidase A1 domain-containing protein)
T265_04609	85.3881	0.886993	0.337232	2.63022	0.008533	0.176196	FALSE	Not significant	T265_04609(Calmodulin)
T265_07496	4.5191	0.886787	1.21278	0.7312	0.464657	0.811048	FALSE	Not significant	T265_07496()
T265_06344	6.20903	0.885671	1.12232	0.789146	0.430027	0.792088	FALSE	Not significant	T265_06344(Reverse transcriptase domain-containing protein)
T265_13737	51.8091	0.885078	0.477794	1.85243	0.0639643	0.407879	FALSE	Not significant	T265_13737(CaMBD domain-containing protein)
T265_13850	33.6173	0.883329	0.493158	1.79117	0.073266	0.430199	FALSE	Not significant	T265_13850(Pancreatic hormone)
T265_14966	2.0691	0.883069	2.11164	0.418192	0.675807		FALSE	Not significant	T265_14966(Permease)
T265_02544	8.4493	0.882138	0.889081	0.992191	0.321104	0.725944	FALSE	Not significant	T265_02544()
T265_14635	118.25	0.881446	0.334487	2.63522	0.00840829	0.175653	FALSE	Not significant	T265_14635(BTB domain-containing protein)
T265_00935	28.2506	0.879871	0.564986	1.55733	0.119391	0.514597	FALSE	Not significant	T265_00935(Apple domain-containing protein)
T265_15064	0.788483	0.879494	3.5332	0.248922	0.803421		FALSE	Not significant	T265_15064(Ion_trans domain-containing protein)
T265_16045	11.0991	0.879423	0.796678	1.10386	0.269653	0.687563	FALSE	Not significant	T265_16045(SLAIN motif family, member 1)
T265_14068	61.4169	0.878094	0.434107	2.02276	0.0430979	0.351494	FALSE	Not significant	T265_14068(MDS1 and EVI1 complex locus protein EVI1)
T265_10115	99.9929	0.877676	0.472967	1.85568	0.0634992	0.406102	FALSE	Not significant	T265_10115(Legumain)
T265_02601	3.76685	0.875189	1.35578	0.645522	0.518589	0.835559	FALSE	Not significant	T265_02601(RT_RNaseH domain-containing protein)
T265_13338	147.633	0.873114	0.423743	2.06048	0.0393528	0.335262	FALSE	Not significant	T265_13338(Dynein_C domain-containing protein)
T265_12550	21.1574	0.873095	0.712798	1.22488	0.220619	0.639286	FALSE	Not significant	T265_12550(Protein kinase domain-containing protein)
T265_00206	5.0419	0.872085	1.14567	0.761198	0.446539	0.80084	FALSE	Not significant	T265_00206(SAWADEE domain-containing protein)
T265_11957	144.558	0.871599	0.695758	1.25273	0.210303	0.628194	FALSE	Not significant	T265_11957(Dynein light chain)
T265_09236	3.43482	0.871303	1.72062	0.50639	0.612583	0.876769	FALSE	Not significant	T265_09236(SCP domain-containing protein)
T265_04249	75.6842	0.87037	0.328939	2.64599	0.0081452	0.173688	FALSE	Not significant	T265_04249(FERM domain-containing protein)
T265_06447	3.81703	0.86901	1.28469	0.676433	0.498766	0.82602	FALSE	Not significant	T265_06447(MAM domain-containing protein)
T265_11189	398.23	0.867816	0.633236	1.37045	0.170547	0.583701	FALSE	Not significant	T265_11189(Peptidase C13 family protein)
T265_03903	131.867	0.866985	0.414152	2.0934	0.0363136	0.327583	FALSE	Not significant	T265_03903()
T265_03018	8.75788	0.86653	0.961985	0.900773	0.367709	0.762494	FALSE	Not significant	T265_03018(Ion_trans_2 domain-containing protein)
T265_12687	3.7148	0.863521	1.34488	0.642082	0.52082	0.835559	FALSE	Not significant	T265_12687()
T265_16256	7.42657	0.860253	1.15758	0.743149	0.457391	0.807678	FALSE	Not significant	T265_16256(TIGR02300 family protein)
T265_10527	11.135	0.860147	0.745099	1.15441	0.248334	0.669866	FALSE	Not significant	T265_10527(Beta-lactamase domain-containing protein)
T265_12706	36.635	0.859957	0.443153	1.94054	0.0523139	0.380547	FALSE	Not significant	T265_12706(ML domain-containing protein)
T265_03726	25.2221	0.855764	0.518503	1.65045	0.0988507	0.478793	FALSE	Not significant	T265_03726()
T265_05580	31.6898	0.853609	0.507842	1.68086	0.0927907	0.470059	FALSE	Not significant	T265_05580(Short neuropeptide F)
T265_08662	2.08069	0.853363	2.04687	0.416912	0.676743		FALSE	Not significant	T265_08662()
T265_04319	410.655	0.853244	0.159481	5.35012	8.78948e-08	0.000231757	FALSE	Not significant	T265_04319(Splicing factor 3B subunit 5)
T265_10607	7.70212	0.850187	0.93602	0.9083	0.36372	0.760086	FALSE	Not significant	T265_10607()
T265_03206	2.42025	0.847611	1.69189	0.500983	0.616383		FALSE	Not significant	T265_03206()
T265_12566	167.48	0.846303	0.255548	3.31172	0.000927255	0.0748016	FALSE	Not significant	T265_12566(Kv channel-interacting protein 4)
T265_10385	32.3073	0.845589	0.621895	1.3597	0.173926	0.587265	FALSE	Not significant	T265_10385(PMD domain-containing protein)
T265_10874	2.76039	0.844571	1.91932	0.440036	0.659911		FALSE	Not significant	T265_10874(16 kDa calcium-binding protein)
T265_06891	1.50137	0.844423	2.39902	0.351987	0.724848		FALSE	Not significant	T265_06891()
T265_14435	2.45209	0.844037	1.91125	0.441615	0.658768		FALSE	Not significant	T265_14435()
T265_14671	111.814	0.842621	0.365568	2.30497	0.0211685	0.269969	FALSE	Not significant	T265_14671(Sm domain-containing protein)
T265_15484	213.286	0.837257	0.255315	3.27931	0.00104062	0.076661	FALSE	Not significant	T265_15484(WAP domain-containing protein)
T265_09046	3169.31	0.837248	0.20028	4.18038	2.91018e-05	0.0113131	FALSE	Not significant	T265_09046(L-lactate dehydrogenase)
T265_06434	1.34474	0.835976	2.2894	0.365151	0.714999		FALSE	Not significant	T265_06434(Secreted protein)
T265_14057	19.0056	0.835712	0.560271	1.49162	0.135798	0.539256	FALSE	Not significant	T265_14057(PI3K/PI4K domain-containing protein)
T265_09348	17.5947	0.834508	0.597652	1.39631	0.162621	0.57096	FALSE	Not significant	T265_09348(Helicase_C_3 domain-containing protein)
T265_05045	220.253	0.834066	0.410038	2.03412	0.0419397	0.345846	FALSE	Not significant	T265_05045(Peptidase C13 family protein)
T265_04809	11.6151	0.833419	0.794162	1.04943	0.29398	0.705004	FALSE	Not significant	T265_04809()
T265_09168	29.6717	0.832062	0.608955	1.36638	0.171821	0.584885	FALSE	Not significant	T265_09168(Protein kinase domain-containing protein)
T265_14293	52.2142	0.831754	0.39873	2.08601	0.0369778	0.329954	FALSE	Not significant	T265_14293(ABC2_membrane domain-containing protein)
T265_14418	3.19252	0.830269	1.70407	0.487228	0.626097	0.882345	FALSE	Not significant	T265_14418(Transmembrane protein)
T265_03622	1.71531	0.829914	2.26185	0.366917	0.713681		FALSE	Not significant	T265_03622()
T265_14458	111.464	0.829878	0.361601	2.29501	0.0217327	0.272226	FALSE	Not significant	T265_14458(Leucine Rich repeat-containing domain protein)
T265_11220	3.75886	0.829203	1.53514	0.540147	0.589096	0.866312	FALSE	Not significant	T265_11220(R3H domain-containing protein)
T265_10469	0.779888	0.828964	3.13012	0.264834	0.791137		FALSE	Not significant	T265_10469(Transposase)
T265_05324	74.5327	0.826187	0.887627	0.930782	0.351967	0.752065	FALSE	Not significant	T265_05324(Phosphoenolpyruvate carboxylase)
T265_03145	7.61547	0.826105	0.925629	0.892479	0.372136	0.76335	FALSE	Not significant	T265_03145()
T265_01840	1.14539	0.823617	2.58301	0.31886	0.749833		FALSE	Not significant	T265_01840(Fibronectin type III domain protein)
T265_10533	0.885936	0.823304	3.05645	0.269366	0.787648		FALSE	Not significant	T265_10533(Peptidase A1 domain-containing protein)
T265_03259	13.0477	0.822158	0.976419	0.842014	0.39978	0.777662	FALSE	Not significant	T265_03259(DUF3421 domain-containing protein)
T265_15721	1858.59	0.820422	0.796435	1.03012	0.302955	0.71245	FALSE	Not significant	T265_15721(BPTI/Kunitz inhibitor domain-containing protein)
T265_05759	132.218	0.820224	0.29407	2.78921	0.00528365	0.149803	FALSE	Not significant	T265_05759(C2 domain-containing protein)
T265_00313	176.638	0.81842	0.315337	2.59538	0.00944871	0.1855	FALSE	Not significant	T265_00313(Metalloendopeptidase)
T265_15860	0.974873	0.817722	2.47051	0.330994	0.740649		FALSE	Not significant	T265_15860()
T265_16329	74.6552	0.813624	0.616324	1.32012	0.186794	0.605073	FALSE	Not significant	T265_16329(Spt5_N domain-containing protein)
T265_10386	5.91473	0.813469	1.19229	0.682277	0.495064	0.823291	FALSE	Not significant	T265_10386(Reverse transcriptase domain-containing protein)
T265_14636	406.805	0.813465	0.257214	3.1626	0.00156368	0.0896312	FALSE	Not significant	T265_14636(CN hydrolase domain-containing protein)
T265_07747	25.8455	0.813292	0.532301	1.52788	0.126542	0.525655	FALSE	Not significant	T265_07747(Hexosyltransferase)
T265_14117	34.9601	0.813009	0.47501	1.71156	0.0869776	0.458447	FALSE	Not significant	T265_14117(Secreted protein)
T265_08671	5.36913	0.812656	1.11864	0.726468	0.467552	0.813195	FALSE	Not significant	T265_08671()
T265_13226	759.997	0.809973	0.205071	3.94973	7.82406e-05	0.0206301	FALSE	Not significant	T265_13226(Probable imidazolonepropionase)
T265_13595	1.15312	0.808954	3.47479	0.232806	0.815912		FALSE	Not significant	T265_13595(Nuclear receptor domain-containing protein)
T265_11004	32.8756	0.808447	0.541914	1.49184	0.135742	0.539236	FALSE	Not significant	T265_11004(CCDC50_N domain-containing protein)
T265_05792	4.62818	0.808018	1.10149	0.733568	0.463212	0.810791	FALSE	Not significant	T265_05792(Transmembrane protein)
T265_15962	11.5815	0.807992	0.670577	1.20492	0.228234	0.651496	FALSE	Not significant	T265_15962(Zinc finger, C2H2 type)
T265_15759	9.59497	0.807988	0.858897	0.940728	0.346844	0.748398	FALSE	Not significant	T265_15759(Apple domain-containing protein)
T265_04665	2.23625	0.807874	1.5619	0.517238	0.60499		FALSE	Not significant	T265_04665(RNA-directed DNA polymerase from transposon BS)
T265_14929	0.576561	0.807817	3.94674	0.20468	0.837822		FALSE	Not significant	T265_14929(TRANSKETOLASE_1 domain-containing protein)
T265_05426	1893.29	0.806771	0.365728	2.20593	0.0273889	0.300457	FALSE	Not significant	T265_05426(Adhesive plaque matrix protein-like)
T265_03753	15.0929	0.806739	0.842313	0.957766	0.338181	0.74111	FALSE	Not significant	T265_03753(Secreted protein)
T265_08965	1.65867	0.806531	2.2905	0.352119	0.724749		FALSE	Not significant	T265_08965(RME-8_N domain-containing protein)
T265_05678	11.8752	0.805545	0.773221	1.0418	0.297502	0.707642	FALSE	Not significant	T265_05678()
T265_10189	0.882224	0.805279	3.2807	0.24546	0.806101		FALSE	Not significant	T265_10189(OrfB_Zn_ribbon domain-containing protein)
T265_00799	37.2031	0.804363	0.502582	1.60046	0.109497	0.496425	FALSE	Not significant	T265_00799(7 transmembrane receptor)
T265_15789	29.6152	0.803432	0.456197	1.76115	0.0782128	0.43923	FALSE	Not significant	T265_15789(Ovule protein)
T265_12717	12.233	0.803048	0.938971	0.855243	0.392417	0.77481	FALSE	Not significant	T265_12717(T-box domain-containing protein)
T265_04947	8.49543	0.802567	1.14919	0.698378	0.484941	0.819265	FALSE	Not significant	T265_04947(G_PROTEIN_RECEP_F1_2 domain-containing protein)
T265_00863	132.903	0.80254	0.3044	2.63647	0.00837738	0.175653	FALSE	Not significant	T265_00863(Fmp27_GFWDK domain-containing protein)
T265_06081	7.14595	0.800117	0.896638	0.892352	0.372204	0.76335	FALSE	Not significant	T265_06081(Tyrosinase_Cu-bd domain-containing protein)
T265_13200	1.62426	0.799804	2.6523	0.301551	0.762994		FALSE	Not significant	T265_13200(Glycos_transf_1 domain-containing protein)
T265_05864	234.746	0.799158	0.310669	2.57238	0.0101003	0.192767	FALSE	Not significant	T265_05864(Complex I-B12)
T265_05921	8519.61	0.797886	0.433	1.84269	0.0653742	0.410173	FALSE	Not significant	T265_05921(Fibrillar collagen NC1 domain-containing protein)
T265_16134	48.6107	0.796285	0.466611	1.70653	0.0879098	0.460745	FALSE	Not significant	T265_16134(Transposase)
T265_01364	1452.59	0.796228	0.241843	3.29234	0.000993576	0.076661	FALSE	Not significant	T265_01364()
T265_08198	26.174	0.795692	0.525688	1.51362	0.130122	0.53091	FALSE	Not significant	T265_08198(G_PROTEIN_RECEP_F1_2 domain-containing protein)
T265_08448	18.4684	0.794734	0.549331	1.44673	0.147973	0.555595	FALSE	Not significant	T265_08448(Zf-RVT domain-containing protein)
T265_09600	4.9676	0.794097	1.66885	0.475835	0.634192	0.885301	FALSE	Not significant	T265_09600(Actin)
T265_14665	7.50831	0.793795	1.06637	0.744392	0.45664	0.807234	FALSE	Not significant	T265_14665(PH domain-containing protein)
T265_14305	298.551	0.793412	0.243658	3.25625	0.00112894	0.0779105	FALSE	Not significant	T265_14305(Lysyl oxidase homolog)
T265_11184	61.9449	0.792604	0.435083	1.82173	0.0684957	0.420748	FALSE	Not significant	T265_11184(G_PROTEIN_RECEP_F2_4 domain-containing protein)
T265_11488	3.21991	0.792379	2.23025	0.355287	0.722374	0.918601	FALSE	Not significant	T265_11488(Integrase_H2C2 domain-containing protein)
T265_12522	6.66603	0.792218	1.07721	0.735432	0.462076	0.810222	FALSE	Not significant	T265_12522(Protein kinase domain-containing protein)
T265_15914	1.11311	0.792138	2.2602	0.350473	0.725984		FALSE	Not significant	T265_15914(ADP-ribosylation factor-like 3)
T265_05536	19.1826	0.791838	0.607909	1.30256	0.192725	0.615204	FALSE	Not significant	T265_05536(RGS domain-containing protein)
T265_11673	60.1627	0.791571	0.568832	1.39157	0.164052	0.573311	FALSE	Not significant	T265_11673(Legumain)
T265_10559	98.3803	0.791196	0.306519	2.58123	0.00984494	0.189826	FALSE	Not significant	T265_10559(Voltage-dependent L-type calcium channel subunit alpha)
T265_07512	0.555835	0.7902	3.38425	0.233493	0.815378		FALSE	Not significant	T265_07512()
T265_14315	0.579525	0.790138	3.82629	0.206502	0.836398		FALSE	Not significant	T265_14315()
T265_04153	72.5786	0.79013	0.365166	2.16375	0.0304832	0.312089	FALSE	Not significant	T265_04153(Ig-like domain-containing protein)
T265_08295	1.73058	0.790026	2.2851	0.34573	0.729546		FALSE	Not significant	T265_08295(Phorbol-ester/DAG-type domain-containing protein)
T265_01531	1106.45	0.789947	0.455959	1.7325	0.0831853	0.450157	FALSE	Not significant	T265_01531(Dynein light chain)
T265_07801	0.915736	0.789633	3.05821	0.258201	0.796251		FALSE	Not significant	T265_07801()
T265_08901	70.0226	0.789112	0.471856	1.67236	0.0944541	0.472808	FALSE	Not significant	T265_08901()
T265_00518	3.5043	0.788988	1.28779	0.612667	0.540097	0.845544	FALSE	Not significant	T265_00518()
T265_00796	1.13464	0.787944	2.07985	0.378846	0.704802		FALSE	Not significant	T265_00796()
T265_15884	4.1143	0.78752	1.64566	0.478542	0.632264	0.884599	FALSE	Not significant	T265_15884(Peptidase_S8 domain-containing protein)
T265_00466	21001.2	0.784488	0.442313	1.77361	0.0761285	0.433908	FALSE	Not significant	T265_00466(Basement membrane-specific heparan sulfate proteoglycan core protein-like)
T265_03294	467.225	0.783683	0.254933	3.07407	0.0021116	0.0978355	FALSE	Not significant	T265_03294(ATP synthase subunit e, mitochondrial)
T265_00089	12.7729	0.782953	0.979911	0.799004	0.424288	0.788635	FALSE	Not significant	T265_00089(Teneurin N-terminal domain-containing protein)
T265_15560	0.577368	0.78244	3.83079	0.20425	0.838158		FALSE	Not significant	T265_15560(G protein-coupled receptor)
T265_03733	1.28124	0.781759	2.62917	0.297341	0.766206		FALSE	Not significant	T265_03733(C2H2-type domain-containing protein)
T265_08697	2.40268	0.781131	1.55462	0.502459	0.615345		FALSE	Not significant	T265_08697(Secreted protein)
T265_11757	78.3335	0.780749	0.348934	2.23752	0.0252521	0.289808	FALSE	Not significant	T265_11757(Secreted protein)
T265_10141	88.7062	0.779078	0.293148	2.65763	0.00786916	0.173269	FALSE	Not significant	T265_10141()
T265_06968	311.776	0.775016	0.172118	4.50281	6.70601e-06	0.00442052	FALSE	Not significant	T265_06968(Uridylate-specific endoribonuclease)
T265_04750	7.92642	0.774522	1.09656	0.706322	0.479988	0.818004	FALSE	Not significant	T265_04750(Histone domain-containing protein)
T265_15985	0.995911	0.773367	3.34726	0.231044	0.81728		FALSE	Not significant	T265_15985(SF3 helicase domain-containing protein)
T265_07869	13.7577	0.773229	0.719567	1.07458	0.282565	0.698043	FALSE	Not significant	T265_07869()
T265_14863	2227.43	0.77306	0.420477	1.83853	0.0659844	0.411423	FALSE	Not significant	T265_14863(Kinesin motor domain-containing protein)
T265_10270	51.2748	0.772853	0.382769	2.01911	0.0434755	0.351929	FALSE	Not significant	T265_10270(Ligand-gated ion channel)
T265_12492	0.582489	0.772702	3.94359	0.195939	0.844658		FALSE	Not significant	T265_12492(Nodulin-like domain-containing protein)
T265_13152	77.454	0.772158	0.410916	1.87911	0.0602289	0.400779	FALSE	Not significant	T265_13152(GRIP domain-containing protein)
T265_16178	114.216	0.771437	0.263679	2.92567	0.00343718	0.122888	FALSE	Not significant	T265_16178(C3H1-type domain-containing protein)
T265_16214	11.3611	0.771375	1.08426	0.711431	0.476817	0.816062	FALSE	Not significant	T265_16214(BAF250_C domain-containing protein)
T265_02265	2.61508	0.771189	2.01317	0.383072	0.701666		FALSE	Not significant	T265_02265()
T265_02091	405.727	0.770598	0.216613	3.55749	0.00037442	0.0506283	FALSE	Not significant	T265_02091(Glycosyltransferase-like protein LARGE1)
T265_12685	68.7434	0.769908	0.321985	2.39113	0.0167965	0.24404	FALSE	Not significant	T265_12685(Phage protein)
T265_06311	1.23798	0.769119	2.10628	0.365156	0.714995		FALSE	Not significant	T265_06311()
T265_02178	596.636	0.766005	0.762604	1.00446	0.315157	0.722037	FALSE	Not significant	T265_02178(PLCXc domain-containing protein)
T265_08547	17.3557	0.764663	0.716596	1.06708	0.285938	0.699718	FALSE	Not significant	T265_08547(Tnp_DDE_dom domain-containing protein)
T265_08690	1.16066	0.764007	3.46949	0.220207	0.82571		FALSE	Not significant	T265_08690()
T265_05265	6.13862	0.761067	1.20382	0.632209	0.52725	0.838215	FALSE	Not significant	T265_05265(HMG box domain-containing protein)
T265_00381	494.888	0.760694	0.190556	3.99196	6.55282e-05	0.0191979	FALSE	Not significant	T265_00381()
T265_04703	125.73	0.759919	0.411309	1.84756	0.0646654	0.409134	FALSE	Not significant	T265_04703(Beta-1,3-galactosyl-O-glycosyl-glycoprotein beta-1,6-N-acetylglucosaminyltransferase 4)
T265_10131	1.57359	0.759733	2.31498	0.328181	0.742775		FALSE	Not significant	T265_10131(SAC domain-containing protein)
T265_08114	209.344	0.759023	0.292508	2.59488	0.0094623	0.1855	FALSE	Not significant	T265_08114(Enoyl-CoA hydratase/isomerase family protein)
T265_10937	994.542	0.758438	0.222882	3.40286	0.000666837	0.0661347	FALSE	Not significant	T265_10937(C2H2-type domain-containing protein)
T265_08336	31.8819	0.757264	0.445479	1.69989	0.0891519	0.462619	FALSE	Not significant	T265_08336(PIPK domain-containing protein)
T265_11027	13037.7	0.75534	0.345351	2.18717	0.0287304	0.307305	FALSE	Not significant	T265_11027(Actin)
T265_02072	5.62618	0.755176	0.998476	0.756328	0.449452	0.80342	FALSE	Not significant	T265_02072()
T265_15148	3.06015	0.754412	2.01171	0.37501	0.707653	0.913338	FALSE	Not significant	T265_15148(Secreted protein)
T265_00779	43.6178	0.754326	0.375197	2.01048	0.0443805	0.35617	FALSE	Not significant	T265_00779(SGF29 C-terminal domain-containing protein)
T265_12211	42.7561	0.754197	0.459961	1.6397	0.101068	0.481368	FALSE	Not significant	T265_12211(Vps5 domain-containing protein)
T265_06385	5.04586	0.752492	1.34932	0.557684	0.57706	0.863861	FALSE	Not significant	T265_06385(Tubulin_C domain-containing protein)
T265_07685	5.1199	0.751864	1.33926	0.561401	0.574524	0.86288	FALSE	Not significant	T265_07685()
T265_05805	42.2489	0.750718	0.378717	1.98227	0.0474491	0.365937	FALSE	Not significant	T265_05805(PRELI/MSF1 domain-containing protein)
T265_16018	1.18395	0.750275	2.20769	0.339846	0.733973		FALSE	Not significant	T265_16018(WD_REPEATS_REGION domain-containing protein)
T265_06345	9.11796	0.748892	1.01587	0.737192	0.461006	0.809427	FALSE	Not significant	T265_06345(FH2 domain-containing protein)
T265_09485	19.1426	0.74808	0.716901	1.04349	0.296721	0.706943	FALSE	Not significant	T265_09485(Acidic repeat-containing protein-like)
T265_13614	104.193	0.748074	0.269108	2.77983	0.00543879	0.151084	FALSE	Not significant	T265_13614(Ras family protein)
T265_10501	12.9502	0.74805	0.662192	1.12966	0.258621	0.677851	FALSE	Not significant	T265_10501(DNA-directed RNA polymerase)
T265_06974	1.54588	0.747523	1.87988	0.397643	0.690893		FALSE	Not significant	T265_06974()
T265_10244	10.3194	0.745113	0.842584	0.88432	0.376524	0.765901	FALSE	Not significant	T265_10244()
T265_06600	89.9856	0.745049	0.314596	2.36827	0.0178716	0.249649	FALSE	Not significant	T265_06600()
T265_05481	3.30341	0.743805	1.42275	0.522795	0.601117	0.871475	FALSE	Not significant	T265_05481(Secreted protein)
T265_08222	184.973	0.743262	0.298037	2.49386	0.0126364	0.215656	FALSE	Not significant	T265_08222(acidPPc domain-containing protein)
T265_14162	21.0505	0.742637	0.798314	0.930257	0.352238	0.752231	FALSE	Not significant	T265_14162(EF hand)
T265_13155	1865.89	0.742384	0.225012	3.29931	0.00096923	0.0762871	FALSE	Not significant	T265_13155(Calcium-binding protein)
T265_11028	10817.9	0.740802	0.360544	2.05468	0.0399101	0.337827	FALSE	Not significant	T265_11028(Actin)
T265_02570	1.67409	0.739393	2.31774	0.319014	0.749716		FALSE	Not significant	T265_02570(Histone domain-containing protein)
T265_06257	1.09115	0.739118	2.34552	0.315119	0.752671		FALSE	Not significant	T265_06257(TFIIIC_sub6 domain-containing protein)
T265_14402	7.70282	0.73904	0.990315	0.746268	0.455505	0.806851	FALSE	Not significant	T265_14402(DYNc domain-containing protein)
T265_04561	28.8398	0.737529	0.687125	1.07336	0.283111	0.698159	FALSE	Not significant	T265_04561(G domain-containing protein)
T265_11404	208.667	0.737466	0.255802	2.88295	0.0039397	0.129445	FALSE	Not significant	T265_11404()
T265_01913	29.3008	0.735306	0.575097	1.27858	0.201046	0.620982	FALSE	Not significant	T265_01913(HMG box domain-containing protein)
T265_14472	1.63767	0.734433	2.03261	0.361324	0.717857		FALSE	Not significant	T265_14472(DDE Tnp4 domain-containing protein)
T265_09777	0.524807	0.733928	3.96294	0.185198	0.853074		FALSE	Not significant	T265_09777(EMAL6)
T265_02611	277.194	0.732788	0.587546	1.2472	0.212324	0.630634	FALSE	Not significant	T265_02611(Accumulation-associated protein)
T265_09942	16.0794	0.731553	0.636	1.15024	0.250045	0.67183	FALSE	Not significant	T265_09942(Transposase)
T265_07700	1.46587	0.73075	2.7748	0.263352	0.792279		FALSE	Not significant	T265_07700(Roc domain-containing protein)
T265_15318	213.415	0.730633	0.355477	2.05536	0.0398442	0.337539	FALSE	Not significant	T265_15318(Pancreatic hormone)
T265_13844	783.925	0.728803	0.22275	3.27185	0.00106847	0.076661	FALSE	Not significant	T265_13844()
T265_11110	96.1701	0.727057	0.265333	2.74017	0.00614078	0.158334	FALSE	Not significant	T265_11110(CBFD_NFYB_HMF domain-containing protein)
T265_14608	2.77484	0.726869	1.40991	0.515542	0.606175		FALSE	Not significant	T265_14608(ENDO3c domain-containing protein)
T265_15934	2.98878	0.726642	1.72997	0.420031	0.674463		FALSE	Not significant	T265_15934(Ig-like domain-containing protein)
T265_09433	7.73093	0.724521	0.867011	0.835653	0.40335	0.780002	FALSE	Not significant	T265_09433(Integrase catalytic domain-containing protein)
T265_06880	8263.52	0.720716	0.153315	4.70088	2.59043e-06	0.0027275	FALSE	Not significant	T265_06880(EF-hand domain-containing protein)
T265_08573	0.567873	0.719508	3.82433	0.18814	0.850767		FALSE	Not significant	T265_08573()
T265_08526	35.1502	0.718606	0.550343	1.30574	0.191641	0.613611	FALSE	Not significant	T265_08526(Lipoxygenase domain-containing protein)
T265_16349	4.20037	0.717492	1.39845	0.513063	0.607907	0.874707	FALSE	Not significant	T265_16349()
T265_09307	152.155	0.712606	0.39892	1.78634	0.0740447	0.430275	FALSE	Not significant	T265_09307(EF-hand domain-containing protein)
T265_04240	28.133	0.709029	0.506607	1.39956	0.161644	0.570547	FALSE	Not significant	T265_04240(Transposase)
T265_08348	12.3183	0.708176	0.767713	0.922448	0.356295	0.75462	FALSE	Not significant	T265_08348(Secreted protein)
T265_00176	1.9905	0.707638	1.9303	0.366595	0.713921		FALSE	Not significant	T265_00176()
T265_13608	38.3386	0.705612	0.559474	1.26121	0.207234	0.625542	FALSE	Not significant	T265_13608(Calmodulin)
T265_15658	35.3181	0.705597	0.688718	1.02451	0.305596	0.714343	FALSE	Not significant	T265_15658(PID domain-containing protein)
T265_06044	5.38181	0.705517	1.29259	0.545818	0.585191	0.865243	FALSE	Not significant	T265_06044(cAMP responsive element binding protein 3-like 2)
T265_14893	12.1171	0.705218	0.761362	0.926258	0.354312	0.75339	FALSE	Not significant	T265_14893(Protein kinase domain-containing protein)
T265_09630	1.23071	0.704131	3.14595	0.223822	0.822896		FALSE	Not significant	T265_09630()
T265_13867	4.53869	0.703917	1.32189	0.532506	0.594375	0.868747	FALSE	Not significant	T265_13867(Alpha-carbonic anhydrase domain-containing protein)
T265_13122	4.05947	0.70257	1.6721	0.420173	0.674359	0.901796	FALSE	Not significant	T265_13122()
T265_11097	198.558	0.702097	0.678738	1.03442	0.300942	0.711121	FALSE	Not significant	T265_11097(Dynein light chain)
T265_10291	863.149	0.7003	0.211	3.31895	0.000903551	0.0744512	FALSE	Not significant	T265_10291(Succinate--CoA ligase [ADP-forming] subunit beta, mitochondrial)
T265_16168	4.3952	0.700008	1.43582	0.487533	0.62588	0.882345	FALSE	Not significant	T265_16168(FGFR1 oncogene partner)
T265_14092	109.231	0.699005	0.374106	1.86847	0.0616967	0.404336	FALSE	Not significant	T265_14092(Ras family protein)
T265_01183	57.4924	0.697895	0.463701	1.50505	0.13231	0.533963	FALSE	Not significant	T265_01183(Solute carrier family 43 member 3)
T265_03590	3.0117	0.697732	1.9729	0.353657	0.723596		FALSE	Not significant	T265_03590()
T265_13308	113595	0.695198	0.17082	4.06976	4.70615e-05	0.0145988	FALSE	Not significant	T265_13308(Secreted protein)
T265_06925	123.37	0.695098	0.258755	2.68632	0.00722441	0.166969	FALSE	Not significant	T265_06925(Apple domain-containing protein)
T265_14819	240.397	0.693699	0.261373	2.65406	0.00795305	0.173286	FALSE	Not significant	T265_14819(Seipin)
T265_05686	229.865	0.692976	0.229804	3.01551	0.00256551	0.104131	FALSE	Not significant	T265_05686(Transcription factor TFIID)
T265_13118	19.7024	0.692717	0.80487	0.860657	0.389427	0.7735	FALSE	Not significant	T265_13118(Neur_chan_LBD domain-containing protein)
T265_09766	35.5932	0.692618	0.403985	1.71446	0.0864436	0.457461	FALSE	Not significant	T265_09766(Gluconokinase)
T265_08408	16.9458	0.692486	1.03113	0.671579	0.501852	0.827738	FALSE	Not significant	T265_08408(Urotensin-2B)
T265_12815	116.248	0.691241	0.260268	2.65588	0.0079102	0.173286	FALSE	Not significant	T265_12815(Dynein light chain)
T265_15058	142.793	0.690436	0.28477	2.42454	0.0153276	0.233476	FALSE	Not significant	T265_15058(XRCC4)
T265_04037	10.9763	0.690354	0.982371	0.702743	0.482216	0.818652	FALSE	Not significant	T265_04037(Protocadherin-11 X-linked)
T265_03551	66.9189	0.688336	0.329561	2.08864	0.0367398	0.329223	FALSE	Not significant	T265_03551(H15 domain-containing protein)
T265_04072	6.07565	0.687788	1.06614	0.645122	0.518848	0.835559	FALSE	Not significant	T265_04072(Zinc finger, C2H2 type)
T265_13094	41.7668	0.687611	0.699816	0.98256	0.325824	0.730666	FALSE	Not significant	T265_13094(Zinc finger, C4 type)
T265_00996	18.0024	0.6852	0.788252	0.869266	0.384702	0.77196	FALSE	Not significant	T265_00996()
T265_11361	207.964	0.685056	0.255623	2.67994	0.00736346	0.168831	FALSE	Not significant	T265_11361(UMP/CMP kinase)
T265_08749	75.3928	0.683912	0.427195	1.60094	0.10939	0.496233	FALSE	Not significant	T265_08749(Calmodulin)
T265_11771	9.28659	0.683101	1.03081	0.662682	0.507534	0.830333	FALSE	Not significant	T265_11771(Ephrin RBD domain-containing protein)
T265_06610	8.67827	0.682719	0.862038	0.791982	0.428371	0.791526	FALSE	Not significant	T265_06610(DUF4773 domain-containing protein)
T265_07416	41.5142	0.682251	0.401016	1.70131	0.0888856	0.462619	FALSE	Not significant	T265_07416(DUF4806 domain-containing protein)
T265_02003	123.678	0.681661	0.242947	2.80581	0.00501909	0.147781	FALSE	Not significant	T265_02003(Voltage-gated hydrogen channel 1)
T265_13532	1.33434	0.67888	2.4461	0.277536	0.781369		FALSE	Not significant	T265_13532(EF-hand_2 domain-containing protein)
T265_05906	1457.05	0.678682	0.200585	3.38351	0.000715661	0.0676676	FALSE	Not significant	T265_05906(EF hand)
T265_10901	92.1603	0.676275	0.36765	1.83945	0.0658486	0.411423	FALSE	Not significant	T265_10901(Cytochrome c oxidase assembly protein COX16 homolog, mitochondrial)
T265_10999	8.66926	0.675193	0.822154	0.821249	0.411505	0.782184	FALSE	Not significant	T265_10999(Transposase)
T265_08072	2.34259	0.674792	2.28651	0.295119	0.767903		FALSE	Not significant	T265_08072(DUF630 domain-containing protein)
T265_14568	83.8305	0.673654	0.345984	1.94707	0.0515269	0.379252	FALSE	Not significant	T265_14568(Sel1 repeat protein)
T265_14897	86.9765	0.673032	0.450277	1.49471	0.134991	0.538077	FALSE	Not significant	T265_14897(Hexosyltransferase)
T265_08981	5433.82	0.672551	0.215787	3.11673	0.0018287	0.0901338	FALSE	Not significant	T265_08981(Calcium binding protein containing EF hand domains; EF hand)
T265_15211	25.1671	0.672468	0.545353	1.23309	0.217543	0.636279	FALSE	Not significant	T265_15211(SERPIN domain-containing protein)
T265_10140	10.7704	0.671808	0.933771	0.719457	0.47186	0.814693	FALSE	Not significant	T265_10140(BHLH domain-containing protein)
T265_15794	53.4877	0.670543	0.372184	1.80164	0.0716016	0.425887	FALSE	Not significant	T265_15794()
T265_12925	7.75788	0.669533	0.972298	0.688609	0.491069	0.820419	FALSE	Not significant	T265_12925(C2H2-type domain-containing protein)
T265_08713	24.7794	0.66796	0.587135	1.13766	0.255263	0.675302	FALSE	Not significant	T265_08713(HECT domain-containing protein)
T265_07124	134.517	0.66609	0.292817	2.27477	0.0229199	0.275646	FALSE	Not significant	T265_07124(Conserved membrane protein)
T265_11945	100.728	0.66263	0.482693	1.37278	0.169822	0.583287	FALSE	Not significant	T265_11945(Legumain)
T265_08019	10.9791	0.661639	0.939782	0.704035	0.481411	0.818419	FALSE	Not significant	T265_08019(Transposase)
T265_06089	2.35081	0.66162	1.79386	0.368824	0.712259		FALSE	Not significant	T265_06089()
T265_15680	101.015	0.660901	1.20178	0.549935	0.582364	0.865078	FALSE	Not significant	T265_15680(SMB domain-containing protein)
T265_09856	531.047	0.660874	0.537479	1.22958	0.218854	0.637498	FALSE	Not significant	T265_09856(Legumain)
T265_12179	1.36934	0.659334	2.75749	0.239106	0.811023		FALSE	Not significant	T265_12179(SF3 helicase domain-containing protein)
T265_10833	248.412	0.654554	0.211987	3.08771	0.00201706	0.0951109	FALSE	Not significant	T265_10833(GHMP_kinases_C domain-containing protein)
T265_15728	54.2393	0.654267	0.415863	1.57327	0.115655	0.508556	FALSE	Not significant	T265_15728()
T265_14101	1.58373	0.653996	2.23319	0.292853	0.769635		FALSE	Not significant	T265_14101(Ovule protein)
T265_02912	153.966	0.652447	0.267288	2.44099	0.0146471	0.229567	FALSE	Not significant	T265_02912()
T265_15281	13.2008	0.652237	0.881679	0.739767	0.459441	0.807891	FALSE	Not significant	T265_15281(H(+)-exporting diphosphatase)
T265_11702	3152.38	0.652132	0.201257	3.24029	0.00119408	0.0789213	FALSE	Not significant	T265_11702(EF hand)
T265_09752	257.378	0.651933	0.285253	2.28545	0.0222864	0.272369	FALSE	Not significant	T265_09752(Secreted protein)
T265_15864	79.9462	0.651869	0.388756	1.67681	0.0935802	0.471243	FALSE	Not significant	T265_15864(Apple domain-containing protein)
T265_01031	54.7534	0.651779	0.457271	1.42537	0.154051	0.562987	FALSE	Not significant	T265_01031(LAM_G_DOMAIN domain-containing protein)
T265_13691	3.03597	0.650987	1.57772	0.412613	0.67989		FALSE	Not significant	T265_13691(Ion_trans domain-containing protein)
T265_01504	143.085	0.650493	0.348358	1.86731	0.0618581	0.404336	FALSE	Not significant	T265_01504(Tetraspanin)
T265_12096	687.006	0.65021	0.138882	4.68173	2.84465e-06	0.0027275	FALSE	Not significant	T265_12096(40S ribosomal protein S20)
T265_13907	939.831	0.649762	0.217858	2.9825	0.00285901	0.111682	FALSE	Not significant	T265_13907(3-oxoacyl-[acyl-carrier-protein] reductase)
T265_05582	60.0069	0.648996	0.423646	1.53193	0.12554	0.52419	FALSE	Not significant	T265_05582()
T265_13172	663.343	0.647737	0.207789	3.11729	0.00182524	0.0901338	FALSE	Not significant	T265_13172(Synaptotagmin-2)
T265_11326	663.417	0.647307	0.502221	1.28889	0.197437	0.616997	FALSE	Not significant	T265_11326(Legumain)
T265_13848	5843.15	0.646449	0.185988	3.47575	0.000509424	0.0577731	FALSE	Not significant	T265_13848(EF hand)
T265_06110	102.772	0.646324	0.327033	1.97632	0.048118	0.367754	FALSE	Not significant	T265_06110(DM domain-containing protein)
T265_13849	6.20422	0.644965	1.03233	0.624769	0.532123	0.841601	FALSE	Not significant	T265_13849()
T265_00566	4742.65	0.64476	0.196257	3.28528	0.00101879	0.076661	FALSE	Not significant	T265_00566(EF-hand domain-containing protein)
T265_03370	7.66868	0.643939	1.12862	0.570555	0.568301	0.859775	FALSE	Not significant	T265_03370(Myosin_tail_1 domain-containing protein)
T265_07910	11688.2	0.643861	0.192417	3.34618	0.000819338	0.0726181	FALSE	Not significant	T265_07910(Calponin-homology (CH) domain-containing protein)
T265_05589	12.6804	0.64345	1.16287	0.55333	0.580037	0.864577	FALSE	Not significant	T265_05589(Matrix)
T265_14883	4.60139	0.643064	1.0714	0.600212	0.548365	0.849394	FALSE	Not significant	T265_14883(SCP domain-containing protein)
T265_14947	72.936	0.642961	0.474037	1.35635	0.174988	0.588519	FALSE	Not significant	T265_14947(Hydrolase)
T265_02867	16493.7	0.642534	0.163964	3.91875	8.90092e-05	0.0228971	FALSE	Not significant	T265_02867(EF-hand domain-containing protein)
T265_06108	283.868	0.640493	0.252081	2.54082	0.0110593	0.201803	FALSE	Not significant	T265_06108(Small nuclear ribonucleoprotein G)
T265_02259	30687	0.637833	0.133889	4.7639	1.89883e-06	0.00250337	FALSE	Not significant	T265_02259(Glutathione transferase)
T265_10459	65.2301	0.637634	0.35365	1.80301	0.0713867	0.425887	FALSE	Not significant	T265_10459()
T265_08369	199.21	0.637361	0.215848	2.95283	0.00314878	0.116527	FALSE	Not significant	T265_08369()
T265_11197	1.6271	0.637084	2.41621	0.263671	0.792033		FALSE	Not significant	T265_11197(C2H2-type domain-containing protein)
T265_13101	2703.6	0.63522	0.183927	3.45366	0.00055303	0.0603334	FALSE	Not significant	T265_13101(RNA-directed RNA polymerase)
T265_15217	89.1245	0.635198	0.299459	2.12115	0.033909	0.323479	FALSE	Not significant	T265_15217(DNA_pol_E_B domain-containing protein)
T265_09882	12.2637	0.634993	0.682079	0.930967	0.351871	0.752061	FALSE	Not significant	T265_09882(Reverse transcriptase domain-containing protein)
T265_00689	2.20359	0.634378	1.73599	0.365427	0.714793		FALSE	Not significant	T265_00689(KTSC domain-containing protein)
T265_15122	16.4157	0.633203	0.584823	1.08273	0.27893	0.696193	FALSE	Not significant	T265_15122(Dynein heavy chain)
T265_06884	132.327	0.632962	0.370729	1.70734	0.0877581	0.46049	FALSE	Not significant	T265_06884(Calmodulin)
T265_12495	15.1812	0.632895	0.784059	0.807204	0.419549	0.787083	FALSE	Not significant	T265_12495(Oxalate:formate antiporter)
T265_14323	22.3919	0.632594	0.582884	1.08528	0.277796	0.69495	FALSE	Not significant	T265_14323(Glutamate receptor)
T265_08864	1.03074	0.632388	2.53582	0.249382	0.803065		FALSE	Not significant	T265_08864(DUF4783 domain-containing protein)
T265_03955	2.23378	0.63236	1.73766	0.363914	0.715922		FALSE	Not significant	T265_03955(Transposase)
T265_02154	229.38	0.631838	0.32104	1.9681	0.0490568	0.372768	FALSE	Not significant	T265_02154(MFS_1_like domain-containing protein)
T265_00273	0.891836	0.631072	2.35396	0.268089	0.78863		FALSE	Not significant	T265_00273(Bromo domain-containing protein)
T265_04409	11.0505	0.630796	0.709692	0.888831	0.374094	0.764349	FALSE	Not significant	T265_04409(Zgc:)
T265_16169	3.66108	0.629739	1.36618	0.460948	0.644836	0.890383	FALSE	Not significant	T265_16169(EAF domain-containing protein)
T265_07560	6.72887	0.627678	1.01321	0.619494	0.535591	0.843619	FALSE	Not significant	T265_07560(Bestrophin homolog)
T265_01100	5.89714	0.626952	1.07285	0.584379	0.558965	0.852949	FALSE	Not significant	T265_01100()
T265_13945	13.8107	0.626783	0.865677	0.724038	0.469042	0.813195	FALSE	Not significant	T265_13945(SAM-dependent methyltransferase)
T265_07957	2.86005	0.626618	1.63338	0.383632	0.701251		FALSE	Not significant	T265_07957()
T265_03041	18.7757	0.625914	0.929872	0.673118	0.500872	0.827699	FALSE	Not significant	T265_03041(Zinc finger protein)
T265_10876	133.255	0.625432	0.304445	2.05434	0.0399431	0.337834	FALSE	Not significant	T265_10876(Calmodulin)
T265_16367	3.61233	0.625127	1.21933	0.512682	0.608174	0.874852	FALSE	Not significant	T265_16367(Heat shock protein 90)
T265_06364	179.272	0.624956	0.275417	2.26912	0.0232608	0.277524	FALSE	Not significant	T265_06364(PHB domain-containing protein)
T265_07139	5.05692	0.624894	1.28176	0.48753	0.625883	0.882345	FALSE	Not significant	T265_07139(Integrase catalytic domain-containing protein)
T265_09251	176.238	0.624731	0.311759	2.00389	0.0450817	0.359665	FALSE	Not significant	T265_09251(Nucleolar protein 10)
T265_13060	43.6692	0.62418	0.445548	1.40093	0.161236	0.570547	FALSE	Not significant	T265_13060(Zinc finger, C2H2 type)
T265_03318	0.542953	0.623507	3.95283	0.157737	0.874664		FALSE	Not significant	T265_03318(Transposase)
T265_11866	236.102	0.623019	0.213393	2.91958	0.00350501	0.124524	FALSE	Not significant	T265_11866(Mediator of RNA polymerase II transcription subunit 10)
T265_14076	93.9264	0.622996	0.447792	1.39126	0.164146	0.573452	FALSE	Not significant	T265_14076(Protein kinase domain-containing protein)
T265_16175	13.7578	0.622716	0.670091	0.929302	0.352733	0.752787	FALSE	Not significant	T265_16175(SIS domain-containing protein)
T265_07959	282.842	0.622387	0.288474	2.15752	0.0309654	0.313128	FALSE	Not significant	T265_07959(60S ribosomal protein L32)
T265_00373	1.87714	0.622081	1.68588	0.368996	0.712131		FALSE	Not significant	T265_00373(Aromatic-L-amino-acid decarboxylase)
T265_07480	12.3654	0.621228	0.877363	0.708062	0.478906	0.817451	FALSE	Not significant	T265_07480()
T265_03744	97.3858	0.620995	0.308893	2.01039	0.04439	0.35617	FALSE	Not significant	T265_03744()
T265_13901	7040.15	0.62086	0.214469	2.89488	0.00379307	0.127213	FALSE	Not significant	T265_13901(SERPIN domain-containing protein)
T265_08775	1831.31	0.620411	0.138307	4.48574	7.26617e-06	0.00450802	FALSE	Not significant	T265_08775(Cys-rich domain protein)
T265_08984	6303.09	0.619951	0.192891	3.214	0.00130901	0.0831598	FALSE	Not significant	T265_08984(Calcium binding protein containing EF hand domains; EF hand)
T265_03036	6596.5	0.618958	0.17086	3.62261	0.000291648	0.0427223	FALSE	Not significant	T265_03036(Transgelin)
T265_11822	27.1087	0.618953	0.733114	0.84428	0.398513	0.777549	FALSE	Not significant	T265_11822(Legumain)
T265_01059	792.862	0.61866	0.216763	2.85408	0.00431614	0.136294	FALSE	Not significant	T265_01059(Cyclase family protein)
T265_12248	88.7965	0.617514	0.335334	1.84149	0.0655497	0.41103	FALSE	Not significant	T265_12248()
T265_08798	383.237	0.617113	0.559726	1.10253	0.270233	0.687563	FALSE	Not significant	T265_08798()
T265_00847	29234.7	0.617064	0.196905	3.13381	0.00172553	0.0901338	FALSE	Not significant	T265_00847(Glutathione transferase)
T265_07872	2.71971	0.616932	1.85324	0.332894	0.739215		FALSE	Not significant	T265_07872()
T265_01960	276.479	0.616677	0.221806	2.78025	0.00543173	0.151084	FALSE	Not significant	T265_01960(TPR_REGION domain-containing protein)
T265_05851	88.7226	0.616531	0.3644	1.69191	0.0906638	0.465731	FALSE	Not significant	T265_05851(Cadherin domain protein)
T265_06549	835.023	0.615973	0.46971	1.31139	0.189726	0.610984	FALSE	Not significant	T265_06549(Dynein light chain)
T265_00312	775.277	0.615514	0.197576	3.11533	0.00183737	0.0901338	FALSE	Not significant	T265_00312(DAO domain-containing protein)
T265_07007	2.10781	0.615013	1.73502	0.354471	0.722986		FALSE	Not significant	T265_07007(DUF2199 domain-containing protein)
T265_03769	3929.33	0.614907	0.223602	2.75001	0.00595937	0.155194	FALSE	Not significant	T265_03769(DUF3421 domain-containing protein)
T265_14834	32.9134	0.61376	0.55467	1.10653	0.268497	0.687525	FALSE	Not significant	T265_14834(Peptidase A1 domain-containing protein)
T265_01971	823.894	0.613247	0.249742	2.45552	0.0140681	0.224842	FALSE	Not significant	T265_01971(Cytochrome b-c1 complex subunit 8)
T265_10068	378.686	0.612769	0.188597	3.24909	0.00115777	0.0782754	FALSE	Not significant	T265_10068(Endo/exonuclease/phosphatase domain-containing protein)
T265_07250	6.68274	0.611128	0.876788	0.697008	0.485798	0.819269	FALSE	Not significant	T265_07250(Ald_Xan_dh_C2 domain-containing protein)
T265_14138	5.67937	0.611051	0.989834	0.617327	0.537019	0.844356	FALSE	Not significant	T265_14138(MAP kinase-activating death domain protein)
T265_01013	25.3937	0.61065	0.548257	1.1138	0.265363	0.684802	FALSE	Not significant	T265_01013(8.9 kDa family member)
T265_10310	1.98265	0.609609	1.90059	0.320747	0.748402		FALSE	Not significant	T265_10310(PDEase domain-containing protein)
T265_07838	4664.78	0.608473	0.218603	2.78347	0.00537816	0.15046	FALSE	Not significant	T265_07838(SPARC_Ca_bdg domain-containing protein)
T265_01972	107.561	0.608372	0.342556	1.77598	0.0757369	0.433908	FALSE	Not significant	T265_01972(MAM domain-containing protein)
T265_12076	36.8182	0.607661	0.424322	1.43207	0.152123	0.561189	FALSE	Not significant	T265_12076(DUF3467 domain-containing protein)
T265_07580	251.862	0.6074	0.288898	2.10247	0.0355122	0.326924	FALSE	Not significant	T265_07580(Syndecan)
T265_03608	1283.1	0.606438	0.170684	3.55298	0.000380889	0.0508511	FALSE	Not significant	T265_03608(DUF5731 domain-containing protein)
T265_13781	18.5358	0.606362	0.708537	0.855795	0.392111	0.77481	FALSE	Not significant	T265_13781(Autophagy-related protein)
T265_03295	38.9367	0.605102	0.587772	1.02948	0.303252	0.71245	FALSE	Not significant	T265_03295()
T265_01231	84.774	0.604966	0.340115	1.77871	0.0752868	0.433263	FALSE	Not significant	T265_01231(Retrovirus-related Pol polyprotein from transposon TNT 1-94)
T265_01589	104.798	0.604692	0.347325	1.741	0.0816834	0.447308	FALSE	Not significant	T265_01589(GLOBIN domain-containing protein)
T265_14344	52.9468	0.604255	0.464068	1.30208	0.192888	0.615204	FALSE	Not significant	T265_14344(Secreted protein)
T265_03693	0.812529	0.601786	3.87912	0.155135	0.876715		FALSE	Not significant	T265_03693()
T265_15698	0.812529	0.601786	3.87912	0.155135	0.876715		FALSE	Not significant	T265_15698(DNA-directed RNA polymerase III subunit RPC3)
T265_11970	887.54	0.601696	0.198615	3.02946	0.00244993	0.102088	FALSE	Not significant	T265_11970(Pribosyltran domain-containing protein)
T265_14730	61.5564	0.600366	0.350386	1.71344	0.0866313	0.457481	FALSE	Not significant	T265_14730(C2-set_2 domain-containing protein)
T265_12031	2.62527	0.598572	1.85136	0.323314	0.746457		FALSE	Not significant	T265_12031(CUB domain-containing protein)
T265_02102	296.046	0.597429	0.544624	1.09696	0.27266	0.689457	FALSE	Not significant	T265_02102(Ubiquinol-cytochrome C reductase hinge protein)
T265_09643	14.037	0.597422	0.968727	0.616708	0.537427	0.844677	FALSE	Not significant	T265_09643(UBX domain-containing protein)
T265_15194	43.4666	0.596492	0.508671	1.17265	0.240937	0.664652	FALSE	Not significant	T265_15194(G_PROTEIN_RECEP_F1_2 domain-containing protein)
T265_07362	1199.24	0.595657	0.217665	2.73657	0.00620825	0.158408	FALSE	Not significant	T265_07362(SOCS box domain-containing protein)
T265_08510	1447.75	0.59559	0.379322	1.57014	0.116382	0.509019	FALSE	Not significant	T265_08510(EF-hand domain-containing protein)
T265_07354	6.41966	0.592465	1.03753	0.571032	0.567978	0.859711	FALSE	Not significant	T265_07354()
T265_10019	3.3917	0.592267	1.52876	0.387418	0.698447	0.909894	FALSE	Not significant	T265_10019()
T265_15157	2993.77	0.590976	0.208561	2.83359	0.0046028	0.140306	FALSE	Not significant	T265_15157(MARVEL domain-containing protein)
T265_10125	10.2193	0.590838	1.14966	0.513926	0.607304	0.874196	FALSE	Not significant	T265_10125(Copine domain-containing protein)
T265_04791	130.994	0.590031	0.23272	2.53537	0.0112328	0.204263	FALSE	Not significant	T265_04791()
T265_02662	291.308	0.589614	0.234974	2.50927	0.0120981	0.211453	FALSE	Not significant	T265_02662(Cadherin domain protein)
T265_15379	1623.57	0.588408	0.17245	3.41204	0.000644779	0.0647665	FALSE	Not significant	T265_15379(Rhodanese domain-containing protein)
T265_04757	23.7864	0.585608	0.533924	1.0968	0.272728	0.689457	FALSE	Not significant	T265_04757(CSD domain-containing protein)
T265_10432	520.518	0.585539	0.191533	3.05712	0.00223474	0.0987541	FALSE	Not significant	T265_10432(AP-2 complex subunit sigma)
T265_11081	1120.01	0.585318	0.162701	3.59751	0.00032128	0.045675	FALSE	Not significant	T265_11081(Mitochondrial carrier)
T265_11403	0.997975	0.585277	2.57008	0.227727	0.819858		FALSE	Not significant	T265_11403()
T265_11665	99.6085	0.585135	0.464852	1.25876	0.208119	0.626206	FALSE	Not significant	T265_11665(Ubiquitin-like protein 5)
T265_15801	80.723	0.584682	0.37286	1.5681	0.116858	0.509508	FALSE	Not significant	T265_15801(EGF-like domain-containing protein)
T265_14705	69.9995	0.583643	0.648992	0.899307	0.368489	0.762603	FALSE	Not significant	T265_14705(UPAR/Ly6 domain-containing protein)
T265_06291	464.213	0.583416	0.205397	2.84043	0.00450523	0.138271	FALSE	Not significant	T265_06291(NADH dehydrogenase [ubiquinone] 1 subunit C2)
T265_01306	196.225	0.583367	0.272017	2.1446	0.0319852	0.316802	FALSE	Not significant	T265_01306(Transposase)
T265_06439	70.8669	0.583021	0.388883	1.49922	0.133816	0.537047	FALSE	Not significant	T265_06439()
T265_02329	61.6334	0.582932	0.575763	1.01245	0.311322	0.719832	FALSE	Not significant	T265_02329(G_PROTEIN_RECEP_F1_2 domain-containing protein)
T265_15336	55.1658	0.581934	0.437847	1.32908	0.183821	0.600051	FALSE	Not significant	T265_15336()
T265_00735	210.857	0.581562	0.280612	2.07248	0.0382207	0.333196	FALSE	Not significant	T265_00735(Non-specific serine/threonine protein kinase)
T265_13558	6.17645	0.580651	1.05102	0.552466	0.580629	0.864577	FALSE	Not significant	T265_13558(Fibronectin type-III domain-containing protein)
T265_08923	12424.7	0.580031	0.178346	3.25228	0.00114483	0.0779105	FALSE	Not significant	T265_08923(Troponin)
T265_14318	23.0489	0.579454	0.706608	0.820049	0.412188	0.782184	FALSE	Not significant	T265_14318(AMP-binding domain-containing protein)
T265_11621	119.19	0.578165	0.381265	1.51644	0.129409	0.530048	FALSE	Not significant	T265_11621(G_PROTEIN_RECEP_F1_2 domain-containing protein)
T265_10314	1.50304	0.576905	2.13056	0.270776	0.786563		FALSE	Not significant	T265_10314(Transposable element Tc3 transposase)
T265_07928	60.898	0.576746	0.52417	1.1003	0.2712	0.688577	FALSE	Not significant	T265_07928(Nucleotide diphosphatase)
T265_08947	20.368	0.576221	0.554398	1.03936	0.298636	0.708837	FALSE	Not significant	T265_08947()
T265_12090	195.164	0.575922	0.228964	2.51534	0.0118917	0.210123	FALSE	Not significant	T265_12090(BHLH domain-containing protein)
T265_01883	125.468	0.574961	0.316166	1.81854	0.0689809	0.421548	FALSE	Not significant	T265_01883(Profilin)
T265_09940	396.347	0.574643	0.210783	2.72623	0.00640619	0.16049	FALSE	Not significant	T265_09940(EF hand)
T265_14133	29.723	0.574629	0.629288	0.91314	0.361169	0.757909	FALSE	Not significant	T265_14133(AIP3 domain-containing protein)
T265_03654	116.693	0.574311	0.255736	2.24571	0.0247224	0.287166	FALSE	Not significant	T265_03654(Ovule protein)
T265_03424	2.3796	0.574271	2.50349	0.229389	0.818567		FALSE	Not significant	T265_03424()
T265_08964	6.81846	0.574094	0.856709	0.670115	0.502785	0.828056	FALSE	Not significant	T265_08964(J domain-containing protein)
T265_07509	390.478	0.573186	0.190727	3.00526	0.00265352	0.105213	FALSE	Not significant	T265_07509(Nudix hydrolase domain-containing protein)
T265_13878	17.7973	0.572373	0.620099	0.923035	0.355989	0.75462	FALSE	Not significant	T265_13878(LIM zinc-binding domain-containing protein)
T265_03918	205.805	0.572353	0.223978	2.5554	0.0106067	0.196216	FALSE	Not significant	T265_03918(WD_REPEATS_REGION domain-containing protein)
T265_16016	77.2283	0.570834	0.407431	1.40106	0.161197	0.570547	FALSE	Not significant	T265_16016(Ribitol-5-phosphate transferase)
T265_13517	54.114	0.569894	0.386874	1.47308	0.140731	0.545219	FALSE	Not significant	T265_13517(Lysosomal acid phosphatase)
T265_01894	133.199	0.568905	0.354924	1.60289	0.108958	0.495897	FALSE	Not significant	T265_01894(Lysyl oxidase homolog)
T265_08987	399.314	0.568699	0.318662	1.78465	0.0743187	0.431519	FALSE	Not significant	T265_08987(EF-hand domain-containing protein)
T265_15407	1409.96	0.568222	0.500155	1.13609	0.255918	0.675484	FALSE	Not significant	T265_15407(Legumain)
T265_13156	32.4607	0.567878	0.584942	0.970828	0.331634	0.733838	FALSE	Not significant	T265_13156(Secretory peptide)
T265_10479	6.12531	0.567246	1.01031	0.561458	0.574485	0.86288	FALSE	Not significant	T265_10479(FLYWCH-type domain-containing protein)
T265_03438	1.22724	0.567192	3.40566	0.166544	0.867729		FALSE	Not significant	T265_03438(DUF2013 domain-containing protein)
T265_00211	97.7066	0.56651	0.425799	1.33046	0.183365	0.59957	FALSE	Not significant	T265_00211(Zinc finger protein GLIS1)
T265_04891	5.79751	0.566238	0.993015	0.570221	0.568528	0.859775	FALSE	Not significant	T265_04891(Endo/exonuclease/phosphatase domain-containing protein)
T265_14766	1.00142	0.566196	2.85699	0.198179	0.842905		FALSE	Not significant	T265_14766(Secreted protein)
T265_08933	262.49	0.565811	0.28029	2.01866	0.0435223	0.352017	FALSE	Not significant	T265_08933(Multifunctional methyltransferase subunit TRM112-like protein)
T265_13957	59.4661	0.565283	0.417511	1.35394	0.175757	0.589237	FALSE	Not significant	T265_13957(PDZ/DHR/GLGF domain protein)
T265_02121	208.559	0.565227	0.204462	2.76447	0.00570161	0.153798	FALSE	Not significant	T265_02121(30S ribosomal protein S18)
T265_07025	48.455	0.564927	0.372126	1.51811	0.128988	0.529292	FALSE	Not significant	T265_07025(Anoctamin)
T265_06211	367.577	0.564857	0.199227	2.83525	0.00457905	0.139986	FALSE	Not significant	T265_06211(Neurotransmitter-gated ion-channel ligand binding domain protein)
T265_11149	14.2318	0.564577	0.733966	0.769213	0.441767	0.798375	FALSE	Not significant	T265_11149(NOT2_3_5 domain-containing protein)
T265_03266	2.39539	0.564576	2.71632	0.207846	0.835349		FALSE	Not significant	T265_03266()
T265_07147	0.732594	0.564538	3.89352	0.144995	0.884715		FALSE	Not significant	T265_07147()
T265_04777	111.677	0.564527	0.281516	2.00531	0.0449302	0.358727	FALSE	Not significant	T265_04777(Transcription factor BTF3)
T265_05506	32.44	0.563252	0.547297	1.02915	0.303408	0.71245	FALSE	Not significant	T265_05506(Profilin)
T265_13428	2.01082	0.560766	1.81828	0.308404	0.757775		FALSE	Not significant	T265_13428(Transposase)
T265_03488	4.82631	0.559809	1.0599	0.528169	0.597382	0.869982	FALSE	Not significant	T265_03488()
T265_00209	21.9827	0.559463	0.507186	1.10307	0.269996	0.687563	FALSE	Not significant	T265_00209()
T265_00078	1407.56	0.558716	0.399999	1.39679	0.162476	0.570826	FALSE	Not significant	T265_00078(Fibrillar collagen NC1 domain-containing protein)
T265_04028	46.1093	0.558693	0.76655	0.728841	0.466099	0.812031	FALSE	Not significant	T265_04028()
T265_15505	46.9141	0.55754	0.551258	1.0114	0.311827	0.719832	FALSE	Not significant	T265_15505(Cadherin_C_2 domain-containing protein)
T265_14647	484.777	0.557434	0.171227	3.25553	0.00113182	0.0779105	FALSE	Not significant	T265_14647(Inosine triphosphate pyrophosphatase)
T265_11658	132.229	0.557144	0.302176	1.84377	0.065216	0.409425	FALSE	Not significant	T265_11658(CUB domain-containing protein)
T265_12352	21.979	0.55684	0.651507	0.854696	0.39272	0.77481	FALSE	Not significant	T265_12352(CCT-alpha)
T265_07784	5.37879	0.556746	1.24435	0.44742	0.654572	0.89453	FALSE	Not significant	T265_07784(Transposase)
T265_00542	1164.79	0.556225	0.158445	3.51051	0.000447241	0.0556944	FALSE	Not significant	T265_00542(EF hand)
T265_03317	71.8089	0.556055	0.439868	1.26414	0.20618	0.62401	FALSE	Not significant	T265_03317(Mediator of RNA polymerase II transcription subunit 11)
T265_01781	2.8959	0.55527	1.54471	0.359466	0.719247		FALSE	Not significant	T265_01781()
T265_09974	37.7478	0.554855	0.417258	1.32977	0.183596	0.599685	FALSE	Not significant	T265_09974(Transposase)
T265_03349	1477.53	0.55407	0.173904	3.18607	0.00144218	0.0864244	FALSE	Not significant	T265_03349(Imidazolonepropionase)
T265_00473	12.5223	0.553801	0.733955	0.754544	0.450523	0.80389	FALSE	Not significant	T265_00473(Transposase)
T265_05458	11.4872	0.553229	0.881212	0.627805	0.530132	0.840544	FALSE	Not significant	T265_05458(DUF4817 domain-containing protein)
T265_11838	3894.18	0.552644	0.189654	2.91395	0.00356884	0.124524	FALSE	Not significant	T265_11838(UPAR/Ly6 domain-containing protein)
T265_14762	58.5739	0.551371	0.440288	1.2523	0.210461	0.628194	FALSE	Not significant	T265_14762(SET domain-containing protein)
T265_01591	876.404	0.550418	0.133187	4.13266	3.58586e-05	0.0125018	FALSE	Not significant	T265_01591(Pyruvate dehydrogenase E1 component subunit alpha)
T265_14802	3.86536	0.550365	1.49966	0.366994	0.713623	0.914975	FALSE	Not significant	T265_14802(WD_REPEATS_REGION domain-containing protein)
T265_09703	2282.37	0.55024	0.120437	4.56871	4.90742e-06	0.00345057	FALSE	Not significant	T265_09703(Cytochrome)
T265_10062	294.865	0.550111	0.253096	2.17353	0.0297408	0.3096	FALSE	Not significant	T265_10062(G_PROTEIN_RECEP_F1_2 domain-containing protein)
T265_12701	3.16562	0.54977	1.65427	0.332334	0.739637	0.924831	FALSE	Not significant	T265_12701(ML domain-containing protein)
T265_00891	343.207	0.549578	0.174635	3.147	0.00164956	0.0901338	FALSE	Not significant	T265_00891(Ribosomal RNA-processing protein 40)
T265_03609	240.616	0.549184	0.342861	1.60177	0.109207	0.496233	FALSE	Not significant	T265_03609(Transporter)
T265_12103	1297.87	0.54887	0.127394	4.30845	1.644e-05	0.00792737	FALSE	Not significant	T265_12103(Ribosomal protein L32)
T265_08404	176.363	0.547899	0.208279	2.63059	0.00852356	0.176196	FALSE	Not significant	T265_08404(acidPPc domain-containing protein)
T265_00568	166.771	0.547412	0.353165	1.55002	0.121137	0.51747	FALSE	Not significant	T265_00568()
T265_10466	874.572	0.547172	0.173557	3.15269	0.00161771	0.0901338	FALSE	Not significant	T265_10466(Fibronectin type-III domain-containing protein)
T265_13922	4.20775	0.546675	1.21495	0.449957	0.652742	0.893941	FALSE	Not significant	T265_13922()
T265_13845	232.318	0.546461	0.347839	1.57102	0.116179	0.508651	FALSE	Not significant	T265_13845(ACT domain-containing protein)
T265_10924	49.3853	0.546288	0.345042	1.58325	0.113364	0.504919	FALSE	Not significant	T265_10924(G_PROTEIN_RECEP_F1_2 domain-containing protein)
T265_00845	7842.46	0.546086	0.364911	1.49649	0.134525	0.537949	FALSE	Not significant	T265_00845(glutathione transferase)
T265_01562	4987.43	0.545967	0.176922	3.08591	0.00202928	0.0951238	FALSE	Not significant	T265_01562(procollagen-proline 4-dioxygenase)
T265_11315	27.7561	0.54551	0.540333	1.00958	0.312696	0.720246	FALSE	Not significant	T265_11315(RNase III domain-containing protein)
T265_10286	96.6997	0.544668	0.340881	1.59782	0.110083	0.497493	FALSE	Not significant	T265_10286(DUF4585 domain-containing protein)
T265_12849	77.1567	0.543922	0.369461	1.4722	0.140966	0.545294	FALSE	Not significant	T265_12849(LITAF domain-containing protein)
T265_13368	38.1918	0.543192	0.60051	0.904551	0.365703	0.761889	FALSE	Not significant	T265_13368()
T265_03527	479.87	0.542618	0.206401	2.62895	0.00856493	0.176196	FALSE	Not significant	T265_03527(DNA damage-regulated autophagy modulator protein 2)
T265_14339	261.106	0.542313	0.261474	2.07406	0.0380739	0.333196	FALSE	Not significant	T265_14339(Ig-like domain-containing protein)
T265_12790	63.8422	0.542046	0.409784	1.32276	0.185915	0.603894	FALSE	Not significant	T265_12790(Transporter)
T265_06204	1.29905	0.541862	2.78321	0.19469	0.845636		FALSE	Not significant	T265_06204()
T265_11544	15.3079	0.541387	0.613905	0.881876	0.377844	0.767107	FALSE	Not significant	T265_11544(Secreted protein)
T265_01202	3.25817	0.541282	1.55846	0.347317	0.728353	0.920446	FALSE	Not significant	T265_01202(Retrovirus-related Pol polyprotein from type-1 retrotransposable element R2)
T265_03930	70.2534	0.54036	0.383274	1.40985	0.158584	0.568132	FALSE	Not significant	T265_03930(FERM domain-containing protein)
T265_12624	30.6302	0.540344	0.629675	0.858131	0.39082	0.774006	FALSE	Not significant	T265_12624(CDP-diacylglycerol--inositol 3-phosphatidyltransferase)
T265_16219	8.06556	0.540319	0.98234	0.550033	0.582297	0.865078	FALSE	Not significant	T265_16219(Protein-tyrosine sulfotransferase)
T265_12356	12.0359	0.540217	0.697294	0.774733	0.438497	0.797406	FALSE	Not significant	T265_12356()
T265_10302	197.782	0.540134	0.289556	1.86539	0.062127	0.404336	FALSE	Not significant	T265_10302(Amiloride-sensitive sodium channel)
T265_07140	8866.85	0.539585	0.138914	3.8843	0.000102625	0.0230295	FALSE	Not significant	T265_07140(Calponin)
T265_09258	4.81184	0.539339	1.42885	0.377462	0.70583	0.91275	FALSE	Not significant	T265_09258()
T265_08660	47.3758	0.538741	0.440422	1.22324	0.221239	0.640343	FALSE	Not significant	T265_08660(Protein kinase domain-containing protein)
T265_01532	1439.58	0.538578	0.408465	1.31854	0.187323	0.606041	FALSE	Not significant	T265_01532(Dynein light chain)
T265_14983	445.612	0.53649	0.142996	3.75179	0.000175576	0.0330678	FALSE	Not significant	T265_14983(Translation machinery-associated protein 16)
T265_09393	6.24928	0.536215	0.91438	0.586424	0.55759	0.852521	FALSE	Not significant	T265_09393(Solute carrier family 5 member 6)
T265_14174	22.3829	0.535898	0.612585	0.874813	0.381676	0.769553	FALSE	Not significant	T265_14174(Calponin-homology (CH) domain-containing protein)
T265_00749	173.629	0.535528	0.221192	2.4211	0.0154738	0.233937	FALSE	Not significant	T265_00749(Thioredoxin domain-containing protein)
T265_04170	364.62	0.534707	0.22459	2.38081	0.0172745	0.246876	FALSE	Not significant	T265_04170(Neuropeptide)
T265_09286	331.847	0.534633	0.198822	2.689	0.0071666	0.166857	FALSE	Not significant	T265_09286(Mitochondrial import inner membrane translocase subunit)
T265_08018	87.2588	0.533942	0.329254	1.62167	0.104874	0.488441	FALSE	Not significant	T265_08018(Polyketide_cyc domain-containing protein)
T265_03541	1.28959	0.533736	2.48416	0.214856	0.82988		FALSE	Not significant	T265_03541(Microtubule-associated protein Jupiter)
T265_09332	334.519	0.533697	0.172656	3.0911	0.00199418	0.0947413	FALSE	Not significant	T265_09332(Choline/ethanolamine kinase)
T265_09794	124.157	0.533443	0.334802	1.59331	0.111091	0.499886	FALSE	Not significant	T265_09794(MFS domain-containing protein)
T265_07896	14.7205	0.532398	0.633317	0.840649	0.400545	0.778155	FALSE	Not significant	T265_07896(NAD(P)-bd_dom domain-containing protein)
T265_06875	1.75575	0.532252	1.75582	0.303136	0.761786		FALSE	Not significant	T265_06875()
T265_04560	5.6726	0.532006	1.0367	0.513174	0.607829	0.874707	FALSE	Not significant	T265_04560(DUF4005 domain-containing protein)
T265_07341	219.846	0.531694	0.314876	1.68858	0.0913	0.466315	FALSE	Not significant	T265_07341(Small nuclear ribonucleoprotein E)
T265_02162	110.12	0.531546	0.2401	2.21385	0.0268388	0.29725	FALSE	Not significant	T265_02162(BHLH domain-containing protein)
T265_10260	205.827	0.531262	0.242965	2.18658	0.0287732	0.307305	FALSE	Not significant	T265_10260(aminoacyl-tRNA hydrolase)
T265_08858	251.691	0.53102	0.204492	2.59678	0.00941024	0.185209	FALSE	Not significant	T265_08858(Potassium voltage-gated channel protein eag)
T265_01833	161.363	0.530836	0.295484	1.7965	0.0724153	0.427863	FALSE	Not significant	T265_01833(Endo/exonuclease/phosphatase domain-containing protein)
T265_00130	99.619	0.53076	0.285661	1.858	0.0631685	0.405008	FALSE	Not significant	T265_00130(DUF3490 domain-containing protein)
T265_13574	30.9388	0.530705	0.521296	1.01805	0.308655	0.717196	FALSE	Not significant	T265_13574()
T265_02511	1293.19	0.529302	0.128252	4.12704	3.67456e-05	0.0125018	FALSE	Not significant	T265_02511(Methyltransferase)
T265_12809	2899.86	0.529301	0.208057	2.54402	0.0109584	0.200759	FALSE	Not significant	T265_12809(Dynein light chain)
T265_05911	22.1071	0.529186	0.567291	0.93283	0.350908	0.751714	FALSE	Not significant	T265_05911(FHA domain-containing protein)
T265_15898	23.2251	0.526959	0.872083	0.604253	0.545675	0.84773	FALSE	Not significant	T265_15898(Methylosome subunit pICln)
T265_13814	72.191	0.52506	0.359003	1.46255	0.143591	0.549284	FALSE	Not significant	T265_13814(Nucleotid_trans domain-containing protein)
T265_11334	5.26495	0.524767	1.3057	0.401906	0.687753	0.906264	FALSE	Not significant	T265_11334()
T265_01118	504.776	0.524745	0.213133	2.46205	0.0138145	0.2245	FALSE	Not significant	T265_01118(Tubulin-specific chaperone A)
T265_03088	2569.47	0.5247	0.180324	2.90976	0.00361701	0.125077	FALSE	Not significant	T265_03088(ZM domain-containing protein)
T265_08055	401.443	0.523365	0.161644	3.23776	0.00120473	0.0789213	FALSE	Not significant	T265_08055(39S ribosomal protein L13, mitochondrial)
T265_09248	5.0698	0.523005	1.45573	0.359273	0.719391	0.917066	FALSE	Not significant	T265_09248(Ig-like domain-containing protein)
T265_07517	23.02	0.522996	0.569972	0.917583	0.358837	0.757083	FALSE	Not significant	T265_07517()
T265_12783	566.444	0.522644	0.182747	2.85993	0.00423736	0.135429	FALSE	Not significant	T265_12783()
T265_09246	424.202	0.519823	0.253433	2.05113	0.0402546	0.338299	FALSE	Not significant	T265_09246(LITAF domain-containing protein)
T265_00846	1561.32	0.519232	0.155393	3.34142	0.000833501	0.0729255	FALSE	Not significant	T265_00846(glutathione transferase)
T265_12794	372.883	0.518805	0.185153	2.80204	0.00507807	0.148773	FALSE	Not significant	T265_12794(RNA_pol_L_2 domain-containing protein)
T265_08099	10550.2	0.518644	0.165625	3.13144	0.0017395	0.0901338	FALSE	Not significant	T265_08099(Tropomyosin)
T265_03707	1041.84	0.51785	0.15991	3.23839	0.00120207	0.0789213	FALSE	Not significant	T265_03707(MARVEL domain-containing protein)
T265_00550	32.6642	0.516487	0.613014	0.842537	0.399487	0.777662	FALSE	Not significant	T265_00550(F-box domain-containing protein)
T265_15210	10.8462	0.514939	0.783718	0.657046	0.511151	0.832239	FALSE	Not significant	T265_15210(Peptidase S1 domain-containing protein)
T265_05366	1487.06	0.514636	0.170461	3.01909	0.00253537	0.103646	FALSE	Not significant	T265_05366(PDZ domain-containing protein)
T265_13984	3105.04	0.514219	0.152279	3.37682	0.000733292	0.0676676	FALSE	Not significant	T265_13984(3-hydroxyacyl-CoA dehydrogenase)
T265_09817	4.33068	0.514017	1.30613	0.393543	0.693918	0.908061	FALSE	Not significant	T265_09817()
T265_07138	1740.04	0.513493	0.205632	2.49715	0.0125196	0.214358	FALSE	Not significant	T265_07138()
T265_01944	6258.15	0.513408	0.15673	3.27575	0.00105383	0.076661	FALSE	Not significant	T265_01944(LIM domain protein)
T265_00456	18.2622	0.512986	0.940612	0.545375	0.585496	0.865362	FALSE	Not significant	T265_00456(MDS1 and EVI1 complex locus protein EVI1)
T265_07911	74.5442	0.512481	0.287844	1.78041	0.0750086	0.43254	FALSE	Not significant	T265_07911()
T265_12143	5.95392	0.512018	0.990499	0.516929	0.605206	0.87368	FALSE	Not significant	T265_12143(Apple domain-containing protein)
T265_08022	329.454	0.51191	0.21333	2.39961	0.0164123	0.241408	FALSE	Not significant	T265_08022(ADP-ribosyl cyclase/cyclic ADP-ribose hydrolase)
T265_09619	1.03673	0.511415	2.74116	0.186569	0.851999		FALSE	Not significant	T265_09619()
T265_03783	362.979	0.510851	0.188805	2.7057	0.00681609	0.163385	FALSE	Not significant	T265_03783(Protein sleepless)
T265_10802	461.27	0.510801	0.241135	2.11832	0.0341482	0.323785	FALSE	Not significant	T265_10802(G_PROTEIN_RECEP_F1_2 domain-containing protein)
T265_13664	89.1498	0.510528	0.380211	1.34275	0.179353	0.595043	FALSE	Not significant	T265_13664()
T265_10540	1.43395	0.510505	2.50417	0.203862	0.838461		FALSE	Not significant	T265_10540()
T265_16015	5.92608	0.509744	1.16375	0.43802	0.661371	0.896335	FALSE	Not significant	T265_16015(Transmembrane protein)
T265_02999	95.9739	0.509571	0.267523	1.90477	0.0568095	0.392383	FALSE	Not significant	T265_02999()
T265_12891	61.0259	0.509567	0.447236	1.13937	0.254549	0.675064	FALSE	Not significant	T265_12891(G_PROTEIN_RECEP_F1_2 domain-containing protein)
T265_12769	15.3128	0.508928	0.69657	0.730619	0.465012	0.811282	FALSE	Not significant	T265_12769(Ion_trans_2 domain-containing protein)
T265_05865	25.1016	0.50889	0.505294	1.00712	0.313879	0.721759	FALSE	Not significant	T265_05865()
T265_10722	56.2134	0.508598	0.307199	1.6556	0.0978027	0.478353	FALSE	Not significant	T265_10722(Zf-RVT domain-containing protein)
T265_03827	25.4248	0.50819	0.493507	1.02975	0.303126	0.71245	FALSE	Not significant	T265_03827(Secreted protein)
T265_00921	11.1559	0.507973	0.920763	0.551688	0.581162	0.864577	FALSE	Not significant	T265_00921(G_PROTEIN_RECEP_F1_2 domain-containing protein)
T265_08420	138.294	0.507674	0.401275	1.26515	0.205817	0.62401	FALSE	Not significant	T265_08420(Apple domain-containing protein)
T265_13726	17.6291	0.505818	0.669902	0.755063	0.450211	0.80389	FALSE	Not significant	T265_13726(CUB domain-containing protein)
T265_11570	244.089	0.505793	0.595441	0.849443	0.395635	0.776183	FALSE	Not significant	T265_11570(Legumain)
T265_14591	1027.1	0.505614	0.478593	1.05646	0.290758	0.702077	FALSE	Not significant	T265_14591(EF-hand domain-containing protein)
T265_04247	652.186	0.505218	0.218455	2.31269	0.0207397	0.268956	FALSE	Not significant	T265_04247(Stress-associated endoplasmic reticulum protein)
T265_03703	143.664	0.505075	0.238459	2.11808	0.0341683	0.323785	FALSE	Not significant	T265_03703(Na_Ca_ex domain-containing protein)
T265_00005	2505.19	0.504935	0.13541	3.72894	0.000192284	0.0335176	FALSE	Not significant	T265_00005(Zinc knuckle)
T265_09390	79.5562	0.504827	0.320302	1.5761	0.115004	0.507933	FALSE	Not significant	T265_09390(Histidine kinase)
T265_06963	3.89301	0.503595	1.48143	0.339939	0.733903	0.923023	FALSE	Not significant	T265_06963(PAN domain protein)
T265_06254	92.9295	0.503482	0.451129	1.11605	0.264402	0.684666	FALSE	Not significant	T265_06254(G_PROTEIN_RECEP_F1_2 domain-containing protein)
T265_12874	303.07	0.50294	0.250789	2.00543	0.0449172	0.358727	FALSE	Not significant	T265_12874(aminoacyl-tRNA hydrolase)
T265_10543	109.088	0.502742	0.305847	1.64377	0.100224	0.480044	FALSE	Not significant	T265_10543(IRS-type PTB domain-containing protein)
T265_12900	19971.4	0.502657	0.120449	4.17321	3.00339e-05	0.0113131	FALSE	Not significant	T265_12900(Antioxidant, AhpC/TSA family; Thioredoxin peroxidase)
T265_03015	22.4703	0.50212	0.623064	0.805889	0.420307	0.787385	FALSE	Not significant	T265_03015()
T265_02762	12251.8	0.501678	0.174455	2.87569	0.0040315	0.130832	FALSE	Not significant	T265_02762(Tropomyosin)
T265_16199	1.30054	0.500704	2.45725	0.203766	0.838536		FALSE	Not significant	T265_16199()
T265_12723	116.765	0.500682	0.26027	1.92371	0.0543915	0.386224	FALSE	Not significant	T265_12723(Prolactin receptor)
T265_04715	1.83194	0.500297	2.50494	0.199724	0.841696		FALSE	Not significant	T265_04715()
T265_12842	33.8127	0.499968	0.813612	0.614505	0.538882	0.845333	FALSE	Not significant	T265_12842(Cystatin domain-containing protein)
T265_05384	1.70913	0.49994	2.58097	0.193702	0.846409		FALSE	Not significant	T265_05384()
T265_05192	130.901	0.499881	0.401315	1.24561	0.212908	0.631124	FALSE	Not significant	T265_05192(Coiled-coil domain-containing protein 72 homolog)
T265_05885	4.09792	0.499632	1.15341	0.433179	0.664884	0.897232	FALSE	Not significant	T265_05885(Secreted protein)
T265_10831	4.89529	0.499521	1.26136	0.396017	0.692093	0.90769	FALSE	Not significant	T265_10831(Secreted protein)
T265_09125	6.91036	0.499504	0.906463	0.551048	0.581601	0.864695	FALSE	Not significant	T265_09125(Plug domain-containing protein)
T265_03698	2045.91	0.49896	0.129621	3.84938	0.000118415	0.0252637	FALSE	Not significant	T265_03698(Electron transfer flavoprotein subunit beta)
T265_15653	60.0712	0.49884	0.402152	1.24043	0.214817	0.632943	FALSE	Not significant	T265_15653(Cytochrome b561 domain-containing protein)
T265_15991	82.5046	0.498018	0.303459	1.64114	0.100769	0.480693	FALSE	Not significant	T265_15991(glutathione-specific gamma-glutamylcyclotransferase)
T265_11915	150.366	0.496648	0.305242	1.62706	0.103724	0.485994	FALSE	Not significant	T265_11915(Protein sleepless)
T265_00685	5569.34	0.49621	0.422295	1.17503	0.239982	0.664154	FALSE	Not significant	T265_00685(Putative epididymal secretory protein E1)
T265_14436	643.257	0.495707	0.489082	1.01355	0.3108	0.719832	FALSE	Not significant	T265_14436(Aquaporin-3)
T265_05716	258.972	0.494944	0.240402	2.05881	0.039512	0.336025	FALSE	Not significant	T265_05716(FZ domain-containing protein)
T265_03867	322172	0.493839	0.190525	2.59199	0.00954219	0.186029	FALSE	Not significant	T265_03867(GLOBIN domain-containing protein)
T265_05779	4978.77	0.493748	0.171806	2.87387	0.0040547	0.131181	FALSE	Not significant	T265_05779(60s Acidic ribosomal protein)
T265_13106	712.479	0.49345	0.139883	3.52759	0.000419354	0.0539381	FALSE	Not significant	T265_13106(Peptide-methionine (R)-S-oxide reductase)
T265_14761	19.262	0.493193	0.742933	0.663845	0.506789	0.83032	FALSE	Not significant	T265_14761(GDNF/GAS1 domain protein)
T265_10460	1775.24	0.492715	0.215182	2.28975	0.0220356	0.272369	FALSE	Not significant	T265_10460(ATE_C domain-containing protein)
T265_13199	40.4307	0.492263	0.46463	1.05947	0.289384	0.701933	FALSE	Not significant	T265_13199(Calcium activated potassium channel subunit)
T265_04605	287.657	0.492247	0.180977	2.71994	0.0065294	0.161574	FALSE	Not significant	T265_04605(Miff domain-containing protein)
T265_06174	558.47	0.4917	0.172955	2.84294	0.00446998	0.138193	FALSE	Not significant	T265_06174(HOOK_N domain-containing protein)
T265_08774	69.2582	0.491528	0.945235	0.520006	0.603059	0.872492	FALSE	Not significant	T265_08774(Coiled-coil domain-containing protein 6)
T265_14740	269.495	0.491485	0.176119	2.79063	0.00526051	0.149803	FALSE	Not significant	T265_14740(Cytosolic Fe-S cluster assembly factor NUBP1 homolog)
T265_06615	126.495	0.490675	0.362363	1.3541	0.175705	0.589237	FALSE	Not significant	T265_06615(EF-hand domain-containing protein)
T265_07573	1.25057	0.490071	2.42061	0.202458	0.839559		FALSE	Not significant	T265_07573(ULP_PROTEASE domain-containing protein)
T265_03269	118913	0.489726	0.164144	2.98351	0.00284966	0.111682	FALSE	Not significant	T265_03269(Innexin)
T265_14937	12.1277	0.489696	0.987622	0.495833	0.620012	0.879719	FALSE	Not significant	T265_14937(Peptidase A1 domain-containing protein)
T265_15569	31.1396	0.489133	0.527019	0.928113	0.353349	0.753334	FALSE	Not significant	T265_15569(Dynein light chain)
T265_16069	3.46773	0.488844	1.24838	0.391582	0.695367	0.908291	FALSE	Not significant	T265_16069(Peptidase_M41 domain-containing protein)
T265_07657	140.292	0.488747	0.235553	2.07489	0.0379967	0.333196	FALSE	Not significant	T265_07657(Myb_DNA-bind_5 domain-containing protein)
T265_02223	1159.94	0.488696	0.200817	2.43354	0.0149519	0.231293	FALSE	Not significant	T265_02223(Tetraspanin)
T265_05262	16.8176	0.48851	0.744359	0.656282	0.511642	0.832239	FALSE	Not significant	T265_05262(G_PROTEIN_RECEP_F1_2 domain-containing protein)
T265_00360	796.344	0.488453	0.184605	2.64594	0.00814642	0.173688	FALSE	Not significant	T265_00360(CHCH domain-containing protein)
T265_15845	1570.88	0.487794	0.126972	3.84175	0.000122163	0.0252637	FALSE	Not significant	T265_15845(Hypoxia induced protein region)
T265_05760	148.131	0.487656	0.255215	1.91077	0.0560346	0.39101	FALSE	Not significant	T265_05760(RPA_interact_C domain-containing protein)
T265_06295	235.041	0.487355	0.230753	2.11202	0.0346845	0.324422	FALSE	Not significant	T265_06295(Multidrug and toxin extrusion protein)
T265_00661	318.543	0.486735	0.212297	2.29271	0.0218649	0.272369	FALSE	Not significant	T265_00661(Peptidase family M13)
T265_12494	25.0397	0.486713	0.584665	0.832464	0.405147	0.780812	FALSE	Not significant	T265_12494(MFS domain-containing protein)
T265_04650	172.96	0.486314	0.263638	1.84463	0.0650918	0.409376	FALSE	Not significant	T265_04650(GLOBIN domain-containing protein)
T265_03581	2.92131	0.485849	1.45433	0.334071	0.738326		FALSE	Not significant	T265_03581(UDP-Gal or UDP-GlcNAc-dependent glycosyltransferase)
T265_14284	0.750922	0.485776	3.88856	0.124924	0.900583		FALSE	Not significant	T265_14284(Zinc finger, C2H2 type)
T265_12188	1287.1	0.48538	0.181277	2.67756	0.00741606	0.169247	FALSE	Not significant	T265_12188(60S ribosomal protein L36)
T265_06289	238.793	0.485253	0.240266	2.01965	0.0434199	0.351929	FALSE	Not significant	T265_06289(Protein Asterix)
T265_04742	60.7081	0.48407	0.414348	1.16827	0.242698	0.664652	FALSE	Not significant	T265_04742(F-box protein)
T265_03505	15.6674	0.483452	0.780811	0.619166	0.535807	0.843708	FALSE	Not significant	T265_03505(DUF4241 domain-containing protein)
T265_06321	1428.47	0.482833	0.15569	3.10125	0.00192707	0.093233	FALSE	Not significant	T265_06321(Voltage-dependent T-type calcium channel subunit alpha-1G)
T265_07778	1.87996	0.482535	2.45975	0.196172	0.844475		FALSE	Not significant	T265_07778()
T265_02284	415.92	0.482526	0.150705	3.20179	0.00136578	0.083624	FALSE	Not significant	T265_02284(Cytidine deaminase)
T265_04519	6.33741	0.482365	0.993752	0.485398	0.627394	0.882518	FALSE	Not significant	T265_04519(Secreted protein)
T265_12038	72.8838	0.48209	0.321146	1.50115	0.133316	0.535856	FALSE	Not significant	T265_12038(Reverse transcriptase domain-containing protein)
T265_08553	48.9229	0.481817	0.448322	1.07471	0.282503	0.698043	FALSE	Not significant	T265_08553(Integrase_H2C2 domain-containing protein)
T265_15225	1.33946	0.480721	2.69364	0.178465	0.858358		FALSE	Not significant	T265_15225(Reverse transcriptase domain-containing protein)
T265_12879	320.911	0.479864	0.250224	1.91774	0.0551442	0.387684	FALSE	Not significant	T265_12879(SCP domain-containing protein)
T265_06249	85.1926	0.479683	0.260926	1.83839	0.0660056	0.411423	FALSE	Not significant	T265_06249(Amidase domain-containing protein)
T265_04596	649.8	0.479182	0.20954	2.28683	0.0222059	0.272369	FALSE	Not significant	T265_04596(NADH dehydrogenase [ubiquinone] 1 alpha subcomplex subunit 7)
T265_08496	15.8024	0.478712	0.70916	0.675041	0.49965	0.826896	FALSE	Not significant	T265_08496(C2H2-type domain-containing protein)
T265_12043	8968.61	0.478534	0.157955	3.02956	0.00244913	0.102088	FALSE	Not significant	T265_12043(Tubulin alpha chain)
T265_09367	532.899	0.478177	0.503039	0.950577	0.341819	0.744332	FALSE	Not significant	T265_09367(SH3_10 domain-containing protein)
T265_03515	235.463	0.478101	0.20536	2.32811	0.0199061	0.263756	FALSE	Not significant	T265_03515(Transmembrane protein)
T265_10631	616.408	0.477911	0.152524	3.13336	0.00172819	0.0901338	FALSE	Not significant	T265_10631(Guanine nucleotide-binding protein subunit gamma)
T265_06928	13.2854	0.477864	0.687172	0.695407	0.4868	0.819404	FALSE	Not significant	T265_06928()
T265_00773	702.843	0.477712	0.194271	2.459	0.0139324	0.2245	FALSE	Not significant	T265_00773(Phospholipid scramblase)
T265_12573	268.735	0.477126	0.198415	2.40469	0.0161863	0.239415	FALSE	Not significant	T265_12573(Regulator of condensation)
T265_15599	5.26192	0.476805	1.2857	0.370854	0.710746	0.913972	FALSE	Not significant	T265_15599(EGF-like domain protein)
T265_11026	1718.87	0.47663	0.377197	1.26361	0.20637	0.624021	FALSE	Not significant	T265_11026(Actin)
T265_05057	249.671	0.476544	0.193816	2.45875	0.0139421	0.2245	FALSE	Not significant	T265_05057()
T265_00600	76.5682	0.476238	0.387051	1.23043	0.218537	0.637244	FALSE	Not significant	T265_00600(Peptidase M12B domain-containing protein)
T265_01514	2.31928	0.476032	1.47962	0.321726	0.74766		FALSE	Not significant	T265_01514(Transcriptional regulator)
T265_15700	7.04498	0.475268	0.990463	0.479844	0.631338	0.884176	FALSE	Not significant	T265_15700(Lipoprotein)
T265_11389	28.3021	0.474902	0.675276	0.703272	0.481886	0.818652	FALSE	Not significant	T265_11389(SCP domain-containing protein)
T265_12458	219.581	0.474138	0.233161	2.03353	0.0419993	0.346068	FALSE	Not significant	T265_12458(MaoC-like domain-containing protein)
T265_12457	806.743	0.473892	0.428348	1.10633	0.268586	0.687525	FALSE	Not significant	T265_12457(Peptidase_M14 domain-containing protein)
T265_01477	2327.97	0.473694	0.227643	2.08087	0.0374462	0.331052	FALSE	Not significant	T265_01477(Dynein light chain)
T265_06536	198.91	0.472879	0.271496	1.74175	0.0815519	0.446947	FALSE	Not significant	T265_06536(MFS domain-containing protein)
T265_04295	315.001	0.472753	0.209881	2.25248	0.0242918	0.284041	FALSE	Not significant	T265_04295(D-aminoacyl-tRNA deacylase)
T265_00777	104.694	0.472569	0.31909	1.48099	0.13861	0.543295	FALSE	Not significant	T265_00777(G_PROTEIN_RECEP_F1_2 domain-containing protein)
T265_02890	274.22	0.471338	0.220675	2.1359	0.0326877	0.319812	FALSE	Not significant	T265_02890(EF-hand domain-containing protein)
T265_15294	32.8529	0.47123	0.532517	0.884912	0.376204	0.765667	FALSE	Not significant	T265_15294(Ras family protein)
T265_09803	1448.46	0.470822	0.111345	4.2285	2.35256e-05	0.00992498	FALSE	Not significant	T265_09803(2-oxoacid_dh domain-containing protein)
T265_15558	684.105	0.470712	0.203623	2.31169	0.0207947	0.268956	FALSE	Not significant	T265_15558(Transmembrane protein)
T265_07741	153.699	0.470551	0.244492	1.92461	0.0542788	0.386027	FALSE	Not significant	T265_07741(2Fe-2S ferredoxin-type domain-containing protein)
T265_12095	31.5051	0.469848	0.495438	0.948348	0.342952	0.74549	FALSE	Not significant	T265_12095(WD_REPEATS_REGION domain-containing protein)
T265_09001	468.253	0.469074	0.329592	1.4232	0.154679	0.56398	FALSE	Not significant	T265_09001(Transmembrane protein)
T265_03881	20.9124	0.468866	0.5805	0.807694	0.419267	0.786694	FALSE	Not significant	T265_03881(Reverse transcriptase domain-containing protein)
T265_03679	930.31	0.468732	0.198015	2.36716	0.0179253	0.249649	FALSE	Not significant	T265_03679(AB hydrolase-1 domain-containing protein)
T265_16106	54.2108	0.468542	0.375397	1.24812	0.211986	0.630163	FALSE	Not significant	T265_16106(Lon proteolytic domain-containing protein)
T265_02814	221.085	0.468206	0.199885	2.34238	0.0191611	0.257443	FALSE	Not significant	T265_02814(C2H2-type domain-containing protein)
T265_08889	243.433	0.468025	0.318459	1.46966	0.141655	0.545848	FALSE	Not significant	T265_08889()
T265_00467	78.7198	0.467248	0.454682	1.02764	0.304121	0.713456	FALSE	Not significant	T265_00467(E3 ubiquitin-protein ligase TRIP12)
T265_01004	32.3968	0.467176	0.603963	0.773517	0.439216	0.797406	FALSE	Not significant	T265_01004(Innexin)
T265_16131	21.8611	0.466734	0.565049	0.826007	0.4088	0.78179	FALSE	Not significant	T265_16131(TCF4)
T265_14645	5.51541	0.466172	1.11374	0.418565	0.675534	0.902136	FALSE	Not significant	T265_14645()
T265_13912	2.33195	0.465898	2.69441	0.172913	0.86272		FALSE	Not significant	T265_13912(Secreted protein)
T265_05498	250.809	0.465785	0.278	1.67549	0.0938389	0.471374	FALSE	Not significant	T265_05498(LIM domain-containing protein)
T265_07557	183.985	0.465601	0.215028	2.1653	0.0303645	0.311835	FALSE	Not significant	T265_07557(Bestrophin homolog)
T265_03949	22.7005	0.464465	0.857249	0.541809	0.58795	0.866253	FALSE	Not significant	T265_03949(cGMP-dependent protein kinase)
T265_07367	4184.63	0.464171	0.165131	2.81092	0.00493995	0.147246	FALSE	Not significant	T265_07367(UPF0506 domain-containing protein)
T265_03687	456.11	0.463684	0.17417	2.66225	0.00776208	0.171269	FALSE	Not significant	T265_03687(zf-CHCC domain-containing protein)
T265_13783	11336.1	0.463561	0.107571	4.30934	1.63743e-05	0.00792737	FALSE	Not significant	T265_13783(Succinate-CoA ligase subunit beta)
T265_06223	145.123	0.463246	0.322556	1.43617	0.150953	0.559747	FALSE	Not significant	T265_06223(Glycine receptor subunit beta)
T265_01864	116.676	0.462795	0.306865	1.50814	0.131519	0.532831	FALSE	Not significant	T265_01864(Tyrosine-protein kinase)
T265_05641	504.761	0.462482	0.144501	3.20055	0.00137166	0.083624	FALSE	Not significant	T265_05641(Salivary lipocalin)
T265_09386	3411.6	0.460328	0.132271	3.48018	0.000501083	0.0577731	FALSE	Not significant	T265_09386(60S ribosomal protein L34)
T265_05159	17038.7	0.459008	0.127691	3.59468	0.000324796	0.045675	FALSE	Not significant	T265_05159(PDZ domain-containing protein)
T265_06339	79.9383	0.45889	0.33005	1.39036	0.164419	0.573833	FALSE	Not significant	T265_06339(Homeobox domain-containing protein)
T265_05758	725.669	0.45861	0.164474	2.78834	0.00529786	0.149803	FALSE	Not significant	T265_05758()
T265_05522	21.2725	0.457995	0.623473	0.734588	0.462591	0.810321	FALSE	Not significant	T265_05522(Actin beta/gamma 1)
T265_14442	1.10325	0.457763	2.72076	0.168248	0.866388		FALSE	Not significant	T265_14442(PDEase domain-containing protein)
T265_07031	1161.63	0.457334	0.131066	3.48935	0.000484194	0.0577731	FALSE	Not significant	T265_07031(NADH dehydrogenase [ubiquinone] 1 beta subcomplex subunit 7)
T265_13584	423.517	0.457122	0.155573	2.93832	0.00330001	0.120018	FALSE	Not significant	T265_13584(Archease domain-containing protein)
T265_06894	275.855	0.456934	0.338316	1.35061	0.17682	0.591099	FALSE	Not significant	T265_06894(S_100 domain-containing protein)
T265_12592	1005.11	0.456797	0.178123	2.56451	0.0103322	0.195293	FALSE	Not significant	T265_12592()
T265_14884	1747.82	0.456542	0.174158	2.62142	0.00875642	0.177865	FALSE	Not significant	T265_14884(Thiolase_N domain-containing protein)
T265_12313	1512.82	0.456311	0.136605	3.34038	0.000836635	0.0729255	FALSE	Not significant	T265_12313(Protein yippee-like)
T265_05469	120.77	0.456073	0.360064	1.26664	0.205283	0.62401	FALSE	Not significant	T265_05469(MFS domain-containing protein)
T265_11772	55.1989	0.456053	0.372288	1.225	0.220575	0.639286	FALSE	Not significant	T265_11772()
T265_00235	1466.99	0.455927	0.14522	3.13956	0.00169203	0.0901338	FALSE	Not significant	T265_00235(Oxalate:formate antiporter)
T265_08600	302.396	0.455703	0.203388	2.24056	0.0250544	0.28941	FALSE	Not significant	T265_08600(U6 snRNA-associated Sm-like protein LSm3)
T265_15565	4.25507	0.454505	1.54948	0.293328	0.769271	0.936191	FALSE	Not significant	T265_15565(Secreted protein)
T265_05620	23.0082	0.454115	0.604893	0.750736	0.452812	0.805635	FALSE	Not significant	T265_05620(VIT domain-containing protein)
T265_09828	152.989	0.453782	0.340514	1.33264	0.182651	0.598824	FALSE	Not significant	T265_09828(Legumain)
T265_12720	1664.66	0.453513	0.132639	3.41914	0.000628189	0.0637068	FALSE	Not significant	T265_12720()
T265_05343	1682.28	0.453428	0.188638	2.40369	0.0162304	0.239415	FALSE	Not significant	T265_05343(F-spondin)
T265_10943	304.419	0.453201	0.366147	1.23776	0.215805	0.63466	FALSE	Not significant	T265_10943(Integrase_H2C2 domain-containing protein)
T265_15317	32.495	0.453058	0.543294	0.833909	0.404332	0.780646	FALSE	Not significant	T265_15317()
T265_10133	1299.25	0.452945	0.130478	3.47142	0.000517716	0.0580889	FALSE	Not significant	T265_10133(ATP synthase-coupling factor 6, mitochondrial)
T265_01873	19.7739	0.452561	0.536299	0.843859	0.398748	0.777662	FALSE	Not significant	T265_01873(FCP1 homology domain-containing protein)
T265_03126	181.407	0.452214	0.348581	1.2973	0.194527	0.616102	FALSE	Not significant	T265_03126()
T265_07350	1560.52	0.452144	0.136098	3.32219	0.000893148	0.0744512	FALSE	Not significant	T265_07350(Sorcin)
T265_15234	304.772	0.451741	0.195754	2.3077	0.0210157	0.269323	FALSE	Not significant	T265_15234(RF_PROK_I domain-containing protein)
T265_01421	7193.9	0.451525	0.102204	4.41787	9.9679e-06	0.00584064	FALSE	Not significant	T265_01421(ATPase protein 9)
T265_11470	1772.73	0.450872	0.215072	2.09638	0.0360486	0.326924	FALSE	Not significant	T265_11470(Collagen IV NC1 domain-containing protein)
T265_09155	424.358	0.450864	0.167536	2.69114	0.00712073	0.166524	FALSE	Not significant	T265_09155(Vacuolar protein sorting-associated protein 29)
T265_02140	212.181	0.450863	0.200832	2.24497	0.0247698	0.2874	FALSE	Not significant	T265_02140(receptor protein-tyrosine kinase)
T265_06317	337.145	0.450762	0.202679	2.22402	0.0261472	0.293377	FALSE	Not significant	T265_06317(SHSP domain-containing protein)
T265_07980	1.94961	0.449654	2.49865	0.179959	0.857185		FALSE	Not significant	T265_07980(Zinc finger, C2H2 type)
T265_12088	40.0508	0.449536	0.434222	1.03527	0.300544	0.711059	FALSE	Not significant	T265_12088(Acyl_transf_3 domain-containing protein)
T265_13042	0.759814	0.449085	3.88634	0.115555	0.908005		FALSE	Not significant	T265_13042(Capsid protein)
T265_06331	209.788	0.449083	0.1848	2.43011	0.0150943	0.231674	FALSE	Not significant	T265_06331(Secreted protein)
T265_15414	7.07851	0.448713	1.12231	0.399813	0.689294	0.906821	FALSE	Not significant	T265_15414(CUB domain protein)
T265_00678	1608.45	0.448475	0.135617	3.30692	0.000943265	0.0748016	FALSE	Not significant	T265_00678(2-oxoisovalerate dehydrogenase subunit alpha)
T265_01287	1.74144	0.448092	2.05296	0.218266	0.827222		FALSE	Not significant	T265_01287()
T265_13134	2859.45	0.447054	0.152484	2.93181	0.00336991	0.121305	FALSE	Not significant	T265_13134(Golgi-associated plant pathogenesis-related protein 1)
T265_00840	1279.51	0.446742	0.135888	3.28757	0.00101057	0.076661	FALSE	Not significant	T265_00840(NADH dehydrogenase [ubiquinone] 1 beta subcomplex subunit 5, mitochondrial)
T265_01195	6030.59	0.445412	0.117841	3.77976	0.000156981	0.0306607	FALSE	Not significant	T265_01195(glutathione transferase)
T265_08593	41.5735	0.445255	0.446459	0.997304	0.318617	0.724709	FALSE	Not significant	T265_08593(G_PROTEIN_RECEP_F1_2 domain-containing protein)
T265_07968	48.909	0.445169	0.370734	1.20078	0.229838	0.653573	FALSE	Not significant	T265_07968()
T265_06759	209.556	0.445092	0.222213	2.003	0.0451777	0.359818	FALSE	Not significant	T265_06759(ABC transporter domain-containing protein)
T265_01600	954.908	0.44457	0.160615	2.76793	0.00564142	0.153351	FALSE	Not significant	T265_01600(DNA-directed RNA polymerase III subunit RPC5)
T265_03689	25.9629	0.444366	0.498167	0.892001	0.372393	0.76335	FALSE	Not significant	T265_03689(Fibronectin type-III domain-containing protein)
T265_05082	8255.68	0.444042	0.138887	3.19713	0.00138801	0.0836532	FALSE	Not significant	T265_05082(Multifunctional fusion protein L-glutamate gamma-semialdehyde dehydrogenase Delta-1-pyrroline-5-carboxylate dehydrogenase [Source:UniProtKB/TrEMBL;Acc:A0A074ZQ56])
T265_10714	153.031	0.443796	0.328295	1.35182	0.176432	0.58999	FALSE	Not significant	T265_10714(XRN2-binding (XTBD) domain-containing protein)
T265_13551	39.3154	0.443614	0.472973	0.937927	0.348282	0.749606	FALSE	Not significant	T265_13551(COesterase domain-containing protein)
T265_06245	874.104	0.443002	0.162143	2.73217	0.00629192	0.158707	FALSE	Not significant	T265_06245(RPB6 homolog)
T265_15142	96.3013	0.443	0.318491	1.39094	0.164245	0.573487	FALSE	Not significant	T265_15142(SET domain-containing protein)
T265_15320	46256.1	0.441063	0.312656	1.4107	0.158334	0.56801	FALSE	Not significant	T265_15320(Actin)
T265_06708	1.44294	0.440996	2.0484	0.215288	0.829543		FALSE	Not significant	T265_06708()
T265_07214	322.368	0.439337	0.156155	2.81347	0.00490096	0.146848	FALSE	Not significant	T265_07214(RNase_PH_C domain-containing protein)
T265_09309	72.0412	0.439216	0.37396	1.1745	0.240195	0.664442	FALSE	Not significant	T265_09309(EF hand)
T265_10113	98.4687	0.438652	0.491732	0.892054	0.372364	0.76335	FALSE	Not significant	T265_10113(Legumain)
T265_08644	249.135	0.437883	0.267615	1.63624	0.101788	0.482152	FALSE	Not significant	T265_08644(PDZ/DHR/GLGF domain protein)
T265_05827	1477.17	0.437597	0.197404	2.21676	0.0266397	0.297096	FALSE	Not significant	T265_05827(Troponin I)
T265_05220	2.41084	0.437127	1.57487	0.277564	0.781347		FALSE	Not significant	T265_05220()
T265_00099	759.629	0.436995	0.16625	2.62855	0.00857508	0.176196	FALSE	Not significant	T265_00099(Sm protein F)
T265_03255	30.9125	0.436307	0.501417	0.870148	0.384219	0.771438	FALSE	Not significant	T265_03255(DUF4817 domain-containing protein)
T265_07608	270.702	0.436207	0.229912	1.89728	0.0577911	0.394513	FALSE	Not significant	T265_07608(G_PROTEIN_RECEP_F1_2 domain-containing protein)
T265_15767	136.058	0.435986	0.280192	1.55602	0.119703	0.515097	FALSE	Not significant	T265_15767(Vesicle transport protein)
T265_06747	17891.5	0.435565	0.152471	2.85671	0.00428051	0.135984	FALSE	Not significant	T265_06747(Severin)
T265_11080	229.703	0.435466	0.212229	2.05187	0.0401821	0.338177	FALSE	Not significant	T265_11080(Reverse transcriptase domain-containing protein)
T265_13287	272.093	0.435023	0.227146	1.91517	0.0554713	0.388985	FALSE	Not significant	T265_13287(28S ribosomal protein S24, mitochondrial)
T265_09275	4.84643	0.43458	1.19605	0.363347	0.716345	0.916238	FALSE	Not significant	T265_09275(Secreted protein)
T265_04080	3520.71	0.434533	0.18013	2.41233	0.0158507	0.237131	FALSE	Not significant	T265_04080(Glycine amidinotransferase)
T265_12538	1.64401	0.434467	1.91311	0.227101	0.820345		FALSE	Not significant	T265_12538(Ion_trans domain-containing protein)
T265_08714	9973.05	0.433963	0.175253	2.47621	0.0132786	0.220898	FALSE	Not significant	T265_08714(Myosin regulatory light chain)
T265_07220	181.227	0.433301	0.216657	1.99995	0.045506	0.360619	FALSE	Not significant	T265_07220(Secreted protein)
T265_06411	2.69233	0.433229	1.37705	0.314606	0.753061		FALSE	Not significant	T265_06411(Homeobox domain-containing protein)
T265_14370	5.99806	0.433094	1.21015	0.357884	0.72043	0.917346	FALSE	Not significant	T265_14370(Cadherin domain-containing protein)
T265_09685	565.243	0.43267	0.137903	3.1375	0.00170393	0.0901338	FALSE	Not significant	T265_09685(Vacuolar protein sorting-associated protein 28 homolog)
T265_07479	184.189	0.432667	0.260671	1.65982	0.0969507	0.476708	FALSE	Not significant	T265_07479(Small protein)
T265_06103	287.205	0.432004	0.241695	1.78739	0.0738738	0.430275	FALSE	Not significant	T265_06103(PIG-P domain-containing protein)
T265_15328	31.5651	0.431537	0.484134	0.891359	0.372737	0.76335	FALSE	Not significant	T265_15328(Cyclic nucleotide-binding domain-containing protein)
T265_04997	689.587	0.43153	0.137904	3.12921	0.00175279	0.0901338	FALSE	Not significant	T265_04997(Dehydrogenase/reductase SDR family member 12)
T265_08461	75.6725	0.431518	0.301912	1.42928	0.152923	0.562191	FALSE	Not significant	T265_08461(NTR domain-containing protein)
T265_09779	6.57684	0.431236	0.994502	0.433619	0.664565	0.897116	FALSE	Not significant	T265_09779()
T265_01435	36.9174	0.430976	0.43817	0.983583	0.325321	0.730344	FALSE	Not significant	T265_01435(Integrase)
T265_00349	1161.62	0.430656	0.141503	3.04344	0.00233889	0.101013	FALSE	Not significant	T265_00349(Stromal cell-derived factor 2)
T265_11461	181.239	0.430448	0.239162	1.79982	0.0718893	0.426378	FALSE	Not significant	T265_11461(YL1_C domain-containing protein)
T265_05574	409.599	0.430434	0.177341	2.42715	0.0152179	0.232541	FALSE	Not significant	T265_05574()
T265_05976	1142.09	0.430241	0.129574	3.32042	0.000898821	0.0744512	FALSE	Not significant	T265_05976(Transposase)
T265_08621	82.4046	0.429559	0.374898	1.1458	0.251876	0.672609	FALSE	Not significant	T265_08621(G_PROTEIN_RECEP_F1_2 domain-containing protein)
T265_07758	3301.6	0.429222	0.127203	3.37431	0.000740016	0.0676676	FALSE	Not significant	T265_07758(Thioredoxin)
T265_07563	3238.2	0.428785	0.142593	3.00707	0.00263782	0.105213	FALSE	Not significant	T265_07563(40S ribosomal protein S26)
T265_00195	236.603	0.42757	0.198615	2.15276	0.0313378	0.314781	FALSE	Not significant	T265_00195(Protein alan shepard)
T265_07107	110.034	0.427524	0.280176	1.52591	0.127032	0.525907	FALSE	Not significant	T265_07107(Outer membrane protein)
T265_02786	43.1512	0.426923	0.466963	0.914254	0.360583	0.757865	FALSE	Not significant	T265_02786(39S ribosomal protein L4, mitochondrial)
T265_09944	218.784	0.426846	0.225888	1.88964	0.0588068	0.397587	FALSE	Not significant	T265_09944(G_PROTEIN_RECEP_F1_2 domain-containing protein)
T265_09423	3.52672	0.426622	1.7129	0.249064	0.803311	0.945176	FALSE	Not significant	T265_09423()
T265_06829	42.8928	0.425798	0.414674	1.02683	0.304502	0.713603	FALSE	Not significant	T265_06829()
T265_07336	157.075	0.425544	0.236212	1.80153	0.0716188	0.425887	FALSE	Not significant	T265_07336()
T265_09502	49.0198	0.425512	0.443045	0.960426	0.336841	0.739694	FALSE	Not significant	T265_09502(AAA domain-containing protein)
T265_06452	241.654	0.425462	0.204242	2.08312	0.0372401	0.330621	FALSE	Not significant	T265_06452(RAD9-HUS1-RAD1 interacting nuclear orphan 1)
T265_13903	176.14	0.425257	0.230355	1.84609	0.0648789	0.409257	FALSE	Not significant	T265_13903(Mediator of RNA polymerase II transcription subunit 28)
T265_00140	5193.82	0.424755	0.146649	2.8964	0.00377467	0.127213	FALSE	Not significant	T265_00140(FABP domain-containing protein)
T265_07495	1405.49	0.424631	0.142558	2.97865	0.00289525	0.112451	FALSE	Not significant	T265_07495(ATP synthase subunit)
T265_13376	96.5438	0.424475	0.32151	1.32025	0.18675	0.605073	FALSE	Not significant	T265_13376(Reverse transcriptase domain-containing protein)
T265_00953	58.8069	0.42443	0.445574	0.952546	0.34082	0.744076	FALSE	Not significant	T265_00953(Helix-loop-helix DNA-binding domain protein)
T265_09822	1.7916	0.424421	1.73101	0.245188	0.806311		FALSE	Not significant	T265_09822()
T265_03046	2582.75	0.423738	0.163183	2.5967	0.00941234	0.185209	FALSE	Not significant	T265_03046(Thioredoxin)
T265_15372	165.943	0.423633	0.274079	1.54566	0.122187	0.519428	FALSE	Not significant	T265_15372(BAR domain-containing protein)
T265_09500	1264.65	0.423435	0.214646	1.97272	0.0485279	0.369815	FALSE	Not significant	T265_09500(Actin)
T265_07585	199.151	0.423249	0.24111	1.75542	0.0791879	0.441638	FALSE	Not significant	T265_07585(Mitotic-spindle organizing protein associated with a ring of gamma-tubulin 1)
T265_05036	222.285	0.422509	0.226024	1.86931	0.0615799	0.404336	FALSE	Not significant	T265_05036(SOCS box domain-containing protein)
T265_12290	436.804	0.422444	0.204442	2.06632	0.0387981	0.334958	FALSE	Not significant	T265_12290(Protein transport protein SEC61 subunit alpha)
T265_05529	1.32929	0.422432	2.23481	0.189024	0.850074		FALSE	Not significant	T265_05529(CUB domain-containing protein)
T265_10023	464.529	0.422359	0.174463	2.4209	0.0154819	0.233937	FALSE	Not significant	T265_10023(ABC transmembrane type-1 domain-containing protein)
T265_11821	216.428	0.422249	0.173923	2.4278	0.0151909	0.232538	FALSE	Not significant	T265_11821(Secreted protein)
T265_10204	4703.81	0.422176	0.109819	3.8443	0.000120895	0.0252637	FALSE	Not significant	T265_10204(Tetraspanin)
T265_09049	683.223	0.422055	0.136708	3.08728	0.00201999	0.0951109	FALSE	Not significant	T265_09049(Glycine cleavage system H protein)
T265_04426	6.70911	0.421972	0.967439	0.436174	0.66271	0.896563	FALSE	Not significant	T265_04426(ZNF814)
T265_01879	43.8539	0.421353	0.568125	0.741655	0.458297	0.807831	FALSE	Not significant	T265_01879(Pentapeptide repeat-containing protein)
T265_12677	701.006	0.421257	0.198847	2.1185	0.0341326	0.323785	FALSE	Not significant	T265_12677(PX domain-containing protein)
T265_02185	6.57174	0.421043	1.00515	0.418887	0.675299	0.902136	FALSE	Not significant	T265_02185()
T265_15370	531.363	0.420856	0.170573	2.46731	0.0136131	0.223641	FALSE	Not significant	T265_15370(PHB domain-containing protein)
T265_03713	4949.55	0.420685	0.17789	2.36487	0.0180366	0.249649	FALSE	Not significant	T265_03713(Titin)
T265_14025	172.023	0.420441	0.299481	1.4039	0.160349	0.569853	FALSE	Not significant	T265_14025(DASH complex subunit SPC19)
T265_16129	1.11596	0.419866	2.71371	0.15472	0.877042		FALSE	Not significant	T265_16129(Alpha-1,4 glucan phosphorylase)
T265_14385	229.577	0.419556	0.196384	2.13641	0.0326458	0.319698	FALSE	Not significant	T265_14385(ANK_REP_REGION domain-containing protein)
T265_16380	24860.8	0.419491	0.566523	0.740466	0.459017	0.807891	FALSE	Not significant	T265_16380(Granulin)
T265_01276	149.611	0.419345	0.279108	1.50245	0.132982	0.534967	FALSE	Not significant	T265_01276(Delta-like protein)
T265_00172	236.674	0.419047	0.390492	1.07312	0.283215	0.698159	FALSE	Not significant	T265_00172(60S ribosomal protein L39)
T265_06559	3.63546	0.418948	1.45202	0.288527	0.772943	0.936222	FALSE	Not significant	T265_06559()
T265_15266	368.911	0.418818	0.181675	2.30531	0.0211492	0.269969	FALSE	Not significant	T265_15266(Histone-lysine N-methyltransferase SETMAR)
T265_11783	61.1969	0.418416	0.389422	1.07445	0.282619	0.698043	FALSE	Not significant	T265_11783()
T265_06262	13.3854	0.417483	0.682545	0.611656	0.540765	0.845757	FALSE	Not significant	T265_06262(Cadherin domain protein)
T265_00082	17.918	0.417022	0.656501	0.63522	0.525285	0.837459	FALSE	Not significant	T265_00082(PUM-HD domain-containing protein)
T265_04047	1996.55	0.416896	0.16148	2.58171	0.0098311	0.189826	FALSE	Not significant	T265_04047(Tubulin alpha chain)
T265_13165	1.81053	0.416334	1.82389	0.228266	0.819439		FALSE	Not significant	T265_13165(Homeobox domain-containing protein)
T265_01955	462.519	0.415918	0.196642	2.11511	0.0344208	0.324197	FALSE	Not significant	T265_01955(Tetratricopeptide repeat protein)
T265_06214	2938.43	0.415848	0.188657	2.20426	0.0275063	0.301256	FALSE	Not significant	T265_06214(Procollagen-lysine 5-dioxygenase)
T265_13076	3079.19	0.415797	0.155051	2.68168	0.00732541	0.168325	FALSE	Not significant	T265_13076(Chaperonin GroS)
T265_12501	1817.61	0.415665	0.124697	3.33339	0.000857953	0.0741707	FALSE	Not significant	T265_12501(ADK_lid domain-containing protein)
T265_03626	377.751	0.415501	0.181152	2.29367	0.0218097	0.272369	FALSE	Not significant	T265_03626()
T265_10596	245.023	0.414957	0.192383	2.15693	0.0310113	0.313291	FALSE	Not significant	T265_10596(Transcription initiation factor TFIID subunit 8)
T265_10610	2804.35	0.414402	0.111192	3.72689	0.000193853	0.0335176	FALSE	Not significant	T265_10610(60S ribosomal protein L28)
T265_14272	694.485	0.413771	0.203157	2.03671	0.0416792	0.344507	FALSE	Not significant	T265_14272(Neuroendocrine protein 7B2)
T265_15316	352.059	0.413613	0.196857	2.10109	0.0356334	0.326924	FALSE	Not significant	T265_15316(TauD domain-containing protein)
T265_07368	8.58174	0.413562	1.04445	0.395963	0.692132	0.90769	FALSE	Not significant	T265_07368()
T265_06382	177.472	0.412723	0.213216	1.9357	0.0529045	0.382443	FALSE	Not significant	T265_06382(Glutaredoxin-like protein)
T265_08010	2.81311	0.412692	2.59767	0.15887	0.873771		FALSE	Not significant	T265_08010(CDC73_N domain-containing protein)
T265_09569	602.13	0.412503	0.173208	2.38154	0.0172402	0.246876	FALSE	Not significant	T265_09569(Sod_Cu domain-containing protein)
T265_05144	62.167	0.41237	0.371015	1.11146	0.266369	0.685712	FALSE	Not significant	T265_05144()
T265_09556	1302.89	0.412312	0.154464	2.66931	0.00760082	0.170611	FALSE	Not significant	T265_09556(Transmembrane protein 65)
T265_05688	1.40771	0.41228	2.38605	0.172788	0.862818		FALSE	Not significant	T265_05688(Peptidase_M13 domain-containing protein)
T265_02496	1797.55	0.411946	0.171106	2.40755	0.0160601	0.238236	FALSE	Not significant	T265_02496(Proteasome maturation factor UMP1)
T265_11298	282.257	0.411838	0.533184	0.772413	0.43987	0.797406	FALSE	Not significant	T265_11298(40S ribosomal protein S28)
T265_06850	6939.01	0.41175	0.112505	3.65982	0.000252388	0.0391461	FALSE	Not significant	T265_06850(VIT domain-containing protein)
T265_06605	2012.73	0.411581	0.127373	3.2313	0.00123228	0.0802275	FALSE	Not significant	T265_06605(NADH dehydrogenase [ubiquinone] 1 alpha subcomplex subunit 13)
T265_09182	385.778	0.411505	0.163326	2.51953	0.0117512	0.209005	FALSE	Not significant	T265_09182(V-SNARE coiled-coil homology domain-containing protein)
T265_01080	2029.29	0.411306	0.236932	1.73597	0.0825699	0.449131	FALSE	Not significant	T265_01080(SERPIN domain-containing protein)
T265_12921	673.205	0.411297	0.20915	1.96651	0.0492392	0.373347	FALSE	Not significant	T265_12921(Molybdopterin synthase catalytic subunit)
T265_08863	321.631	0.410865	0.222036	1.85044	0.0642501	0.407975	FALSE	Not significant	T265_08863(Fork-head domain-containing protein)
T265_05595	32.202	0.410602	0.427528	0.960409	0.336849	0.739694	FALSE	Not significant	T265_05595(SOCS box domain-containing protein)
T265_11816	156.382	0.410257	0.415745	0.9868	0.323741	0.728503	FALSE	Not significant	T265_11816(Peptidase C13 family protein)
T265_10178	353.941	0.410223	0.154724	2.65132	0.00801779	0.173286	FALSE	Not significant	T265_10178(Optic atrophy 3 protein)
T265_14136	5633.45	0.408826	0.158965	2.5718	0.0101172	0.192767	FALSE	Not significant	T265_14136(Troponin T)
T265_07192	3683.28	0.408794	0.156384	2.61404	0.00894793	0.17976	FALSE	Not significant	T265_07192(60S ribosomal protein L31)
T265_01525	19.7207	0.408209	0.722807	0.564756	0.57224	0.861956	FALSE	Not significant	T265_01525(Dynein light chain)
T265_15744	3.80852	0.408001	1.35455	0.301208	0.763256	0.934641	FALSE	Not significant	T265_15744(60S ribosomal protein L35)
T265_15402	104.27	0.407802	0.295132	1.38176	0.167045	0.578025	FALSE	Not significant	T265_15402(Ovule protein)
T265_06769	460.54	0.407676	0.165221	2.46745	0.0136079	0.223641	FALSE	Not significant	T265_06769(Oligosaccharyltransferase complex subunit)
T265_01378	563.561	0.407271	0.131407	3.0993	0.00193978	0.0934193	FALSE	Not significant	T265_01378(WD domain, G-beta repeat protein)
T265_03152	952.15	0.406906	0.162261	2.50773	0.0121511	0.211453	FALSE	Not significant	T265_03152(NADH dehydrogenase [ubiquinone] 1 beta subcomplex subunit 11, mitochondrial)
T265_04146	249.139	0.406678	0.268457	1.51487	0.129805	0.530641	FALSE	Not significant	T265_04146()
T265_14043	690.133	0.406218	0.143455	2.83168	0.00463038	0.140739	FALSE	Not significant	T265_14043(NADH dehydrogenase [ubiquinone] 1 beta subcomplex subunit 4)
T265_14039	1185.48	0.405791	0.127458	3.18371	0.001454	0.0866402	FALSE	Not significant	T265_14039(tRNA-binding domain-containing protein)
T265_06035	1090.75	0.405379	0.1471	2.7558	0.00585481	0.154874	FALSE	Not significant	T265_06035(Enoyl-CoA hydratase/isomerase family protein)
T265_12350	6.41199	0.405175	1.08264	0.374247	0.70822	0.913489	FALSE	Not significant	T265_12350()
T265_02239	46.7647	0.40516	0.464009	0.873172	0.382569	0.770324	FALSE	Not significant	T265_02239(C2H2-type domain-containing protein)
T265_06734	6.17798	0.405055	1.48052	0.273589	0.7844	0.939357	FALSE	Not significant	T265_06734(Protein mab-21)
T265_08643	701.845	0.404903	0.252079	1.60626	0.108218	0.495173	FALSE	Not significant	T265_08643(Otopetrin)
T265_07290	4.64221	0.404301	1.29468	0.312279	0.754829	0.931306	FALSE	Not significant	T265_07290(Ovule protein)
T265_11656	230.685	0.40408	0.215813	1.87237	0.061156	0.403656	FALSE	Not significant	T265_11656(Mitochondrial thiamine pyrophosphate carrier)
T265_12848	85.5264	0.403852	0.369896	1.0918	0.274922	0.692262	FALSE	Not significant	T265_12848(EF hand)
T265_10920	158.805	0.403069	0.292423	1.37837	0.168088	0.579922	FALSE	Not significant	T265_10920(BTB domain-containing protein)
T265_12835	8.78835	0.402295	0.808699	0.49746	0.618865	0.879407	FALSE	Not significant	T265_12835(Ig-like domain-containing protein)
T265_08031	710.429	0.402235	0.133457	3.01398	0.00257847	0.104131	FALSE	Not significant	T265_08031(Helicase C-terminal domain-containing protein)
T265_10222	218.439	0.402131	0.232606	1.72881	0.0838431	0.451862	FALSE	Not significant	T265_10222(Nudix hydrolase domain-containing protein)
T265_05269	341.706	0.401819	0.181408	2.215	0.0267603	0.297096	FALSE	Not significant	T265_05269(BZIP domain-containing protein)
T265_02916	215.242	0.400828	0.231956	1.72803	0.0839824	0.452201	FALSE	Not significant	T265_02916(SUEL-type lectin domain-containing protein)
T265_14506	9.97018	0.400794	0.92185	0.434772	0.663728	0.896935	FALSE	Not significant	T265_14506(HMG box domain-containing protein)
T265_01209	639.52	0.399693	0.175936	2.27181	0.0230979	0.27652	FALSE	Not significant	T265_01209(Amidase domain-containing protein)
T265_13004	5.65114	0.399671	1.04816	0.381307	0.702976	0.911525	FALSE	Not significant	T265_13004(Protein kinase domain-containing protein)
T265_07800	266.72	0.399656	0.238237	1.67756	0.0934332	0.471172	FALSE	Not significant	T265_07800(Innexin)
T265_06738	454.705	0.399525	0.170764	2.33963	0.0193027	0.25845	FALSE	Not significant	T265_06738(C-type lectin domain-containing protein)
T265_01534	184.566	0.399316	0.209244	1.90838	0.0563427	0.39101	FALSE	Not significant	T265_01534(Dynein light chain)
T265_00120	28.4538	0.399273	0.627385	0.636408	0.524511	0.836916	FALSE	Not significant	T265_00120(ATP P2X receptor)
T265_02221	12.13	0.398715	1.06726	0.373586	0.708712	0.913565	FALSE	Not significant	T265_02221(Early growth response protein)
T265_16221	124.088	0.398456	0.299323	1.33119	0.183126	0.599492	FALSE	Not significant	T265_16221(Spectrin alpha chain-like protein)
T265_03785	199.411	0.398398	0.285068	1.39755	0.162248	0.570826	FALSE	Not significant	T265_03785(Hepatocyte nuclear factor 4-alpha)
T265_01843	711.07	0.397155	0.159458	2.49065	0.0127509	0.21656	FALSE	Not significant	T265_01843(HMG box domain-containing protein)
T265_06902	1665.68	0.396727	0.113291	3.50184	0.000462058	0.0566665	FALSE	Not significant	T265_06902(Mitochondrial pyruvate carrier)
T265_12403	3.79338	0.396203	1.33673	0.296398	0.766926	0.936191	FALSE	Not significant	T265_12403(Transposase)
T265_06206	300.494	0.396088	0.286587	1.38209	0.166945	0.577893	FALSE	Not significant	T265_06206(Dynein light chain)
T265_15588	355.077	0.396073	0.223273	1.77394	0.0760732	0.433908	FALSE	Not significant	T265_15588(Cholinergic receptor, nicotinic, beta 1 (muscle) like)
T265_07828	15.0204	0.395672	0.730821	0.541407	0.588227	0.866253	FALSE	Not significant	T265_07828(CH_2 domain-containing protein)
T265_12652	90.0957	0.395158	0.276262	1.43037	0.152611	0.562191	FALSE	Not significant	T265_12652(Dpy-30 motif protein)
T265_08094	144.155	0.395035	0.265959	1.48532	0.137458	0.541783	FALSE	Not significant	T265_08094(zf-3CxxC domain-containing protein)
T265_09564	415.501	0.394604	0.15414	2.56004	0.010466	0.195476	FALSE	Not significant	T265_09564(Single-strand binding family protein)
T265_05148	165.533	0.394597	0.270905	1.45659	0.14523	0.551858	FALSE	Not significant	T265_05148()
T265_01692	1354.01	0.393877	0.143281	2.74899	0.00597796	0.155294	FALSE	Not significant	T265_01692(2,4-dienoyl-CoA reductase, mitochondrial)
T265_13576	162.598	0.393842	0.266524	1.4777	0.139488	0.543471	FALSE	Not significant	T265_13576(Protein N-terminal glutamine amidohydrolase)
T265_09799	1.45443	0.393803	2.01054	0.195869	0.844713		FALSE	Not significant	T265_09799()
T265_09538	388.842	0.393797	0.187953	2.09519	0.036154	0.32731	FALSE	Not significant	T265_09538()
T265_12045	3283.07	0.393775	0.114128	3.4503	0.000559964	0.0603334	FALSE	Not significant	T265_12045(Rieske domain-containing protein)
T265_12749	322.509	0.393553	0.187392	2.10016	0.0357146	0.326924	FALSE	Not significant	T265_12749(Lin-52-like family protein)
T265_14106	1081.96	0.393455	0.114775	3.42804	0.000607961	0.062254	FALSE	Not significant	T265_14106(Ras family protein)
T265_15349	1281.66	0.393291	0.950934	0.413584	0.679179	0.902812	FALSE	Not significant	T265_15349(Acidic leucine-rich nuclear phosphoprotein 32-related protein-like)
T265_02089	3.37306	0.393123	1.50684	0.260893	0.794175	0.942837	FALSE	Not significant	T265_02089(Ovule protein)
T265_00924	6.53895	0.393061	1.23591	0.318035	0.750458	0.929546	FALSE	Not significant	T265_00924(Ovule protein)
T265_11186	44.9685	0.392855	0.649914	0.604473	0.545529	0.847648	FALSE	Not significant	T265_11186(TGF_BETA_2 domain-containing protein)
T265_14159	236.622	0.392574	0.31172	1.25938	0.207893	0.625756	FALSE	Not significant	T265_14159(LIM zinc-binding domain-containing protein)
T265_09166	6217.4	0.392207	0.161786	2.42423	0.0153408	0.233476	FALSE	Not significant	T265_09166(Purple acid phosphatase)
T265_15248	276.434	0.391148	0.227895	1.71635	0.0860978	0.457233	FALSE	Not significant	T265_15248(Ig-like domain-containing protein)
T265_01465	456.859	0.391068	0.158957	2.46021	0.0138856	0.2245	FALSE	Not significant	T265_01465()
T265_03449	84.3045	0.390929	0.355798	1.09874	0.271882	0.689122	FALSE	Not significant	T265_03449()
T265_08312	40.8605	0.390887	0.495643	0.788647	0.430318	0.79221	FALSE	Not significant	T265_08312(Acyltransferase)
T265_01240	798.267	0.390509	0.19911	1.96127	0.0498474	0.375582	FALSE	Not significant	T265_01240(Thioredoxin domain-containing protein)
T265_08708	419.689	0.390343	0.159299	2.45038	0.0142704	0.226169	FALSE	Not significant	T265_08708(Transmembrane protein)
T265_14394	18.4961	0.390248	0.728563	0.53564	0.592207	0.867983	FALSE	Not significant	T265_14394(Innexin)
T265_06043	220.27	0.390207	0.276228	1.41263	0.157766	0.567709	FALSE	Not significant	T265_06043(APH domain-containing protein)
T265_00626	566.93	0.389605	0.153987	2.53012	0.0114025	0.206282	FALSE	Not significant	T265_00626(zf-rbx1 domain-containing protein)
T265_13047	199.192	0.388514	0.214159	1.81413	0.0696571	0.422469	FALSE	Not significant	T265_13047(Leucine Rich repeat-containing domain protein)
T265_12000	11660.9	0.388113	0.177135	2.19105	0.0284479	0.306789	FALSE	Not significant	T265_12000(Propionyl-CoA carboxylase beta chain, mitochondrial)
T265_05297	1046.81	0.387992	0.169363	2.29089	0.0219696	0.272369	FALSE	Not significant	T265_05297(Kinesin motor domain-containing protein)
T265_07749	4504.64	0.387877	0.12332	3.14528	0.00165929	0.0901338	FALSE	Not significant	T265_07749(40S ribosomal protein S13)
T265_08043	1745.11	0.387748	0.175027	2.21536	0.0267354	0.297096	FALSE	Not significant	T265_08043(EF-hand domain-containing protein)
T265_04182	163.287	0.38737	0.284643	1.3609	0.173547	0.587226	FALSE	Not significant	T265_04182()
T265_15799	51.1749	0.386957	0.453458	0.853347	0.393467	0.775827	FALSE	Not significant	T265_15799(Ras-related C3 botulinum toxin substrate 1)
T265_07357	1581.99	0.386849	0.112157	3.44916	0.000562328	0.0603334	FALSE	Not significant	T265_07357(Sm domain-containing protein)
T265_00284	14950.1	0.386845	0.187623	2.06182	0.0392246	0.335262	FALSE	Not significant	T265_00284(Paramyosin)
T265_10492	91.5691	0.38596	0.493341	0.782339	0.434015	0.795928	FALSE	Not significant	T265_10492(Legumain)
T265_09938	22.2014	0.385836	0.560092	0.68888	0.490899	0.820264	FALSE	Not significant	T265_09938(SUI1 domain-containing protein)
T265_07989	116.09	0.385753	0.285033	1.35336	0.17594	0.589237	FALSE	Not significant	T265_07989(Gemin6 protein)
T265_04760	484.365	0.385654	0.213137	1.80942	0.0703862	0.423724	FALSE	Not significant	T265_04760(Reticulocalbin-1)
T265_08635	385.272	0.385281	0.153562	2.50896	0.0121088	0.211453	FALSE	Not significant	T265_08635(Peptidyl-prolyl cis-trans isomerase)
T265_09160	35.1371	0.385155	0.450742	0.854491	0.392833	0.77481	FALSE	Not significant	T265_09160(Copine domain-containing protein)
T265_02815	1843.16	0.384933	0.135312	2.84478	0.00444428	0.137864	FALSE	Not significant	T265_02815(Deltameth_res domain-containing protein)
T265_09671	4703.85	0.384908	0.107792	3.57084	0.000355842	0.0493824	FALSE	Not significant	T265_09671(Glutamine synthetase)
T265_00397	604.453	0.384857	0.229428	1.67746	0.0934524	0.471172	FALSE	Not significant	T265_00397(Zinc finger, C2H2 type)
T265_10861	33.3528	0.384569	0.412377	0.932567	0.351044	0.751714	FALSE	Not significant	T265_10861(LisH domain-containing protein)
T265_13564	26.8912	0.384373	0.529537	0.725866	0.467921	0.813195	FALSE	Not significant	T265_13564(Protein-tyrosine-phosphatase)
T265_08046	4431.67	0.384317	0.103458	3.71471	0.000203433	0.0346067	FALSE	Not significant	T265_08046(40S ribosomal protein S23)
T265_09658	4013.29	0.38425	0.136247	2.82024	0.00479875	0.144195	FALSE	Not significant	T265_09658(ADP/ATP translocase)
T265_01705	214.961	0.383996	0.235674	1.62935	0.103238	0.485012	FALSE	Not significant	T265_01705(28S ribosomal protein S33, mitochondrial)
T265_13012	461.136	0.3836	0.18095	2.11992	0.0340124	0.323763	FALSE	Not significant	T265_13012(Chitobiosyldiphosphodolichol beta-mannosyltransferase)
T265_14302	1084.15	0.383587	0.246602	1.55549	0.119829	0.515222	FALSE	Not significant	T265_14302(60S ribosomal protein L37a)
T265_10641	2247.22	0.382849	0.183282	2.08885	0.0367208	0.329223	FALSE	Not significant	T265_10641(Tetraspanin)
T265_15032	71.6557	0.382797	0.438555	0.872861	0.382739	0.770519	FALSE	Not significant	T265_15032(E3 ubiquitin-protein ligase MIB1)
T265_09694	106.083	0.382785	0.270021	1.41761	0.156304	0.566413	FALSE	Not significant	T265_09694()
T265_08550	369.869	0.382447	0.173703	2.20173	0.0276844	0.30233	FALSE	Not significant	T265_08550()
T265_06427	77.6134	0.38244	0.464274	0.823738	0.410088	0.782184	FALSE	Not significant	T265_06427(X8 domain-containing protein)
T265_07466	331.103	0.382294	0.340807	1.12173	0.261977	0.682533	FALSE	Not significant	T265_07466(Actin)
T265_00810	2066.84	0.382158	0.0979919	3.89989	9.62363e-05	0.0230295	FALSE	Not significant	T265_00810(PCI domain-containing protein)
T265_15323	14.8465	0.382001	0.782754	0.488022	0.625534	0.882345	FALSE	Not significant	T265_15323(Sperm-associated antigen 8)
T265_04751	78.0002	0.381829	0.285613	1.33688	0.181263	0.596541	FALSE	Not significant	T265_04751()
T265_02337	6791.11	0.380522	0.110663	3.43856	0.000584825	0.060472	FALSE	Not significant	T265_02337(Plectin/S10 domain protein)
T265_01432	228.896	0.380243	0.184309	2.06307	0.0391058	0.335262	FALSE	Not significant	T265_01432(WD_REPEATS_REGION domain-containing protein)
T265_04983	16.4623	0.380099	0.846487	0.449031	0.653409	0.893956	FALSE	Not significant	T265_04983(Homeobox domain-containing protein)
T265_13505	1086.71	0.380013	0.139785	2.71856	0.00655671	0.161574	FALSE	Not significant	T265_13505(Glutaredoxin domain-containing protein)
T265_11442	174.19	0.379857	0.231523	1.64069	0.100862	0.480751	FALSE	Not significant	T265_11442(Zinc finger, C2H2 type)
T265_01976	776.068	0.379826	0.150047	2.53138	0.0113615	0.205892	FALSE	Not significant	T265_01976(28S ribosomal protein S18c, mitochondrial)
T265_00302	2297.28	0.379583	0.140505	2.70156	0.00690146	0.164682	FALSE	Not significant	T265_00302(Enoyl-CoA hydratase/isomerase family protein)
T265_11482	24.0926	0.379452	0.684717	0.554173	0.57946	0.864577	FALSE	Not significant	T265_11482(Sodium/potassium-transporting ATPase subunit beta)
T265_00256	152.79	0.378673	0.304952	1.24175	0.214329	0.632139	FALSE	Not significant	T265_00256(BZIP domain-containing protein)
T265_08385	694.095	0.378606	0.143138	2.64504	0.00816815	0.173688	FALSE	Not significant	T265_08385(2Fe-2S ferredoxin-type domain-containing protein)
T265_03796	2054.27	0.378538	0.148932	2.54168	0.011032	0.201654	FALSE	Not significant	T265_03796()
T265_14810	5592.52	0.378508	0.153169	2.47118	0.0134666	0.222622	FALSE	Not significant	T265_14810(Lactamase_B domain-containing protein)
T265_15034	197.973	0.377932	0.270598	1.39666	0.162517	0.570826	FALSE	Not significant	T265_15034(XPG_I_2 domain-containing protein)
T265_02682	1497.92	0.377417	0.136637	2.76218	0.00574159	0.154022	FALSE	Not significant	T265_02682(HTH cro/C1-type domain-containing protein)
T265_11934	39.1716	0.377292	0.486797	0.775048	0.438311	0.797406	FALSE	Not significant	T265_11934(Cubilin)
T265_14857	117.144	0.376695	0.291907	1.29046	0.19689	0.61688	FALSE	Not significant	T265_14857(Dynein light chain)
T265_13634	39.3547	0.376041	0.605837	0.620696	0.534799	0.843002	FALSE	Not significant	T265_13634(Estradiol 17-beta-dehydrogenase 12)
T265_13770	874.149	0.376025	0.190775	1.97104	0.0487198	0.37081	FALSE	Not significant	T265_13770(Arginine and glutamate rich 1)
T265_09164	3914.43	0.375932	0.1425	2.63812	0.00833683	0.175653	FALSE	Not significant	T265_09164(Microsomal glutathione S-transferase 3)
T265_10157	332.203	0.375201	0.167833	2.23556	0.0253805	0.290965	FALSE	Not significant	T265_10157(HSac2 domain-containing protein)
T265_11804	432.151	0.374104	0.327692	1.14163	0.253606	0.673919	FALSE	Not significant	T265_11804(Legumain)
T265_12481	6.84097	0.373216	1.1868	0.314472	0.753162	0.93108	FALSE	Not significant	T265_12481(TF_AP-2 domain-containing protein)
T265_09495	187.044	0.372731	0.268236	1.38957	0.164661	0.574298	FALSE	Not significant	T265_09495(polynucleotide adenylyltransferase)
T265_15218	6.86714	0.372596	0.839465	0.44385	0.657151	0.89521	FALSE	Not significant	T265_15218(CUB domain-containing protein)
T265_06838	19.4219	0.371678	0.690792	0.538046	0.590545	0.866993	FALSE	Not significant	T265_06838(Secreted protein)
T265_15274	19.6806	0.37164	0.728864	0.509889	0.610129	0.875611	FALSE	Not significant	T265_15274(LITAF domain-containing protein)
T265_10961	11.234	0.371182	0.782538	0.474331	0.635264	0.885801	FALSE	Not significant	T265_10961(Hydrocephalus-inducing protein homolog)
T265_13654	304.366	0.370749	0.201758	1.83759	0.0661222	0.411683	FALSE	Not significant	T265_13654()
T265_03448	12.1733	0.370481	0.788015	0.470145	0.638251	0.88761	FALSE	Not significant	T265_03448()
T265_02694	168.325	0.37034	0.233893	1.58338	0.113336	0.504919	FALSE	Not significant	T265_02694(Fibronectin type-III domain-containing protein)
T265_06414	246.494	0.37014	0.316871	1.16811	0.242763	0.664652	FALSE	Not significant	T265_06414(Transcription elongation factor 1 homolog)
T265_06971	102.389	0.369972	0.286962	1.28927	0.197305	0.61688	FALSE	Not significant	T265_06971(Bestrophin homolog)
T265_07249	698.807	0.369971	0.133288	2.77572	0.00550796	0.151473	FALSE	Not significant	T265_07249()
T265_09727	1983.87	0.369875	0.120431	3.07128	0.00213146	0.0979755	FALSE	Not significant	T265_09727(proteasome endopeptidase complex)
T265_04629	213.87	0.369313	0.221985	1.66368	0.0961757	0.474668	FALSE	Not significant	T265_04629(Transposase)
T265_13980	416.028	0.369144	0.169532	2.17744	0.0294479	0.3096	FALSE	Not significant	T265_13980(Carbonyl reductase 1)
T265_04276	3072.85	0.368966	0.129392	2.85154	0.00435076	0.136952	FALSE	Not significant	T265_04276(40S ribosomal protein S17)
T265_02794	1294.26	0.368746	0.235258	1.56741	0.117019	0.509947	FALSE	Not significant	T265_02794(CRAL-TRIO domain-containing protein)
T265_04285	107.518	0.368709	0.379079	0.972644	0.33073	0.733279	FALSE	Not significant	T265_04285(JmjC domain-containing protein)
T265_06409	297.787	0.368668	0.152621	2.41558	0.0157101	0.236032	FALSE	Not significant	T265_06409(WH2 domain-containing protein)
T265_09909	6945.13	0.368639	0.0963384	3.8265	0.000129976	0.0258651	FALSE	Not significant	T265_09909(eIF-5a domain-containing protein)
T265_03396	2.26315	0.368614	1.96066	0.188005	0.850872		FALSE	Not significant	T265_03396(YopX domain-containing protein)
T265_04776	4.43882	0.368475	1.21926	0.302212	0.76249	0.934137	FALSE	Not significant	T265_04776(Transcription factor BTF3)
T265_08833	1274.01	0.368067	0.155779	2.36275	0.0181398	0.249978	FALSE	Not significant	T265_08833(Saccharopine dehydrogenase)
T265_12658	2819.9	0.367835	0.120998	3.04002	0.00236563	0.101013	FALSE	Not significant	T265_12658(Translocon-associated protein subunit gamma)
T265_09482	288.988	0.367807	0.28763	1.27875	0.200986	0.620982	FALSE	Not significant	T265_09482(Peptidase C13 family protein)
T265_10756	754.812	0.367604	0.429781	0.855327	0.39237	0.77481	FALSE	Not significant	T265_10756(Legumain)
T265_14998	157.017	0.367445	0.224154	1.63925	0.101161	0.481471	FALSE	Not significant	T265_14998(SERPIN domain-containing protein)
T265_09148	413.325	0.367262	0.198684	1.84848	0.0645336	0.408956	FALSE	Not significant	T265_09148(SBF2 domain-containing protein)
T265_11551	4929.35	0.367086	0.202502	1.81276	0.0698696	0.422979	FALSE	Not significant	T265_11551(Laminin subunit beta-1)
T265_02322	633.657	0.36704	0.159623	2.29941	0.0214814	0.271032	FALSE	Not significant	T265_02322(Phosducin domain-containing protein)
T265_14611	314.805	0.367025	0.214432	1.71162	0.0869675	0.458447	FALSE	Not significant	T265_14611(G domain-containing protein)
T265_12543	1251.79	0.366198	0.139515	2.62481	0.00866984	0.177555	FALSE	Not significant	T265_12543()
T265_12729	344.651	0.366106	0.161007	2.27385	0.0229749	0.275646	FALSE	Not significant	T265_12729(N-alpha-acetyltransferase 40)
T265_05642	321.333	0.366104	0.187541	1.95212	0.0509238	0.377968	FALSE	Not significant	T265_05642(Cyanocobalamin reductase (cyanide-eliminating))
T265_13622	119.566	0.365717	0.303979	1.2031	0.228938	0.651975	FALSE	Not significant	T265_13622(Na_Ca_ex domain-containing protein)
T265_09278	1096.12	0.365582	0.130261	2.80654	0.0050076	0.147781	FALSE	Not significant	T265_09278(Small nuclear ribonucleoprotein Sm D2)
T265_09992	5623.22	0.365518	0.113985	3.20671	0.00134263	0.083624	FALSE	Not significant	T265_09992(Succinate dehydrogenase cytochrome b560 subunit, mitochondrial)
T265_14576	129.999	0.365225	0.241876	1.50997	0.131052	0.532831	FALSE	Not significant	T265_14576(G_PROTEIN_RECEP_F1_2 domain-containing protein)
T265_13180	8679.28	0.365187	0.117182	3.1164	0.00183074	0.0901338	FALSE	Not significant	T265_13180(Cys-rich domain protein)
T265_08340	510.781	0.365052	0.164594	2.2179	0.0265618	0.296938	FALSE	Not significant	T265_08340(Phosphatidylserine synthase)
T265_07752	774.259	0.36504	0.134087	2.72241	0.00648085	0.161211	FALSE	Not significant	T265_07752(Mitochondrial import receptor subunit TOM20 homolog)
T265_13175	652.031	0.364791	0.226955	1.60733	0.107983	0.494742	FALSE	Not significant	T265_13175(Ras family protein)
T265_11033	2244.95	0.364415	0.142179	2.56307	0.010375	0.195411	FALSE	Not significant	T265_11033(Putative isovaleryl-CoA dehydrogenase)
T265_00666	2745.82	0.364404	0.19053	1.91258	0.0558016	0.390169	FALSE	Not significant	T265_00666(Peroxidase)
T265_00783	161.874	0.364391	0.262453	1.38841	0.165013	0.575012	FALSE	Not significant	T265_00783(BHLH domain-containing protein)
T265_02719	29.8921	0.364171	0.55782	0.652848	0.513855	0.832962	FALSE	Not significant	T265_02719(Protein kinase domain-containing protein)
T265_10423	164.865	0.364011	0.320139	1.13704	0.255522	0.675302	FALSE	Not significant	T265_10423(Core-2/I-Branching enzyme)
T265_03164	58.9741	0.363878	0.317509	1.14604	0.25178	0.672609	FALSE	Not significant	T265_03164(G_PROTEIN_RECEP_F1_2 domain-containing protein)
T265_10720	437.008	0.36352	0.195263	1.86169	0.0626465	0.404336	FALSE	Not significant	T265_10720(Dolichyl-diphosphooligosaccharide--protein glycosyltransferase subunit KCP2)
T265_05548	537.244	0.363348	0.157743	2.30341	0.0212558	0.270429	FALSE	Not significant	T265_05548()
T265_02409	206.169	0.362933	0.20118	1.80402	0.0712278	0.425887	FALSE	Not significant	T265_02409(Head-to-tail stopper)
T265_00394	416.877	0.362084	0.152225	2.37861	0.0173781	0.24802	FALSE	Not significant	T265_00394(CST complex subunit CTC1)
T265_08836	461.88	0.36202	0.20691	1.74965	0.0801782	0.443635	FALSE	Not significant	T265_08836(t-SNARE coiled-coil homology domain-containing protein)
T265_03076	538.053	0.361967	0.147039	2.46171	0.0138277	0.2245	FALSE	Not significant	T265_03076(diphthine methyl ester synthase)
T265_10091	75.9841	0.361803	0.297939	1.21435	0.224613	0.645307	FALSE	Not significant	T265_10091()
T265_01717	3.9982	0.361797	2.02128	0.178994	0.857942	0.963989	FALSE	Not significant	T265_01717(Peptidase A1 domain-containing protein)
T265_02796	411.762	0.361448	0.247429	1.46081	0.144066	0.549338	FALSE	Not significant	T265_02796(TWiK family of potassium channels protein 7)
T265_14507	13.4654	0.361375	0.995981	0.362833	0.71673	0.916339	FALSE	Not significant	T265_14507(SCL-interrupting locus protein)
T265_15273	67.8846	0.361332	0.428308	0.843626	0.398878	0.777662	FALSE	Not significant	T265_15273(EF hand)
T265_01650	416.203	0.361326	0.172759	2.0915	0.036483	0.328596	FALSE	Not significant	T265_01650(Peptidase M12B domain-containing protein)
T265_12855	1161.69	0.361088	0.171055	2.11095	0.034777	0.324595	FALSE	Not significant	T265_12855(DUF775 domain-containing protein)
[truncated: 14,382 more rows]
