# Supplementary material for: Transcriptomics analysis of in vivo Opisthorchis viverrini: Stage-specific gene expression and novel genes with stable expression in mammalian stages for opisthorchiasis intervention
Source: PLoS Negl Trop Dis. 2025 Dec 18;19(12):e0013714. doi: 10.1371/journal.pntd.0013714 (PMC12742771; doi:10.1371/journal.pntd.0013714)
Supplement: S4 Table — (XLSX) [file pntd.0013714.s004.xlsx]

## Sheet: D14vsD42-upinD14
S4 Table. GO enrichment results of up-regulated genes in each condition
Type	GO.ID	Term	Annotated	Significant	Expected	topGO	Gene ID	ID.with.gene.name
BP	GO:0006508	proteolysis	442	37	23.39	0.00015	T265_00313,T265_00600,T265_00661,T265_03405,T265_03902,T265_05045,T265_05899,T265_06075,T265_07601,T265_08200,T265_09482,T265_10753,T265_10755,T265_10756,T265_10943,T265_10944,T265_11050,T265_11191,T265_11326,T265_11760,T265_11804,T265_11816,T265_11927,T265_11933,T265_11946,T265_12094,T265_12457,T265_13674,T265_14333,T265_14457,T265_14565,T265_14615,T265_15375,T265_15407,T265_15530,T265_15575,T26…	T265_00313(Metalloendopeptidase);T265_00600(Peptidase M12B domain-containing protein);T265_00661(Peptidase family M13);T265_03405(Trypsin);T265_03902(CYTOSOL_AP domain-containing protein);T265_05045(Peptidase C13 family protein);T265_05899(Legumain);T265_06075(ZnMc domain-containing protein);T265_07601(Peptidase A1 domain-containing protein);T265_08200(HintN domain-containing protein);T265_09482(…
BP	GO:0034220	ion transmembrane transport	250	31	13.23	0.00019	T265_00104,T265_00343,T265_00540,T265_01421,T265_01732,T265_02001,T265_02251,T265_02533,T265_03141,T265_03886,T265_04393,T265_04439,T265_04922,T265_05189,T265_06211,T265_06223,T265_06225,T265_06605,T265_07495,T265_08643,T265_09658,T265_10898,T265_11481,T265_11915,T265_12110,T265_12627,T265_12782,T265_12840,T265_13973,T265_14923,T265_15588	T265_00104(BTB domain-containing protein);T265_00343(BTB domain-containing protein);T265_00540(BTB domain-containing protein);T265_01421(ATPase protein 9);T265_01732(ATP synthase subunit beta);T265_02001(BTB domain-containing protein);T265_02251(Amiloride-sensitive sodium channel);T265_02533(Amiloride-sensitive sodium channel);T265_03141(Reverse transcriptase domain-containing protein);T265_03886…
BP	GO:0007218	neuropeptide signaling pathway	7	4	0.37	0.00024	T265_00683,T265_00777,T265_06423,T265_14272	T265_00683(G_PROTEIN_RECEP_F1_2 domain-containing protein);T265_00777(G_PROTEIN_RECEP_F1_2 domain-containing protein);T265_06423(G_PROTEIN_RECEP_F1_2 domain-containing protein);T265_14272(Neuroendocrine protein 7B2)
BP	GO:1902600	proton transmembrane transport	36	8	1.9	0.00045	T265_01421,T265_01732,T265_04439,T265_06605,T265_07495,T265_08643,T265_12110,T265_12840	T265_01421(ATPase protein 9);T265_01732(ATP synthase subunit beta);T265_04439(Otopetrin-2);T265_06605(NADH dehydrogenase [ubiquinone] 1 alpha subcomplex subunit 13);T265_07495(ATP synthase subunit);T265_08643(Otopetrin);T265_12110(Cytochrome c oxidase subunit 1);T265_12840(ATP synthase subunit b)
BP	GO:0051260	protein homooligomerization	16	5	0.85	0.00107	T265_00104,T265_00343,T265_00540,T265_00548,T265_02001	T265_00104(BTB domain-containing protein);T265_00343(BTB domain-containing protein);T265_00540(BTB domain-containing protein);T265_00548(BTB domain-containing protein);T265_02001(BTB domain-containing protein)
BP	GO:0055085	transmembrane transport	443	50	23.44	0.00164	T265_00104,T265_00235,T265_00343,T265_00434,T265_00540,T265_00615,T265_01125,T265_01421,T265_01732,T265_02001,T265_02251,T265_02533,T265_02669,T265_03141,T265_03609,T265_03619,T265_03886,T265_04393,T265_04439,T265_04909,T265_04922,T265_05189,T265_06211,T265_06223,T265_06225,T265_06295,T265_06481,T265_06536,T265_06605,T265_07495,T265_07894,T265_07938,T265_08643,T265_08873,T265_09032,T265_09658,T26…	T265_00104(BTB domain-containing protein);T265_00235(Oxalate:formate antiporter);T265_00343(BTB domain-containing protein);T265_00434(MFS domain-containing protein);T265_00540(BTB domain-containing protein);T265_00615(MFS domain-containing protein);T265_01125(MFS domain-containing protein);T265_01421(ATPase protein 9);T265_01732(ATP synthase subunit beta);T265_02001(BTB domain-containing protein)…
BP	GO:0015986	proton motive force-driven ATP synthesis	11	4	0.58	0.00188	T265_01421,T265_01732,T265_07495,T265_12840	T265_01421(ATPase protein 9);T265_01732(ATP synthase subunit beta);T265_07495(ATP synthase subunit);T265_12840(ATP synthase subunit b)
BP	GO:0022900	electron transport chain	29	5	1.53	0.00654	T265_03698,T265_09199,T265_09703,T265_12110,T265_13500	T265_03698(Electron transfer flavoprotein subunit beta);T265_09199(Cytochrome c domain-containing protein);T265_09703(Cytochrome);T265_12110(Cytochrome c oxidase subunit 1);T265_13500(NADH dehydrogenase [ubiquinone] 1 beta subcomplex subunit 6)
BP	GO:0034765	regulation of ion transmembrane transpor...	25	5	1.32	0.01562	T265_00104,T265_00343,T265_00540,T265_02001,T265_11915	T265_00104(BTB domain-containing protein);T265_00343(BTB domain-containing protein);T265_00540(BTB domain-containing protein);T265_02001(BTB domain-containing protein);T265_11915(Protein sleepless)
BP	GO:0006813	potassium ion transport	53	7	2.8	0.02455	T265_00104,T265_00343,T265_00540,T265_02001,T265_11163,T265_11482,T265_11915	T265_00104(BTB domain-containing protein);T265_00343(BTB domain-containing protein);T265_00540(BTB domain-containing protein);T265_02001(BTB domain-containing protein);T265_11163(Sodium/potassium-transporting ATPase subunit beta);T265_11482(Sodium/potassium-transporting ATPase subunit beta);T265_11915(Protein sleepless)
BP	GO:0006814	sodium ion transport	32	4	1.69	0.02495	T265_02251,T265_02533,T265_11163,T265_11482	T265_02251(Amiloride-sensitive sodium channel);T265_02533(Amiloride-sensitive sodium channel);T265_11163(Sodium/potassium-transporting ATPase subunit beta);T265_11482(Sodium/potassium-transporting ATPase subunit beta)
BP	GO:0006560	proline metabolic process	5	2	0.26	0.02507	T265_05082,T265_05909	T265_05082(Multifunctional fusion protein L-glutamate gamma-semialdehyde dehydrogenase Delta-1-pyrroline-5-carboxylate dehydrogenase [Source:UniProtKB/TrEMBL;Acc:A0A074ZQ56]);T265_05909(AA_kinase domain-containing protein)
BP	GO:0098656	anion transmembrane transport	31	4	1.64	0.02817	T265_03141,T265_05189,T265_09658,T265_14923	T265_03141(Reverse transcriptase domain-containing protein);T265_05189(Amino acid transporter);T265_09658(ADP/ATP translocase);T265_14923(STAS domain-containing protein)
BP	GO:1901606	alpha-amino acid catabolic process	16	3	0.85	0.04914	T265_02932,T265_05082,T265_10862	T265_02932(3-hydroxyisobutyrate dehydrogenase);T265_05082(Multifunctional fusion protein L-glutamate gamma-semialdehyde dehydrogenase Delta-1-pyrroline-5-carboxylate dehydrogenase [Source:UniProtKB/TrEMBL;Acc:A0A074ZQ56]);T265_10862(Maleylacetoacetate isomerase)
MF	GO:0022857	transmembrane transporter activity	419	48	22.29	0.00023	T265_00104,T265_00235,T265_00343,T265_00434,T265_00540,T265_00615,T265_01125,T265_01421,T265_01732,T265_02001,T265_02251,T265_02533,T265_02669,T265_03141,T265_03609,T265_03619,T265_03886,T265_04393,T265_04439,T265_04909,T265_04922,T265_05189,T265_06211,T265_06223,T265_06225,T265_06295,T265_06481,T265_06536,T265_07495,T265_07894,T265_07938,T265_08643,T265_08873,T265_09032,T265_09658,T265_09794,T26…	T265_00104(BTB domain-containing protein);T265_00235(Oxalate:formate antiporter);T265_00343(BTB domain-containing protein);T265_00434(MFS domain-containing protein);T265_00540(BTB domain-containing protein);T265_00615(MFS domain-containing protein);T265_01125(MFS domain-containing protein);T265_01421(ATPase protein 9);T265_01732(ATP synthase subunit beta);T265_02001(BTB domain-containing protein)…
MF	GO:0005230	extracellular ligand-gated ion channel a...	32	7	1.7	0.00373	T265_03886,T265_04393,T265_06211,T265_06223,T265_06225,T265_13973,T265_15588	T265_03886(Glycine receptor subunit beta-type 4);T265_04393(PBPe domain-containing protein);T265_06211(Neurotransmitter-gated ion-channel ligand binding domain protein);T265_06223(Glycine receptor subunit beta);T265_06225(Glycine receptor subunit beta);T265_13973(Neur_chan_LBD domain-containing protein);T265_15588(Cholinergic receptor, nicotinic, beta 1 (muscle) like)
MF	GO:0008528	G protein-coupled peptide receptor activ...	13	6	0.69	0.00433	T265_00683,T265_00716,T265_00777,T265_01985,T265_04813,T265_06423	T265_00683(G_PROTEIN_RECEP_F1_2 domain-containing protein);T265_00716(G_PROTEIN_RECEP_F1_2 domain-containing protein);T265_00777(G_PROTEIN_RECEP_F1_2 domain-containing protein);T265_01985(G_PROTEIN_RECEP_F1_2 domain-containing protein);T265_04813(G_PROTEIN_RECEP_F1_2 domain-containing protein);T265_06423(G_PROTEIN_RECEP_F1_2 domain-containing protein)
MF	GO:0020037	heme binding	23	5	1.22	0.00627	T265_00666,T265_09199,T265_09703,T265_12110,T265_12947	T265_00666(Peroxidase);T265_09199(Cytochrome c domain-containing protein);T265_09703(Cytochrome);T265_12110(Cytochrome c oxidase subunit 1);T265_12947(guanylate cyclase)
MF	GO:0015078	proton transmembrane transporter activit...	42	7	2.23	0.00842	T265_01421,T265_01732,T265_04439,T265_07495,T265_08643,T265_12110,T265_12840	T265_01421(ATPase protein 9);T265_01732(ATP synthase subunit beta);T265_04439(Otopetrin-2);T265_07495(ATP synthase subunit);T265_08643(Otopetrin);T265_12110(Cytochrome c oxidase subunit 1);T265_12840(ATP synthase subunit b)
MF	GO:0009055	electron transfer activity	14	4	0.74	0.00978	T265_03698,T265_09199,T265_09703,T265_12110	T265_03698(Electron transfer flavoprotein subunit beta);T265_09199(Cytochrome c domain-containing protein);T265_09703(Cytochrome);T265_12110(Cytochrome c oxidase subunit 1)
MF	GO:0004364	glutathione transferase activity	18	4	0.96	0.01327	T265_00847,T265_01195,T265_02259,T265_10862	T265_00847(Glutathione transferase);T265_01195(glutathione transferase);T265_02259(Glutathione transferase);T265_10862(Maleylacetoacetate isomerase)
MF	GO:0048018	receptor ligand activity	5	2	0.27	0.02534	T265_05750,T265_13153	T265_05750(TGF_BETA_2 domain-containing protein);T265_13153(TGF_BETA_2 domain-containing protein)
MF	GO:0004983	neuropeptide Y receptor activity	5	2	0.27	0.02534	T265_00683,T265_06423	T265_00683(G_PROTEIN_RECEP_F1_2 domain-containing protein);T265_06423(G_PROTEIN_RECEP_F1_2 domain-containing protein)
MF	GO:0003953	NAD+ nucleosidase activity	5	2	0.27	0.02534	T265_08021,T265_08022	T265_08021(ADP-ribosyl cyclase/cyclic ADP-ribose hydrolase);T265_08022(ADP-ribosyl cyclase/cyclic ADP-ribose hydrolase)
MF	GO:0005249	voltage-gated potassium channel activity	23	4	1.22	0.03118	T265_00104,T265_00343,T265_00540,T265_02001	T265_00104(BTB domain-containing protein);T265_00343(BTB domain-containing protein);T265_00540(BTB domain-containing protein);T265_02001(BTB domain-containing protein)
MF	GO:0004867	serine-type endopeptidase inhibitor acti...	35	5	1.86	0.03602	T265_00090,T265_05905,T265_08625,T265_11935,T265_13901	T265_00090(F-spondin);T265_05905(SERPIN domain-containing protein);T265_08625(Serine proteinase inhibitor);T265_11935(SERPIN domain-containing protein);T265_13901(SERPIN domain-containing protein)
MF	GO:0050145	nucleoside monophosphate kinase activity	6	2	0.32	0.03669	T265_10799,T265_12501	T265_10799(guanylate kinase);T265_12501(ADK_lid domain-containing protein)
MF	GO:0004601	peroxidase activity	7	2	0.37	0.04959	T265_00666,T265_02660	T265_00666(Peroxidase);T265_02660(Antioxidant, AhpC/TSA family)
MF	GO:0022848	acetylcholine-gated cation-selective cha...	7	2	0.37	0.04959	T265_06211,T265_15588	T265_06211(Neurotransmitter-gated ion-channel ligand binding domain protein);T265_15588(Cholinergic receptor, nicotinic, beta 1 (muscle) like)
CC	GO:0008076	voltage-gated potassium channel complex	11	4	0.73	0.0042	T265_00104,T265_00343,T265_00540,T265_02001	T265_00104(BTB domain-containing protein);T265_00343(BTB domain-containing protein);T265_00540(BTB domain-containing protein);T265_02001(BTB domain-containing protein)
CC	GO:0045263	proton-transporting ATP synthase complex...	7	4	0.46	0.0043	T265_01421,T265_06605,T265_07495,T265_12840	T265_01421(ATPase protein 9);T265_06605(NADH dehydrogenase [ubiquinone] 1 alpha subcomplex subunit 13);T265_07495(ATP synthase subunit);T265_12840(ATP synthase subunit b)
CC	GO:0005576	extracellular region	64	12	4.23	0.0059	T265_00600,T265_00606,T265_00666,T265_00685,T265_02143,T265_05750,T265_05905,T265_08625,T265_10111,T265_11935,T265_13901,T265_14272	T265_00600(Peptidase M12B domain-containing protein);T265_00606(EGF-like domain protein);T265_00666(Peroxidase);T265_00685(Putative epididymal secretory protein E1);T265_02143(Kazal-type serine protease inhibitor domain-containing protein 1);T265_05750(TGF_BETA_2 domain-containing protein);T265_05905(SERPIN domain-containing protein);T265_08625(Serine proteinase inhibitor);T265_10111(SCP domain-c…
CC	GO:0045211	postsynaptic membrane	11	3	0.73	0.0316	T265_04393,T265_06211,T265_15588	T265_04393(PBPe domain-containing protein);T265_06211(Neurotransmitter-gated ion-channel ligand binding domain protein);T265_15588(Cholinergic receptor, nicotinic, beta 1 (muscle) like)
CC	GO:0005890	sodium:potassium-exchanging ATPase compl...	5	2	0.33	0.038	T265_11163,T265_11482	T265_11163(Sodium/potassium-transporting ATPase subunit beta);T265_11482(Sodium/potassium-transporting ATPase subunit beta)
CC	GO:0000276	mitochondrial proton-transporting ATP sy...	5	2	0.33	0.038	T265_07495,T265_12840	T265_07495(ATP synthase subunit);T265_12840(ATP synthase subunit b)
CC	GO:0005615	extracellular space	21	4	1.39	0.0457	T265_05905,T265_08625,T265_11935,T265_13901	T265_05905(SERPIN domain-containing protein);T265_08625(Serine proteinase inhibitor);T265_11935(SERPIN domain-containing protein);T265_13901(SERPIN domain-containing protein)

## Sheet: D14vsD42-upin D42
S4 Table. GO enrichment results of up-regulated genes in each condition
Type	GO.ID	Term	Annotated	Significant	Expected	topGO	Gene ID	ID.with.gene.name
BP	GO:0006468	protein phosphorylation	263	36	21.15	0.00087	T265_00116,T265_00908,T265_00952,T265_01335,T265_01980,T265_02129,T265_02555,T265_02719,T265_03024,T265_04627,T265_05123,T265_05234,T265_05771,T265_05875,T265_06018,T265_06292,T265_06794,T265_07549,T265_08126,T265_08731,T265_08916,T265_10281,T265_10394,T265_11206,T265_11420,T265_11581,T265_12535,T265_13036,T265_13244,T265_13958,T265_14074,T265_14320,T265_14606,T265_14825,T265_14891,T265_15257	T265_00116(Protein kinase domain-containing protein);T265_00908(Protein kinase domain-containing protein);T265_00952(Mitogen-activated protein kinase);T265_01335(Protein kinase domain-containing protein);T265_01980(Protein kinase domain-containing protein);T265_02129(non-specific serine/threonine protein kinase);T265_02555(Protein kinase domain-containing protein);T265_02719(Protein kinase domain…
BP	GO:0006139	nucleobase-containing compound metabolic...	1020	68	82.04	0.00217	T265_00018,T265_00125,T265_00304,T265_00395,T265_00848,T265_00908,T265_01041,T265_01634,T265_01856,T265_01948,T265_02041,T265_02183,T265_02366,T265_02773,T265_02802,T265_02854,T265_03262,T265_03280,T265_03321,T265_03340,T265_03500,T265_03519,T265_03640,T265_04110,T265_04438,T265_05008,T265_05508,T265_05525,T265_06010,T265_06185,T265_06415,T265_06810,T265_07109,T265_07202,T265_07576,T265_07644,T26…	T265_00018(Integrase catalytic domain-containing protein);T265_00125(Homeobox domain-containing protein);T265_00304(ETS domain-containing protein);T265_00395(T-box domain-containing protein);T265_00848(Zinc finger MYND domain-containing protein 11);T265_00908(Protein kinase domain-containing protein);T265_01041(Homeobox domain-containing protein);T265_01634(phosphopyruvate hydratase);T265_01856(A…
BP	GO:0070286	axonemal dynein complex assembly	9	4	0.72	0.00374	T265_08736,T265_08998,T265_13706,T265_15583	T265_08736(Dynein regulatory complex protein 1);T265_08998(Kinesin motor domain-containing protein);T265_13706(NYD-SP28 domain-containing protein);T265_15583(Coiled-coil domain-containing protein 39)
BP	GO:0003341	cilium movement	18	13	1.45	0.00423	T265_00293,T265_00870,T265_00940,T265_01452,T265_02229,T265_02677,T265_04522,T265_07349,T265_08998,T265_11320,T265_14717,T265_15583,T265_15865	T265_00293(Radial spoke head protein 4 homolog A);T265_00870(Radial spoke head protein 4 A);T265_00940(Tektin);T265_01452(Tektin);T265_02229(Tektin);T265_02677(Radial spoke head protein 9 homolog);T265_04522(Tektin);T265_07349(Tektin);T265_08998(Kinesin motor domain-containing protein);T265_11320(Radial spoke head protein 4 A);T265_14717(Cilia and flagella associated protein 221);T265_15583(Coile…
BP	GO:0030522	intracellular receptor signaling pathway	5	3	0.4	0.00456	T265_07202,T265_12785,T265_13831	T265_07202(Zinc finger, C4 type);T265_12785(Nuclear hormone receptor E75);T265_13831(Thyroid hormone receptor beta)
BP	GO:0048870	cell motility	15	12	1.21	0.00612	T265_00293,T265_00870,T265_00940,T265_01452,T265_02229,T265_02677,T265_03539,T265_04522,T265_07349,T265_10621,T265_11320,T265_15865	T265_00293(Radial spoke head protein 4 homolog A);T265_00870(Radial spoke head protein 4 A);T265_00940(Tektin);T265_01452(Tektin);T265_02229(Tektin);T265_02677(Radial spoke head protein 9 homolog);T265_03539(Dynein regulatory complex subunit 4);T265_04522(Tektin);T265_07349(Tektin);T265_10621(Dynein regulatory complex subunit 4);T265_11320(Radial spoke head protein 4 A);T265_15865(Tektin)
BP	GO:0000910	cytokinesis	7	4	0.56	0.00639	T265_01264,T265_09865,T265_11806,T265_13206	T265_01264(Doublecortin domain-containing protein);T265_09865();T265_11806(Centrosome and spindle pole-associated protein 1);T265_13206(MAP9 protein)
BP	GO:0019752	carboxylic acid metabolic process	161	11	12.95	0.00892	T265_01634,T265_02773,T265_03262,T265_04677,T265_09047,T265_09669,T265_10505,T265_10506,T265_10507,T265_12524,T265_13353	T265_01634(phosphopyruvate hydratase);T265_02773(Phosphotransferase);T265_03262(phosphopyruvate hydratase);T265_04677(BH4_AAA_HYDROXYL_2 domain-containing protein);T265_09047(L-lactate dehydrogenase);T265_09669();T265_10505(Protein kinase domain-containing protein);T265_10506(Tyrosine decarboxylase 1-like);T265_10507(Reverse transcriptase domain-containing protein);T265_12524(Pyridoxal-dependent …
BP	GO:0006355	regulation of DNA-templated transcriptio...	274	37	22.04	0.0101	T265_00125,T265_00304,T265_00395,T265_00848,T265_01041,T265_02183,T265_02802,T265_02854,T265_03340,T265_03500,T265_03519,T265_04110,T265_04438,T265_05008,T265_06010,T265_06415,T265_06810,T265_07109,T265_07202,T265_07745,T265_07925,T265_08121,T265_08686,T265_08851,T265_09221,T265_09674,T265_10052,T265_10053,T265_11096,T265_11375,T265_12758,T265_12785,T265_12906,T265_13477,T265_13606,T265_13831,T26…	T265_00125(Homeobox domain-containing protein);T265_00304(ETS domain-containing protein);T265_00395(T-box domain-containing protein);T265_00848(Zinc finger MYND domain-containing protein 11);T265_01041(Homeobox domain-containing protein);T265_02183(Homeobox domain-containing protein);T265_02802(WD domain, G-beta repeat protein);T265_02854();T265_03340(BZIP domain-containing protein);T265_03500(AN…
BP	GO:0016310	phosphorylation	356	51	28.63	0.01019	T265_00116,T265_00908,T265_00952,T265_01335,T265_01634,T265_01856,T265_01980,T265_02129,T265_02555,T265_02719,T265_02773,T265_03024,T265_03262,T265_03321,T265_04627,T265_05123,T265_05234,T265_05309,T265_05508,T265_05771,T265_05875,T265_06018,T265_06292,T265_06794,T265_07549,T265_07802,T265_08126,T265_08731,T265_08916,T265_10281,T265_10312,T265_10351,T265_10394,T265_11206,T265_11321,T265_11420,T26…	T265_00116(Protein kinase domain-containing protein);T265_00908(Protein kinase domain-containing protein);T265_00952(Mitogen-activated protein kinase);T265_01335(Protein kinase domain-containing protein);T265_01634(phosphopyruvate hydratase);T265_01856(Adenylate kinase 9);T265_01980(Protein kinase domain-containing protein);T265_02129(non-specific serine/threonine protein kinase);T265_02555(Prote…
BP	GO:0006811	ion transport	306	15	24.61	0.01375	T265_03329,T265_03627,T265_03984,T265_05502,T265_06127,T265_07557,T265_07559,T265_08288,T265_08541,T265_10539,T265_12551,T265_14336,T265_14510,T265_14621,T265_14735	T265_03329(Bestrophin homolog);T265_03627(Innexin);T265_03984(Ion_trans domain-containing protein);T265_05502(Innexin);T265_06127(Innexin);T265_07557(Bestrophin homolog);T265_07559(Bestrophin homolog);T265_08288(BK_channel_a domain-containing protein);T265_08541(Glycine receptor subunit alphaZ1-like);T265_10539(Innexin);T265_12551(Sodium/potassium-transporting ATPase subunit alpha);T265_14336(ANK…
BP	GO:0006470	protein dephosphorylation	50	9	4.02	0.01659	T265_01620,T265_06134,T265_07038,T265_07269,T265_10484,T265_13236,T265_13563,T265_13847,T265_15390	T265_01620(Protein-tyrosine phosphatase);T265_06134(Dual specificity protein phosphatase 14);T265_07038(protein-tyrosine-phosphatase);T265_07269(protein-tyrosine-phosphatase);T265_10484(Protein-tyrosine phosphatase);T265_13236(Protein-tyrosine phosphatase);T265_13563(Protein-tyrosine phosphatase);T265_13847(protein-tyrosine-phosphatase);T265_15390(protein-tyrosine-phosphatase)
BP	GO:0023052	signaling	452	41	36.36	0.01798	T265_00260,T265_00488,T265_00756,T265_00952,T265_01264,T265_02366,T265_02388,T265_02451,T265_02452,T265_03393,T265_03503,T265_03524,T265_04454,T265_04621,T265_05106,T265_05728,T265_06018,T265_07202,T265_07378,T265_08029,T265_08198,T265_08521,T265_08608,T265_11143,T265_11467,T265_12785,T265_13072,T265_13085,T265_13229,T265_13425,T265_13579,T265_13600,T265_13710,T265_13831,T265_14093,T265_14185,T26…	T265_00260(GTP-binding protein);T265_00488(Ras-associating domain-containing protein);T265_00756(SEC7 domain-containing protein);T265_00952(Mitogen-activated protein kinase);T265_01264(Doublecortin domain-containing protein);T265_02366(Adenylate/guanylate cyclase catalytic domain protein);T265_02388(Rho-GAP domain-containing protein);T265_02451(Polyprenol reductase);T265_02452(GOLGA2L5 domain-con…
BP	GO:0006013	mannose metabolic process	8	3	0.64	0.02129	T265_07112,T265_14211,T265_15806	T265_07112(Alpha-mann_mid domain-containing protein);T265_14211(Alpha-mannosidase);T265_15806(Alpha-mann_mid domain-containing protein)
BP	GO:1903047	mitotic cell cycle process	25	5	2.01	0.02989	T265_01264,T265_05525,T265_11878,T265_13206,T265_13461	T265_01264(Doublecortin domain-containing protein);T265_05525(DNA-directed DNA polymerase);T265_11878(HEAT repeat protein);T265_13206(MAP9 protein);T265_13461(Cyclin N-terminal domain-containing protein)
BP	GO:0006801	superoxide metabolic process	9	3	0.72	0.03006	T265_07677,T265_14350,T265_14351	T265_07677(Sod_Cu domain-containing protein);T265_14350(Copper/zinc superoxide dismutase);T265_14351(Sod_Cu domain-containing protein)
BP	GO:0007165	signal transduction	432	37	34.75	0.0302	T265_00260,T265_00488,T265_00756,T265_00952,T265_01264,T265_02366,T265_02388,T265_02451,T265_02452,T265_03393,T265_03503,T265_03524,T265_04454,T265_05106,T265_05728,T265_06018,T265_07202,T265_07378,T265_08029,T265_08198,T265_08521,T265_08608,T265_11467,T265_12785,T265_13072,T265_13085,T265_13229,T265_13425,T265_13579,T265_13600,T265_13710,T265_13831,T265_14093,T265_14185,T265_14545,T265_14629,T26…	T265_00260(GTP-binding protein);T265_00488(Ras-associating domain-containing protein);T265_00756(SEC7 domain-containing protein);T265_00952(Mitogen-activated protein kinase);T265_01264(Doublecortin domain-containing protein);T265_02366(Adenylate/guanylate cyclase catalytic domain protein);T265_02388(Rho-GAP domain-containing protein);T265_02451(Polyprenol reductase);T265_02452(GOLGA2L5 domain-con…
BP	GO:0036211	protein modification process	602	66	48.42	0.04232	T265_00116,T265_00908,T265_00952,T265_01335,T265_01516,T265_01620,T265_01749,T265_01980,T265_02129,T265_02555,T265_02719,T265_02802,T265_02934,T265_03024,T265_04627,T265_04727,T265_05123,T265_05234,T265_05614,T265_05771,T265_05866,T265_05875,T265_06018,T265_06134,T265_06292,T265_06714,T265_06794,T265_07038,T265_07269,T265_07549,T265_08126,T265_08731,T265_08916,T265_08919,T265_09410,T265_10047,T26…	T265_00116(Protein kinase domain-containing protein);T265_00908(Protein kinase domain-containing protein);T265_00952(Mitogen-activated protein kinase);T265_01335(Protein kinase domain-containing protein);T265_01516(Ubiquitin carboxyl-terminal hydrolase);T265_01620(Protein-tyrosine phosphatase);T265_01749(Ubiquitin carboxyl-terminal hydrolase);T265_01980(Protein kinase domain-containing protein);T…
MF	GO:0019205	nucleobase-containing compound kinase ac...	25	9	2.14	0.00038	T265_01856,T265_03321,T265_05508,T265_10312,T265_10351,T265_11321,T265_13835,T265_16206,T265_16251	T265_01856(Adenylate kinase 9);T265_03321(Adenylate kinase domain-containing protein);T265_05508(Nucleoside-diphosphate kinase);T265_10312(Nucleoside diphosphate kinase);T265_10351(Adenylate kinase isoenzyme 5);T265_11321(Adenylate kinase 8);T265_13835(Nucleoside-diphosphate kinase);T265_16206(Adenosine kinase);T265_16251(Adenosine kinase)
MF	GO:0004725	protein tyrosine phosphatase activity	26	8	2.23	0.00108	T265_01620,T265_07038,T265_07269,T265_10484,T265_13236,T265_13563,T265_13847,T265_15390	T265_01620(Protein-tyrosine phosphatase);T265_07038(protein-tyrosine-phosphatase);T265_07269(protein-tyrosine-phosphatase);T265_10484(Protein-tyrosine phosphatase);T265_13236(Protein-tyrosine phosphatase);T265_13563(Protein-tyrosine phosphatase);T265_13847(protein-tyrosine-phosphatase);T265_15390(protein-tyrosine-phosphatase)
MF	GO:0043565	sequence-specific DNA binding	77	14	6.6	0.00141	T265_00304,T265_00395,T265_02854,T265_05008,T265_06415,T265_06810,T265_07109,T265_07202,T265_07745,T265_09674,T265_12785,T265_12906,T265_13831,T265_15765	T265_00304(ETS domain-containing protein);T265_00395(T-box domain-containing protein);T265_02854();T265_05008(Fork-head domain-containing protein);T265_06415(Fork-head domain-containing protein);T265_06810(GATA-type domain-containing protein);T265_07109(Fork-head domain-containing protein);T265_07202(Zinc finger, C4 type);T265_07745(Fork-head domain-containing protein);T265_09674(Nuclear receptor…
MF	GO:0015267	channel activity	176	12	15.09	0.0016	T265_03329,T265_03984,T265_07557,T265_07559,T265_07941,T265_08288,T265_08541,T265_14081,T265_14336,T265_14436,T265_14735,T265_16061	T265_03329(Bestrophin homolog);T265_03984(Ion_trans domain-containing protein);T265_07557(Bestrophin homolog);T265_07559(Bestrophin homolog);T265_07941(Aquaporin-3);T265_08288(BK_channel_a domain-containing protein);T265_08541(Glycine receptor subunit alphaZ1-like);T265_14081(Aquaporin-3);T265_14336(ANK_REP_REGION domain-containing protein);T265_14436(Aquaporin-3);T265_14735(Inositol 1,4,5-trisph…
MF	GO:0003729	mRNA binding	22	7	1.89	0.00178	T265_00350,T265_01653,T265_03929,T265_04896,T265_06314,T265_10292,T265_12939	T265_00350(C3H1-type domain-containing protein);T265_01653(C3H1-type domain-containing protein);T265_03929(RRM domain-containing protein);T265_04896(SLBP_RNA_bind domain-containing protein);T265_06314(RRM domain-containing protein);T265_10292(Zinc finger protein);T265_12939(Zinc finger, C3H1 type)
MF	GO:0000981	DNA-binding transcription factor activit...	50	11	4.29	0.00282	T265_01041,T265_02183,T265_04438,T265_07202,T265_07925,T265_08121,T265_08851,T265_09221,T265_11375,T265_12785,T265_13831	T265_01041(Homeobox domain-containing protein);T265_02183(Homeobox domain-containing protein);T265_04438(POU domain protein);T265_07202(Zinc finger, C4 type);T265_07925(GCM domain-containing protein);T265_08121(Homeobox domain-containing protein);T265_08851(Homeobox domain-containing protein);T265_09221(Paired box protein Pax-6);T265_11375(Homeobox domain-containing protein);T265_12785(Nuclear ho…
MF	GO:0016211	ammonia ligase activity	5	3	0.43	0.0055	T265_01585,T265_09669,T265_09670	T265_01585(GS catalytic domain-containing protein);T265_09669();T265_09670(GS catalytic domain-containing protein)
MF	GO:0046983	protein dimerization activity	90	11	7.72	0.00677	T265_00555,T265_00556,T265_00587,T265_03519,T265_05336,T265_07620,T265_10806,T265_11096,T265_12164,T265_12479,T265_14441	T265_00555(Helix-loop-helix DNA-binding domain protein);T265_00556(BHLH domain-containing protein);T265_00587(BHLH domain-containing protein);T265_03519(BHLH domain-containing protein);T265_05336(BHLH domain-containing protein);T265_07620(Anoctamin);T265_10806(BHLH domain-containing protein);T265_11096(Hairy/enhancer-of-split related with YRPW motif protein);T265_12164(Histone H2B);T265_12479(Dim…
MF	GO:0003777	microtubule motor activity	58	20	4.97	0.00698	T265_01537,T265_02462,T265_03751,T265_03876,T265_04421,T265_05183,T265_05812,T265_06797,T265_06922,T265_07284,T265_08529,T265_08730,T265_10075,T265_11655,T265_12065,T265_12226,T265_12632,T265_13309,T265_13739,T265_13989	T265_01537(Dynein heavy chain 6, axonemal);T265_02462(Kinesin motor domain-containing protein);T265_03751(AAA_6 domain-containing protein);T265_03876(DHC_N1 domain-containing protein);T265_04421(Dynein heavy chain 1, axonemal);T265_05183(DHC_N1 domain-containing protein);T265_05812(Kinesin motor domain-containing protein);T265_06797(Dynein heavy chain 7, axonemal);T265_06922(DHC_N1 domain-contain…
MF	GO:0005524	ATP binding	734	81	62.95	0.00778	T265_00116,T265_00289,T265_00411,T265_00908,T265_00952,T265_01335,T265_01537,T265_01856,T265_01980,T265_02129,T265_02462,T265_02555,T265_02719,T265_02770,T265_02773,T265_02934,T265_03024,T265_03153,T265_03280,T265_03321,T265_03751,T265_03876,T265_04372,T265_04421,T265_04627,T265_05123,T265_05183,T265_05234,T265_05508,T265_05771,T265_05812,T265_05875,T265_06018,T265_06066,T265_06292,T265_06794,T26…	T265_00116(Protein kinase domain-containing protein);T265_00289(RNA helicase);T265_00411(Folylpoly-gamma-glutamate synthetase);T265_00908(Protein kinase domain-containing protein);T265_00952(Mitogen-activated protein kinase);T265_01335(Protein kinase domain-containing protein);T265_01537(Dynein heavy chain 6, axonemal);T265_01856(Adenylate kinase 9);T265_01980(Protein kinase domain-containing pro…
MF	GO:0004252	serine-type endopeptidase activity	37	8	3.17	0.01151	T265_06397,T265_07135,T265_09328,T265_10807,T265_12533,T265_12967,T265_14012,T265_15408	T265_06397(P/Homo B domain-containing protein);T265_07135(Peptidase S1 domain-containing protein);T265_09328(Plasminogen);T265_10807(Trypsin);T265_12533(Trypsin);T265_12967(Peptidase S1 domain-containing protein);T265_14012(Peptidase S1 domain-containing protein);T265_15408(Peptidase S1 domain-containing protein)
MF	GO:0003700	DNA-binding transcription factor activit...	139	25	11.92	0.01637	T265_00304,T265_00395,T265_01041,T265_02183,T265_02854,T265_03340,T265_03519,T265_04438,T265_05008,T265_06010,T265_06415,T265_06810,T265_07109,T265_07202,T265_07745,T265_07925,T265_08121,T265_08851,T265_09221,T265_09674,T265_11375,T265_12785,T265_12906,T265_13831,T265_15765	T265_00304(ETS domain-containing protein);T265_00395(T-box domain-containing protein);T265_01041(Homeobox domain-containing protein);T265_02183(Homeobox domain-containing protein);T265_02854();T265_03340(BZIP domain-containing protein);T265_03519(BHLH domain-containing protein);T265_04438(POU domain protein);T265_05008(Fork-head domain-containing protein);T265_06010(CTF/NF-I domain-containing pro…
MF	GO:0016831	carboxy-lyase activity	13	4	1.11	0.02043	T265_05309,T265_10505,T265_10507,T265_12524	T265_05309(phosphoenolpyruvate carboxykinase (GTP));T265_10505(Protein kinase domain-containing protein);T265_10507(Reverse transcriptase domain-containing protein);T265_12524(Pyridoxal-dependent decarboxylase domain protein)
MF	GO:0003714	transcription corepressor activity	8	3	0.69	0.02531	T265_00848,T265_02802,T265_08686	T265_00848(Zinc finger MYND domain-containing protein 11);T265_02802(WD domain, G-beta repeat protein);T265_08686(HDAC_interact domain-containing protein)
MF	GO:0038023	signaling receptor activity	146	7	12.52	0.02647	T265_05728,T265_07202,T265_08198,T265_08541,T265_12785,T265_13579,T265_13831	T265_05728(G_PROTEIN_RECEP_F1_2 domain-containing protein);T265_07202(Zinc finger, C4 type);T265_08198(G_PROTEIN_RECEP_F1_2 domain-containing protein);T265_08541(Glycine receptor subunit alphaZ1-like);T265_12785(Nuclear hormone receptor E75);T265_13579(Frizzled-8);T265_13831(Thyroid hormone receptor beta)
MF	GO:0030170	pyridoxal phosphate binding	24	5	2.06	0.04935	T265_03696,T265_10505,T265_10506,T265_10507,T265_12524	T265_03696(Alpha-1,4 glucan phosphorylase);T265_10505(Protein kinase domain-containing protein);T265_10506(Tyrosine decarboxylase 1-like);T265_10507(Reverse transcriptase domain-containing protein);T265_12524(Pyridoxal-dependent decarboxylase domain protein)
CC	GO:0043227	membrane-bounded organelle	1462	111	105.04	0.00012	T265_00125,T265_00257,T265_00293,T265_00304,T265_00395,T265_00509,T265_00870,T265_00940,T265_01041,T265_01537,T265_01948,T265_02041,T265_02166,T265_02183,T265_02229,T265_02451,T265_02452,T265_02677,T265_02802,T265_03519,T265_03539,T265_03751,T265_03772,T265_03876,T265_03880,T265_04091,T265_04102,T265_04258,T265_04421,T265_04438,T265_04507,T265_04522,T265_04727,T265_04767,T265_05008,T265_05183,T26…	T265_00125(Homeobox domain-containing protein);T265_00257(SPATA6 domain-containing protein);T265_00293(Radial spoke head protein 4 homolog A);T265_00304(ETS domain-containing protein);T265_00395(T-box domain-containing protein);T265_00509(Homeobox domain-containing protein);T265_00870(Radial spoke head protein 4 A);T265_00940(Tektin);T265_01041(Homeobox domain-containing protein);T265_01537(Dynei…
CC	GO:0005921	gap junction	16	5	1.15	0.00418	T265_03627,T265_05502,T265_06127,T265_10539,T265_14621	T265_03627(Innexin);T265_05502(Innexin);T265_06127(Innexin);T265_10539(Innexin);T265_14621(Innexin)
CC	GO:0005856	cytoskeleton	297	70	21.34	0.00617	T265_00293,T265_00870,T265_00940,T265_01479,T265_01537,T265_01645,T265_01948,T265_02229,T265_02677,T265_03132,T265_03539,T265_03561,T265_03751,T265_03876,T265_04258,T265_04421,T265_04522,T265_04524,T265_04684,T265_05183,T265_05285,T265_05347,T265_05897,T265_06010,T265_06490,T265_06797,T265_06922,T265_07284,T265_07349,T265_07967,T265_08419,T265_08476,T265_08529,T265_08730,T265_08736,T265_09526,T26…	T265_00293(Radial spoke head protein 4 homolog A);T265_00870(Radial spoke head protein 4 A);T265_00940(Tektin);T265_01479(Dynein light chain);T265_01537(Dynein heavy chain 6, axonemal);T265_01645(Tubulin beta chain);T265_01948(MMS19 nucleotide excision repair protein);T265_02229(Tektin);T265_02677(Radial spoke head protein 9 homolog);T265_03132(Tubulin alpha chain);T265_03539(Dynein regulatory co…
CC	GO:0042995	cell projection	87	44	6.25	0.00732	T265_00257,T265_00293,T265_00870,T265_00940,T265_01537,T265_02229,T265_02677,T265_03539,T265_03751,T265_03876,T265_04258,T265_04421,T265_04522,T265_05183,T265_05347,T265_06797,T265_06922,T265_07284,T265_07349,T265_08419,T265_08475,T265_08730,T265_08736,T265_08998,T265_09203,T265_09895,T265_10621,T265_10932,T265_11094,T265_11320,T265_11523,T265_12521,T265_12539,T265_12965,T265_13706,T265_13739,T26…	T265_00257(SPATA6 domain-containing protein);T265_00293(Radial spoke head protein 4 homolog A);T265_00870(Radial spoke head protein 4 A);T265_00940(Tektin);T265_01537(Dynein heavy chain 6, axonemal);T265_02229(Tektin);T265_02677(Radial spoke head protein 9 homolog);T265_03539(Dynein regulatory complex subunit 4);T265_03751(AAA_6 domain-containing protein);T265_03876(DHC_N1 domain-containing prote…
CC	GO:0030014	CCR4-NOT complex	8	3	0.57	0.01567	T265_05843,T265_07644,T265_13477	T265_05843(C3H1-type domain-containing protein);T265_07644(DUF4704 domain-containing protein);T265_13477(NOT2_3_5 domain-containing protein)
CC	GO:0034707	chloride channel complex	9	3	0.65	0.02228	T265_03329,T265_07557,T265_07559	T265_03329(Bestrophin homolog);T265_07557(Bestrophin homolog);T265_07559(Bestrophin homolog)
CC	GO:0030867	rough endoplasmic reticulum membrane	5	2	0.36	0.0445	T265_02451,T265_02452	T265_02451(Polyprenol reductase);T265_02452(GOLGA2L5 domain-containing protein)

## Sheet: D14vsD180-upinD14
S4 Table. GO enrichment results of up-regulated genes in each condition
Type	GO.ID	Term	Annotated	Significant	Expected	topGO	Gene ID	ID.with.gene.name
BP	GO:0007218	neuropeptide signaling pathway	7	5	0.63	0.00011	T265_00683,T265_00777,T265_06423,T265_14272,T265_14576	T265_00683(G_PROTEIN_RECEP_F1_2 domain-containing protein);T265_00777(G_PROTEIN_RECEP_F1_2 domain-containing protein);T265_06423(G_PROTEIN_RECEP_F1_2 domain-containing protein);T265_14272(Neuroendocrine protein 7B2);T265_14576(G_PROTEIN_RECEP_F1_2 domain-containing protein)
BP	GO:0098869	cellular oxidant detoxification	11	6	0.99	0.00016	T265_00666,T265_02660,T265_08952,T265_09387,T265_12564,T265_12900	T265_00666(Peroxidase);T265_02660(Antioxidant, AhpC/TSA family);T265_08952(Superoxide dismutase [Cu-Zn]);T265_09387(superoxide dismutase);T265_12564(Thioredoxin domain-containing protein);T265_12900(Antioxidant, AhpC/TSA family; Thioredoxin peroxidase)
BP	GO:0006099	tricarboxylic acid cycle	21	8	1.9	0.00029	T265_00432,T265_01077,T265_04260,T265_06847,T265_09911,T265_09992,T265_10291,T265_11785	T265_00432(Succinate--CoA ligase [ADP/GDP-forming] subunit alpha, mitochondrial);T265_01077(Succinate dehydrogenase [ubiquinone] iron-sulfur subunit, mitochondrial);T265_04260(Malate dehydrogenase);T265_06847(fumarate hydratase);T265_09911(Succinate dehydrogenase [ubiquinone] cytochrome b small subunit);T265_09992(Succinate dehydrogenase cytochrome b560 subunit, mitochondrial);T265_10291(Succinat…
BP	GO:0006084	acetyl-CoA metabolic process	9	5	0.81	0.00054	T265_00275,T265_07717,T265_08833,T265_11785,T265_11829	T265_00275(Dihydrolipoamide acetyltransferase component of pyruvate dehydrogenase complex);T265_07717(Pyruvate dehydrogenase E1 component subunit alpha);T265_08833(Saccharopine dehydrogenase);T265_11785(Dihydrolipoyllysine-residue succinyltransferase component of 2-oxoglutarate dehydrogenase complex, mitochondrial);T265_11829(Pyruvate dehydrogenase E1 component subunit beta)
BP	GO:0098656	anion transmembrane transport	31	7	2.8	0.00407	T265_00215,T265_03141,T265_05189,T265_06535,T265_06902,T265_09658,T265_14923	T265_00215(Integrase catalytic domain-containing protein);T265_03141(Reverse transcriptase domain-containing protein);T265_05189(Amino acid transporter);T265_06535(Phosphate carrier protein, mitochondrial);T265_06902(Mitochondrial pyruvate carrier);T265_09658(ADP/ATP translocase);T265_14923(STAS domain-containing protein)
BP	GO:0034765	regulation of ion transmembrane transpor...	25	8	2.26	0.00502	T265_00104,T265_00343,T265_00540,T265_02001,T265_03783,T265_08858,T265_10559,T265_11915	T265_00104(BTB domain-containing protein);T265_00343(BTB domain-containing protein);T265_00540(BTB domain-containing protein);T265_02001(BTB domain-containing protein);T265_03783(Protein sleepless);T265_08858(Potassium voltage-gated channel protein eag);T265_10559(Voltage-dependent L-type calcium channel subunit alpha);T265_11915(Protein sleepless)
BP	GO:0032787	monocarboxylic acid metabolic process	57	12	5.15	0.00552	T265_00275,T265_02873,T265_03344,T265_04080,T265_07717,T265_09766,T265_11829,T265_12101,T265_13226,T265_13734,T265_13984,T265_15446	T265_00275(Dihydrolipoamide acetyltransferase component of pyruvate dehydrogenase complex);T265_02873(Acetyl-CoA hydrolase);T265_03344(Histidine ammonia-lyase);T265_04080(Glycine amidinotransferase);T265_07717(Pyruvate dehydrogenase E1 component subunit alpha);T265_09766(Gluconokinase);T265_11829(Pyruvate dehydrogenase E1 component subunit beta);T265_12101(Lactamase_B domain-containing protein);T…
BP	GO:0006979	response to oxidative stress	9	4	0.81	0.00571	T265_00666,T265_08952,T265_09387,T265_13106	T265_00666(Peroxidase);T265_08952(Superoxide dismutase [Cu-Zn]);T265_09387(superoxide dismutase);T265_13106(Peptide-methionine (R)-S-oxide reductase)
BP	GO:0019556	histidine catabolic process to glutamate...	5	3	0.45	0.00636	T265_03344,T265_03349,T265_13226	T265_03344(Histidine ammonia-lyase);T265_03349(Imidazolonepropionase);T265_13226(Probable imidazolonepropionase)
BP	GO:0071616	acyl-CoA biosynthetic process	5	3	0.45	0.00636	T265_00275,T265_07717,T265_11829	T265_00275(Dihydrolipoamide acetyltransferase component of pyruvate dehydrogenase complex);T265_07717(Pyruvate dehydrogenase E1 component subunit alpha);T265_11829(Pyruvate dehydrogenase E1 component subunit beta)
BP	GO:0071805	potassium ion transmembrane transport	48	11	4.33	0.01074	T265_00104,T265_00343,T265_00540,T265_02001,T265_02796,T265_03783,T265_06336,T265_08858,T265_11915,T265_13199,T265_14427	T265_00104(BTB domain-containing protein);T265_00343(BTB domain-containing protein);T265_00540(BTB domain-containing protein);T265_02001(BTB domain-containing protein);T265_02796(TWiK family of potassium channels protein 7);T265_03783(Protein sleepless);T265_06336(CaMBD domain-containing protein);T265_08858(Potassium voltage-gated channel protein eag);T265_11915(Protein sleepless);T265_13199(Calc…
BP	GO:0034220	ion transmembrane transport	250	52	22.58	0.01182	T265_00104,T265_00215,T265_00343,T265_00371,T265_00540,T265_01421,T265_01614,T265_01732,T265_02001,T265_02003,T265_02533,T265_02796,T265_03141,T265_03294,T265_03783,T265_03886,T265_04393,T265_04439,T265_04922,T265_05189,T265_05624,T265_05648,T265_06211,T265_06223,T265_06336,T265_06535,T265_06605,T265_06902,T265_07039,T265_07175,T265_07495,T265_07662,T265_08643,T265_08858,T265_09254,T265_09658,T26…	T265_00104(BTB domain-containing protein);T265_00215(Integrase catalytic domain-containing protein);T265_00343(BTB domain-containing protein);T265_00371(Ion_trans domain-containing protein);T265_00540(BTB domain-containing protein);T265_01421(ATPase protein 9);T265_01614(Ion_trans domain-containing protein);T265_01732(ATP synthase subunit beta);T265_02001(BTB domain-containing protein);T265_02003…
BP	GO:0006811	ion transport	306	61	27.63	0.01308	T265_00104,T265_00215,T265_00343,T265_00371,T265_00540,T265_01004,T265_01364,T265_01421,T265_01614,T265_01732,T265_02001,T265_02003,T265_02533,T265_02796,T265_03141,T265_03294,T265_03783,T265_03886,T265_04040,T265_04393,T265_04439,T265_04922,T265_05189,T265_05624,T265_05648,T265_06211,T265_06223,T265_06336,T265_06535,T265_06605,T265_06902,T265_07039,T265_07175,T265_07495,T265_07662,T265_07800,T26…	T265_00104(BTB domain-containing protein);T265_00215(Integrase catalytic domain-containing protein);T265_00343(BTB domain-containing protein);T265_00371(Ion_trans domain-containing protein);T265_00540(BTB domain-containing protein);T265_01004(Innexin);T265_01364();T265_01421(ATPase protein 9);T265_01614(Ion_trans domain-containing protein);T265_01732(ATP synthase subunit beta);T265_02001(BTB doma…
BP	GO:0006782	protoporphyrinogen IX biosynthetic proce...	7	3	0.63	0.01941	T265_01565,T265_13160,T265_14894	T265_01565(Protoporphyrinogen oxidase);T265_13160(hydroxymethylbilane synthase);T265_14894(coproporphyrinogen oxidase)
BP	GO:1901701	cellular response to oxygen-containing c...	7	3	0.63	0.01941	T265_08952,T265_09387,T265_10062	T265_08952(Superoxide dismutase [Cu-Zn]);T265_09387(superoxide dismutase);T265_10062(G_PROTEIN_RECEP_F1_2 domain-containing protein)
BP	GO:0055085	transmembrane transport	443	76	40.01	0.02083	T265_00104,T265_00215,T265_00235,T265_00343,T265_00371,T265_00434,T265_00540,T265_00615,T265_00788,T265_01125,T265_01183,T265_01421,T265_01614,T265_01732,T265_02001,T265_02003,T265_02533,T265_02669,T265_02796,T265_03141,T265_03294,T265_03609,T265_03619,T265_03783,T265_03886,T265_04393,T265_04439,T265_04909,T265_04922,T265_05189,T265_05254,T265_05624,T265_05648,T265_06211,T265_06223,T265_06295,T26…	T265_00104(BTB domain-containing protein);T265_00215(Integrase catalytic domain-containing protein);T265_00235(Oxalate:formate antiporter);T265_00343(BTB domain-containing protein);T265_00371(Ion_trans domain-containing protein);T265_00434(MFS domain-containing protein);T265_00540(BTB domain-containing protein);T265_00615(MFS domain-containing protein);T265_00788(MFS domain-containing protein);T2…
BP	GO:0009066	aspartate family amino acid metabolic pr...	8	3	0.72	0.02288	T265_02922,T265_08833,T265_11785	T265_02922(S-methyl-5'-thioadenosine phosphorylase);T265_08833(Saccharopine dehydrogenase);T265_11785(Dihydrolipoyllysine-residue succinyltransferase component of 2-oxoglutarate dehydrogenase complex, mitochondrial)
BP	GO:1990542	mitochondrial transmembrane transport	14	4	1.26	0.03159	T265_00215,T265_06535,T265_06902,T265_09658	T265_00215(Integrase catalytic domain-containing protein);T265_06535(Phosphate carrier protein, mitochondrial);T265_06902(Mitochondrial pyruvate carrier);T265_09658(ADP/ATP translocase)
BP	GO:0060079	excitatory postsynaptic potential	9	3	0.81	0.04066	T265_05648,T265_06211,T265_15588	T265_05648(Neuronal acetylcholine receptor subunit alpha-7);T265_06211(Neurotransmitter-gated ion-channel ligand binding domain protein);T265_15588(Cholinergic receptor, nicotinic, beta 1 (muscle) like)
BP	GO:0015711	organic anion transport	9	3	0.81	0.04066	T265_00215,T265_06902,T265_09658	T265_00215(Integrase catalytic domain-containing protein);T265_06902(Mitochondrial pyruvate carrier);T265_09658(ADP/ATP translocase)
BP	GO:0006783	heme biosynthetic process	11	5	0.99	0.04267	T265_01565,T265_07662,T265_09076,T265_13160,T265_14894	T265_01565(Protoporphyrinogen oxidase);T265_07662(ferroxidase);T265_09076(Cytochrome oxidase assembly protein);T265_13160(hydroxymethylbilane synthase);T265_14894(coproporphyrinogen oxidase)
BP	GO:0006897	endocytosis	16	4	1.44	0.04977	T265_01894,T265_10432,T265_13959,T265_14305	T265_01894(Lysyl oxidase homolog);T265_10432(AP-2 complex subunit sigma);T265_13959(EGF-like domain-containing protein);T265_14305(Lysyl oxidase homolog)
BP	GO:0051260	protein homooligomerization	16	4	1.44	0.04977	T265_00104,T265_00343,T265_00540,T265_02001	T265_00104(BTB domain-containing protein);T265_00343(BTB domain-containing protein);T265_00540(BTB domain-containing protein);T265_02001(BTB domain-containing protein)
MF	GO:0015078	proton transmembrane transporter activit...	42	14	3.79	0.00025	T265_01421,T265_01732,T265_02003,T265_03294,T265_04439,T265_05624,T265_07039,T265_07175,T265_07495,T265_08643,T265_10133,T265_11799,T265_12110,T265_12840	T265_01421(ATPase protein 9);T265_01732(ATP synthase subunit beta);T265_02003(Voltage-gated hydrogen channel 1);T265_03294(ATP synthase subunit e, mitochondrial);T265_04439(Otopetrin-2);T265_05624(ATP synthase subunit alpha);T265_07039(ATP synthase subunit gamma);T265_07175(ATP synthase subunit d, mitochondrial);T265_07495(ATP synthase subunit);T265_08643(Otopetrin);T265_10133(ATP synthase-coupli…
MF	GO:0046933	proton-transporting ATP synthase activit...	5	4	0.45	0.00031	T265_01732,T265_05624,T265_07039,T265_11799	T265_01732(ATP synthase subunit beta);T265_05624(ATP synthase subunit alpha);T265_07039(ATP synthase subunit gamma);T265_11799(ATP synthase subunit O, mitochondrial)
MF	GO:0004888	transmembrane signaling receptor activit...	138	43	12.46	0.00049	T265_00683,T265_00777,T265_00799,T265_00921,T265_01578,T265_01604,T265_01985,T265_02140,T265_02329,T265_02701,T265_03601,T265_03837,T265_03886,T265_04058,T265_04393,T265_04813,T265_04842,T265_05648,T265_06211,T265_06223,T265_06254,T265_06423,T265_06649,T265_07608,T265_08353,T265_08477,T265_08498,T265_08593,T265_08621,T265_09944,T265_10000,T265_10062,T265_10363,T265_10691,T265_11536,T265_11621,T26…	T265_00683(G_PROTEIN_RECEP_F1_2 domain-containing protein);T265_00777(G_PROTEIN_RECEP_F1_2 domain-containing protein);T265_00799(7 transmembrane receptor);T265_00921(G_PROTEIN_RECEP_F1_2 domain-containing protein);T265_01578(G_PROTEIN_RECEP_F1_2 domain-containing protein);T265_01604(G_PROTEIN_RECEP_F1_2 domain-containing protein);T265_01985(G_PROTEIN_RECEP_F1_2 domain-containing protein);T265_021…
MF	GO:0009055	electron transfer activity	14	8	1.26	0.00053	T265_01077,T265_03698,T265_07278,T265_08967,T265_09199,T265_09703,T265_09992,T265_12110	T265_01077(Succinate dehydrogenase [ubiquinone] iron-sulfur subunit, mitochondrial);T265_03698(Electron transfer flavoprotein subunit beta);T265_07278(NADH dehydrogenase [ubiquinone] iron-sulfur protein 3, mitochondrial);T265_08967(NADH dehydrogenase [ubiquinone] flavoprotein 1, mitochondrial);T265_09199(Cytochrome c domain-containing protein);T265_09703(Cytochrome);T265_09992(Succinate dehydroge…
MF	GO:0016651	oxidoreductase activity, acting on NAD(P...	11	7	0.99	0.00083	T265_05723,T265_07278,T265_08967,T265_09076,T265_09475,T265_11226,T265_12110	T265_05723(4Fe-4S ferredoxin-type domain-containing protein);T265_07278(NADH dehydrogenase [ubiquinone] iron-sulfur protein 3, mitochondrial);T265_08967(NADH dehydrogenase [ubiquinone] flavoprotein 1, mitochondrial);T265_09076(Cytochrome oxidase assembly protein);T265_09475(Complex I-49kD);T265_11226(cytochrome-b5 reductase);T265_12110(Cytochrome c oxidase subunit 1)
MF	GO:0016624	oxidoreductase activity, acting on the a...	6	4	0.54	0.00085	T265_00678,T265_01591,T265_07717,T265_11829	T265_00678(2-oxoisovalerate dehydrogenase subunit alpha);T265_01591(Pyruvate dehydrogenase E1 component subunit alpha);T265_07717(Pyruvate dehydrogenase E1 component subunit alpha);T265_11829(Pyruvate dehydrogenase E1 component subunit beta)
MF	GO:0016641	oxidoreductase activity, acting on the C...	6	4	0.54	0.00085	T265_00312,T265_01894,T265_13265,T265_14305	T265_00312(DAO domain-containing protein);T265_01894(Lysyl oxidase homolog);T265_13265(pyridoxal 5'-phosphate synthase);T265_14305(Lysyl oxidase homolog)
MF	GO:0004601	peroxidase activity	7	4	0.63	0.00184	T265_00666,T265_02660,T265_12564,T265_12900	T265_00666(Peroxidase);T265_02660(Antioxidant, AhpC/TSA family);T265_12564(Thioredoxin domain-containing protein);T265_12900(Antioxidant, AhpC/TSA family; Thioredoxin peroxidase)
MF	GO:0022857	transmembrane transporter activity	419	73	37.83	0.00577	T265_00104,T265_00215,T265_00235,T265_00343,T265_00371,T265_00434,T265_00540,T265_00615,T265_00788,T265_01125,T265_01183,T265_01421,T265_01614,T265_01732,T265_02001,T265_02003,T265_02533,T265_02669,T265_02796,T265_03141,T265_03294,T265_03609,T265_03619,T265_03886,T265_04393,T265_04439,T265_04909,T265_04922,T265_05189,T265_05254,T265_05624,T265_05648,T265_06211,T265_06223,T265_06295,T265_06336,T26…	T265_00104(BTB domain-containing protein);T265_00215(Integrase catalytic domain-containing protein);T265_00235(Oxalate:formate antiporter);T265_00343(BTB domain-containing protein);T265_00371(Ion_trans domain-containing protein);T265_00434(MFS domain-containing protein);T265_00540(BTB domain-containing protein);T265_00615(MFS domain-containing protein);T265_00788(MFS domain-containing protein);T2…
MF	GO:0016790	thiolester hydrolase activity	5	3	0.45	0.00637	T265_02873,T265_11993,T265_12101	T265_02873(Acetyl-CoA hydrolase);T265_11993(Thioesterase family protein);T265_12101(Lactamase_B domain-containing protein)
MF	GO:0008137	NADH dehydrogenase (ubiquinone) activity	5	3	0.45	0.00637	T265_07278,T265_08967,T265_12110	T265_07278(NADH dehydrogenase [ubiquinone] iron-sulfur protein 3, mitochondrial);T265_08967(NADH dehydrogenase [ubiquinone] flavoprotein 1, mitochondrial);T265_12110(Cytochrome c oxidase subunit 1)
MF	GO:0004983	neuropeptide Y receptor activity	5	3	0.45	0.00637	T265_00683,T265_06423,T265_14576	T265_00683(G_PROTEIN_RECEP_F1_2 domain-containing protein);T265_06423(G_PROTEIN_RECEP_F1_2 domain-containing protein);T265_14576(G_PROTEIN_RECEP_F1_2 domain-containing protein)
MF	GO:0048018	receptor ligand activity	5	3	0.45	0.00637	T265_05750,T265_13153,T265_13850	T265_05750(TGF_BETA_2 domain-containing protein);T265_13153(TGF_BETA_2 domain-containing protein);T265_13850(Pancreatic hormone)
MF	GO:0003995	acyl-CoA dehydrogenase activity	5	3	0.45	0.00637	T265_11033,T265_12651,T265_13702	T265_11033(Putative isovaleryl-CoA dehydrogenase);T265_12651(Short-chain specific acyl-CoA dehydrogenase, mitochondrial);T265_13702(Short/branched chain specific acyl-CoA dehydrogenase, mitochondrial)
MF	GO:0016627	oxidoreductase activity, acting on the C...	20	8	1.81	0.00804	T265_01077,T265_01565,T265_09992,T265_10474,T265_11033,T265_12651,T265_13702,T265_14894	T265_01077(Succinate dehydrogenase [ubiquinone] iron-sulfur subunit, mitochondrial);T265_01565(Protoporphyrinogen oxidase);T265_09992(Succinate dehydrogenase cytochrome b560 subunit, mitochondrial);T265_10474(Glutaryl-CoA dehydrogenase, mitochondrial);T265_11033(Putative isovaleryl-CoA dehydrogenase);T265_12651(Short-chain specific acyl-CoA dehydrogenase, mitochondrial);T265_13702(Short/branched …
MF	GO:0050660	flavin adenine dinucleotide binding	20	6	1.81	0.00818	T265_00312,T265_09297,T265_10474,T265_11033,T265_12651,T265_13702	T265_00312(DAO domain-containing protein);T265_09297(Dihydrolipoyl dehydrogenase);T265_10474(Glutaryl-CoA dehydrogenase, mitochondrial);T265_11033(Putative isovaleryl-CoA dehydrogenase);T265_12651(Short-chain specific acyl-CoA dehydrogenase, mitochondrial);T265_13702(Short/branched chain specific acyl-CoA dehydrogenase, mitochondrial)
MF	GO:0005249	voltage-gated potassium channel activity	23	6	2.08	0.01401	T265_00104,T265_00343,T265_00540,T265_02001,T265_08858,T265_14427	T265_00104(BTB domain-containing protein);T265_00343(BTB domain-containing protein);T265_00540(BTB domain-containing protein);T265_02001(BTB domain-containing protein);T265_08858(Potassium voltage-gated channel protein eag);T265_14427(KCNQ_channel domain-containing protein)
MF	GO:0020037	heme binding	23	6	2.08	0.01401	T265_00666,T265_01589,T265_09199,T265_09703,T265_12110,T265_12947	T265_00666(Peroxidase);T265_01589(GLOBIN domain-containing protein);T265_09199(Cytochrome c domain-containing protein);T265_09703(Cytochrome);T265_12110(Cytochrome c oxidase subunit 1);T265_12947(guanylate cyclase)
MF	GO:0008528	G protein-coupled peptide receptor activ...	13	7	1.17	0.01906	T265_00683,T265_00777,T265_00921,T265_01985,T265_04813,T265_06423,T265_14576	T265_00683(G_PROTEIN_RECEP_F1_2 domain-containing protein);T265_00777(G_PROTEIN_RECEP_F1_2 domain-containing protein);T265_00921(G_PROTEIN_RECEP_F1_2 domain-containing protein);T265_01985(G_PROTEIN_RECEP_F1_2 domain-containing protein);T265_04813(G_PROTEIN_RECEP_F1_2 domain-containing protein);T265_06423(G_PROTEIN_RECEP_F1_2 domain-containing protein);T265_14576(G_PROTEIN_RECEP_F1_2 domain-contai…
MF	GO:0022848	acetylcholine-gated cation-selective cha...	7	3	0.63	0.01942	T265_05648,T265_06211,T265_15588	T265_05648(Neuronal acetylcholine receptor subunit alpha-7);T265_06211(Neurotransmitter-gated ion-channel ligand binding domain protein);T265_15588(Cholinergic receptor, nicotinic, beta 1 (muscle) like)
MF	GO:0003824	catalytic activity	2385	226	215.33	0.02115	T265_00017,T265_00275,T265_00302,T265_00312,T265_00313,T265_00432,T265_00467,T265_00600,T265_00661,T265_00664,T265_00666,T265_00678,T265_00847,T265_00853,T265_01014,T265_01077,T265_01195,T265_01221,T265_01269,T265_01562,T265_01565,T265_01567,T265_01591,T265_01682,T265_01694,T265_01732,T265_01894,T265_02091,T265_02106,T265_02140,T265_02259,T265_02660,T265_02671,T265_02814,T265_02873,T265_02922,T26…	T265_00017(Papain family cysteine protease);T265_00275(Dihydrolipoamide acetyltransferase component of pyruvate dehydrogenase complex);T265_00302(Enoyl-CoA hydratase/isomerase family protein);T265_00312(DAO domain-containing protein);T265_00313(Metalloendopeptidase);T265_00432(Succinate--CoA ligase [ADP/GDP-forming] subunit alpha, mitochondrial);T265_00467(E3 ubiquitin-protein ligase TRIP12);T265…
MF	GO:0005230	extracellular ligand-gated ion channel a...	32	8	2.89	0.0239	T265_03886,T265_04393,T265_05648,T265_06211,T265_06223,T265_13118,T265_13973,T265_15588	T265_03886(Glycine receptor subunit beta-type 4);T265_04393(PBPe domain-containing protein);T265_05648(Neuronal acetylcholine receptor subunit alpha-7);T265_06211(Neurotransmitter-gated ion-channel ligand binding domain protein);T265_06223(Glycine receptor subunit beta);T265_13118(Neur_chan_LBD domain-containing protein);T265_13973(Neur_chan_LBD domain-containing protein);T265_15588(Cholinergic r…
MF	GO:0015252	proton channel activity	13	7	1.17	0.02848	T265_01732,T265_02003,T265_04439,T265_05624,T265_07039,T265_08643,T265_11799	T265_01732(ATP synthase subunit beta);T265_02003(Voltage-gated hydrogen channel 1);T265_04439(Otopetrin-2);T265_05624(ATP synthase subunit alpha);T265_07039(ATP synthase subunit gamma);T265_08643(Otopetrin);T265_11799(ATP synthase subunit O, mitochondrial)
MF	GO:0019842	vitamin binding	32	4	2.89	0.0292	T265_01562,T265_06214,T265_13324,T265_14208	T265_01562(procollagen-proline 4-dioxygenase);T265_06214(Procollagen-lysine 5-dioxygenase);T265_13324(C3H1-type domain-containing protein);T265_14208(methylmalonyl-CoA mutase)
MF	GO:0015293	symporter activity	27	6	2.44	0.03021	T265_03609,T265_04909,T265_05189,T265_05254,T265_12790,T265_12798	T265_03609(Transporter);T265_04909(Sodium bile acid symporter family protein);T265_05189(Amino acid transporter);T265_05254(ACB domain-containing protein);T265_12790(Transporter);T265_12798(Phosphate transporter)
MF	GO:0004867	serine-type endopeptidase inhibitor acti...	35	7	3.16	0.03404	T265_00090,T265_05343,T265_05905,T265_08625,T265_11874,T265_11935,T265_13901	T265_00090(F-spondin);T265_05343(F-spondin);T265_05905(SERPIN domain-containing protein);T265_08625(Serine proteinase inhibitor);T265_11874(BPTI/Kunitz inhibitor domain-containing protein);T265_11935(SERPIN domain-containing protein);T265_13901(SERPIN domain-containing protein)
MF	GO:0016491	oxidoreductase activity	210	54	18.96	0.04075	T265_00312,T265_00666,T265_00678,T265_01077,T265_01562,T265_01565,T265_01567,T265_01591,T265_01894,T265_02660,T265_02932,T265_03698,T265_04260,T265_05082,T265_05499,T265_05510,T265_05712,T265_05723,T265_05909,T265_05977,T265_06214,T265_07278,T265_07662,T265_07717,T265_07758,T265_08833,T265_08952,T265_08967,T265_09046,T265_09076,T265_09176,T265_09199,T265_09297,T265_09387,T265_09475,T265_09703,T26…	T265_00312(DAO domain-containing protein);T265_00666(Peroxidase);T265_00678(2-oxoisovalerate dehydrogenase subunit alpha);T265_01077(Succinate dehydrogenase [ubiquinone] iron-sulfur subunit, mitochondrial);T265_01562(procollagen-proline 4-dioxygenase);T265_01565(Protoporphyrinogen oxidase);T265_01567(Glutamate dehydrogenase);T265_01591(Pyruvate dehydrogenase E1 component subunit alpha);T265_01894…
MF	GO:0016209	antioxidant activity	11	6	0.99	0.04261	T265_00666,T265_02660,T265_08952,T265_09387,T265_12564,T265_12900	T265_00666(Peroxidase);T265_02660(Antioxidant, AhpC/TSA family);T265_08952(Superoxide dismutase [Cu-Zn]);T265_09387(superoxide dismutase);T265_12564(Thioredoxin domain-containing protein);T265_12900(Antioxidant, AhpC/TSA family; Thioredoxin peroxidase)
MF	GO:0016840	carbon-nitrogen lyase activity	9	3	0.81	0.04307	T265_03344,T265_05566,T265_15991	T265_03344(Histidine ammonia-lyase);T265_05566(ADSL_C domain-containing protein);T265_15991(glutathione-specific gamma-glutamylcyclotransferase)
MF	GO:0016810	hydrolase activity, acting on carbon-nit...	34	5	3.07	0.04999	T265_00467,T265_00853,T265_03349,T265_06999,T265_13226	T265_00467(E3 ubiquitin-protein ligase TRIP12);T265_00853(dimethylargininase);T265_03349(Imidazolonepropionase);T265_06999(Amidohydro-rel domain-containing protein);T265_13226(Probable imidazolonepropionase)
CC	GO:0098800	inner mitochondrial membrane protein com...	19	12	2.03	0.00025	T265_01598,T265_03294,T265_05864,T265_07175,T265_07495,T265_08664,T265_09561,T265_10133,T265_11550,T265_12840,T265_13500,T265_14951	T265_01598(Cytochrome c oxidase subunit IV);T265_03294(ATP synthase subunit e, mitochondrial);T265_05864(Complex I-B12);T265_07175(ATP synthase subunit d, mitochondrial);T265_07495(ATP synthase subunit);T265_08664(NADH dehydrogenase [ubiquinone] 1 alpha subcomplex subunit 13);T265_09561();T265_10133(ATP synthase-coupling factor 6, mitochondrial);T265_11550(Cytochrome c oxidase subunit 5A, mitocho…
CC	GO:0045259	proton-transporting ATP synthase complex	10	10	1.07	0.00117	T265_01421,T265_01732,T265_03294,T265_05624,T265_06605,T265_07039,T265_07175,T265_07495,T265_10133,T265_12840	T265_01421(ATPase protein 9);T265_01732(ATP synthase subunit beta);T265_03294(ATP synthase subunit e, mitochondrial);T265_05624(ATP synthase subunit alpha);T265_06605(NADH dehydrogenase [ubiquinone] 1 alpha subcomplex subunit 13);T265_07039(ATP synthase subunit gamma);T265_07175(ATP synthase subunit d, mitochondrial);T265_07495(ATP synthase subunit);T265_10133(ATP synthase-coupling factor 6, mito…
CC	GO:1990204	oxidoreductase complex	15	10	1.6	0.00209	T265_00275,T265_05864,T265_08664,T265_08967,T265_09049,T265_09561,T265_09992,T265_11785,T265_13500,T265_14951	T265_00275(Dihydrolipoamide acetyltransferase component of pyruvate dehydrogenase complex);T265_05864(Complex I-B12);T265_08664(NADH dehydrogenase [ubiquinone] 1 alpha subcomplex subunit 13);T265_08967(NADH dehydrogenase [ubiquinone] flavoprotein 1, mitochondrial);T265_09049(Glycine cleavage system H protein);T265_09561();T265_09992(Succinate dehydrogenase cytochrome b560 subunit, mitochondrial);…
CC	GO:0005576	extracellular region	64	15	6.84	0.00431	T265_00600,T265_00606,T265_00666,T265_00685,T265_02143,T265_04942,T265_05750,T265_05905,T265_08625,T265_10111,T265_11935,T265_13850,T265_13901,T265_14272,T265_15644	T265_00600(Peptidase M12B domain-containing protein);T265_00606(EGF-like domain protein);T265_00666(Peroxidase);T265_00685(Putative epididymal secretory protein E1);T265_02143(Kazal-type serine protease inhibitor domain-containing protein 1);T265_04942(Noggin);T265_05750(TGF_BETA_2 domain-containing protein);T265_05905(SERPIN domain-containing protein);T265_08625(Serine proteinase inhibitor);T265…
CC	GO:0045263	proton-transporting ATP synthase complex...	7	7	0.75	0.0112	T265_01421,T265_03294,T265_06605,T265_07175,T265_07495,T265_10133,T265_12840	T265_01421(ATPase protein 9);T265_03294(ATP synthase subunit e, mitochondrial);T265_06605(NADH dehydrogenase [ubiquinone] 1 alpha subcomplex subunit 13);T265_07175(ATP synthase subunit d, mitochondrial);T265_07495(ATP synthase subunit);T265_10133(ATP synthase-coupling factor 6, mitochondrial);T265_12840(ATP synthase subunit b)
CC	GO:0005921	gap junction	16	5	1.71	0.02201	T265_01004,T265_03090,T265_04040,T265_07800,T265_12552	T265_01004(Innexin);T265_03090();T265_04040(Innexin);T265_07800(Innexin);T265_12552(Innexin)
CC	GO:0045211	postsynaptic membrane	11	4	1.18	0.0231	T265_04393,T265_05648,T265_06211,T265_15588	T265_04393(PBPe domain-containing protein);T265_05648(Neuronal acetylcholine receptor subunit alpha-7);T265_06211(Neurotransmitter-gated ion-channel ligand binding domain protein);T265_15588(Cholinergic receptor, nicotinic, beta 1 (muscle) like)
CC	GO:0008076	voltage-gated potassium channel complex	11	4	1.18	0.0231	T265_00104,T265_00343,T265_00540,T265_02001	T265_00104(BTB domain-containing protein);T265_00343(BTB domain-containing protein);T265_00540(BTB domain-containing protein);T265_02001(BTB domain-containing protein)
CC	GO:0031966	mitochondrial membrane	86	40	9.2	0.02797	T265_00215,T265_00554,T265_00964,T265_01077,T265_01421,T265_01565,T265_01598,T265_01782,T265_03141,T265_03152,T265_03294,T265_04080,T265_04250,T265_04312,T265_05297,T265_05864,T265_06535,T265_06902,T265_07031,T265_07175,T265_07495,T265_07712,T265_08664,T265_08967,T265_08980,T265_09199,T265_09286,T265_09561,T265_09658,T265_09911,T265_09929,T265_10133,T265_11340,T265_11550,T265_11799,T265_12110,T26…	T265_00215(Integrase catalytic domain-containing protein);T265_00554(Mitochondrial uncoupling protein 3);T265_00964(NADH dehydrogenase [ubiquinone] 1 beta subcomplex subunit 9);T265_01077(Succinate dehydrogenase [ubiquinone] iron-sulfur subunit, mitochondrial);T265_01421(ATPase protein 9);T265_01565(Protoporphyrinogen oxidase);T265_01598(Cytochrome c oxidase subunit IV);T265_01782(NADH dehydrogen…
CC	GO:0062023	collagen-containing extracellular matrix	7	3	0.75	0.03062	T265_02610,T265_02612,T265_11470	T265_02610(Collagen IV NC1 domain-containing protein);T265_02612(Collagen alpha-1(IV) chain);T265_11470(Collagen IV NC1 domain-containing protein)
CC	GO:0098803	respiratory chain complex	13	9	1.39	0.03103	T265_01598,T265_05864,T265_08664,T265_08967,T265_09561,T265_09992,T265_11550,T265_13500,T265_14951	T265_01598(Cytochrome c oxidase subunit IV);T265_05864(Complex I-B12);T265_08664(NADH dehydrogenase [ubiquinone] 1 alpha subcomplex subunit 13);T265_08967(NADH dehydrogenase [ubiquinone] flavoprotein 1, mitochondrial);T265_09561();T265_09992(Succinate dehydrogenase cytochrome b560 subunit, mitochondrial);T265_11550(Cytochrome c oxidase subunit 5A, mitochondrial);T265_13500(NADH dehydrogenase [ubi…
CC	GO:0005739	mitochondrion	180	58	19.25	0.03414	T265_00215,T265_00432,T265_00554,T265_00647,T265_00840,T265_00964,T265_01077,T265_01421,T265_01565,T265_01598,T265_01782,T265_02970,T265_03141,T265_03152,T265_03230,T265_03294,T265_03698,T265_04080,T265_04250,T265_04312,T265_04829,T265_05297,T265_05864,T265_06535,T265_06605,T265_06902,T265_07031,T265_07175,T265_07323,T265_07495,T265_07662,T265_07712,T265_08654,T265_08664,T265_08967,T265_08980,T26…	T265_00215(Integrase catalytic domain-containing protein);T265_00432(Succinate--CoA ligase [ADP/GDP-forming] subunit alpha, mitochondrial);T265_00554(Mitochondrial uncoupling protein 3);T265_00647(YozE_SAM_like domain-containing protein);T265_00840(NADH dehydrogenase [ubiquinone] 1 beta subcomplex subunit 5, mitochondrial);T265_00964(NADH dehydrogenase [ubiquinone] 1 beta subcomplex subunit 9);T2…

## Sheet: D14vsD180-upinD180
S4 Table. GO enrichment results of up-regulated genes in each condition
Type	GO.ID	Term	Annotated	Significant	Expected	topGO	Gene ID	ID.with.gene.name
BP	GO:0006013	mannose metabolic process	8	5	0.92	0.00081	T265_07111,T265_07112,T265_14211,T265_15806,T265_16119	T265_07111(Glyco_hydro_38C domain-containing protein);T265_07112(Alpha-mann_mid domain-containing protein);T265_14211(Alpha-mannosidase);T265_15806(Alpha-mann_mid domain-containing protein);T265_16119(Glyco_hydro_38N domain-containing protein)
BP	GO:0006139	nucleobase-containing compound metabolic...	1020	99	117.06	0.00152	T265_00098,T265_00125,T265_00232,T265_00304,T265_00395,T265_00740,T265_00770,T265_00848,T265_00849,T265_00908,T265_01041,T265_01634,T265_01856,T265_01857,T265_02041,T265_02183,T265_02336,T265_02366,T265_02773,T265_02802,T265_02854,T265_03262,T265_03267,T265_03280,T265_03321,T265_03500,T265_03519,T265_03640,T265_03667,T265_03747,T265_04110,T265_04178,T265_04184,T265_04438,T265_04534,T265_05008,T26…	T265_00098(Mediator of RNA polymerase II transcription subunit 13);T265_00125(Homeobox domain-containing protein);T265_00232(TEA domain-containing protein);T265_00304(ETS domain-containing protein);T265_00395(T-box domain-containing protein);T265_00740(General transcription factor 3C polypeptide 1);T265_00770(Homeobox domain-containing protein);T265_00848(Zinc finger MYND domain-containing protei…
BP	GO:0006355	regulation of DNA-templated transcriptio...	274	56	31.45	0.00199	T265_00098,T265_00125,T265_00232,T265_00304,T265_00395,T265_00770,T265_00848,T265_00849,T265_01041,T265_02183,T265_02802,T265_02854,T265_03267,T265_03500,T265_03519,T265_03667,T265_03747,T265_04110,T265_04178,T265_04438,T265_05008,T265_06010,T265_06415,T265_06726,T265_06810,T265_07109,T265_07202,T265_07671,T265_07745,T265_07925,T265_08121,T265_08686,T265_08851,T265_09221,T265_09350,T265_09674,T26…	T265_00098(Mediator of RNA polymerase II transcription subunit 13);T265_00125(Homeobox domain-containing protein);T265_00232(TEA domain-containing protein);T265_00304(ETS domain-containing protein);T265_00395(T-box domain-containing protein);T265_00770(Homeobox domain-containing protein);T265_00848(Zinc finger MYND domain-containing protein 11);T265_00849(MYND-type domain-containing protein);T265…
BP	GO:0003341	cilium movement	18	14	2.07	0.0119	T265_00293,T265_00870,T265_00940,T265_01452,T265_02229,T265_02677,T265_04522,T265_07118,T265_07349,T265_08998,T265_11320,T265_14717,T265_15583,T265_15865	T265_00293(Radial spoke head protein 4 homolog A);T265_00870(Radial spoke head protein 4 A);T265_00940(Tektin);T265_01452(Tektin);T265_02229(Tektin);T265_02677(Radial spoke head protein 9 homolog);T265_04522(Tektin);T265_07118(Tektin);T265_07349(Tektin);T265_08998(Kinesin motor domain-containing protein);T265_11320(Radial spoke head protein 4 A);T265_14717(Cilia and flagella associated protein 22…
BP	GO:0030522	intracellular receptor signaling pathway	5	3	0.57	0.01258	T265_07202,T265_12785,T265_13831	T265_07202(Zinc finger, C4 type);T265_12785(Nuclear hormone receptor E75);T265_13831(Thyroid hormone receptor beta)
BP	GO:0019932	second-messenger-mediated signaling	5	3	0.57	0.01258	T265_09970,T265_14144,T265_14735	T265_09970(Serine/threonine-protein phosphatase);T265_14144(Serine/threonine-protein phosphatase);T265_14735(Inositol 1,4,5-trisphosphate receptor)
BP	GO:0048870	cell motility	15	13	1.72	0.01264	T265_00293,T265_00870,T265_00940,T265_01452,T265_02229,T265_02677,T265_03539,T265_04522,T265_07118,T265_07349,T265_10621,T265_11320,T265_15865	T265_00293(Radial spoke head protein 4 homolog A);T265_00870(Radial spoke head protein 4 A);T265_00940(Tektin);T265_01452(Tektin);T265_02229(Tektin);T265_02677(Radial spoke head protein 9 homolog);T265_03539(Dynein regulatory complex subunit 4);T265_04522(Tektin);T265_07118(Tektin);T265_07349(Tektin);T265_10621(Dynein regulatory complex subunit 4);T265_11320(Radial spoke head protein 4 A);T265_15…
BP	GO:0000910	cytokinesis	7	4	0.8	0.01307	T265_01264,T265_09865,T265_11806,T265_13206	T265_01264(Doublecortin domain-containing protein);T265_09865();T265_11806(Centrosome and spindle pole-associated protein 1);T265_13206(MAP9 protein)
BP	GO:0070286	axonemal dynein complex assembly	9	4	1.03	0.01346	T265_08736,T265_08998,T265_13706,T265_15583	T265_08736(Dynein regulatory complex protein 1);T265_08998(Kinesin motor domain-containing protein);T265_13706(NYD-SP28 domain-containing protein);T265_15583(Coiled-coil domain-containing protein 39)
BP	GO:0042073	intraciliary transport	9	4	1.03	0.01346	T265_08475,T265_11523,T265_12490,T265_13963	T265_08475(IQ motif, EF-hand binding site);T265_11523(Intraflagellar transport protein 74 homolog);T265_12490(WD domain, G-beta repeat protein);T265_13963(ANAPC4_WD40 domain-containing protein)
BP	GO:0006357	regulation of transcription by RNA polym...	107	21	12.28	0.01488	T265_00098,T265_00304,T265_00770,T265_01041,T265_02183,T265_02854,T265_03667,T265_04110,T265_04178,T265_04438,T265_06810,T265_07671,T265_07925,T265_08121,T265_08851,T265_09221,T265_11375,T265_11800,T265_11894,T265_12104,T265_12906	T265_00098(Mediator of RNA polymerase II transcription subunit 13);T265_00304(ETS domain-containing protein);T265_00770(Homeobox domain-containing protein);T265_01041(Homeobox domain-containing protein);T265_02183(Homeobox domain-containing protein);T265_02854();T265_03667(BZIP domain-containing protein);T265_04110(ARID domain-containing protein);T265_04178(GATA zinc finger);T265_04438(POU domain…
BP	GO:0016310	phosphorylation	356	72	40.86	0.01764	T265_00116,T265_00383,T265_00500,T265_00908,T265_00952,T265_01335,T265_01336,T265_01510,T265_01634,T265_01856,T265_01857,T265_01980,T265_02122,T265_02129,T265_02555,T265_02719,T265_02773,T265_02834,T265_03024,T265_03262,T265_03321,T265_04184,T265_04627,T265_05123,T265_05234,T265_05309,T265_05416,T265_05508,T265_05771,T265_05875,T265_05953,T265_06018,T265_06292,T265_06794,T265_07542,T265_07549,T26…	T265_00116(Protein kinase domain-containing protein);T265_00383(Serine/threonine-protein kinase 38-like);T265_00500(Cyclic nucleotide-binding domain protein);T265_00908(Protein kinase domain-containing protein);T265_00952(Mitogen-activated protein kinase);T265_01335(Protein kinase domain-containing protein);T265_01336(Protein kinase domain-containing protein);T265_01510(Protein kinase domain-cont…
BP	GO:0007165	signal transduction	432	55	49.58	0.01812	T265_00260,T265_00488,T265_00756,T265_00952,T265_01264,T265_02093,T265_02366,T265_02388,T265_02451,T265_02452,T265_03393,T265_03445,T265_03503,T265_03524,T265_04006,T265_04454,T265_04534,T265_04653,T265_05106,T265_05728,T265_06018,T265_06827,T265_07202,T265_07378,T265_08029,T265_08198,T265_08464,T265_08521,T265_08608,T265_09970,T265_10413,T265_11013,T265_11168,T265_11311,T265_11467,T265_11677,T26…	T265_00260(GTP-binding protein);T265_00488(Ras-associating domain-containing protein);T265_00756(SEC7 domain-containing protein);T265_00952(Mitogen-activated protein kinase);T265_01264(Doublecortin domain-containing protein);T265_02093(TIR domain-containing protein);T265_02366(Adenylate/guanylate cyclase catalytic domain protein);T265_02388(Rho-GAP domain-containing protein);T265_02451(Polyprenol…
BP	GO:0006470	protein dephosphorylation	50	11	5.74	0.02357	T265_01620,T265_06134,T265_07038,T265_07269,T265_08826,T265_10484,T265_13236,T265_13563,T265_13847,T265_15277,T265_15390	T265_01620(Protein-tyrosine phosphatase);T265_06134(Dual specificity protein phosphatase 14);T265_07038(protein-tyrosine-phosphatase);T265_07269(protein-tyrosine-phosphatase);T265_08826(Protein-tyrosine phosphatase);T265_10484(Protein-tyrosine phosphatase);T265_13236(Protein-tyrosine phosphatase);T265_13563(Protein-tyrosine phosphatase);T265_13847(protein-tyrosine-phosphatase);T265_15277(protein-…
BP	GO:0019752	carboxylic acid metabolic process	161	15	18.48	0.02381	T265_01634,T265_02773,T265_03115,T265_03262,T265_03274,T265_04184,T265_04677,T265_09047,T265_09669,T265_10014,T265_10505,T265_10506,T265_10507,T265_12524,T265_13353	T265_01634(phosphopyruvate hydratase);T265_02773(Phosphotransferase);T265_03115(glutamate synthase (NADH));T265_03262(phosphopyruvate hydratase);T265_03274(Pyruvate carboxylase);T265_04184(Fructose-bisphosphate aldolase);T265_04677(BH4_AAA_HYDROXYL_2 domain-containing protein);T265_09047(L-lactate dehydrogenase);T265_09669();T265_10014(Triosephosphate isomerase);T265_10505(Protein kinase domain-c…
BP	GO:0035725	sodium ion transmembrane transport	27	7	3.1	0.02882	T265_01665,T265_01670,T265_01743,T265_05735,T265_06312,T265_10438,T265_11603	T265_01665(Sodium/hydrogen exchanger);T265_01670(Sodium/hydrogen exchanger);T265_01743(Amiloride-sensitive sodium channel);T265_05735(Amiloride-sensitive sodium channel);T265_06312(Amiloride-sensitive sodium channel);T265_10438(Amiloride-sensitive sodium channel);T265_11603(Sodium/hydrogen exchanger)
BP	GO:0035556	intracellular signal transduction	129	23	14.81	0.0296	T265_00756,T265_00952,T265_01264,T265_02366,T265_03393,T265_03445,T265_04006,T265_04534,T265_05106,T265_06018,T265_06827,T265_07378,T265_08029,T265_08521,T265_09970,T265_11311,T265_13038,T265_13072,T265_13085,T265_13710,T265_14093,T265_14144,T265_14735	T265_00756(SEC7 domain-containing protein);T265_00952(Mitogen-activated protein kinase);T265_01264(Doublecortin domain-containing protein);T265_02366(Adenylate/guanylate cyclase catalytic domain protein);T265_03393(Rap guanine nucleotide exchange factor 2);T265_03445(Rho-GAP domain-containing protein);T265_04006(ULP_PROTEASE domain-containing protein);T265_04534(Adenylate/guanylate cyclase cataly…
BP	GO:0023052	signaling	452	59	51.88	0.03556	T265_00260,T265_00488,T265_00756,T265_00952,T265_01264,T265_02093,T265_02366,T265_02388,T265_02451,T265_02452,T265_03393,T265_03445,T265_03503,T265_03524,T265_04006,T265_04454,T265_04534,T265_04621,T265_04653,T265_05106,T265_05728,T265_06018,T265_06827,T265_07202,T265_07378,T265_08029,T265_08198,T265_08464,T265_08521,T265_08608,T265_09970,T265_10413,T265_11013,T265_11143,T265_11168,T265_11311,T26…	T265_00260(GTP-binding protein);T265_00488(Ras-associating domain-containing protein);T265_00756(SEC7 domain-containing protein);T265_00952(Mitogen-activated protein kinase);T265_01264(Doublecortin domain-containing protein);T265_02093(TIR domain-containing protein);T265_02366(Adenylate/guanylate cyclase catalytic domain protein);T265_02388(Rho-GAP domain-containing protein);T265_02451(Polyprenol…
BP	GO:0007062	sister chromatid cohesion	8	4	0.92	0.03623	T265_11878,T265_13960,T265_15013,T265_15014	T265_11878(HEAT repeat protein);T265_13960(Nipped-B protein);T265_15013(WAPL domain-containing protein);T265_15014(SMC hinge domain-containing protein)
BP	GO:0051493	regulation of cytoskeleton organization	16	3	1.84	0.03651	T265_00806,T265_00962,T265_11140	T265_00806(Transcription termination factor Rho);T265_00962(ANK_REP_REGION domain-containing protein);T265_11140(Alpha-tubulin N-acetyltransferase)
BP	GO:0036211	protein modification process	602	100	69.09	0.03707	T265_00116,T265_00383,T265_00500,T265_00908,T265_00952,T265_01335,T265_01336,T265_01510,T265_01516,T265_01620,T265_01749,T265_01980,T265_02122,T265_02129,T265_02555,T265_02719,T265_02802,T265_02834,T265_02934,T265_03024,T265_04184,T265_04185,T265_04627,T265_04727,T265_05123,T265_05234,T265_05416,T265_05570,T265_05614,T265_05771,T265_05866,T265_05875,T265_05953,T265_06018,T265_06134,T265_06292,T26…	T265_00116(Protein kinase domain-containing protein);T265_00383(Serine/threonine-protein kinase 38-like);T265_00500(Cyclic nucleotide-binding domain protein);T265_00908(Protein kinase domain-containing protein);T265_00952(Mitogen-activated protein kinase);T265_01335(Protein kinase domain-containing protein);T265_01336(Protein kinase domain-containing protein);T265_01510(Protein kinase domain-cont…
BP	GO:0006182	cGMP biosynthetic process	12	4	1.38	0.04001	T265_00908,T265_08029,T265_11311,T265_13072	T265_00908(Protein kinase domain-containing protein);T265_08029(guanylate cyclase);T265_11311(guanylate cyclase);T265_13072(guanylate cyclase)
BP	GO:0006368	transcription elongation by RNA polymera...	12	4	1.38	0.04001	T265_00848,T265_00849,T265_05456,T265_12142	T265_00848(Zinc finger MYND domain-containing protein 11);T265_00849(MYND-type domain-containing protein);T265_05456(OCEL domain-containing protein);T265_12142(Transcription and mRNA export factor ENY2)
BP	GO:0045892	negative regulation of DNA-templated tra...	23	6	2.64	0.04074	T265_00848,T265_00849,T265_02802,T265_06726,T265_08686,T265_12758	T265_00848(Zinc finger MYND domain-containing protein 11);T265_00849(MYND-type domain-containing protein);T265_02802(WD domain, G-beta repeat protein);T265_06726(C-terminal-binding protein);T265_08686(HDAC_interact domain-containing protein);T265_12758(NCD2 domain-containing protein)
MF	GO:0019205	nucleobase-containing compound kinase ac...	25	10	3.14	0.00041	T265_01856,T265_01857,T265_03321,T265_05508,T265_10312,T265_10351,T265_11321,T265_13835,T265_16206,T265_16251	T265_01856(Adenylate kinase 9);T265_01857(HTH La-type RNA-binding domain-containing protein);T265_03321(Adenylate kinase domain-containing protein);T265_05508(Nucleoside-diphosphate kinase);T265_10312(Nucleoside diphosphate kinase);T265_10351(Adenylate kinase isoenzyme 5);T265_11321(Adenylate kinase 8);T265_13835(Nucleoside-diphosphate kinase);T265_16206(Adenosine kinase);T265_16251(Adenosine kin…
MF	GO:0004559	alpha-mannosidase activity	13	6	1.63	0.00125	T265_03386,T265_07111,T265_07112,T265_14211,T265_15806,T265_16119	T265_03386(alpha-1,2-Mannosidase);T265_07111(Glyco_hydro_38C domain-containing protein);T265_07112(Alpha-mann_mid domain-containing protein);T265_14211(Alpha-mannosidase);T265_15806(Alpha-mann_mid domain-containing protein);T265_16119(Glyco_hydro_38N domain-containing protein)
MF	GO:0003714	transcription corepressor activity	8	5	1.01	0.00125	T265_00848,T265_00849,T265_02802,T265_06726,T265_08686	T265_00848(Zinc finger MYND domain-containing protein 11);T265_00849(MYND-type domain-containing protein);T265_02802(WD domain, G-beta repeat protein);T265_06726(C-terminal-binding protein);T265_08686(HDAC_interact domain-containing protein)
MF	GO:0043565	sequence-specific DNA binding	77	17	9.68	0.00237	T265_00304,T265_00395,T265_02854,T265_03747,T265_04178,T265_05008,T265_06415,T265_06810,T265_07109,T265_07202,T265_07745,T265_09674,T265_12785,T265_12906,T265_13460,T265_13831,T265_15765	T265_00304(ETS domain-containing protein);T265_00395(T-box domain-containing protein);T265_02854();T265_03747(Metastasis-associated protein MTA1);T265_04178(GATA zinc finger);T265_05008(Fork-head domain-containing protein);T265_06415(Fork-head domain-containing protein);T265_06810(GATA-type domain-containing protein);T265_07109(Fork-head domain-containing protein);T265_07202(Zinc finger, C4 type)…
MF	GO:0017018	myosin phosphatase activity	21	8	2.64	0.00271	T265_02881,T265_08568,T265_09970,T265_10500,T265_13111,T265_14144,T265_15277,T265_15800	T265_02881(Serine/threonine-protein phosphatase);T265_08568(Serine/threonine-protein phosphatase);T265_09970(Serine/threonine-protein phosphatase);T265_10500(Serine/threonine-protein phosphatase);T265_13111(Serine/threonine-protein phosphatase);T265_14144(Serine/threonine-protein phosphatase);T265_15277(protein-tyrosine-phosphatase);T265_15800(Serine/threonine-protein phosphatase)
MF	GO:0004725	protein tyrosine phosphatase activity	26	9	3.27	0.00319	T265_01620,T265_07038,T265_07269,T265_08826,T265_10484,T265_13236,T265_13563,T265_13847,T265_15390	T265_01620(Protein-tyrosine phosphatase);T265_07038(protein-tyrosine-phosphatase);T265_07269(protein-tyrosine-phosphatase);T265_08826(Protein-tyrosine phosphatase);T265_10484(Protein-tyrosine phosphatase);T265_13236(Protein-tyrosine phosphatase);T265_13563(Protein-tyrosine phosphatase);T265_13847(protein-tyrosine-phosphatase);T265_15390(protein-tyrosine-phosphatase)
MF	GO:0005524	ATP binding	734	116	92.3	0.00338	T265_00116,T265_00289,T265_00383,T265_00411,T265_00908,T265_00952,T265_01335,T265_01336,T265_01510,T265_01537,T265_01856,T265_01857,T265_01980,T265_02122,T265_02129,T265_02336,T265_02462,T265_02555,T265_02719,T265_02770,T265_02773,T265_02834,T265_02934,T265_03024,T265_03153,T265_03154,T265_03274,T265_03280,T265_03321,T265_03751,T265_03876,T265_04184,T265_04372,T265_04421,T265_04627,T265_04966,T26…	T265_00116(Protein kinase domain-containing protein);T265_00289(RNA helicase);T265_00383(Serine/threonine-protein kinase 38-like);T265_00411(Folylpoly-gamma-glutamate synthetase);T265_00908(Protein kinase domain-containing protein);T265_00952(Mitogen-activated protein kinase);T265_01335(Protein kinase domain-containing protein);T265_01336(Protein kinase domain-containing protein);T265_01510(Prote…
MF	GO:0003729	mRNA binding	22	8	2.77	0.0038	T265_00350,T265_01653,T265_03929,T265_04896,T265_06314,T265_10292,T265_12939,T265_15416	T265_00350(C3H1-type domain-containing protein);T265_01653(C3H1-type domain-containing protein);T265_03929(RRM domain-containing protein);T265_04896(SLBP_RNA_bind domain-containing protein);T265_06314(RRM domain-containing protein);T265_10292(Zinc finger protein);T265_12939(Zinc finger, C3H1 type);T265_15416(Agenet-like domain-containing protein)
MF	GO:0000981	DNA-binding transcription factor activit...	50	13	6.29	0.00732	T265_00770,T265_01041,T265_02183,T265_04438,T265_07202,T265_07925,T265_08121,T265_08851,T265_09221,T265_11375,T265_11894,T265_12785,T265_13831	T265_00770(Homeobox domain-containing protein);T265_01041(Homeobox domain-containing protein);T265_02183(Homeobox domain-containing protein);T265_04438(POU domain protein);T265_07202(Zinc finger, C4 type);T265_07925(GCM domain-containing protein);T265_08121(Homeobox domain-containing protein);T265_08851(Homeobox domain-containing protein);T265_09221(Paired box protein Pax-6);T265_11375(Homeobox d…
MF	GO:0003700	DNA-binding transcription factor activit...	139	32	17.48	0.01194	T265_00232,T265_00304,T265_00395,T265_00770,T265_01041,T265_02183,T265_02854,T265_03267,T265_03519,T265_03667,T265_04178,T265_04438,T265_05008,T265_06010,T265_06415,T265_06810,T265_07109,T265_07202,T265_07745,T265_07925,T265_08121,T265_08851,T265_09221,T265_09674,T265_11375,T265_11740,T265_11894,T265_12785,T265_12906,T265_13460,T265_13831,T265_15765	T265_00232(TEA domain-containing protein);T265_00304(ETS domain-containing protein);T265_00395(T-box domain-containing protein);T265_00770(Homeobox domain-containing protein);T265_01041(Homeobox domain-containing protein);T265_02183(Homeobox domain-containing protein);T265_02854();T265_03267(RFX-type winged-helix domain-containing protein);T265_03519(BHLH domain-containing protein);T265_03667(BZI…
MF	GO:0016211	ammonia ligase activity	5	3	0.63	0.01627	T265_01585,T265_09669,T265_09670	T265_01585(GS catalytic domain-containing protein);T265_09669();T265_09670(GS catalytic domain-containing protein)
MF	GO:0003682	chromatin binding	10	4	1.26	0.02789	T265_03747,T265_04602,T265_11014,T265_13960	T265_03747(Metastasis-associated protein MTA1);T265_04602(BAH domain-containing protein);T265_11014(BAH domain-containing protein);T265_13960(Nipped-B protein)
CC	GO:0042995	cell projection	87	54	8.94	0.002	T265_00257,T265_00293,T265_00870,T265_00940,T265_01537,T265_02113,T265_02229,T265_02677,T265_03539,T265_03751,T265_03876,T265_04258,T265_04421,T265_04522,T265_05098,T265_05183,T265_05347,T265_06797,T265_06922,T265_07118,T265_07284,T265_07349,T265_07544,T265_08419,T265_08475,T265_08730,T265_08736,T265_08998,T265_09203,T265_09895,T265_10621,T265_10932,T265_11094,T265_11320,T265_11523,T265_12490,T26…	T265_00257(SPATA6 domain-containing protein);T265_00293(Radial spoke head protein 4 homolog A);T265_00870(Radial spoke head protein 4 A);T265_00940(Tektin);T265_01537(Dynein heavy chain 6, axonemal);T265_02113(WD repeat-containing protein 35);T265_02229(Tektin);T265_02677(Radial spoke head protein 9 homolog);T265_03539(Dynein regulatory complex subunit 4);T265_03751(AAA_6 domain-containing protei…
CC	GO:0005921	gap junction	16	5	1.64	0.019	T265_03627,T265_05502,T265_06127,T265_10539,T265_14621	T265_03627(Innexin);T265_05502(Innexin);T265_06127(Innexin);T265_10539(Innexin);T265_14621(Innexin)
CC	GO:0005814	centriole	8	3	0.82	0.041	T265_07542,T265_09865,T265_14250	T265_07542(Serine/threonine-protein kinase PLK4);T265_09865();T265_14250(Tubulin delta chain)
CC	GO:0030014	CCR4-NOT complex	8	3	0.82	0.041	T265_05843,T265_07644,T265_13477	T265_05843(C3H1-type domain-containing protein);T265_07644(DUF4704 domain-containing protein);T265_13477(NOT2_3_5 domain-containing protein)

## Sheet: D42vsD180-upinD42
S4 Table. GO enrichment results of up-regulated genes in each condition
Type	GO.ID	Term	Annotated	Significant	Expected	topGO	Gene ID	ID.with.gene.name
BP	GO:0001522	pseudouridine synthesis	13	1	0.01	0.012	T265_11159	T265_11159(H/ACA ribonucleoprotein complex subunit)
BP	GO:0006364	rRNA processing	48	1	0.05	0.044	T265_11159	T265_11159(H/ACA ribonucleoprotein complex subunit)
MF	GO:0048018	receptor ligand activity	5	1	0	0.0045	T265_13153	T265_13153(TGF_BETA_2 domain-containing protein)
MF	GO:0008234	cysteine-type peptidase activity	171	2	0.15	0.0089	T265_11946,T265_15375	T265_11946(Legumain);T265_15375(Legumain)
CC	GO:0005730	nucleolus	51	1	0.05	0.047	T265_11159	T265_11159(H/ACA ribonucleoprotein complex subunit)

## Sheet: D42vsD180-upinD180
S4 Table. GO enrichment results of up-regulated genes in each condition
Type	GO.ID	Term	Annotated	Significant	Expected	topGO	Gene ID	ID.with.gene.name
BP	GO:0015074	DNA integration	41	1	0.02	0.019	T265_10528	T265_10528(Integrase catalytic domain-containing protein)
MF	GO:0008237	metallopeptidase activity	71	1	0.01	0.013	T265_10528	T265_10528(Integrase catalytic domain-containing protein)
MF	GO:0008270	zinc ion binding	184	1	0.03	0.033	T265_10528	T265_10528(Integrase catalytic domain-containing protein)
