# Supplementary material for: Transcriptomics analysis of in vivo Opisthorchis viverrini: Stage-specific gene expression and novel genes with stable expression in mammalian stages for opisthorchiasis intervention
Source: PLoS Negl Trop Dis. 2025 Dec 18;19(12):e0013714. doi: 10.1371/journal.pntd.0013714 (PMC12742771; doi:10.1371/journal.pntd.0013714)
Supplement: S5 Table — (XLSX) [file pntd.0013714.s005.xlsx]

## Sheet: Sheet1
S5 Table. Log2FC and adjusted p-value of plasminogen and genes previously proposed or characterized as plasminogen-binding protein in O. viverrini or related species
Gene ID	Gene name	D14 vs 42 Log2FC (cut-off 1.0)	D14 vs 42 Expressed time point	D14 vs 42 Adjusted p-value (cut-off < 0.01)	D14 vs D180 Log2FC (cut-off 1.0)	D14 vs D180 Expressed time point	D14 vs D180 Adjusted p-value (cut-off < 0.01)	D42 vs D180 Log2FC (cut-off 1.0)	D42 vs D180 Expressed time point	D42 vs D180 Adjusted p-value (cut-off < 0.01)
T265_09328	Plasminogen	-12.9023	Up-regulated in D42	9.36085e-26	-12.8869	Up-regulated in D180	6.04233e-26	0.0154356	Not significant	0.979507
T265_09603	Actin	-2.75182	Up-regulated in D42	2.03181e-38	-3.09959	Up-regulated in D180	8.55857e-49	-0.347776	Not significant	0.465732
T265_11321	Adenylate kinase 8	-1.04704	Up-regulated in D42	4.46086e-10	-1.25158	Up-regulated in D180	2.81665e-14	-0.204538	Not significant	0.615967
T265_10351	Adenylate kinase isoenzyme 5	-1.15344	Up-regulated in D42	2.17208e-14	-1.49083	Up-regulated in D180	9.9685e-24	-0.33739	Not significant	0.255547
T265_03321	Adenylate kinase domain-containing protein	-1.42183	Up-regulated in D42	7.39961e-15	-1.65129	Up-regulated in D180	4.93356e-20	-0.229454	Not significant	0.603894
T265_01856	Adenylate kinase 9	-2.32102	Up-regulated in D42	2.75849e-07	-2.80074	Up-regulated in D180	2.2067e-10	-0.479722	Not significant	0.672609
T265_07589	Glyceraldehyde-3-phosphate dehydrogenase	0.554561	Not significant	8.55363e-09	0.704974	Not significant	7.49034e-14	0.150413	Not significant	0.478371
T265_05806	Glyceraldehyde-3-phosphate dehydrogenase	-0.684996	Not significant	4.66828e-06	-0.855343	Not significant	4.30165e-09	-0.170347	Not significant	0.639286
T265_13416	Glycerol-3-phosphate dehydrogenase	-0.675639	Not significant	4.6592e-06	-0.901667	Not significant	3.01927e-10	-0.226028	Not significant	0.478732
T265_13130	Phosphoglycerate mutase	0.222204	Not significant	0.0337851	0.430154	Not significant	9.72153e-06	0.207951	Not significant	0.280822
T265_03307	Phosphoglycerate mutase	-0.512569	Not significant	0.738016	-2.87739	Not significant	0.0102763	-2.36483	Not significant	0.240949
T265_02505	Phosphoglycerate mutase family protein	0.0665548	Not significant	0.648825	0.181746	Not significant	0.14652	0.115191	Not significant	0.708306
T265_10014	Triosephosphate isomerase	-0.801326	Not significant	0.010973	-1.09414	Up-regulated in D180	0.000242139	-0.292811	Not significant	0.700509
T265_10015	Triosephosphate isomerase	-0.543637	Not significant	0.529298	-1.16142	Not significant	0.115901	-0.617783	Not significant	0.739259
