# Supplementary material for: Transcriptomics analysis of in vivo Opisthorchis viverrini: Stage-specific gene expression and novel genes with stable expression in mammalian stages for opisthorchiasis intervention
Source: PLoS Negl Trop Dis. 2025 Dec 18;19(12):e0013714. doi: 10.1371/journal.pntd.0013714 (PMC12742771; doi:10.1371/journal.pntd.0013714)
Supplement: S6 Table — (XLSX) [file pntd.0013714.s006.xlsx]

## Sheet: Sheet1
S6 Table. Log2FC and adjusted p-value of SCP/TAPS genes (PF00188 (Pfam) and IPR014044 (InterPro)).
Gene ID	baseMean	D14 vs 42 Log2FC (cut-off 1.0)	D14 vs 42 Expressed time point	D14 vs 42 Adjusted p-value (cut-off < 0.01)	D14 vs D180 Log2FC (cut-off 1.0)	D14 vs D180 Expressed time point	D14 vs D180 Adjusted p-value (cut-off < 0.01)	D42 vs D180 Log2FC (cut-off 1.0)	D42 vs D180 Expressed time point	D42 vs D180 Adjusted p-value (cut-off < 0.01)
T265_01092	823.722	0.324776	Not significant	0.229346	0.52226	Not significant	0.0335805	0.197485	Not significant	0.758643
T265_01093	1153.13	0.933653	Not significant	2.26e-07	0.838862	Not significant	2.4e-06	-0.0947906	Not significant	0.858845
T265_02092	4.74565	1.86162	Not significant	0.297798	0.808161	Not significant	0.634347	-1.05346	Not significant	0.810206
T265_02482	6290.08	-13.7689	Up-regulated in D42	1.82e-38	-13.8423	Up-regulated in D180	5.08e-39	-0.0733624	Not significant	0.891718
T265_03257	1807.43	-0.52919	Not significant	0.000702284	-0.686369	Not significant	4.78e-06	-0.157179	Not significant	0.67872
T265_04266	179.869	-10.4838	Up-regulated in D42	9.83e-17	-10.5834	Up-regulated in D180	2.5e-17	-0.0995849	Not significant	0.912724
T265_08372	0	NA	Not significant	NA	NA	Not significant	NA	NA	Not significant	NA
T265_09236	3.43482	-3.25658	Not significant	0.162742	-2.38528	Not significant	0.299184	0.871303	Not significant	NA
T265_09237	10.803	-1.24404	Not significant	0.171902	-1.02886	Not significant	0.242286	0.215188	Not significant	0.933674
T265_09240	1.69198	4.60979	Not significant	0.141521	3.83183	Not significant	NA	-0.777958	Not significant	NA
T265_09241	0.413421	2.67751	Not significant	NA	2.86134	Not significant	NA	0	Not significant	NA
T265_10111	137.33	3.11955	Up-regulated in D14	3.72e-12	3.39502	Up-regulated in D14	2.18e-14	0.275471	Not significant	0.840282
T265_12675	1791.7	-10.3404	Up-regulated in D42	2.76e-49	-10.458	Up-regulated in D180	1.48e-50	-0.117607	Not significant	0.921916
T265_12716	398.294	0.653498	Not significant	0.274721	0.552341	Not significant	0.333424	-0.101157	Not significant	0.954072
T265_12879	320.911	-2.61877	Up-regulated in D42	8.99e-22	-2.13891	Up-regulated in D180	4.83e-15	0.479864	Not significant	0.381544
T265_12902	42.7072	-8.55483	Up-regulated in D42	1.51e-10	-8.3568	Up-regulated in D180	2.45e-10	0.198035	Not significant	0.899543
T265_12922	0.103355	0.862875	Not significant	NA	1.04671	Not significant	NA	0	Not significant	NA
T265_13183	0.724123	-2.37123	Not significant	NA	1.04674	Not significant	NA	3.41797	Not significant	NA
T265_14793	0.663284	-3.20947	Not significant	NA	-0.87682	Not significant	NA	2.33265	Not significant	NA
T265_14795	0	NA	Not significant	NA	NA	Not significant	NA	NA	Not significant	NA
T265_14885	4622.93	-15.1644	Up-regulated in D42	2.81e-35	-15.2714	Up-regulated in D180	6.29e-36	-0.106997	Not significant	0.822685
T265_15033	0	NA	Not significant	NA	NA	Not significant	NA	NA	Not significant	NA
T265_15053	87.9928	2.87327	Up-regulated in D14	0.00175637	3.81077	Up-regulated in D14	1.91e-05	0.937501	Not significant	0.682127
T265_15563	854.152	0.847321	Not significant	6.15e-05	1.12813	Up-regulated in D14	3.57e-08	0.280811	Not significant	0.555232
T265_15685	17306.2	0.641545	Not significant	0.221214	1.73212	Up-regulated in D14	0.000176736	1.09058	Not significant	0.204741
