# Supplementary material for: Transcriptomics analysis of in vivo Opisthorchis viverrini: Stage-specific gene expression and novel genes with stable expression in mammalian stages for opisthorchiasis intervention
Source: PLoS Negl Trop Dis. 2025 Dec 18;19(12):e0013714. doi: 10.1371/journal.pntd.0013714 (PMC12742771; doi:10.1371/journal.pntd.0013714)
Supplement: S7 Table — (XLSX) [file pntd.0013714.s007.xlsx]

## Sheet: Sheet1
Table S7. Ortholgues of O. viverrini immune-related genes in O. felineus, C. sinensis, and F. hepatica
Gene stable ID	Gene description	O. felineus (PRJNA413383) gene stable ID	% identity	C. sinensis (PRJNA386618) gene stable ID	% identity	F. hepatica (PRJNA179522) gene stable ID	% identity
T265_01038	Ig-like domain-containing protein	CRM22_009132	91.8877	CSKR_110770	89.2356	D915_002409	26.3651
T265_01060	IL4_i_Ig domain-containing protein	CRM22_005023	65.5949	CSKR_107982	64.6302	D915_003574	22.8296
T265_02216	Leishmanolysin-like peptidase
T265_09440	Autophagy-related protein	CRM22_000463	23.2	CSKR_111400	24.5333
T265_10657	Ig-like domain-containing protein	CRM22_007415	93.9716	CSKR_105211	94.3262	D915_000111	59.7518
T265_11789	Proteasome assembly chaperone 3
T265_12477	Peptidase_M24 domain-containing protein	CRM22_010739	76.0436	CSKR_107294	77.6769	D915_000122	34.4828
T265_12598	Insecticidal toxin protein
T265_12599	Peptidase_M13_N domain-containing protein
T265_15229	Immunity repressor
T265_15775	Peptidase_M13_N domain-containing protein
