# Supplementary material for: Transcriptomics analysis of in vivo Opisthorchis viverrini: Stage-specific gene expression and novel genes with stable expression in mammalian stages for opisthorchiasis intervention
Source: PLoS Negl Trop Dis. 2025 Dec 18;19(12):e0013714. doi: 10.1371/journal.pntd.0013714 (PMC12742771; doi:10.1371/journal.pntd.0013714)
Supplement: S8 Table — (XLSX) [file pntd.0013714.s008.xlsx]

## Sheet: Sheet1
S8 Table. TPM, CV, and orthology information of 2,011 GSEs in O. viverrini during infection in the mammalian host
Column B to J represent TPM values. Column N to W represent orthology information in human host, O. felineus (Of), C. sinensis (Cs), F. hepatica (Fh), and S. stercoralis (Ss).
geneID	ov_reads_D14_1	ov_reads_D14_2	ov_reads_D14_3	ov_reads_D42_1	ov_reads_D42_2	ov_reads_D42_3	ov_reads_D180_1	ov_reads_D180_2	ov_reads_D180_3	Average TPM	CV	Gene.description	Human.ortholog.present	Human.ortholog	Fh.ortholog.present	Fh.ortholog	Of.ortholog.present	Of.ortholog	Ss.ortholog.present	Ss.ortholog	Cs.ortholog.present	Cs.ortholog
T265_00007	95.3352	91.9859	98.5575	84.0038	81.0888	83.7518	90.7793	75.1504	84.9703	87.29	0.085001	Integrase catalytic domain-containing protein	NO		NO		NO		YES	XLOC_010852	NO
T265_00010	4.87254	4.10696	4.5423	4.42713	3.98349	4.53467	4.34407	4.37662	5.51345	4.52	0.099827	HECT-type E3 ubiquitin transferase	YES	ENSG00000151148(UBE3B)	YES	D915_003810	YES	CRM22_001505	YES	XLOC_006446	YES	CSKR_108798
T265_00019	49.9326	38.7209	44.1421	41.6095	40.991	41.9775	46.2908	43.1088	44.9434	43.52	0.075697	Aldolase_II domain-containing protein	YES	ENSG00000075340(ADD2);ENSG00000087274(ADD1);ENSG00000148700(ADD3)	YES	D915_003334;D915_010470	YES	CRM22_004434	YES	XLOC_011083(XLOC_011083)	YES	CSKR_100105
T265_00031	4.12809	3.84375	3.4925	3.59446	3.62751	3.41571	3.41415	3.71309	3.34245	3.62	0.068731	Helicase ATP-binding domain-containing protein	YES	ENSG00000131778(CHD1L)	NO		YES	CRM22_005301	NO		YES	CSKR_101772
T265_00036	12.534	11.6451	8.54944	9.39539	9.52422	8.53092	9.57593	8.84005	9.42946	9.78	0.141854	Sas10 domain-containing protein	YES	ENSG00000132467(UTP3)	NO		YES	CRM22_005294	NO		YES	CSKR_101765
T265_00039	11.3611	9.74655	10.7165	7.68966	9.34289	10.041	9.95478	9.77782	9.03365	9.74	0.106322	BAF250_C domain-containing protein	YES	ENSG00000134339(SAA2);ENSG00000148965(SAA4);ENSG00000166788(SAAL1);ENSG00000173432(SAA1)	NO		YES	CRM22_007568	NO		YES	CSKR_101758
T265_00043	4.48774	4.46449	4.5423	3.34419	4.37387	3.92477	4.61101	4.84588	4.8487	4.38	0.108693	Sodium/myo-inositol cotransporter 2	NO		YES	D915_007883	YES	CRM22_007563	YES	XLOC_010335	YES	CSKR_101753
T265_00049	1.73027	1.82155	2.37529	1.51382	1.94932	1.87846	1.79737	1.91684	1.64141	1.85	0.130582	DAZ-associated protein 2	NO		NO		NO		NO		YES	CSKR_102731;CSKR_112555
T265_00050	38.6145	35.6382	32.5678	39.1689	30.1802	31.7318	35.3401	33.2803	32.0003	34.28	0.091138	Protein kinase domain-containing protein	YES	ENSG00000167524(RSKR)	NO		YES	CRM22_007556	NO		YES	CSKR_101743
T265_00055	11.2364	12.1591	9.32997	8.65424	11.4598	8.70509	9.02098	9.69	10.3598	10.07	0.128543	Tetrahydrofolate dehydrogenase/cyclohydrolase, NAD(P)-binding domain protein	YES	ENSG00000065911(MTHFD2);ENSG00000100714(MTHFD1)	YES	D915_001889	YES	CRM22_007551	YES	XLOC_007339	YES	CSKR_101736
T265_00059	75.9877	71.8445	69.3549	73.7406	85.8673	82.3692	83.1755	93.3634	88.1174	80.42	0.101022	WD_REPEATS_REGION domain-containing protein	YES	ENSG00000243667(DNAAF10)	YES	D915_008172	YES	CRM22_007546	NO		YES	CSKR_101729
T265_00066	0.657945	0.662388	0.676205	0.597332	0.611444	0.542056	0.711817	0.465993	0.771605	0.63	0.144228	Velvet domain-containing protein	NO		NO		NO		NO		NO
T265_00067	9.55558	7.92986	7.93945	7.17948	7.21327	6.4792	8.18182	8.36187	7.43658	7.81	0.112605	UDP-glucose:glycoprotein glucosyltransferase	YES	ENSG00000102595(UGGT2);ENSG00000136731(UGGT1)	YES	D915_000655	YES	CRM22_007650	YES	XLOC_001050	YES	CSKR_201220
T265_00074	71.0946	80.176	82.249	75.5922	74.0936	83.8738	73.7007	77.657	70.1392	76.51	0.063092	E3 ubiquitin-protein ligase	YES	ENSG00000118518(RNF146)	YES	D915_008580	YES	CRM22_007641	NO		YES	CSKR_101709
T265_00077	12.0925	12.3036	9.08351	12.0233	14.1647	11.5165	15.3214	13.3984	14.1545	12.67	0.14517	Reverse transcriptase domain-containing protein	NO		YES	D915_006480	NO		NO		NO
T265_00079	4.10965	3.22297	3.6794	3.32236	2.57232	3.21637	3.54596	3.35034	3.52791	3.39	0.122262	SAM domain-containing protein	YES	ENSG00000109689(STIM2);ENSG00000167323(STIM1)	NO		YES	CRM22_007633	YES	XLOC_004089	YES	CSKR_101700
T265_00081	18.6559	14.8655	17.6317	16.8137	17.6678	15.6246	17.8919	17.5939	14.7828	16.84	0.083715	MgtE domain-containing protein	YES	ENSG00000114544(SLC41A3);ENSG00000133065(SLC41A1);ENSG00000136052(SLC41A2)	NO		YES	CRM22_007632	YES	XLOC_008068	YES	CSKR_101699
T265_00111	12.6868	10.9276	10.0732	9.2285	10.1009	10.8986	10.4407	10.9783	11.4391	10.75	0.090775	Mannosyl-oligosaccharide glucosidase	YES	ENSG00000115275(MOGS)	YES	D915_008697;D915_011019	YES	CRM22_006398	YES	XLOC_004014	YES	CSKR_112676
T265_00117	5.79416	7.26875	6.66176	5.7295	4.62863	5.97737	6.58808	6.74081	4.97242	6.04	0.143143	Mediator of RNA polymerase II transcription subunit 13	NO		YES	D915_003159	YES	CRM22_002619	NO		YES	CSKR_112687
T265_00123	28.3697	31.7183	23.1974	25.5307	31.4747	30.9291	29.1212	29.7321	28.5125	28.73	0.098041	Coiled-coil domain-containing protein R3HCC1L	YES	ENSG00000104679(R3HCC1);ENSG00000166024(R3HCC1L)	YES	D915_002244	YES	CRM22_007727	NO		YES	CSKR_112692
T265_00132	3.43167	2.88524	2.92101	3.1856	2.79453	2.57245	2.7523	3.07419	3.08028	2.97	0.086634	Manganese-transporting ATPase 13A1	YES	ENSG00000105726(ATP13A1)	YES	D915_001188	YES	CRM22_007735	YES	XLOC_003318;XLOC_006739	YES	CSKR_103769
T265_00135	4.22673	4.06862	3.78808	4.97917	4.89814	4.93739	4.8846	5.6347	4.90764	4.7	0.120722	alpha-1,2-Mannosidase	YES	ENSG00000088298(EDEM2);ENSG00000111885(MAN1A1);ENSG00000116406(EDEM3);ENSG00000117643(MAN1C1);ENSG00000198162(MAN1A2)	YES	D915_001477	YES	CRM22_007738	YES	XLOC_000475	YES	CSKR_114156
T265_00137	31.917	34.9148	31.9556	33.1714	34.4221	32.9465	36.5047	35.5052	34.8815	34.02	0.047209	Surfeit locus protein 4	YES	ENSG00000148248(SURF4)	YES	D915_003383	YES	CRM22_007739	YES	XLOC_000468	YES	CSKR_114153
T265_00155	6.64385	6.02046	5.85809	4.33893	4.81585	4.45255	5.26094	5.2123	4.84627	5.27	0.145706	Origin recognition complex subunit 3	NO		YES	D915_006695	YES	CRM22_005528	NO		YES	CSKR_105110
T265_00163	13.9768	13.0423	12.3214	13.4033	13.1237	12.6503	16.7837	14.5374	14.0078	13.76	0.096831	E3 SUMO-protein ligase RanBP2	YES	ENSG00000099901(RANBP1)	YES	D915_003253	YES	CRM22_005540	YES	XLOC_007357	YES	CSKR_105100
T265_00164	3.03488	2.92252	2.63723	2.59888	2.81317	3.18553	2.69413	2.83323	2.82643	2.84	0.066571	DFP domain-containing protein	YES	ENSG00000127125(PPCS)	NO		YES	CRM22_005539	YES	XLOC_004866	YES	CSKR_105101
T265_00168	13.7219	13.4519	11.9191	16.1801	14.5034	16.9319	17.6895	18.3611	17.5802	15.59	0.14503	RNA-binding protein 15B	YES	ENSG00000116560(SFPQ);ENSG00000121390(PSPC1);ENSG00000147140(NONO);ENSG00000161847(RAVER1);ENSG00000162437(RAVER2);ENSG00000162775(RBM15)	YES	D915_006341	YES	CRM22_002322	NO		YES	CSKR_105098
T265_00171	38.4037	39.9815	31.3818	30.749	27.8098	31.3048	29.3569	32.171	29.946	32.34	0.126939	Endoplasmic reticulum lectin 1	YES	ENSG00000068912(ERLEC1)	YES	D915_004188	YES	CRM22_002324	YES	XLOC_003485	YES	CSKR_105093
T265_00177	17.5823	20.5539	22.6963	16.5976	16.4623	19.8629	18.9767	17.1867	17.8829	18.64	0.111289	Phosphatidylinositol-3,5-bisphosphate 3-phosphatase	YES	ENSG00000014914(MTMR11);ENSG00000063601(MTMR1);ENSG00000087053(MTMR2);ENSG00000100330(MTMR3);ENSG00000104643(MTMR9);ENSG00000108389(MTMR4);ENSG00000133812(SBF2);ENSG00000150712(MTMR12);ENSG00000166912(MTMR10);ENSG00000171100(MTM1)	YES	D915_007845	YES	CRM22_000230	YES	XLOC_004280	YES	CSKR_104262
T265_00178	2.81583	2.94124	2.653	2.4105	2.35091	2.16606	3.33201	3.01677	2.60702	2.7	0.135678	Reverse transcriptase domain-containing protein	NO		NO		NO		NO		YES	CSKR_109316;CSKR_109958;CSKR_113116
T265_00185	4.4047	3.76609	4.63449	3.76233	3.67456	4.31758	4.64086	3.96084	3.93888	4.12	0.092603	non-specific serine/threonine protein kinase	YES	ENSG00000196455(PIK3R4)	YES	D915_006916	YES	CRM22_003908	YES	XLOC_003820	YES	CSKR_113478
T265_00186	56.2971	50.8613	57.6734	60.5039	59.7236	66.0667	73.3215	78.577	72.6344	63.96	0.144214	RNA-binding protein 15B	YES	ENSG00000116560(SFPQ);ENSG00000121390(PSPC1);ENSG00000147140(NONO);ENSG00000161847(RAVER1);ENSG00000162437(RAVER2);ENSG00000162775(RBM15)	YES	D915_002297	YES	CRM22_003909	NO		YES	CSKR_113479
T265_00188	22.7446	19.3473	20.8948	16.4151	18.5103	16.639	19.8855	17.425	19.2846	19.02	0.107725	Hydrolase_4 domain-containing protein	YES	ENSG00000107362(ABHD17B)	YES	D915_008075	YES	CRM22_003910	NO		YES	CSKR_113480
T265_00190	7.26201	6.80198	7.28908	7.40321	6.50102	6.28285	6.1737	5.94578	5.63365	6.59	0.096772	MHD domain-containing protein	YES	ENSG00000070718(AP3M2);ENSG00000140022(STON2);ENSG00000221838(AP4M1);ENSG00000243244(STON1)	YES	D915_003438	YES	CRM22_003911	NO		NO
T265_00192	12.7304	10.6795	10.8172	9.31492	9.29982	9.64474	9.69375	9.80245	10.0674	10.23	0.10565	Rab-GAP TBC domain-containing protein	YES	ENSG00000011454(RABGAP1);ENSG00000095383(TBC1D2);ENSG00000099992(TBC1D10A);ENSG00000109436(TBC1D9);ENSG00000133138(TBC1D8B);ENSG00000136111(TBC1D4);ENSG00000139835(GRTP1);ENSG00000141258(SGSM2);ENSG00000167037(SGSM1);ENSG00000167202(TBC1D2B);ENSG00000175463(TBC1D10C);ENSG00000189375(TBC1D28);ENSG00000204634(TBC1D8);ENSG00000214946(TBC1D26);ENSG00000260287(TBC1D3G);ENSG00000273513(TBC1D3K);ENSG000…	YES	D915_010652	YES	CRM22_002903	YES	XLOC_011041	YES	CSKR_106267
T265_00196	5.58939	6.7893	8.91105	7.63549	6.94643	7.97428	8.61	8.86973	7.17666	7.61	0.145395	phospholipase A2	YES	ENSG00000100906(NFKBIA);ENSG00000104825(NFKBIB);ENSG00000152766(ANKRD22);ENSG00000184381(PLA2G6)	YES	D915_006683	YES	CRM22_002897	YES	XLOC_000231;XLOC_000405;XLOC_003561;XLOC_008786;XLOC_009468	YES	CSKR_109071
T265_00213	5.74191	4.6552	4.4066	4.71105	5.13369	5.42803	5.72521	5.53771	5.66903	5.22	0.098569	Structural maintenance of chromosomes protein	YES	ENSG00000136824(SMC2)	YES	D915_009992	YES	CRM22_000242	YES	XLOC_003146	YES	CSKR_107274
T265_00220	3.04541	3.69579	2.98788	2.79501	2.5919	2.72676	3.57527	2.92312	2.7323	3.01	0.127535	Helicase SKI2W	YES	ENSG00000204351(SKIC2)	YES	D915_003732	YES	CRM22_003132	YES	XLOC_011018	YES	CSKR_110943
T265_00226	8.62151	7.64988	6.5901	7.43794	6.58216	6.22433	9.07612	6.33002	7.34781	7.32	0.138006	H/ACA ribonucleoprotein complex non-core subunit NAF1	NO		NO		YES	CRM22_004486	NO		YES	CSKR_108128
T265_00228	8.40473	8.34411	10.8141	9.48942	7.45748	8.93938	8.75436	9.47483	7.36166	8.78	0.122381	O-acyltransferase	YES	ENSG00000185000(DGAT1)	YES	D915_002747	YES	CRM22_004487	YES	XLOC_002118	YES	CSKR_108129
T265_00236	3.13552	3.09227	3.5407	3.65999	3.28753	2.97061	4.45771	3.95342	3.73211	3.54	0.134729	Sister chromatid cohesion protein DCC1	YES	ENSG00000136982(DSCC1)	YES	D915_004955	YES	CRM22_004002	YES	XLOC_002260	NO
T265_00239	6.35988	4.7324	6.33526	4.1098	5.5197	5.52636	4.93778	5.62519	4.76969	5.32	0.141595	histone acetyltransferase	YES	ENSG00000103510(KAT8)	NO		NO		NO		NO
T265_00255	72.6252	68.9288	64.1904	52.2376	51.4376	51.0991	54.1221	56.9425	55.9651	58.62	0.136537	FFD domain-containing protein	NO		NO		NO		NO		NO
T265_00259	30.5555	29.3011	27.9903	31.6911	31.9937	28.7072	38.5976	42.0752	33.7704	32.74	0.144709	Double-strand-break repair protein rad21 homolog	YES	ENSG00000100918(REC8);ENSG00000244588(RAD21L1)	YES	D915_006835	YES	CRM22_005278	YES	XLOC_002239	YES	CSKR_113666
T265_00281	15.318	13.7795	15.5275	13.0198	14.407	12.4935	17.1782	15.2643	15.4544	14.72	0.098236	Acetyl-coenzyme A synthetase	YES	ENSG00000131069(ACSS2)	YES	D915_005437;D915_006570	YES	CRM22_007457	YES	XLOC_007633(XLOC_007633)	YES	CSKR_105255
T265_00292	11.2265	10.419	9.45915	8.30621	8.19409	8.76813	10.4729	9.61825	8.48452	9.44	0.115155	CTP synthase	YES	ENSG00000047230(CTPS2);ENSG00000171793(CTPS1)	YES	D915_001161	YES	CRM22_004631	YES	XLOC_004651	YES	CSKR_105238
T265_00294	7.86519	8.49594	9.46291	7.74352	6.49918	7.18618	6.63037	7.20431	7.35243	7.6	0.122171	Protein YIF1	YES	ENSG00000167645(YIF1B);ENSG00000174851(YIF1A)	YES	D915_007446	YES	CRM22_005577	NO		NO
T265_00300	11.9269	9.51604	9.48058	8.16469	8.08598	10.2589	11.3603	9.29746	10.0623	9.79	0.131565	Crooked neck-like protein 1	NO		YES	D915_008857	YES	CRM22_005583	NO		YES	CSKR_105629
T265_00309	23.6803	22.4963	24.9737	24.3372	22.0767	24.2575	24.7076	30.6731	27.4366	24.96	0.105753	Ras-related protein Rap-1b	YES	ENSG00000088320(REM1);ENSG00000100276(RASL10A);ENSG00000122035(RASL11A);ENSG00000187682(ERAS)	YES	D915_004963	YES	CRM22_005591	YES	XLOC_008285;XLOC_010323	YES	CSKR_105623
T265_00311	71.9296	64.5171	48.7935	66.0776	66.1329	68.3606	70.6953	69.1666	62.9114	65.4	0.10502	Helix-loop-helix DNA-binding domain protein	YES	ENSG00000108788(MLX)	YES	D915_008084	YES	CRM22_005593	YES	XLOC_001644	YES	CSKR_105621
T265_00320	11.6156	8.56762	8.84596	8.91802	8.10321	10.1768	10.2005	10.4741	9.18999	9.57	0.11698	Dynactin domain-containing protein	NO		YES	D915_007253	YES	CRM22_004427	NO		YES	CSKR_105608
T265_00323	11.7973	13.6297	13.4782	9.31344	10.7564	9.83325	10.1375	11.8486	11.5221	11.37	0.133663	GDT1 family protein	YES	ENSG00000134851(TMEM165)	YES	D915_005994	YES	CRM22_002091	NO		YES	CSKR_105602
T265_00332	8.54742	8.07031	7.78948	8.40184	7.68712	7.9109	9.64558	10.1655	8.17398	8.49	0.10118	Trafficking protein particle complex subunit 10	YES	ENSG00000160218(TRAPPC10)	YES	D915_007207	YES	CRM22_005188	NO		YES	CSKR_105592
T265_00339	1.70341	1.69409	1.73274	1.28985	1.27666	1.47247	1.83576	1.91816	1.53906	1.61	0.141613	Importin N-terminal domain-containing protein	YES	ENSG00000198700(IPO9)	YES	D915_008086	YES	CRM22_005184	NO		YES	CSKR_105587
T265_00342	18.6893	22.0235	19.2894	18.6959	17.2264	20.6928	18.3243	18.9168	17.6282	19.05	0.078163	Protein DGCR14	YES	ENSG00000100056(ESS2)	YES	D915_007731	YES	CRM22_005182	YES	XLOC_004756	YES	CSKR_105583
T265_00355	8.27888	9.0559	9.46135	8.13596	9.43851	8.21769	9.6158	9.38094	9.8714	9.05	0.073574	RING-type domain-containing protein	NO		NO		YES	CRM22_007849	NO		NO
T265_00356	35.5248	41.2573	41.1085	31.6887	33.359	35.7679	39.1253	38.7171	38.4189	37.22	0.089724	Mediator of RNA polymerase II transcription subunit 4	YES	ENSG00000136146(MED4)	YES	D915_007190(MED4)	YES	CRM22_003184(MED4);CRM22_011164(MED4)	NO		YES	CSKR_106663(MED4)
T265_00357	4.14243	2.56785	3.16421	3.51732	3.72326	3.3341	4.31188	3.78383	3.94341	3.61	0.148531	GRIP domain-containing protein	YES	ENSG00000100815(TRIP11)	YES	D915_007191	YES	CRM22_005261	NO		YES	CSKR_106662
T265_00382	7.32796	5.83981	5.94048	5.88585	5.26601	5.92296	6.38668	6.80251	5.93924	6.15	0.098917	Ras association domain protein	YES	ENSG00000068028(RASSF1);ENSG00000101265(RASSF2);ENSG00000107551(RASSF4);ENSG00000153179(RASSF3);ENSG00000169435(RASSF6);ENSG00000266094(RASSF5)	YES	D915_005539	YES	CRM22_008307	YES	XLOC_008742	YES	CSKR_102711
T265_00384	82.1435	109.1	123.75	106.637	100.184	109.45	122.809	122.263	103.716	108.89	0.122206	ELAV-like protein 2	YES	ENSG00000070756(PABPC1);ENSG00000144642(RBMS3);ENSG00000151846(PABPC3);ENSG00000174740(PABPC5);ENSG00000184388(PABPC1L2B);ENSG00000186288(PABPC1L2A);ENSG00000239306(RBM14);ENSG00000254535(PABPC4L)	YES	D915_009831	YES	CRM22_003302	YES	XLOC_010446	YES	CSKR_102709
T265_00388	16.6007	15.2713	16.4536	20.6698	17.0804	16.6414	20.7848	21.3418	19.8379	18.3	0.126874	Ubiquitin-conjugating enzyme morgue	YES	ENSG00000140367(UBE2Q2);ENSG00000156587(UBE2L6);ENSG00000160714(UBE2Q1);ENSG00000170035(UBE2E3);ENSG00000170142(UBE2E1)	YES	D915_006339	YES	CRM22_009832	NO		YES	CSKR_102702
T265_00399	21.3242	18.2899	20.5339	17.6254	16.6676	17.5444	15.6427	18.7819	16.3053	18.08	0.104693	Dual specificity protein phosphatase	YES	ENSG00000084112(SSH1);ENSG00000111266(DUSP16);ENSG00000112679(DUSP22);ENSG00000120129(DUSP1);ENSG00000120875(DUSP4);ENSG00000127952(STYXL1);ENSG00000130829(DUSP9);ENSG00000133878(DUSP26);ENSG00000138166(DUSP5);ENSG00000139318(DUSP6);ENSG00000141298(SSH2);ENSG00000149599(DUSP15);ENSG00000161609(KASH5);ENSG00000164086(DUSP7);ENSG00000167065(DUSP18);ENSG00000184545(DUSP8);ENSG00000188542(DUSP28);ENS…	YES	D915_005980	YES	CRM22_007010	YES	XLOC_005342	NO
T265_00431	20.3069	20.2651	17.4823	20.0539	23.5076	23.363	26.1634	24.4773	22.4299	22.01	0.122211	Fibronectin type-III domain-containing protein	NO		NO		NO		NO		NO
T265_00437	13.0978	12.1381	16.331	12.1432	14.5449	14.0005	16.0414	15.1347	14.6002	14.23	0.107804	Tudor domain-containing protein	NO		YES	D915_011169	YES	CRM22_010431	NO		YES	CSKR_109572
T265_00438	43.8232	42.4028	44.0227	38.4602	40.5376	39.3293	43.2014	49.2861	45.4225	42.94	0.077067	Palmitoyltransferase	YES	ENSG00000160446(ZDHHC12)	YES	D915_005217	YES	CRM22_010432	YES	XLOC_004325	YES	CSKR_109571
T265_00458	17.006	17.5487	13.2799	17.2059	17.7836	16.6713	21.974	17.5289	20.2754	17.7	0.135909	Prenylcys_lyase domain-containing protein	YES	ENSG00000116005(PCYOX1);ENSG00000145882(PCYOX1L)	YES	D915_001915;D915_011154;D915_011164	YES	CRM22_010452	NO		YES	CSKR_100572
T265_00462	15.8649	14.1519	16.9966	19.3022	16.6379	17.0852	20.1448	22.2339	18.6117	17.89	0.136269	RING-type domain-containing protein	YES	ENSG00000099999(RNF215)	YES	D915_002232	YES	CRM22_010455	YES	XLOC_002609	YES	CSKR_100567
T265_00463	2.6393	1.98863	2.20499	1.79138	1.85218	1.81372	2.33897	2.31538	1.99655	2.1	0.13719	Peripheral plasma membrane protein CASK	YES	ENSG00000082126(MPP4);ENSG00000105926(PALS2);ENSG00000130830(MPP1);ENSG00000161647(MPP3)	YES	D915_008186	YES	CRM22_010456	YES	XLOC_001776(XLOC_001776)	YES	CSKR_100565
T265_00468	7.90422	7.88201	6.87634	6.37055	6.82839	8.32223	8.09989	7.81692	7.42609	7.5	0.088994	MPN domain-containing protein	YES	ENSG00000070366(SMG6)	YES	D915_007174	YES	CRM22_010463	YES	XLOC_007207	YES	CSKR_201050
T265_00469	15.8158	17.3889	16.163	14.8096	16.4527	12.9093	13.6562	15.2421	13.8541	15.14	0.096925	Signal recognition particle receptor subunit beta	NO		NO		NO		NO		NO
T265_00477	35.8082	42.0179	34.3552	38.7074	45.7473	35.0039	43.5879	43.8512	40.297	39.93	0.105108	START domain-containing protein	YES	ENSG00000214530(STARD10)	YES	D915_005886	YES	CRM22_010254	YES	XLOC_006952	YES	CSKR_109098(PCTP)
T265_00480	62.1145	60.4435	50.8462	58.2182	58.5159	56.2725	62.9548	70.4947	61.1278	60.11	0.088767	Similar to	NO		YES	D915_007206	YES	CRM22_010258	NO		YES	CSKR_109105
T265_00502	4.40773	3.42692	4.33133	4.58845	3.81762	4.17109	4.75074	3.6658	4.37555	4.17	0.106143	Grh/CP2 DB domain-containing protein	YES	ENSG00000083307(GRHL2);ENSG00000115112(TFCP2L1);ENSG00000134317(GRHL1);ENSG00000135457(TFCP2);ENSG00000153560(UBP1);ENSG00000158055(GRHL3)	YES	D915_001831	YES	CRM22_003852	NO		YES	CSKR_105819
T265_00505	10.892	9.26058	8.63087	7.57835	8.10652	8.85772	8.77008	9.93352	8.37243	8.93	0.11125	Nuclear cap-binding protein subunit 3	NO		YES	D915_011151	NO		NO		YES	CSKR_112207
T265_00516	5.06799	5.58102	5.09065	6.99665	6.97394	6.64397	7.01049	7.54432	6.60262	6.39	0.142426	HET domain-containing protein	YES	ENSG00000066382(MPPED2);ENSG00000186732(MPPED1)	YES	D915_000897;D915_004364	YES	CRM22_009165	YES	XLOC_001450	NO
T265_00530	10.3672	10.2804	8.28367	6.9578	9.62912	7.99996	8.7331	8.57769	7.91634	8.75	0.13061	Snurportin-1	YES	ENSG00000169371(SNUPN)	YES	D915_009358	YES	CRM22_009797	YES	XLOC_006501	YES	CSKR_101451
T265_00534	6.00936	5.47639	5.00638	5.82805	5.18021	5.02847	5.42793	5.51959	5.21082	5.41	0.063757	Cleavage and polyadenylation specificity factor subunit 3	YES	ENSG00000119203(CPSF3)	YES	D915_007151;D915_010638	YES	CRM22_007609	YES	XLOC_002043	YES	CSKR_101459
T265_00536	4.5666	3.90779	3.69457	3.16477	3.1598	2.8764	3.31785	3.2464	3.40915	3.48	0.145772	Amidohydro-rel domain-containing protein	NO		YES	D915_005945	YES	CRM22_007611	NO		YES	CSKR_101461
T265_00539	3.17585	4.18891	3.34628	2.96068	2.99005	3.73802	3.53319	4.2536	4.03551	3.58	0.13996	Septation ring formation regulator EzrA	NO		YES	D915_002031;D915_007820	YES	CRM22_007615	NO		YES	CSKR_101463
T265_00543	6.36241	5.33884	4.48844	4.80697	5.67087	5.03508	5.56097	5.64107	4.99472	5.32	0.105306	HMG box domain-containing protein	NO		NO		NO		NO		YES	CSKR_203498
T265_00559	65.5031	74.5147	65.5015	61.4649	75.9054	60.1721	74.9036	72.6347	65.0795	68.41	0.089152	Protein RER1	YES	ENSG00000157916(RER1)	YES	D915_003169	YES	CRM22_009206	YES	XLOC_000826;XLOC_009434	YES	CSKR_104105
T265_00562	12.8562	11.8753	12.8981	10.6513	12.2062	10.3663	10.7087	11.1067	11.2005	11.54	0.08274	Leucine Rich repeat-containing domain protein	NO		NO		NO		NO		NO
T265_00567	10.2206	10.8368	10.3478	7.70492	8.06383	7.24437	8.09084	9.07976	8.67508	8.92	0.144004	ER membrane protein complex subunit 2	YES	ENSG00000104412(EMC2)	YES	D915_010242	YES	CRM22_001185	YES	XLOC_004195	YES	CSKR_104097
T265_00596	10.7539	11.8839	11.0491	13.8804	12.0335	10.3422	14.2195	13.4818	14.2476	12.43	0.12476	SLED domain-containing protein	YES	ENSG00000111752(PHC1);ENSG00000134686(PHC2);ENSG00000146285(SCML4);ENSG00000185513(L3MBTL1);ENSG00000187033(SAMD7);ENSG00000198879(SFMBT2);ENSG00000198945(L3MBTL3)	YES	D915_009722	YES	CRM22_009530	NO		YES	CSKR_108286
T265_00597	21.044	19.2027	21.4954	18.2252	18.2946	17.7279	20.9652	21.0683	18.9247	19.66	0.074961	C2H2-type domain-containing protein	YES	ENSG00000011590(ZBTB32);ENSG00000061455(PRDM6);ENSG00000065029(ZNF76);ENSG00000100105(PATZ1);ENSG00000103495(MAZ);ENSG00000109906(ZBTB16);ENSG00000112200(ZNF451);ENSG00000119574(ZBTB45);ENSG00000119725(ZNF410);ENSG00000126804(ZBTB1);ENSG00000136451(VEZF1);ENSG00000158805(ZNF276);ENSG00000160094(ZNF362);ENSG00000161914(ZNF653);ENSG00000162702(ZNF281);ENSG00000163848(ZNF148);ENSG00000169635(HIC2);E…	YES	D915_003173	YES	CRM22_010302	NO		YES	CSKR_112408
T265_00612	5.12545	4.41401	3.91664	3.59679	5.00924	5.39543	4.94618	5.76718	5.00801	4.8	0.145182	DNA helicase	YES	ENSG00000160957(RECQL4)	YES	D915_008839	YES	CRM22_011415	NO		YES	CSKR_112424
T265_00614	44.2249	39.8813	38.6832	30.4016	29.888	30.9419	36.7718	33.2343	32.6943	35.19	0.141184	Staphylococcal nuclease domain-containing protein	YES	ENSG00000197157(SND1)	YES	D915_009956	YES	CRM22_011422	YES	XLOC_011507(XLOC_011507)	YES	CSKR_112425
T265_00616	9.04756	8.15749	8.27388	7.94348	7.4005	7.62796	9.17439	8.23934	8.00558	8.21	0.071381	Sorting nexin	YES	ENSG00000028528(SNX1);ENSG00000089006(SNX5);ENSG00000129515(SNX6);ENSG00000130340(SNX9);ENSG00000172803(SNX32);ENSG00000178996(SNX18)	YES	D915_005884	YES	CRM22_001819	YES	XLOC_009983	YES	CSKR_112426
T265_00617	5.67919	6.69007	4.68557	5.80049	6.52899	6.3167	6.48593	7.11717	6.38511	6.19	0.114878	SprT-like domain-containing protein	YES	ENSG00000147174(GCNA)	NO		YES	CRM22_001820	YES	XLOC_003257	NO
T265_00620	4.81841	4.64342	4.48056	3.90946	3.96903	5.52823	4.42749	3.86409	4.1944	4.43	0.120195	tRNA (uracil-O(2)-)-methyltransferase	YES	ENSG00000155275(TRMT44)	YES	D915_004639	YES	CRM22_001527	YES	XLOC_002928	YES	CSKR_112430
T265_00622	41.1854	43.1114	39.576	30.658	31.4873	31.9943	33.8729	32.5244	32.4006	35.2	0.134381	MOB-like protein phocein	YES	ENSG00000115540(MOB4)	YES	D915_008936;D915_010714	YES	CRM22_001529	YES	XLOC_007157	YES	CSKR_112433
T265_00640	1.11224	1.81684	1.49354	1.3632	1.37845	1.24576	1.26788	1.43353	1.57678	1.41	0.146205		NO		NO		NO		NO		NO
T265_00641	10.8304	9.13839	8.91207	8.61783	7.82295	7.10543	9.3956	10.1174	8.99771	8.99	0.123715	Protein kinase domain-containing protein	NO		NO		NO		NO		NO
T265_00646	7.82461	7.70798	7.45597	8.1628	9.21229	8.1204	11.2512	9.95294	10.0945	8.86	0.149036	Importin N-terminal domain-containing protein	YES	ENSG00000130227(XPO7);ENSG00000204764(RANBP17)	YES	D915_003422	YES	CRM22_001078	YES	XLOC_004055	YES	CSKR_112374
T265_00653	29.078	32.7571	32.2959	23.9094	25.0588	27.0691	26.2341	28.4908	25.577	27.83	0.111815	Lysosomal acid phosphatase	NO		YES	D915_010950	YES	CRM22_000626	NO		YES	CSKR_114413
T265_00656	16.5045	20.8669	17.1308	13.0517	14.3003	14.5837	14.5868	16.0145	14.8217	15.76	0.144818	L-aminoadipate-semialdehyde dehydrogenase-phosphopantetheinyl transferase	NO		YES	D915_007497	YES	CRM22_002941	NO		YES	CSKR_107643
T265_00657	20.0068	17.7262	16.4222	13.7428	16.8106	17.1844	21.4334	18.6692	19.4617	17.94	0.126399	Cytochrome P450	NO		YES	D915_008367	YES	CRM22_001460	NO		YES	CSKR_111594
T265_00660	52.533	57.4928	53.8615	47.9934	47.2563	49.0705	49.9034	47.2751	46.8175	50.24	0.072757	26S proteasome non-ATPase regulatory subunit 4	YES	ENSG00000159352(PSMD4)	YES	D915_006432	YES	CRM22_009587	YES	XLOC_005405	YES	CSKR_111589
T265_00662	2.67538	3.08843	2.25566	2.33962	3.05013	3.15684	2.74079	3.41245	3.47053	2.91	0.149605	Histidine acid phosphatase	NO		YES	D915_002806	YES	CRM22_009585	YES	XLOC_010813	YES	CSKR_111588
T265_00663	8.44162	8.76012	9.0587	7.01418	9.05851	8.56525	8.09236	9.56477	9.52469	8.68	0.090939	UNC-50 family protein	YES	ENSG00000115446(UNC50)	YES	D915_007843	YES	CRM22_009583	YES	XLOC_004522	NO
T265_00669	34.8088	39.855	35.3284	27.1792	38.3104	35.0368	34.9205	36.3688	31.377	34.8	0.106792	RWD domain-containing protein	YES	ENSG00000156253(RWDD2B)	YES	D915_003678	YES	CRM22_009576	NO		YES	CSKR_101510
T265_00680	6.95695	5.88584	6.27855	7.1105	6.84991	6.56219	8.19186	8.00541	7.44769	7.03	0.10798	SLIT-ROBO Rho GTPase-activating protein 1	YES	ENSG00000089820(ARHGAP4);ENSG00000171943(SRGAP2C);ENSG00000196220(SRGAP3);ENSG00000196369(SRGAP2B);ENSG00000196935(SRGAP1);ENSG00000266028(SRGAP2)	YES	D915_004530;D915_004531	YES	CRM22_001834	YES	XLOC_009646	YES	CSKR_110890
T265_00694	20.0156	19.3552	20.0008	16.7076	14.9786	19.0715	16.8694	18.7599	17.61	18.15	0.09472	Homeobox domain-containing protein	YES	ENSG00000118707(TGIF2);ENSG00000134138(MEIS2);ENSG00000143995(MEIS1);ENSG00000153779(TGIF2LX);ENSG00000165495(PKNOX2);ENSG00000176679(TGIF2LY)	YES	D915_003613	YES	CRM22_009083	YES	XLOC_004324;XLOC_006023	YES	CSKR_107590
T265_00709	39.5357	40.7451	33.3374	39.016	46.6949	36.4867	43.1394	44.1676	46.089	41.02	0.108387	Kinetochore-associated protein NNF1	NO		YES	D915_005494	YES	CRM22_009010	NO		NO
T265_00710	47.2802	42.2078	44.7343	34.7994	35.9374	36.0032	34.7835	36.2252	35.3554	38.59	0.124608	Copper transport protein	YES	ENSG00000136867(SLC31A2)	YES	D915_007369	YES	CRM22_009008	YES	XLOC_000530;XLOC_011140	YES	CSKR_107607
T265_00711	12.0523	11.8137	10.9593	9.30762	9.92317	9.33349	8.70871	9.76183	9.91124	10.2	0.113602	Pre-mRNA-splicing factor ISY1	YES	ENSG00000240682(ISY1)	YES	D915_006773	YES	CRM22_002127	NO		YES	CSKR_108807
T265_00713	21.553	22.5902	18.4048	14.5243	17.4478	17.459	16.2175	17.9766	18.0203	18.24	0.135904	HCLS1-associated protein X-1	NO		YES	D915_010168	YES	CRM22_003773	NO		YES	CSKR_108810
T265_00719	11.2991	10.6244	9.2461	9.06096	9.85149	11.4354	12.9039	11.3256	9.88241	10.63	0.116663	WD_REPEATS_REGION domain-containing protein	YES	ENSG00000141076(UTP4)	NO		NO		NO		NO
T265_00720	134.849	140.906	161.325	139.012	144.756	145.65	121.91	123.039	128.677	137.79	0.090239	Rhodanese domain-containing protein	NO		YES	D915_009252	YES	CRM22_000189	NO		YES	CSKR_200389
T265_00733	1.67972	1.87197	1.87201	2.12159	1.8668	2.2884	1.5591	2.32626	2.14027	1.97	0.134718	cAMP-dependent protein kinase regulatory subunit	YES	ENSG00000114302(PRKAR2A)	NO		YES	CRM22_008737	NO		YES	CSKR_108916
T265_00734	38.9544	39.5192	42.8327	32.1415	33.1988	30.2929	40.2234	35.998	35.8158	36.55	0.113717	Dynamin-type G domain-containing protein	YES	ENSG00000116688(MFN2);ENSG00000171109(MFN1)	YES	D915_001449	YES	CRM22_002138	YES	XLOC_006624	YES	CSKR_108915
T265_00741	63.1215	87.22	89.7828	71.6949	66.291	92.6239	73.9185	84.8468	69.6311	77.68	0.141647	MADS-box domain-containing protein	NO		YES	D915_008852	YES	CRM22_001443	NO		YES	CSKR_108904
T265_00755	20.522	20.4244	19.4288	16.7168	16.2802	18.0615	17.5327	17.4638	16.8504	18.14	0.088306	Tubulin gamma chain	YES	ENSG00000131462(TUBG1)	YES	D915_003352	YES	CRM22_001639	NO		YES	CSKR_108877
T265_00760	35.7766	34.5831	35.8584	31.894	35.4999	38.4865	34.8894	34.8819	28.7671	34.52	0.079561	60S ribosomal protein L7	YES	ENSG00000146223(RPL7L1)	YES	D915_009425	YES	CRM22_000330	NO		YES	CSKR_114377
T265_00764	7.32402	6.23299	6.74769	6.50721	6.31973	7.05266	7.42054	6.69342	6.77098	6.79	0.061085	G-patch domain-containing protein	YES	ENSG00000100109(TFIP11)	YES	D915_004824	YES	CRM22_000826	NO		YES	CSKR_113979
T265_00765	243.292	248.609	232.468	182.195	213.535	190.857	190.427	208.06	211.976	213.49	0.111547	Caspase-2	YES	ENSG00000003402(CFLAR);ENSG00000105141(CASP14);ENSG00000137752(CASP1);ENSG00000137757(CASP5);ENSG00000196954(CASP4);ENSG00000204397(CARD16);ENSG00000204403(CASP12)	YES	D915_004825	YES	CRM22_000827	NO		YES	CSKR_113980
T265_00766	24.8854	22.0694	17.6466	18.2675	16.8175	18.3498	18.8292	18.764	17.1811	19.2	0.136111	Sec1 family protein	YES	ENSG00000139719(VPS33A)	YES	D915_009966	YES	CRM22_004669	NO		YES	CSKR_102227
T265_00774	12.4631	10.9962	10.7574	9.51347	10.7759	12.2887	9.64585	11.4502	10.2552	10.91	0.095244	Transmembrane protein	YES	ENSG00000126062(TMEM115)	YES	D915_000658	YES	CRM22_004677	YES	XLOC_009502	YES	CSKR_102241
T265_00782	6.53301	6.16472	6.93074	5.59067	4.45631	5.83542	5.34277	5.19388	5.14868	5.69	0.134574	Reverse transcriptase domain-containing protein	YES	ENSG00000120008(WDR11)	YES	D915_006728	YES	CRM22_005054	NO		YES	CSKR_111223
T265_00794	4.85778	3.74871	4.38786	3.84345	3.45616	3.59032	3.33639	4.34337	4.03412	3.96	0.125746	Metallophos domain-containing protein	YES	ENSG00000137842(TMEM62)	YES	D915_003093;D915_008046	YES	CRM22_003749	NO		YES	CSKR_111212
T265_00795	20.6932	15.1681	16.2512	15.5261	15.1736	16.5878	19.6247	15.9711	17.7286	16.97	0.117314	Protein CASP	NO		NO		NO		NO		NO
T265_00810	18.805	20.6774	17.9903	17.911	18.0436	18.595	15.4618	14.7093	14.579	17.42	0.118556	PCI domain-containing protein	YES	ENSG00000108344(PSMD3)	NO		YES	CRM22_006913	YES	XLOC_000986	YES	CSKR_103287
T265_00827	13.18	12.2048	12.8046	9.88544	12.2795	10.9393	10.8573	15.0344	12.9971	12.24	0.124999	BTB domain-containing protein	NO		YES	D915_006429	NO		YES	XLOC_001439;XLOC_003122	YES	CSKR_201098
T265_00828	20.0551	19.0827	20.1957	18.9826	17.6412	16.3598	22.7922	22.6531	18.8394	19.62	0.107554	Sec1 family domain-containing protein 1	YES	ENSG00000092108(SCFD1)	YES	D915_004685	YES	CRM22_007946	YES	XLOC_003852	YES	CSKR_103261
T265_00837	4.58274	4.06729	4.82646	4.30339	4.6928	4.63516	4.68376	5.16225	5.03807	4.67	0.072258	HEAT repeat-containing protein 5B	YES	ENSG00000008869(HEATR5B);ENSG00000129493(HEATR5A)	YES	D915_004776	YES	CRM22_002680	YES	XLOC_001877	YES	CSKR_201096
T265_00854	26.5787	28.1803	21.1345	29.2277	29.8811	29.308	33.1688	35.5156	28.7323	29.08	0.138174	S1 motif domain-containing protein	NO		NO		YES	CRM22_002269	NO		YES	CSKR_106979
T265_00868	23.0959	20.0592	23.4114	18.0106	17.8416	16.9308	16.7203	22.2561	16.9871	19.48	0.142621	Transmembrane protein	NO		NO		NO		NO		NO
T265_00874	15.6162	17.0277	17.1031	13.5627	16.4959	12.9866	11.8575	16.0174	15.2353	15.1	0.124217	Protein-tyrosine-phosphatase	YES	ENSG00000084112(SSH1);ENSG00000111266(DUSP16);ENSG00000112679(DUSP22);ENSG00000120129(DUSP1);ENSG00000120875(DUSP4);ENSG00000127952(STYXL1);ENSG00000130829(DUSP9);ENSG00000133878(DUSP26);ENSG00000138166(DUSP5);ENSG00000139318(DUSP6);ENSG00000141298(SSH2);ENSG00000149599(DUSP15);ENSG00000161609(KASH5);ENSG00000164086(DUSP7);ENSG00000167065(DUSP18);ENSG00000184545(DUSP8);ENSG00000188542(DUSP28);ENS…	YES	D915_005980	YES	CRM22_000602	YES	XLOC_006025	NO
T265_00876	50.6842	73.3337	72.7334	59.0781	60.4079	59.8413	60.5357	62.8563	67.7205	63.02	0.1141	Glyco_hydro_19_cat domain-containing protein	NO		NO		YES	CRM22_000603	YES	XLOC_000336;XLOC_000515	YES	CSKR_110626
T265_00896	6.40009	5.32095	6.34335	6.40195	5.50057	6.65434	6.98153	6.80654	6.85734	6.36	0.092	Folliculin	YES	ENSG00000154803(FLCN)	YES	D915_002594	YES	CRM22_005326	NO		YES	CSKR_112766
T265_00939	26.3021	26.5621	24.1876	21.0095	27.3136	27.5531	28.9631	26.83	23.002	25.75	0.097695	KH domain-containing protein	YES	ENSG00000138303(ASCC1)	YES	D915_008058;D915_008059	YES	CRM22_002011	YES	XLOC_004990	YES	CSKR_108854
T265_00948	16.4191	15.5686	11.675	15.0773	14.1639	15.2065	17.4388	17.9072	17.3191	15.64	0.124239	Spindle assembly abnormal protein 6 N-terminal domain-containing protein	NO		NO		NO		NO		NO
T265_00949	5.05571	5.67375	4.14867	5.53816	5.73453	6.3602	5.9483	6.50966	5.36683	5.59	0.126597	RalBP1-associated Eps domain-containing protein 2	NO		YES	D915_006054	YES	CRM22_003594	NO		YES	CSKR_110401
T265_00950	7.88975	6.56673	6.52392	5.18909	5.65545	6.21938	6.08996	6.24525	5.3712	6.19	0.129074	DNA-directed RNA polymerase subunit beta	YES	ENSG00000013503(POLR3B)	YES	D915_007756	YES	CRM22_003595	YES	XLOC_003784	YES	CSKR_110400
T265_00960	2.76498	2.44684	3.21174	3.38553	3.11669	3.15413	3.69161	3.23469	3.4418	3.16	0.116653	C2 domain protein	YES	ENSG00000102362(SYTL4)	YES	D915_004300	YES	CRM22_004341	NO		NO
T265_00963	9.22917	8.29674	7.51943	7.16146	6.51693	7.02892	7.00199	6.77891	6.51343	7.34	0.122212	Peptidase_M24 domain-containing protein	YES	ENSG00000172878(METAP1D)	NO		YES	CRM22_004339	NO		YES	CSKR_110385
T265_00983	14.0742	11.4464	11.9568	11.6034	11.9986	9.04377	11.132	12.4277	10.8758	11.62	0.11545	WD repeat-containing protein 18	NO		YES	D915_009422	YES	CRM22_002905	NO		YES	CSKR_101045
T265_00991	2.27974	1.80993	2.17774	2.07101	1.98639	2.01293	2.68215	2.39951	2.2187	2.18	0.117512	UBA domain-containing protein	YES	ENSG00000162402(USP24)	YES	D915_001359	YES	CRM22_002910	NO		YES	CSKR_101047
T265_00994	16.2614	19.3355	15.8705	21.4517	18.7405	22.5017	19.9783	24.4811	21.4396	20.01	0.140906	NUDE_C domain-containing protein	YES	ENSG00000072864(NDE1);ENSG00000166579(NDEL1)	YES	D915_004406	YES	CRM22_001214	NO		YES	CSKR_202811
T265_01005	4.03503	2.97847	3.61774	2.87708	2.80494	2.75204	2.90444	2.95655	2.86035	3.09	0.141636	WW domain-containing protein	NO		NO		NO		NO		NO
T265_01011	5.33658	4.04856	4.61625	4.71496	4.24449	4.40426	5.21782	4.91001	3.875	4.6	0.109543	protein xylosyltransferase	YES	ENSG00000015532(XYLT2);ENSG00000075035(WSCD2);ENSG00000103489(XYLT1);ENSG00000111846(GCNT2);ENSG00000124091(GCNT7);ENSG00000140297(GCNT3);ENSG00000176928(GCNT4);ENSG00000187210(GCNT1)	YES	D915_003445	YES	CRM22_005216;CRM22_005217	YES	XLOC_003336	YES	CSKR_101076
T265_01015	105.745	98.5049	115.073	83.9628	81.8064	87.0667	82.8369	86.5091	84.9949	91.83	0.128807	WD_REPEATS_REGION domain-containing protein	YES	ENSG00000023734(STRAP)	YES	D915_010630	YES	CRM22_005211	NO		YES	CSKR_101086
T265_01035	7.74485	9.7684	8.84182	10.4811	9.20284	9.25478	11.9094	11.5983	11.1241	9.99	0.138708	DNA repair protein RAD51 homolog	YES	ENSG00000051180(RAD51)	YES	D915_003490	YES	CRM22_009134	YES	XLOC_007772	YES	CSKR_200109
T265_01082	26.0252	22.9203	25.6641	24.5663	19.62	22.3235	17.6644	20.995	20.5018	22.25	0.127403	Mitochondrial carrier protein	NO		NO		YES	CRM22_006328	NO		YES	CSKR_107959
T265_01087	38.0986	39.5005	38.4894	36.5403	38.936	37.1328	46.4096	44.9718	39.7849	39.98	0.085415	threonine--tRNA ligase	YES	ENSG00000143374(TARS2)	YES	D915_003797	YES	CRM22_004401	YES	XLOC_004070	YES	CSKR_106369
T265_01106	5.37916	5.30704	4.1891	5.55802	4.98377	5.0539	6.40555	4.86568	5.54271	5.25	0.114956	DIS3-like exonuclease 1	YES	ENSG00000166938(DIS3L)	YES	D915_006055	YES	CRM22_006707	YES	XLOC_007258	YES	CSKR_103211
T265_01107	583.134	517.735	654.788	483.57	511.624	504.111	427.579	458.444	463.66	511.63	0.135913	Charged multivesicular body protein 5	YES	ENSG00000086065(CHMP5)	YES	D915_010162	YES	CRM22_004140	NO		YES	CSKR_112146
T265_01108	35.6577	34.9865	32.3625	26.8626	31.0244	29.1828	33.2176	28.1151	29.3413	31.19	0.09849	ATP-binding cassette sub-family E member 1	YES	ENSG00000164163(ABCE1)	YES	D915_006420	YES	CRM22_004141	YES	XLOC_002485	YES	CSKR_112145
T265_01109	50.188	59.625	54.1349	47.4439	47.7621	47.8658	40.6276	42.2532	40.7589	47.85	0.131667	DDE_Tnp_1_7 domain-containing protein	NO		NO		NO		NO		NO
T265_01116	4.91564	4.84141	3.75893	4.48904	3.30913	3.87788	4.68789	4.14002	4.1448	4.24	0.127237	CBF domain-containing protein	YES	ENSG00000115816(CEBPZ)	YES	D915_010720;D915_011043	NO		YES	XLOC_001209	NO
T265_01121	24.1579	24.4706	26.3031	19.9045	19.1319	19.5336	18.5384	24.6833	17.8455	21.62	0.149092	Secretory carrier-associated membrane protein	YES	ENSG00000198794(SCAMP5);ENSG00000227500(SCAMP4)	NO		YES	CRM22_011151	YES	XLOC_006746	NO
T265_01123	9.23398	10.4034	9.87953	9.09714	8.7002	7.89936	8.70802	9.21168	8.16225	9.03	0.086913	Nicotinamide-nucleotide adenylyltransferase	YES	ENSG00000157064(NMNAT2)	YES	D915_008183	YES	CRM22_004661	YES	XLOC_000017	YES	CSKR_102569
T265_01128	23.3715	20.7339	21.0865	25.5373	27.3156	25.7161	29.2126	27.0307	28.3428	25.37	0.119977	AN1-type domain-containing protein	NO		YES	D915_010803	YES	CRM22_010479	YES	XLOC_003834	YES	CSKR_102581
T265_01134	6.35917	6.0585	5.89873	5.12801	5.35266	6.30456	5.4287	6.20147	6.6822	5.93	0.088542	Bestrophin homolog	YES	ENSG00000127325(BEST3)	YES	D915_009373	YES	CRM22_010477	NO		YES	CSKR_102583
T265_01146	2.25306	1.78267	1.65221	1.69521	1.91996	1.87494	2.36858	2.08429	1.83707	1.94	0.12689	Phosphoglycerate mutase family protein	NO		YES	D915_009988	YES	CRM22_010470	NO		YES	CSKR_102593
T265_01150	14.7557	11.4799	13.409	11.9357	10.3081	10.5111	13.8329	14.3225	13.8761	12.71	0.132225	Mothers against decapentaplegic homolog	YES	ENSG00000101665(SMAD7);ENSG00000137834(SMAD6)	YES	D915_003713;D915_009314;D915_009542	YES	CRM22_010466	NO		YES	CSKR_102600
T265_01164	47.6519	47.5887	56.3905	41.5423	38.8096	38.3484	44.623	41.0386	40.3209	44.03	0.131279	Palmitoyltransferase	NO		YES	D915_008631	YES	CRM22_004476	YES	XLOC_000824;XLOC_006722	YES	CSKR_102615
T265_01166	12.4147	12.8544	13.1188	11.8166	11.0514	9.68267	12.061	13.9879	12.2939	12.14	0.102187	Aa_trans domain-containing protein	YES	ENSG00000017483(SLC38A5);ENSG00000101438(SLC32A1);ENSG00000111371(SLC38A1);ENSG00000134294(SLC38A2);ENSG00000166558(SLC38A8);ENSG00000180773(SLC36A4);ENSG00000186334(SLC36A3);ENSG00000186335(SLC36A2)	YES	D915_001569	YES	CRM22_000400	NO		YES	CSKR_105022
T265_01167	4.7566	6.66494	5.37271	5.00571	4.66542	4.53947	4.78376	5.24061	4.50101	5.06	0.132908	Low-density lipoprotein receptor domain class A	NO		YES	D915_007659	YES	CRM22_006348	NO		YES	CSKR_105023
T265_01173	10.8163	7.91318	9.52422	6.86543	10.1037	8.78658	8.00773	9.68381	9.20586	8.99	0.136629	Oxidoreductase, short chain dehydrogenase/reductase family protein	NO		NO		YES	CRM22_002093	YES	XLOC_003652	YES	CSKR_105037
T265_01176	4.37769	3.49995	4.43755	3.90464	3.22388	3.98511	4.50985	4.17541	4.57204	4.08	0.115115	Sec3-PIP2_bind domain-containing protein	YES	ENSG00000168952(STXBP6);ENSG00000250821(EXOC1L)	YES	D915_000514	YES	CRM22_002094	YES	XLOC_006134	YES	CSKR_105039
T265_01190	47.9584	37.4921	48.6839	42.4461	36.4203	41.7336	42.2259	44.8247	40.1662	42.44	0.099119	Actin-related protein 2/3 complex subunit	YES	ENSG00000130429(ARPC1B);ENSG00000241685(ARPC1A)	YES	D915_006597	YES	CRM22_003326	YES	XLOC_007184	YES	CSKR_105052
T265_01204	2.58266	2.72153	1.83501	2.70724	1.96541	2.39945	2.80489	2.69564	2.61632	2.48	0.140967	HEAT repeat protein	YES	ENSG00000101407(TTI1)	YES	D915_008803	YES	CRM22_004165	NO		YES	CSKR_104285
T265_01216	170.894	147.15	125.914	162.94	158.24	150.531	194.004	187.294	175	163.55	0.128977	LsmAD domain protein	NO		YES	D915_008808	YES	CRM22_002493	NO		YES	CSKR_111505
T265_01225	13.7727	15.1629	14.053	11.2226	16.3171	15.678	15.0929	14.332	17.6077	14.8	0.121312	Arrestin domain protein	YES	ENSG00000107185(RGP1)	YES	D915_000673	YES	CRM22_005648	NO		YES	CSKR_201608
T265_01226	31.3915	42.1778	45.3202	33.805	38.9708	33.817	36.6061	37.2838	29.7444	36.57	0.137723	Reverse transcriptase domain-containing protein	NO		YES	D915_006480	NO		NO		NO
T265_01227	15.4821	16.6179	19.8334	12.8212	15.2927	13.209	14.7866	13.8696	13.8778	15.09	0.142085	DUF4338 domain-containing protein	NO		NO		NO		NO		YES	CSKR_106745;CSKR_109005
T265_01228	2.26228	1.58027	1.89511	2.05724	2.06957	2.32357	1.79086	2.16988	2.07295	2.02	0.115996		NO		NO		NO		NO		NO
T265_01244	13.8093	13.5066	11.0926	12.7925	13.4581	13.2845	14.7376	12.2716	13.6435	13.18	0.078518	Transmembrane protein 209	YES	ENSG00000146842(TMEM209)	NO		YES	CRM22_001629	NO		YES	CSKR_108314
T265_01246	126.412	111.973	92.2181	85.4597	86.5559	95.5089	90.692	86.3047	85.3078	95.6	0.149302	Fatty acid synthase	NO		YES	D915_010027	YES	CRM22_001627;CRM22_001628;CRM22_002935	NO		YES	CSKR_101025
T265_01254	20.1371	18.2967	16.8379	19.8465	22.6592	19.8426	23.2605	23.0953	23.7581	20.86	0.117095	Suppressor of fused protein	YES	ENSG00000107882(SUFU)	YES	D915_010141;D915_010722	YES	CRM22_002929	NO		YES	CSKR_112547
T265_01259	29.5858	28.8174	28.7506	22.6348	23.3432	23.0041	23.9533	23.2346	21.4707	24.98	0.125539	RNA helicase	NO		YES	D915_006373	YES	CRM22_008347	NO		YES	CSKR_112664
T265_01266	19.1254	20.4929	17.8835	16.9685	19.6713	16.9983	21.4336	19.5579	20.1157	19.14	0.081327	GlcNAc kinase	YES	ENSG00000124357(NAGK)	YES	D915_001655	YES	CRM22_004376	YES	XLOC_011457	YES	CSKR_102205
T265_01272	2.97311	2.29739	2.5264	2.82768	2.91071	3.16913	3.50769	3.367	3.48738	3.01	0.139816	DUF5917 domain-containing protein	YES	ENSG00000051009(FHIP1B);ENSG00000164142(FHIP1A)	YES	D915_002403	YES	CRM22_008722	NO		YES	CSKR_102216
T265_01277	11.1017	10.0087	9.42501	7.74719	8.69398	8.29958	8.73495	8.17532	8.44044	8.96	0.117188	Cap-specific mRNA (nucleoside-2'-O-)-methyltransferase 1	YES	ENSG00000137200(CMTR1)	YES	D915_002372	YES	CRM22_002788;CRM22_003023	YES	XLOC_002395	NO
T265_01290	12.4302	9.83395	10.2159	11.3141	12.7664	11.8905	14.5064	15.3455	13.2249	12.39	0.147484	PID domain-containing protein	YES	ENSG00000008735(MAPK8IP2);ENSG00000105245(NUMBL);ENSG00000121653(MAPK8IP1);ENSG00000133961(NUMB);ENSG00000153071(DAB2);ENSG00000173406(DAB1);ENSG00000183114(FAM43B);ENSG00000185112(FAM43A)	YES	D915_003257	YES	CRM22_004956	YES	XLOC_002998	YES	CSKR_200950
T265_01293	46.0408	44.3231	41.1474	49.6016	54.5406	58.1488	57.1163	63.3824	55.4103	52.19	0.140358	Enhancer of polycomb-like protein	NO		YES	D915_003096	YES	CRM22_004955	YES	XLOC_007208	YES	CSKR_101164
T265_01295	10.4813	9.43891	7.85173	7.21519	8.6669	7.31267	8.12649	9.26861	9.12396	8.61	0.125417	DUF3883 domain-containing protein	YES	ENSG00000056050(HPF1)	YES	D915_000026	YES	CRM22_004954	NO		YES	CSKR_101168
T265_01300	2.92128	2.42538	2.33493	2.46448	2.32702	2.82136	2.65272	2.42609	2.48101	2.54	0.083531	RAB3GAP2_N domain-containing protein	YES	ENSG00000118873(RAB3GAP2)	YES	D915_004215	YES	CRM22_004952	YES	XLOC_007747	YES	CSKR_101171
T265_01303	118.406	110.031	103.918	93.8571	101.184	96.5135	109.702	120.417	98.2711	105.81	0.089414	Protein FAM91A1	YES	ENSG00000176853(FAM91A1)	YES	D915_009205	YES	CRM22_004949	YES	XLOC_006877	YES	CSKR_101175
T265_01304	24.8805	24.8993	22.4509	17.9993	19.913	20.0569	19.889	20.3971	19.2357	21.08	0.116315	RNA helicase	YES	ENSG00000141543(EIF4A3)	YES	D915_007619	YES	CRM22_004948	YES	XLOC_001984	YES	CSKR_101177
T265_01325	6.81094	7.06688	8.3469	5.61428	7.34495	5.99526	5.78433	6.91517	6.49278	6.71	0.127782	RING-type domain-containing protein	NO		NO		YES	CRM22_004938	NO		YES	CSKR_101195
T265_01327	81.5889	77.0691	67.9068	64.1758	61.1904	63.6193	61.1311	68.6926	61.7249	67.46	0.108871	C-CAP/cofactor C-like domain-containing protein	YES	ENSG00000112186(CAP2);ENSG00000131236(CAP1)	YES	D915_009088	YES	CRM22_004937	YES	XLOC_000191	YES	CSKR_101196;CSKR_200940
T265_01331	22.9567	19.7499	19.415	19.8121	17.2684	16.9213	22.9959	18.2625	16.0268	19.27	0.128546	Cactin	YES	ENSG00000105298(CACTIN)	YES	D915_009689	YES	CRM22_006385	YES	XLOC_004994	YES	CSKR_108401
T265_01345	1.72717	1.61034	1.54574	1.58685	1.68501	1.59465	2.21759	1.89099	1.88795	1.75	0.123625	CNH domain-containing protein	YES	ENSG00000166887(VPS39)	YES	D915_004425	YES	CRM22_000247	YES	XLOC_005113	YES	CSKR_108418
T265_01349	3.32983	3.05201	2.42654	2.67464	2.84609	3.35863	3.38086	3.19603	2.84579	3.01	0.111621	Reverse transcriptase domain-containing protein	YES	ENSG00000189091(SF3B3)	YES	D915_002257	YES	CRM22_000249	YES	XLOC_000615;XLOC_004832	YES	CSKR_108422
T265_01351	57.7666	63.013	64.7655	46.8839	47.2475	50.4971	54.7228	48.0027	49.96	53.65	0.127022	mRNA stability protein	NO		YES	D915_002256	YES	CRM22_000250	NO		YES	CSKR_108425
T265_01360	2.66805	2.89912	2.37155	2.50991	2.65678	2.06029	2.73459	2.35634	2.56021	2.54	0.097641	Aspartate aminotransferase	YES	ENSG00000120053(GOT1);ENSG00000169154(GOT1L1)	YES	D915_008000	YES	CRM22_000259	YES	XLOC_006385	YES	CSKR_113257
T265_01362	9.2919	7.66052	7.49329	8.36786	9.67294	7.77163	10.222	10.0136	9.69757	8.91	0.121951	Asp_protease domain-containing protein	YES	ENSG00000170967(DDI1);ENSG00000197312(DDI2)	YES	D915_003581	YES	CRM22_000260	YES	XLOC_006061	YES	CSKR_100586
T265_01368	10.2401	8.36726	9.79061	11.8164	10.559	12.3418	13.3589	12.9728	11.7788	11.25	0.14455	DDHD domain-containing protein	YES	ENSG00000085788(DDHD2)	YES	D915_007780	YES	CRM22_000266	NO		YES	CSKR_100593
T265_01369	5.47558	4.80393	5.5365	6.06738	6.12834	4.70888	7.18663	6.71902	6.29942	5.88	0.140933	ANAPC4_WD40 domain-containing protein	NO		YES	D915_006380	YES	CRM22_000268	NO		YES	CSKR_100595
T265_01385	7.70568	7.27378	7.98512	7.27682	7.79417	7.31466	9.59268	8.45249	8.18995	7.95	0.093321	HECT-type E3 ubiquitin transferase	YES	ENSG00000086758(HUWE1)	YES	D915_004493	YES	CRM22_002440	NO		YES	CSKR_103347
T265_01387	9.81344	9.36478	11.0538	8.57932	9.423	9.14809	10.5974	10.4115	9.0737	9.72	0.083723	Reverse transcriptase domain-containing protein	NO		YES	D915_006480	NO		NO		NO
T265_01391	7.14098	7.15482	6.3603	5.75	6.43724	6.16753	6.62577	5.32545	7.18475	6.46	0.100705	Neur_chan_LBD domain-containing protein	NO		NO		YES	CRM22_009005	NO		YES	CSKR_103354
T265_01396	1.31769	1.1641	1.11945	1.28414	1.16036	1.1685	1.6355	1.55139	1.33603	1.3	0.139645	EGF-like domain-containing protein	YES	ENSG00000009694(TENM1);ENSG00000145934(TENM2);ENSG00000149256(TENM4);ENSG00000218336(TENM3)	YES	D915_000522	YES	CRM22_009001	YES	XLOC_006805	YES	CSKR_103364
T265_01413	0.798141	0.855365	0.828989	0.9458	0.634874	0.723299	1.00533	0.72649	0.844482	0.82	0.139984	Protein kinase domain-containing protein	YES	ENSG00000074590(NUAK1);ENSG00000142149(HUNK);ENSG00000163545(NUAK2);ENSG00000178093(TSSK6);ENSG00000206203(TSSK2)	YES	D915_001295	YES	CRM22_010882	YES	XLOC_010363	YES	CSKR_103379
T265_01425	6.40998	5.26697	4.92638	4.89039	4.60293	5.16793	5.25831	5.53148	5.89788	5.33	0.103857	Leucine-rich repeat protein soc-2 homolog	YES	ENSG00000108061(SHOC2);ENSG00000112851(ERBIN);ENSG00000122477(LRRC39);ENSG00000136802(LRRC8A);ENSG00000147324(MFHAS1);ENSG00000148814(LRRC27);ENSG00000163827(LRRC2);ENSG00000165383(LRRC18);ENSG00000171017(LRRC8E);ENSG00000171488(LRRC8C);ENSG00000171492(LRRC8D);ENSG00000177595(PIDD1);ENSG00000197147(LRRC8B);ENSG00000240720(LRRD1)	YES	D915_000899	YES	CRM22_010869	YES	XLOC_008202	YES	CSKR_103391
T265_01430	12.319	8.64046	8.19207	9.34954	8.48064	10.1831	9.74228	10.8547	9.66573	9.71	0.133395	Early endosome antigen 1	YES	ENSG00000102189(EEA1)	YES	D915_008586	YES	CRM22_005178	NO		YES	CSKR_103398
T265_01439	9.55181	9.64832	10.5936	8.02639	9.13607	8.33097	7.76762	8.08976	9.00771	8.91	0.104627	tRNA (guanine-N(7)-)-methyltransferase	YES	ENSG00000037897(METTL1)	YES	D915_006295	YES	CRM22_007183	YES	XLOC_000007	YES	CSKR_112406
T265_01458	24.0811	20.465	22.7179	23.9559	20.5498	22.1447	27.106	29.1084	25.7829	23.99	0.121899	non-specific serine/threonine protein kinase	YES	ENSG00000006062(MAP3K14);ENSG00000012983(MAP4K5);ENSG00000034152(MAP2K3);ENSG00000065613(SLK);ENSG00000071054(MAP4K4);ENSG00000072786(STK10);ENSG00000082146(STRADB);ENSG00000101349(PAK5);ENSG00000107968(MAP3K8);ENSG00000108984(MAP2K6);ENSG00000123572(NRK);ENSG00000135090(TAOK3);ENSG00000149930(TAOK2);ENSG00000160551(TAOK1);ENSG00000168067(MAP4K2);ENSG00000172939(OXSR1);ENSG00000187550(SBK2);ENSG0…	YES	D915_005022	YES	CRM22_006110	NO		YES	CSKR_102035
T265_01459	11.3956	11.8495	10.4222	11.0163	10.8093	12.2034	12.0725	12.6353	11.124	11.5	0.063425	Caspase domain protein	YES	ENSG00000164305(CASP3);ENSG00000165806(CASP7)	YES	D915_006217	YES	CRM22_006108	NO		YES	CSKR_102037
T265_01466	21.0081	23.1963	20.8078	16.2675	16.9256	17.5646	16.4993	15.3394	16.4239	18.23	0.149802	WD40 repeat-containing protein SMU1	YES	ENSG00000122692(SMU1)	YES	D915_004313	YES	CRM22_006103	YES	XLOC_001496	YES	CSKR_102049
T265_01471	1.94046	2.15509	1.79291	1.73752	1.6608	1.94433	1.69387	1.3822	1.50655	1.76	0.134279	NADPH-dependent diflavin oxidoreductase 1	YES	ENSG00000188566(NDOR1)	YES	D915_001863	YES	CRM22_001748	YES	XLOC_002200	YES	CSKR_201897
T265_01485	7.2189	6.82726	8.7646	9.30211	9.85162	8.45022	11.1701	9.5351	9.43212	8.95	0.148999	UDP-N-acetylglucosamine--dolichyl-phosphate N-acetylglucosaminephosphotransferase	YES	ENSG00000172269(DPAGT1)	YES	D915_009200;D915_010067	YES	CRM22_005074	YES	XLOC_000404	YES	CSKR_102071
T265_01499	2.49446	2.13899	2.13139	1.86975	2.22559	2.27373	2.30555	1.93765	2.24364	2.18	0.087121	HMG box domain-containing protein	YES	ENSG00000079432(CIC)	YES	D915_006158	YES	CRM22_001827	YES	XLOC_008915;XLOC_008916	YES	CSKR_201890
T265_01505	13.7111	12.8032	17.2607	17.9057	15.242	15.8033	16.6659	15.4137	15.1713	15.55	0.104093	AN1-like Zinc finger	YES	ENSG00000086666(ZFAND6);ENSG00000107372(ZFAND5)	YES	D915_002975	YES	CRM22_000959	NO		YES	CSKR_102096
T265_01507	16.246	17.5951	13.879	11.9009	12.0515	11.9917	13.2772	13.2697	12.5061	13.64	0.147389	Btz domain-containing protein	NO		YES	D915_000250	YES	CRM22_004057	NO		YES	CSKR_102098
T265_01509	23.675	24.3157	19.1386	17.7035	23.6216	20.4483	20.4233	21.0697	19.7054	21.12	0.107878		NO		YES	D915_000251	YES	CRM22_004058	NO		YES	CSKR_102099
T265_01512	15.275	14.0701	14.3999	13.9452	11.7742	12.9409	16.0505	16.3813	13.2411	14.23	0.104938	Nucleotid_trans domain-containing protein	NO		NO		NO		NO		NO
T265_01513	15.5504	14.0611	12.8381	14.3075	12.0871	13.5735	13.8628	16.3448	13.1266	13.97	0.094563	Non-specific serine/threonine protein kinase	NO		NO		NO		NO		NO
T265_01535	7.55403	6.17105	6.90972	6.19357	5.63262	5.51073	5.56889	6.35513	5.64687	6.17	0.112496	Uso1_p115_head domain-containing protein	YES	ENSG00000138768(USO1)	YES	D915_007067	YES	CRM22_004500	YES	XLOC_005552	YES	CSKR_100698
T265_01550	2.06693	2.4263	1.7238	2.0598	2.35554	1.68339	2.39273	2.58499	2.37473	2.19	0.146535		NO		NO		NO		NO		YES	CSKR_101511
T265_01552	4.09686	3.7074	3.62419	3.71258	2.95794	3.59959	4.87064	3.9584	4.08593	3.85	0.133806	GBD/FH3 domain-containing protein	YES	ENSG00000109920(FNBP4);ENSG00000135723(FHOD1);ENSG00000185448(FAM47A);ENSG00000187164(SHTN1);ENSG00000198173(FAM47C)	NO		YES	CRM22_004237	YES	XLOC_004198	NO
T265_01558	3.63034	3.52101	2.54723	2.93541	3.39517	3.3082	3.32792	3.65507	3.10752	3.27	0.109331	CUE domain-containing protein	YES	ENSG00000100325(ASCC2)	YES	D915_000521	YES	CRM22_000971	NO		YES	CSKR_100725
T265_01568	10.9303	11.3863	8.98322	9.18953	9.26635	11.0177	11.2551	10.228	12.2748	10.5	0.109448	Thioredoxin domain-containing protein	YES	ENSG00000113621(TXNDC15)	YES	D915_009064	YES	CRM22_003376	NO		YES	CSKR_100739
T265_01574	111.206	98.0375	92.6012	95.8863	107.02	96.1641	99.3766	102.941	88.1736	99.05	0.071906	RRM domain-containing protein	NO		YES	D915_009885	YES	CRM22_008000	NO		YES	CSKR_100745
T265_01586	89.7651	81.3267	61.7989	76.4402	69.7755	75.1276	78.9924	82.7773	77.3014	77.03	0.103259	RRM domain-containing protein	NO		NO		YES	CRM22_002423	NO		NO
T265_01587	260.09	293.836	276.39	220.261	211.446	227.94	208.345	225.476	252.312	241.79	0.125039	Eukaryotic translation initiation factor 4E	YES	ENSG00000135930(EIF4E2)	NO		YES	CRM22_002422	YES	XLOC_005993	YES	CSKR_100760
T265_01592	11.2612	10.1239	7.54745	9.9026	10.4302	9.02878	10.5069	8.26783	9.366	9.6	0.12213	Peptidase family C78	YES	ENSG00000109775(UFSP2)	NO		YES	CRM22_000484	YES	XLOC_002412	YES	CSKR_100769;CSKR_202782
T265_01594	3.56146	3.58865	2.76767	3.37959	3.72454	3.48266	3.75529	4.12944	4.79616	3.69	0.149744	RING-type domain-containing protein	YES	ENSG00000156931(VPS8)	YES	D915_005414	YES	CRM22_002163	YES	XLOC_011305	YES	CSKR_100770
T265_01597	18.4507	22.6708	16.2973	20.9927	21.3953	20.5837	19.9767	20.0089	18.3931	19.86	0.095738	Nop domain-containing protein	YES	ENSG00000101361(NOP56)	NO		YES	CRM22_002161	YES	XLOC_004618	YES	CSKR_100772
T265_01615	10.0399	10.1704	8.42709	7.96087	9.07395	8.46121	10.3692	9.07205	9.59254	9.24	0.092651	Nuclear pore protein	YES	ENSG00000102900(NUP93)	YES	D915_009152	YES	CRM22_007293	YES	XLOC_004705	YES	CSKR_109020
T265_01635	24.294	30.7263	23.7274	25.6802	24.5546	22.5803	20.7926	26.3223	25.7059	24.93	0.111057	Pre-mRNA-splicing factor SYF2	YES	ENSG00000117614(SYF2)	YES	D915_003231	YES	CRM22_008336	YES	XLOC_000175	YES	CSKR_113349
T265_01637	8.2912	7.78757	6.46698	7.2037	7.53984	7.20763	8.7478	9.37759	8.14128	7.86	0.112513	Aa_trans domain-containing protein	YES	ENSG00000157637(SLC38A10)	YES	D915_002793	YES	CRM22_008643	NO		YES	CSKR_113859
T265_01646	3.95088	5.10052	3.64492	3.51459	4.21091	5.10133	4.35845	4.4244	3.50579	4.2	0.146262		NO		YES	D915_008458	YES	CRM22_008649	NO		YES	CSKR_111078
T265_01675	13.9166	11.8574	13.0833	14.0609	14.9772	13.198	18.1807	16.5476	15.6093	14.6	0.133313	Sec23/Sec24 trunk domain protein	YES	ENSG00000150961(SEC24D)	YES	D915_000330	YES	CRM22_004399	YES	XLOC_001090	YES	CSKR_104347
T265_01684	27.3996	23.685	24.5148	18.6184	21.3077	20.9864	19.6441	18.8377	18.6837	21.52	0.142976	WD_REPEATS_REGION domain-containing protein	NO		NO		YES	CRM22_007033	NO		YES	CSKR_113143
T265_01693	5.84193	5.35433	4.11951	4.72266	4.09561	4.66605	6.19068	5.50071	5.41629	5.1	0.144831	Amino_oxidase domain-containing protein	YES	ENSG00000004487(KDM1A)	YES	D915_003384	YES	CRM22_007026	YES	XLOC_007087	YES	CSKR_104908
T265_01699	5.2537	5.96477	5.37434	4.48702	5.07164	5.74688	6.26708	5.1669	5.96634	5.48	0.101551	Palmitoyltransferase	YES	ENSG00000136247(ZDHHC4)	YES	D915_005500	YES	CRM22_006074	YES	XLOC_004325	YES	CSKR_104914
T265_01708	5.00931	5.20148	4.65488	4.06809	3.68726	3.76864	3.74882	4.4811	3.54164	4.24	0.145209	XK-related protein	NO		NO		YES	CRM22_001978	NO		YES	CSKR_104929
T265_01727	3.07598	3.00087	2.98592	2.20564	2.47286	3.00821	2.78904	2.75177	2.50936	2.76	0.109161	MAP kinase-activating death domain protein	YES	ENSG00000110514(MADD)	YES	D915_002865;D915_009181	YES	CRM22_002086	YES	XLOC_009840	YES	CSKR_107114
T265_01736	63.7792	59.4167	65.0731	53.6399	53.3443	52.3282	57.3679	64.3049	44.5023	57.08	0.11963	Protein phosphatase PP2A regulatory subunit B	YES	ENSG00000074211(PPP2R2C);ENSG00000156475(PPP2R2B);ENSG00000175470(PPP2R2D);ENSG00000221914(PPP2R2A)	YES	D915_001065	YES	CRM22_002082	YES	XLOC_004518;XLOC_011421	YES	CSKR_107121
T265_01746	2.98135	2.75729	4.27025	3.21072	3.2371	3.21583	3.71091	3.95129	3.35475	3.41	0.140784	Protein kinase domain-containing protein	YES	ENSG00000168038(ULK4)	YES	D915_005057	YES	CRM22_010542	NO		YES	CSKR_107129
T265_01752	209.864	200.913	201.145	142.849	181.757	166.458	182.941	184.157	191.662	184.64	0.110188	Mevalonate kinase	YES	ENSG00000110921(MVK)	YES	D915_006028	YES	CRM22_010549	YES	XLOC_004446	YES	CSKR_107134
T265_01760	2.83912	2.25326	2.23377	2.20794	2.53096	2.43826	2.61291	2.82661	2.64887	2.51	0.097325	Nephrin	YES	ENSG00000126259(KIRREL2);ENSG00000149571(KIRREL3);ENSG00000183853(KIRREL1)	YES	D915_000115	YES	CRM22_000877	YES	XLOC_011331	YES	CSKR_201676
T265_01766	10.4222	11.3367	10.1614	10.3787	10.9909	12.3961	13.0162	14.3089	11.6074	11.62	0.119207	LEM domain-containing protein	YES	ENSG00000161904(LEMD2)	NO		YES	CRM22_000883	NO		YES	CSKR_110247
T265_01775	6.15996	5.51183	6.51383	5.36046	5.00715	5.9667	5.74652	6.03216	5.92849	5.8	0.078141	Exocyst complex component Sec8	YES	ENSG00000131558(EXOC4)	YES	D915_005672	YES	CRM22_001179	YES	XLOC_003896	YES	CSKR_110236
T265_01776	3.77491	3.03791	2.82148	3.03919	2.48851	2.84123	2.92731	3.90967	3.02617	3.1	0.14766	Tyrosine-protein kinase	NO		YES	D915_005671	YES	CRM22_001180;CRM22_002953	YES	XLOC_011079	YES	CSKR_110235
T265_01797	9.56237	9.15328	7.57299	7.02384	7.89421	8.42826	7.50453	9.14058	7.54479	8.2	0.109757	Glutathione synthetase	YES	ENSG00000100983(GSS)	YES	D915_006479	YES	CRM22_001342	YES	XLOC_004927;XLOC_005725	YES	CSKR_109234
T265_01806	10.3542	10.571	8.78654	10.9362	11.9196	10.3172	11.9122	13.0335	11.6078	11.05	0.111456	WD_REPEATS_REGION domain-containing protein	NO		YES	D915_001049	YES	CRM22_011220	NO		YES	CSKR_111959
T265_01809	9.28211	9.06914	8.44241	8.23376	8.37427	8.70342	10.6952	9.3128	8.93001	9	0.082715	UBA domain-containing protein	YES	ENSG00000111581(NUP107)	NO		YES	CRM22_004779	NO		YES	CSKR_111956
T265_01815	8.41613	8.78907	7.18995	9.04429	9.22993	8.21279	10.2021	9.17742	10.1551	8.94	0.105502	Leucine-rich repeat and WD repeat-containing protein 1	YES	ENSG00000074266(EED)	YES	D915_004183	YES	CRM22_004776	YES	XLOC_006143;XLOC_011390	YES	CSKR_111950
T265_01822	15.2204	15.9078	14.686	14.8396	14.9604	14.7294	14.8315	15.727	15.7241	15.18	0.031756	E3 ubiquitin-protein ligase	YES	ENSG00000181788(SIAH2)	YES	D915_006709	YES	CRM22_004772	NO		YES	CSKR_111944
T265_01832	12.8197	12.1532	10.1688	9.30331	9.11826	11.3855	8.83592	10.5395	10.7819	10.57	0.130262	Dolichyldiphosphatase	NO		NO		NO		NO		YES	CSKR_108873
T265_01844	4.53448	6.6191	4.79422	4.72423	5.21618	4.74487	4.78885	5.69545	6.05093	5.24	0.137901	Histone domain-containing protein	YES	ENSG00000115163(CENPA)	YES	D915_009495	YES	CRM22_004741	NO		YES	CSKR_104555
T265_01846	8.66685	7.77429	8.56459	8.56333	7.70171	9.41872	9.59028	10.8242	10.0114	9.01	0.114719	FERM domain-containing protein	YES	ENSG00000088367(EPB41L1);ENSG00000095203(EPB41L4B);ENSG00000139926(FRMD6);ENSG00000159023(EPB41);ENSG00000171877(FRMD5)	YES	D915_005391	YES	CRM22_004743	NO		YES	CSKR_104559
T265_01847	3.83419	3.77633	4.15745	4.56989	4.38827	4.43539	5.48534	5.43944	4.98062	4.56	0.137619	Zyg-11 related, cell cycle regulator	YES	ENSG00000160445(ZER1)	YES	D915_005389	YES	CRM22_004745	YES	XLOC_007723	YES	CSKR_202991
T265_01851	2.69226	2.60316	2.5826	2.89154	2.82523	2.87536	3.66099	3.33875	3.16401	2.96	0.1223	Protein EFR3 homolog B	YES	ENSG00000084710(EFR3B);ENSG00000132294(EFR3A)	YES	D915_005938	YES	CRM22_011138	YES	XLOC_001270	YES	CSKR_104565
T265_01862	17.8739	16.4328	15.6981	21.033	20.5501	19.7554	24.2617	22.6872	22.8334	20.13	0.147456	DUF3504 domain-containing protein	YES	ENSG00000006704(GTF2IRD1);ENSG00000121741(ZMYM2);ENSG00000132950(ZMYM5);ENSG00000137492(THAP12);ENSG00000146463(ZMYM4);ENSG00000147130(ZMYM3);ENSG00000163867(ZMYM6);ENSG00000174428(GTF2IRD2B);ENSG00000196275(GTF2IRD2);ENSG00000198218(QRICH1);ENSG00000236287(ZBED5);ENSG00000263001(GTF2I)	YES	D915_009707	YES	CRM22_004038	NO		YES	CSKR_203917
T265_01865	13.2318	14.5117	12.8017	11.1627	14.3085	12.8267	15.34	14.3608	13.1217	13.52	0.092169	Baculoviral IAP repeat-containing protein 5.1	YES	ENSG00000089685(BIRC5)	NO		YES	CRM22_003952	NO		YES	CSKR_112773
T265_01872	27.6179	26.3382	22.0634	20.4637	19.471	21.6861	22.0939	22.9571	20.9061	22.62	0.118901	MHD domain-containing protein	YES	ENSG00000072958(AP1M1)	YES	D915_003242	YES	CRM22_010783	YES	XLOC_005420;XLOC_007957	YES	CSKR_107027
T265_01885	19.2491	17.5965	14.7731	14.9711	13.6583	15.1876	15.7029	16.3742	14.3003	15.76	0.110831	NudC domain-containing protein 1	YES	ENSG00000120526(NUDCD1)	YES	D915_002563	YES	CRM22_006655	NO		YES	CSKR_107020
T265_01887	5.06143	4.95428	5.41351	5.46266	5.20099	4.737	4.72133	5.62876	5.60963	5.2	0.067641	ANK_REP_REGION domain-containing protein	YES	ENSG00000064490(RFXANK);ENSG00000144802(NFKBIZ);ENSG00000164331(ANKRA2);ENSG00000167604(NFKBID)	YES	D915_007602	YES	CRM22_006653	NO		YES	CSKR_107018
T265_01889	15.4715	15.2227	14.5363	13.9878	17.96	15.157	17.9827	18.2434	15.9634	16.06	0.099836	AH receptor-interacting protein	YES	ENSG00000110711(AIP);ENSG00000129221(AIPL1)	YES	D915_003827	YES	CRM22_006650	NO		YES	CSKR_107015
T265_01890	10.4073	9.319	10.7269	9.5365	11.047	8.97237	11.6509	12.1001	10.8157	10.51	0.100934	DUF4203 domain-containing protein	NO		YES	D915_007828	YES	CRM22_006649	NO		YES	CSKR_107013
T265_01892	4.6395	4.22257	4.97848	4.27156	3.29082	3.57773	4.43167	4.61024	3.66298	4.19	0.134238	Sema domain-containing protein	YES	ENSG00000001617(SEMA3F);ENSG00000010319(SEMA3G);ENSG00000012171(SEMA3B);ENSG00000075213(SEMA3A);ENSG00000075223(SEMA3C);ENSG00000082684(SEMA5B);ENSG00000092421(SEMA6A);ENSG00000095539(SEMA4G);ENSG00000112902(SEMA5A);ENSG00000135622(SEMA4F);ENSG00000137872(SEMA6D);ENSG00000138623(SEMA7A);ENSG00000143434(SEMA6C);ENSG00000153993(SEMA3D);ENSG00000168758(SEMA4C);ENSG00000170381(SEMA3E);ENSG00000185033…	YES	D915_003756	YES	CRM22_006647	YES	XLOC_007090;XLOC_007102	YES	CSKR_107011
T265_01904	10.3355	10.7806	9.43922	10.2131	9.05952	9.33873	9.98261	8.86745	9.73274	9.75	0.064819	Protein HID1	YES	ENSG00000167861(HID1)	YES	D915_003483	YES	CRM22_006189	YES	XLOC_010089	YES	CSKR_102386
T265_01910	4.77893	3.78907	3.17753	3.44141	3.59463	3.94919	4.03266	3.86044	3.17266	3.76	0.13222	Zinc finger protein 106	NO		YES	D915_007837	YES	CRM22_006184	NO		YES	CSKR_102391;CSKR_202542
T265_01915	10.1686	9.08513	8.7673	9.30135	9.46553	9.60933	9.87791	9.29567	10.3	9.54	0.052637	Telomerase Cajal body protein 1	YES	ENSG00000141499(WRAP53)	YES	D915_004042	YES	CRM22_006178	NO		YES	CSKR_110201
T265_01917	26.6002	25.208	25.5996	23.8116	24.7691	24.801	28.7826	24.3851	23.0397	25.22	0.066573	1,4-alpha-glucan branching enzyme	YES	ENSG00000114480(GBE1)	YES	D915_002040	YES	CRM22_006177	YES	XLOC_004362	YES	CSKR_110202
T265_01921	5.99146	5.4849	4.43999	4.75349	4.63387	4.80518	5.56088	5.14489	4.88291	5.08	0.099933	ATP-dependent RNA helicase DHX36	YES	ENSG00000174953(DHX36)	YES	D915_002957	YES	CRM22_001931	NO		NO
T265_01923	111.623	101.812	130.13	140.436	140.322	133.858	151.249	125.949	136.791	130.24	0.117582	Phorbol-ester/DAG-type domain-containing protein	NO		YES	D915_002955	YES	CRM22_001930	NO		NO
T265_01934	10.0127	8.4455	8.6054	7.35982	6.84181	7.15107	8.47735	7.68387	8.355	8.1	0.119046	DNA damage-binding protein 1	YES	ENSG00000071894(CPSF1)	YES	D915_007647	YES	CRM22_001235;CRM22_002338	NO		YES	CSKR_103913
T265_01937	101.916	77.5977	80.3532	80.1747	77.2963	70.1391	90.8766	97.1023	89.8215	85.03	0.12266	non-specific serine/threonine protein kinase	YES	ENSG00000113712(CSNK1A1)	YES	D915_010101	YES	CRM22_002335	NO		YES	CSKR_103911
T265_01942	15.1088	16.2934	12.6571	13.4728	15.3601	17.2553	18.8041	16.3049	16.3894	15.74	0.118697	Nup54 domain-containing protein	NO		YES	D915_004475	YES	CRM22_002334	YES	XLOC_001642	YES	CSKR_103909
T265_01957	4.50693	3.94153	4.1423	3.63856	3.70839	2.72642	3.99801	4.27353	3.10832	3.78	0.149639	Dus domain-containing protein	YES	ENSG00000141994(DUS3L)	YES	D915_004039	YES	CRM22_008555	YES	XLOC_002950	YES	CSKR_111226
T265_01963	14.9364	11.734	13.0619	10.2418	10.7166	10.8251	10.9035	12.3754	11.2942	11.79	0.125024	CCDC66 domain-containing protein	NO		YES	D915_008832	YES	CRM22_000652	NO		YES	CSKR_111234
T265_01969	28.8825	24.3475	24.6561	27.5478	28.7587	23.5409	32.8822	30.1257	28.9486	27.74	0.110089	Secreted protein	NO		NO		NO		NO		NO
T265_01977	7.15967	7.09919	6.5105	4.76634	6.32253	6.52523	6.66428	6.22311	6.97676	6.47	0.111366	WD_REPEATS_REGION domain-containing protein	YES	ENSG00000117222(RBBP5)	YES	D915_002892	YES	CRM22_006298	NO		YES	CSKR_201541
T265_01982	49.2961	52.1296	44.4204	39.2687	37.0457	38.0217	39.3398	37.4344	39.0716	41.78	0.132614	AAA domain-containing protein	YES	ENSG00000165916(PSMC3)	YES	D915_003873	YES	CRM22_006292	YES	XLOC_007845	YES	CSKR_111257
T265_01986	29.8084	25.3538	23.9359	24.7359	27.1675	25.3547	31.0688	30.2881	30.5908	27.59	0.103303	TraB domain-containing protein	YES	ENSG00000170638(TRABD)	YES	D915_007261	YES	CRM22_006288	YES	XLOC_009761	YES	CSKR_111263
T265_01989	7.2604	8.1224	6.44249	5.8153	7.7799	6.7252	6.62109	6.57288	6.51307	6.87	0.104706	DNA helicase	YES	ENSG00000175792(RUVBL1)	YES	D915_006808;D915_010961	YES	CRM22_006286	YES	XLOC_000234	YES	CSKR_111265
T265_01994	29.486	27.9729	23.4301	33.6401	25.1488	32.0927	30.6401	35.1216	29.7752	29.7	0.127424	Tropomyosin	NO		YES	D915_006319	YES	CRM22_005476	NO		YES	CSKR_203994
T265_01995	76.2285	72.8354	71.9686	55.8972	60.9463	56.0986	70.2245	65.5812	68.1188	66.43	0.110798	Apoptosis inhibitor 5	YES	ENSG00000166181(API5)	YES	D915_006318	YES	CRM22_005474	NO		YES	CSKR_111275
T265_01998	73.8409	77.2281	89.1903	63.2274	59.0104	59.4677	59.7907	66.5792	65.1467	68.16	0.148707	SEC7 domain-containing protein	YES	ENSG00000061987(MON2)	YES	D915_000182	YES	CRM22_005471	YES	XLOC_009598	YES	CSKR_201546
T265_01999	5.80416	4.91883	5.65252	5.22757	4.1237	4.96464	5.42204	5.97827	4.49857	5.18	0.118403	Integrin_alpha2 domain-containing protein	YES	ENSG00000005844(ITGAL);ENSG00000005884(ITGA3);ENSG00000005961(ITGA2B);ENSG00000077943(ITGA8);ENSG00000083457(ITGAE);ENSG00000091409(ITGA6);ENSG00000115232(ITGA4);ENSG00000135424(ITGA7);ENSG00000137809(ITGA11);ENSG00000138448(ITGAV);ENSG00000140678(ITGAX);ENSG00000143127(ITGA10);ENSG00000144668(ITGA9);ENSG00000156886(ITGAD);ENSG00000161638(ITGA5);ENSG00000164171(ITGA2);ENSG00000169896(ITGAM);ENSG0…	YES	D915_001746	YES	CRM22_005470	NO		YES	CSKR_111280
T265_02005	19.3717	15.5661	16.5134	14.7451	17.892	14.6804	18.2761	16.2523	17.0553	16.71	0.096033	Tudor domain-containing protein	NO		NO		NO		NO		NO
T265_02014	9.16241	9.13699	10.5805	8.44548	9.47714	11.1494	11.4389	12.0869	10.0007	10.16	0.12038	Phosphatidylinositol 4-kinase type 2	YES	ENSG00000038210(PI4K2B);ENSG00000155252(PI4K2A)	YES	D915_000421	YES	CRM22_004714	YES	XLOC_008389;XLOC_008390	YES	CSKR_103714
T265_02020	8.09531	7.04392	7.01734	6.05854	5.30758	5.77042	6.12068	5.63968	6.80039	6.43	0.136788	Mannose-1-phosphate guanylyltransferase	YES	ENSG00000173540(GMPPB)	YES	D915_006766	YES	CRM22_001883	YES	XLOC_005412	YES	CSKR_100970
T265_02027	22.1531	23.6611	16.8628	21.6114	18.6652	22.341	20.6277	18.1994	23.6854	20.87	0.11761	EF hand	NO		YES	D915_006827	NO		NO		NO
T265_02038	5.69428	5.72192	5.50839	5.80937	6.59133	6.2774	6.99733	6.72109	6.65187	6.22	0.087748	Suppressor of tumorigenicity protein 7-like protein	YES	ENSG00000004866(ST7);ENSG00000007341(ST7L)	YES	D915_007387	YES	CRM22_009957	YES	XLOC_010184	YES	CSKR_100992
T265_02045	22.9776	20.593	18.9097	20.2858	19.7355	23.2379	22.8894	22.7665	25.9237	21.92	0.100458	KAT8 regulatory NSL complex subunit 1	NO		YES	D915_002185	YES	CRM22_009949	NO		YES	CSKR_101003
T265_02061	4.60637	4.13522	3.78825	4.1045	4.09003	4.62913	4.61722	5.28056	5.13673	4.49	0.111952	BRCT domain-containing protein	YES	ENSG00000136273(HUS1);ENSG00000188996(HUS1B)	YES	D915_007791	NO		NO		YES	CSKR_101013
T265_02082	11.272	10.3448	10.774	10.4508	8.71862	8.55873	9.06853	10.4683	9.43671	9.9	0.098274	Vacuolar protein sorting-associated protein 53 homolog	YES	ENSG00000141252(VPS53)	YES	D915_008589	YES	CRM22_007257	NO		YES	CSKR_100049
T265_02087	7.64834	7.90353	6.55113	4.90478	6.47611	5.95767	6.87223	7.3076	7.07227	6.74	0.135847	Ecdysoneless homolog (Drosophila)	YES	ENSG00000122882(ECD)	YES	D915_007954	YES	CRM22_007264	NO		YES	CSKR_100044
T265_02088	4.46917	4.47281	5.90004	4.67706	4.44299	4.33794	4.46157	3.90057	4.07565	4.53	0.124907	LITAF domain-containing protein	NO		NO		YES	CRM22_007265	NO		YES	CSKR_202877
T265_02090	10.6956	10.1795	12.7758	9.839	9.54941	9.7723	11.4164	11.2159	9.96071	10.6	0.098615	Rab-GAP TBC domain-containing protein	YES	ENSG00000129636(ITFG1)	YES	D915_001347	YES	CRM22_007267	YES	XLOC_001470	YES	CSKR_204067
T265_02097	2.64511	1.99582	1.75234	2.09796	1.93008	1.69694	2.26143	1.85224	2.03992	2.03	0.142269	non-specific serine/threonine protein kinase	YES	ENSG00000175054(ATR)	YES	D915_002586	YES	CRM22_007276	YES	XLOC_007483	YES	CSKR_100029
T265_02127	7.37019	7.6584	8.86668	7.84432	6.64246	8.09535	8.37207	7.65454	7.89507	7.82	0.079898	Cation-transporting ATPase 13A3	YES	ENSG00000105675(ATP4A);ENSG00000127249(ATP13A4);ENSG00000187527(ATP13A5)	YES	D915_002319;D915_003761;D915_003762	YES	CRM22_007439	YES	XLOC_002815;XLOC_009941	YES	CSKR_110133
T265_02132	7.72121	8.40719	6.09465	6.19001	6.20959	6.37582	6.61913	6.73244	6.78089	6.79	0.114832		NO		YES	D915_010117	YES	CRM22_003691	NO		YES	CSKR_110130
T265_02133	9.22882	9.17306	10.1673	10.447	10.9365	9.1559	12.6002	11.6447	10.5488	10.43	0.113258	Ubiquitin-like domain-containing CTD phosphatase 1	YES	ENSG00000164332(UBLCP1)	YES	D915_003695	YES	CRM22_003689	NO		YES	CSKR_107574;CSKR_110128
T265_02137	2.44009	2.74362	3.05674	2.26398	2.45272	2.58793	2.39719	2.54483	2.58313	2.56	0.089592	Protein kinase domain-containing protein	YES	ENSG00000102225(CDK16)	YES	D915_004127	YES	CRM22_011228	YES	XLOC_010257	YES	CSKR_110116
T265_02144	7.98332	6.32857	5.6508	7.75414	5.56206	6.08799	6.45358	7.58332	6.36351	6.64	0.136661	Myb-like domain-containing protein	NO		YES	D915_003849	YES	CRM22_008158	NO		YES	CSKR_101445
T265_02160	11.6506	12.1598	11.1739	9.37801	10.4727	9.51689	10.8206	7.22044	9.38775	10.2	0.147223	Transposase	NO		NO		NO		NO		YES	CSKR_101419
T265_02187	2.80319	2.48538	2.37247	2.43901	2.54665	2.50873	3.00339	2.70852	2.43343	2.59	0.080147	Myotubularin-related protein 13	YES	ENSG00000014914(MTMR11);ENSG00000100330(MTMR3);ENSG00000104643(MTMR9);ENSG00000108389(MTMR4);ENSG00000133812(SBF2);ENSG00000150712(MTMR12);ENSG00000166912(MTMR10);ENSG00000171100(MTM1)	YES	D915_002640	YES	CRM22_010521	YES	XLOC_010012	YES	CSKR_101386
T265_02188	27.4951	29.0218	23.4429	25.3605	21.1764	24.9223	24.8839	28.1533	23.8778	25.37	0.098108	Ras family protein	YES	ENSG00000006451(RALA);ENSG00000088320(REM1);ENSG00000100276(RASL10A);ENSG00000111404(RERGL);ENSG00000122035(RASL11A);ENSG00000128045(RASL11B);ENSG00000139890(REM2);ENSG00000144118(RALB);ENSG00000164949(GEM);ENSG00000166592(RRAD);ENSG00000168256(NKIRAS2);ENSG00000187682(ERAS);ENSG00000197885(NKIRAS1);ENSG00000213281(NRAS);ENSG00000270885(RASL10B)	YES	D915_000631	YES	CRM22_010522	YES	XLOC_007872	YES	CSKR_101382
T265_02194	13.5295	10.6705	13.4422	11.5858	9.10398	9.40213	10.8377	12.34	10.7928	11.3	0.13997	Guanylate cyclase domain-containing protein	YES	ENSG00000162104(ADCY9)	YES	D915_003042;D915_003337	YES	CRM22_010218	YES	XLOC_006434	YES	CSKR_105309
T265_02196	37.1827	30.3045	30.6067	29.8023	27.0073	33.5257	36.5388	35.9898	34.2875	32.81	0.107602	BRCA1-associated protein	YES	ENSG00000089234(BRAP)	YES	D915_002395	YES	CRM22_010221	NO		YES	CSKR_105314
T265_02224	71.7753	67.4077	66.0241	65.2257	59.6045	64.5676	66.0058	70.4913	60.3561	65.72	0.061387	MARVEL domain-containing protein	YES	ENSG00000068697(LAPTM4A);ENSG00000104341(LAPTM4B)	YES	D915_003216	YES	CRM22_001336	NO		YES	CSKR_105350
T265_02227	40.7899	36.897	31.627	41.4018	46.7325	44.3167	51.0517	51.1317	46.1868	43.35	0.148098	Zinc finger protein 26	YES	ENSG00000089335(ZNF302);ENSG00000102974(CTCF);ENSG00000105732(ZNF574);ENSG00000112365(ZBTB24);ENSG00000115568(ZNF142);ENSG00000151612(ZNF827);ENSG00000156853(ZNF689);ENSG00000169951(ZNF764);ENSG00000169955(ZNF747);ENSG00000170265(ZNF282);ENSG00000170949(ZNF160);ENSG00000177125(ZBTB34);ENSG00000180035(ZNF48);ENSG00000185278(ZBTB37);ENSG00000189420(ZFP92);ENSG00000197497(ZNF665);ENSG00000197841(ZNF…	NO		YES	CRM22_004155	NO		YES	CSKR_111453
T265_02228	55.9825	46.8272	40.4751	43.4868	43.9498	47.2127	40.2534	42.2941	41.8698	44.71	0.109465	Protein-L-isoaspartate O-methyltransferase	NO		YES	D915_001785	YES	CRM22_004154	NO		YES	CSKR_113580
T265_02233	32.9131	23.9875	28.4373	24.5994	23.1396	24.6822	24.5989	24.8165	26.317	25.94	0.116513	LLGL domain-containing protein	YES	ENSG00000073350(LLGL2);ENSG00000131899(LLGL1)	YES	D915_000477	YES	CRM22_004151	YES	XLOC_008932	YES	CSKR_203716
T265_02243	232.49	202.164	210.653	204.987	262.643	286.466	277.976	246.023	285.735	245.46	0.14075	Transposase	NO		NO		NO		NO		NO
T265_02249	3.9202	3.22762	2.68566	2.49092	2.85106	3.14959	2.72862	3.18889	2.97743	3.02	0.138591	BEN domain-containing protein	NO		YES	D915_000636	YES	CRM22_011294	NO		YES	CSKR_104158
T265_02254	2.88729	2.63077	3.06832	2.32006	2.13942	2.54087	2.23648	2.03479	2.1215	2.44	0.148569	C2 domain-containing protein	YES	ENSG00000132718(SYT11);ENSG00000132872(SYT4);ENSG00000137501(SYTL2);ENSG00000139973(SYT16);ENSG00000142765(SYTL1);ENSG00000143469(SYT14);ENSG00000149043(SYT8);ENSG00000164674(SYTL3);ENSG00000165929(TC2N);ENSG00000183186(C2CD4C);ENSG00000198535(C2CD4A);ENSG00000205502(C2CD4B);ENSG00000225556(C2CD4D)	NO		YES	CRM22_011288	NO		YES	CSKR_104165
T265_02255	12.2296	9.8057	11.3687	10.2142	9.96834	9.04714	10.5709	11.4276	10.436	10.56	0.091889	Monocarboxylate transporter	YES	ENSG00000100156(SLC16A8);ENSG00000108932(SLC16A6);ENSG00000112394(SLC16A10);ENSG00000118596(SLC16A7);ENSG00000141526(SLC16A3);ENSG00000147100(SLC16A2);ENSG00000152779(SLC16A12);ENSG00000155380(SLC16A1);ENSG00000163053(SLC16A14);ENSG00000165449(SLC16A9);ENSG00000168679(SLC16A4);ENSG00000170190(SLC16A5);ENSG00000174326(SLC16A11)	YES	D915_007013	YES	CRM22_011287	NO		YES	CSKR_104167
T265_02257	1.71942	1.7614	2.08907	1.40851	1.73852	1.36818	1.49956	1.63437	1.64489	1.65	0.131698		NO		NO		NO		NO		NO
T265_02258	7.92889	7.97509	7.79759	6.11069	6.77634	5.94427	6.14884	7.24094	6.47556	6.93	0.118749	Alpha-type protein kinase domain-containing protein	YES	ENSG00000103319(EEF2K)	YES	D915_007797	YES	CRM22_011286	YES	XLOC_004622;XLOC_009050	YES	CSKR_104168
T265_02263	10.5744	13.1219	13.8262	12.2366	9.35366	11.4946	9.74963	13.9967	11.8358	11.8	0.142623	Non-specific serine/threonine protein kinase	NO		YES	D915_006157	YES	CRM22_010393	NO		YES	CSKR_104176
T265_02271	474.516	480.862	346.155	415.965	409.337	439.817	371.981	405.911	381.282	413.98	0.109134	RRM domain-containing protein	NO		YES	D915_009797;D915_010383	NO		NO		NO
T265_02273	43.3547	41.3521	52.5317	42.8542	38.2764	42.6965	47.0602	44.2493	39.9732	43.59	0.096011	NifU_N domain-containing protein	YES	ENSG00000136003(ISCU)	YES	D915_009141	YES	CRM22_000838	YES	XLOC_004203	YES	CSKR_104188
T265_02282	2.95561	2.50489	2.39901	2.11651	1.87316	2.02049	2.14399	2.22726	2.4842	2.3	0.140638	non-specific serine/threonine protein kinase	NO		YES	D915_003411	YES	CRM22_005720	YES	XLOC_007263	YES	CSKR_104193
T265_02284	229.048	253.329	245.948	245.08	253.67	223.913	174.584	177.556	200.335	222.61	0.140572	Cytidine deaminase	NO		YES	D915_008390	YES	CRM22_005718	YES	XLOC_011475	NO
T265_02288	41.2321	39.4587	27.7099	41.2534	37.3575	39.0935	44.8188	40.6624	45.2128	39.64	0.129828	Cyclin-L1	YES	ENSG00000221978(CCNL2)	YES	D915_005420	YES	CRM22_005715	YES	XLOC_003202	YES	CSKR_106264
T265_02298	13.3871	13.2509	13.4667	10.4467	12.0304	11.5251	12.8917	13.6144	11.2774	12.43	0.092242	CSD domain-containing protein	NO		YES	D915_005330;D915_010542	YES	CRM22_005707	NO		YES	CSKR_106250
T265_02300	18.2091	20.22	24.0578	16.4707	15.9651	15.7741	16.954	16.218	19.4445	18.15	0.149998	Ectonucleoside triphosphate diphosphohydrolase 6	YES	ENSG00000187097(ENTPD5);ENSG00000197586(ENTPD6)	YES	D915_005854	YES	CRM22_006562	YES	XLOC_010067	YES	CSKR_106247
T265_02314	2.88279	3.53699	2.17323	2.77463	2.90244	2.86185	3.2789	3.57298	3.34409	3.04	0.146247	DUF3715 domain-containing protein	NO		YES	D915_006531	YES	CRM22_000687;CRM22_000893	NO		YES	CSKR_106443
T265_02322	21.9337	21.8001	22.4815	21.6116	22.8329	18.2016	19.3038	14.2343	18.3632	20.08	0.140093	Phosducin domain-containing protein	YES	ENSG00000116703(PDC);ENSG00000136940(PDCL);ENSG00000163440(PDCL2)	YES	D915_001072	YES	CRM22_000485	NO		YES	CSKR_102631
T265_02335	19.4308	16.4572	16.4233	17.6222	17.4223	16.3066	17.381	18.0987	18.5214	17.52	0.059981	Extended synaptotagmin-2	YES	ENSG00000117868(ESYT2);ENSG00000158220(ESYT3)	YES	D915_008218;D915_010340	YES	CRM22_006217	YES	XLOC_004411	YES	CSKR_110013
T265_02340	13.8931	13.0622	12.6523	10.2442	11.3665	11.8461	12.8609	13.4332	10.3353	12.19	0.108122	CCR4-NOT transcription complex subunit 11	YES	ENSG00000158435(CNOT11)	YES	D915_008370	YES	CRM22_005772	NO		YES	CSKR_110007
T265_02343	395.788	352.502	380.073	332.888	315.33	337.217	306.856	381.161	358.942	351.2	0.087561	Plastin-2	NO		YES	D915_003637	YES	CRM22_005769	NO		YES	CSKR_110003
T265_02345	58.0513	69.5087	64.8947	52.8872	47.5967	62.9055	51.7702	53.8542	60.9948	58.05	0.122318	Lysoplasmalogenase-like protein TMEM86A	YES	ENSG00000151117(TMEM86A);ENSG00000180089(TMEM86B)	NO		YES	CRM22_005766	NO		YES	CSKR_109999
T265_02347	10.2504	8.41658	8.57725	7.00501	8.75988	8.74785	8.27371	8.34393	8.24733	8.51	0.098086	N-acetylgalactosaminide beta-1,3-galactosyltransferase	NO		NO		YES	CRM22_005765	YES	XLOC_002597;XLOC_003706;XLOC_005232;XLOC_011309	YES	CSKR_109998
T265_02353	12.4767	14.0004	12.6955	9.4015	10.4024	10.2873	11.0788	11.3604	9.89336	11.29	0.133211	Transcription initiation factor IIB	YES	ENSG00000137947(GTF2B)	YES	D915_005817	YES	CRM22_005761	YES	XLOC_002257	YES	CSKR_109992
T265_02354	5.69235	5.85449	4.87543	5.1947	4.5852	5.00365	6.53529	5.44188	5.94473	5.46	0.111936	Regulator of nonsense transcripts 2	YES	ENSG00000151461(UPF2)	YES	D915_005818	YES	CRM22_005760	YES	XLOC_005255	YES	CSKR_109991
T265_02358	8.59461	9.04053	8.08513	7.97577	6.9301	7.726	8.69693	9.70989	7.80804	8.29	0.09896	PWWP domain-containing protein	NO		NO		NO		NO		NO
T265_02361	440.498	527.117	363.369	464.592	463.24	484.092	433.348	517.862	447.17	460.14	0.10607	Thiocillin/thiostrepton family thiazolyl peptide	NO		NO		NO		NO		NO
T265_02364	8.85598	7.42626	8.25866	8.36398	6.79916	8	7.69075	8.42615	7.05429	7.88	0.086758	ABC1 domain-containing protein	NO		YES	D915_007949	YES	CRM22_007243	YES	XLOC_005958	YES	CSKR_112851
T265_02371	17.4877	16.6989	14.8178	13.2399	14.9495	13.1629	16.2685	13.7329	13.549	14.88	0.108297	SWI/SNF-related matrix-associated actin-dependent regulator of chromatin subfamily B member 1	YES	ENSG00000099956(SMARCB1)	YES	D915_000665	YES	CRM22_001795	NO		YES	CSKR_203733
T265_02377	4.10689	3.67895	3.2279	3.656	2.47034	3.46193	4.15938	3.28309	3.82542	3.54	0.145814	Protein Spindly	NO		YES	D915_008201	YES	CRM22_009186	NO		YES	CSKR_100416
T265_02401	1.22575	1.30398	1.34417	1.25193	1.41645	1.09449	1.64385	1.43437	1.30013	1.34	0.115692	Protein kinase domain-containing protein	YES	ENSG00000006062(MAP3K14);ENSG00000012983(MAP4K5);ENSG00000034152(MAP2K3);ENSG00000065613(SLK);ENSG00000072786(STK10);ENSG00000082146(STRADB);ENSG00000101349(PAK5);ENSG00000107968(MAP3K8);ENSG00000108984(MAP2K6);ENSG00000123572(NRK);ENSG00000130669(PAK4);ENSG00000135090(TAOK3);ENSG00000149930(TAOK2);ENSG00000160551(TAOK1);ENSG00000168067(MAP4K2);ENSG00000172939(OXSR1);ENSG00000187550(SBK2);ENSG000…	YES	D915_005277	YES	CRM22_009684	NO		YES	CSKR_111734
T265_02414	561.064	653.809	698.339	577.759	635.516	660.378	581.108	607.438	571.84	616.36	0.077553	UBC core domain-containing protein	YES	ENSG00000072401(UBE2D1)	YES	D915_006224	YES	CRM22_002520	YES	XLOC_006844	YES	CSKR_203784
T265_02427	7.35498	7.07018	7.10923	5.86084	6.19118	6.37995	6.30252	6.49026	6.52717	6.59	0.074305	Nardilysin	YES	ENSG00000078618(NRDC)	YES	D915_002279	YES	CRM22_001496	YES	XLOC_004317;XLOC_007006	YES	CSKR_203780
T265_02429	5.63527	4.93016	4.88973	4.49776	4.57273	5.37463	5.2108	5.14093	5.03596	5.03	0.072069	Brix domain-containing protein	YES	ENSG00000130810(PPAN)	YES	D915_008194	YES	CRM22_001494;CRM22_010751	YES	XLOC_001456	YES	CSKR_111319
T265_02440	95.2587	84.5469	68.6218	90.9973	92.6388	92.8713	88.3911	107.788	105.197	91.81	0.124841	PHD and RING finger domain-containing protein 1	NO		YES	D915_010619	YES	CRM22_007105	NO		YES	CSKR_100638
T265_02443	38.8134	34.8913	41.2823	33.7733	34.4723	34.3205	30.4062	27.5831	31.7245	34.14	0.120973		NO		NO		NO		NO		YES	CSKR_100733
T265_02450	16.0465	14.8796	14.0748	15.2886	13.4875	13.9508	16.4292	16.6641	15.8445	15.19	0.075998	SPRY domain protein	YES	ENSG00000129691(ASH2L)	YES	D915_008431	YES	CRM22_003431	YES	XLOC_000185	YES	CSKR_112344
T265_02454	13.994	12.4697	12.3318	10.908	11.8806	12.4988	14.4333	13.6173	11.9506	12.68	0.089027	Xpo1 domain-containing protein	YES	ENSG00000064419(TNPO3)	YES	D915_008437	YES	CRM22_000209	NO		YES	CSKR_112338
T265_02457	115.327	93.402	116.367	80.962	94.8858	83.9273	95.4	106.96	78.4716	96.19	0.146824	TM2 domain-containing protein	YES	ENSG00000184277(TM2D3)	YES	D915_001871	YES	CRM22_000217	NO		YES	CSKR_103813
T265_02465	2.09954	1.99182	2.09453	1.74484	1.79602	1.72916	2.46483	2.55667	1.93324	2.05	0.145698	FERM domain-containing protein	YES	ENSG00000088367(EPB41L1);ENSG00000095203(EPB41L4B);ENSG00000139926(FRMD6);ENSG00000159023(EPB41);ENSG00000171877(FRMD5)	YES	D915_002322	YES	CRM22_000226	YES	XLOC_001045	YES	CSKR_103800
T265_02478	11.0443	10.1106	10.6135	11.3242	11.9415	11.9266	13.3342	12.0131	11.6568	11.55	0.080744	CULLIN_2 domain-containing protein	YES	ENSG00000188986(NELFB)	YES	D915_005764	YES	CRM22_003581	NO		YES	CSKR_103790
T265_02499	31.9915	28.5197	29.1881	37.0064	30.053	31.9949	39.2357	40.0524	38.2013	34.03	0.134493	Ubiquitin carboxyl-terminal hydrolase	YES	ENSG00000055483(USP36);ENSG00000058056(USP13);ENSG00000111667(USP5);ENSG00000114374(USP9Y);ENSG00000118369(USP35);ENSG00000123552(USP45);ENSG00000124486(USP9X);ENSG00000131864(USP29);ENSG00000170236(USP50);ENSG00000184979(USP18);ENSG00000223443(USP17L2);ENSG00000223569(USP17L15);ENSG00000225327(USP17L3);ENSG00000226430(USP17L7);ENSG00000227140(USP17L5);ENSG00000227551(USP17L12);ENSG00000228856(US…	YES	D915_001570	YES	CRM22_000023	NO		YES	CSKR_103833
T265_02504	3.38976	2.29646	2.57365	2.66608	2.53463	2.91412	3.25984	3.25752	3.33328	2.91	0.140574	Reverse transcriptase domain-containing protein	YES	ENSG00000079435(LIPE)	YES	D915_010394	YES	CRM22_000017	YES	XLOC_005003;XLOC_010591	YES	CSKR_103828
T265_02505	13.864	12.4557	10.8469	10.2972	11.2291	10.9842	10.4095	10.6483	11.0161	11.31	0.101445	Phosphoglycerate mutase family protein	NO		NO		NO		NO		NO
T265_02516	21.3423	17.5509	20.4307	16.2475	17.2478	16.9828	16.4284	17.6666	18.0749	18	0.097318	FYVE-type domain-containing protein	YES	ENSG00000085449(WDFY1);ENSG00000139668(WDFY2);ENSG00000141198(TOM1L1)	YES	D915_009523;D915_011145	YES	CRM22_000009	YES	XLOC_011049	YES	CSKR_103818
T265_02531	5.36509	3.94372	4.98942	4.60294	3.68063	5.42404	4.51893	4.50721	3.70509	4.53	0.145277	Cell cycle checkpoint protein RAD1	YES	ENSG00000113456(RAD1)	NO		YES	CRM22_003616	NO		YES	CSKR_111662
T265_02539	21.8713	20.5288	19.248	18.2824	22.4691	18.7259	21.7477	23.9768	20.7673	20.85	0.089788		NO		NO		YES	CRM22_002374	NO		YES	CSKR_111671
T265_02554	28.1435	25.8336	32.6861	23.5887	21.548	22.7841	25.8956	23.7626	23.6199	25.32	0.133796	SAYSvFN domain-containing protein	NO		YES	D915_000233	YES	CRM22_004027	NO		YES	CSKR_200775
T265_02561	17.5162	15.8369	17.1446	11.6742	12.6724	13.4759	12.3033	13.7929	13.4064	14.2	0.149316	Zinc metalloproteinase YIL108W	NO		YES	D915_002165	YES	CRM22_010779	NO		YES	CSKR_101993
T265_02579	10.7234	10.4435	11.3624	9.67613	12.2033	9.59345	10.4903	13.6224	12.6233	11.19	0.122874	receptor protein serine/threonine kinase	YES	ENSG00000107779(BMPR1A);ENSG00000115170(ACVR1);ENSG00000123612(ACVR1C);ENSG00000135409(AMHR2);ENSG00000135503(ACVR1B);ENSG00000139567(ACVRL1);ENSG00000163513(TGFBR2);ENSG00000204217(BMPR2)	YES	D915_010861	YES	CRM22_000102	NO		YES	CSKR_101967
T265_02588	7.52351	7.05014	6.2545	7.59267	6.95226	7.56675	9.51726	9.26068	9.10315	7.87	0.146152	Nucleoprotein TPR	YES	ENSG00000047410(TPR)	YES	D915_007969;D915_007971	YES	CRM22_007867	NO		YES	CSKR_101959
T265_02591	7.2878	6.55277	6.67585	7.45443	7.49866	7.33	6.97398	7.37843	8.07248	7.25	0.063539	RING-type domain-containing protein	YES	ENSG00000146414(SHPRH)	YES	D915_004919	YES	CRM22_000859	NO		YES	CSKR_101956
T265_02597	12.3541	13.8022	10.5969	11.8246	11.1457	11.4855	12.8776	10.8093	11.6879	11.84	0.086679	Protein kinase domain-containing protein	YES	ENSG00000156345(CDK20)	YES	D915_001099	YES	CRM22_008523	YES	XLOC_001339	YES	CSKR_101949
T265_02606	47.6307	44.2404	38.4	51.1345	49.7812	49.1804	55.3616	50.2595	49.0177	48.33	0.09818	Deubiquitinating enzyme A	YES	ENSG00000068308(OTUD5)	YES	D915_004458	YES	CRM22_005050	NO		YES	CSKR_109973
T265_02607	6.7442	7.05599	5.47717	6.59642	6.37856	6.66268	8.81868	7.85617	7.41944	7	0.136135	C3H1-type domain-containing protein	YES	ENSG00000091009(RBM27);ENSG00000139746(RBM26)	YES	D915_008414	YES	CRM22_005051	YES	XLOC_002807	YES	CSKR_109972
T265_02608	7.49974	6.23637	6.56902	6.65304	6.09256	5.6886	6.93616	7.18304	6.43626	6.59	0.085056	Reverse transcriptase domain-containing protein	YES	ENSG00000125734(GPR108);ENSG00000148358(GPR107)	YES	D915_005407	YES	CRM22_003874	YES	XLOC_000838	YES	CSKR_109971
T265_02615	15.2285	13.9238	11.8576	10.6281	11.5341	11.9297	10.7553	12.0184	9.72033	11.96	0.141758	PPM-type phosphatase domain-containing protein	YES	ENSG00000132323(ILKAP)	YES	D915_010287	YES	CRM22_003475	NO		YES	CSKR_109961
T265_02630	25.3046	25.1139	22.1103	18.7447	18.6174	19.7069	21.4768	21.523	20.5017	21.46	0.114171	AA_TRNA_LIGASE_II domain-containing protein	YES	ENSG00000136628(EPRS1)	YES	D915_002574	YES	CRM22_002736	YES	XLOC_003845	YES	CSKR_101890
T265_02634	57.7479	66.9312	60.0628	51.3886	52.2523	45.6251	47.5907	53.1973	49.1438	53.77	0.125251	KH_dom_type_1 domain-containing protein	YES	ENSG00000130713(EXOSC2)	YES	D915_003457	YES	CRM22_008502	YES	XLOC_006640	YES	CSKR_101895
T265_02637	9.12918	7.76304	10.5139	8.2332	8.00773	8.37193	9.78149	8.81504	8.46304	8.79	0.101228	Phospholipid-transporting ATPase	YES	ENSG00000068650(ATP11A);ENSG00000081923(ATP8B1);ENSG00000130270(ATP8B3);ENSG00000143515(ATP8B2)	YES	D915_003458	YES	CRM22_008504	YES	XLOC_003039	YES	CSKR_101897
T265_02668	42.7965	41.2298	48.3258	34.3667	37.4304	34.8008	37.0536	37.086	36.5492	38.85	0.115538	Legume-like lectin family protein	YES	ENSG00000074695(LMAN1);ENSG00000140506(LMAN1L);ENSG00000169223(LMAN2)	YES	D915_001457	YES	CRM22_007486	YES	XLOC_010204	YES	CSKR_110290
T265_02673	5.73509	5.40428	5.73495	5.24631	6.11885	5.21509	5.67984	5.53301	5.24527	5.55	0.054377	N-acetylgalactosaminide beta-1,3-galactosyltransferase	YES	ENSG00000106392(C1GALT1)	YES	D915_007548	NO		NO		NO
T265_02678	22.7897	23.8364	22.8772	22.0466	23.4994	24.4192	26.81	25.6034	23.6474	23.95	0.061868	ubiquitinyl hydrolase 1	YES	ENSG00000066427(ATXN3);ENSG00000123594(ATXN3L)	YES	D915_007982	YES	CRM22_009874	YES	XLOC_003333	YES	CSKR_109272
T265_02681	14.81	11.1782	10.3149	11.2712	9.25407	11.9789	10.5925	11.585	9.60632	11.18	0.145877	FAD-binding FR-type domain-containing protein	YES	ENSG00000124275(MTRR)	YES	D915_010125	YES	CRM22_009877	YES	XLOC_007005	YES	CSKR_109269
T265_02684	4.61766	4.55268	3.35761	3.59785	3.59201	3.58636	3.99173	3.6615	3.89331	3.87	0.1147	DNA-directed RNA polymerase I subunit RPA2	YES	ENSG00000125630(POLR1B)	YES	D915_004193	YES	CRM22_009880	YES	XLOC_003065	YES	CSKR_109263
T265_02692	7.55921	7.44796	6.72787	6.86601	7.54146	6.16442	9.37348	8.53103	8.13488	7.59	0.129074	PPM-type phosphatase domain-containing protein	YES	ENSG00000100614(PPM1A);ENSG00000111110(PPM1H);ENSG00000138032(PPM1B);ENSG00000155367(PPM1J);ENSG00000164088(PPM1M);ENSG00000175175(PPM1E);ENSG00000213889(PPM1N)	YES	D915_000734;D915_010912	YES	CRM22_007605	YES	XLOC_005724	YES	CSKR_109257
T265_02698	258.736	278.25	289.059	211.652	227.923	221.295	220.273	206.957	198.9	234.78	0.138389	RRM domain-containing protein	NO		NO		NO		NO		NO
T265_02708	131.937	118	98.3085	130.303	130.001	121.222	143.889	152.154	135.532	129.04	0.120533	RNA helicase	YES	ENSG00000108654(DDX5)	YES	D915_003901	YES	CRM22_007596	NO		YES	CSKR_107871
T265_02714	1.94406	1.89205	1.87798	1.73265	1.66088	1.52438	2.19963	2.22624	2.07315	1.9	0.125271	TORC_N domain-containing protein	NO		YES	D915_006672;D915_010004	YES	CRM22_000873	NO		YES	CSKR_202101
T265_02717	0.974443	1.09019	0.812535	1.19558	1.31882	1.11766	1.23619	1.06245	1.00001	1.09	0.139483	HEAT repeat-containing protein 6	YES	ENSG00000068097(HEATR6)	NO		YES	CRM22_007049	NO		NO
T265_02728	53.821	52.6519	49.1314	41.2655	39.7839	40.7703	41.1026	38.6699	41.2344	44.27	0.132947	Coatomer subunit delta	YES	ENSG00000095139(ARCN1)	YES	D915_003249	YES	CRM22_007055	YES	XLOC_007165	YES	CSKR_102749
T265_02734	5.8729	6.6817	7.45472	5.13511	5.44018	5.65618	6.34748	5.61764	5.15006	5.93	0.129564	Tumor protein D54	YES	ENSG00000076554(TPD52);ENSG00000101150(TPD52L2);ENSG00000111907(TPD52L1);ENSG00000170777(TPD52L3)	NO		YES	CRM22_007060	YES	XLOC_004068	YES	CSKR_102753
T265_02741	21.0176	24.1438	20.2149	19.0904	21.9591	20.2753	22.2211	26.0078	23.0023	21.99	0.098189	MMS19 nucleotide excision repair protein	YES	ENSG00000023318(ERP44)	YES	D915_001761	YES	CRM22_004329	YES	XLOC_002921	YES	CSKR_202089
T265_02742	30.0179	29.9638	30.2882	28.74	25.5863	28.3204	30.0342	29.9246	28.1513	29	0.052363	Coatomer subunit beta'	YES	ENSG00000184432(COPB2)	YES	D915_003805	YES	CRM22_004328	YES	XLOC_002501	YES	CSKR_102765
T265_02749	2.52342	2.62076	2.47976	2.71649	2.98281	2.80562	3.36009	2.81134	3.58671	2.88	0.130774	Peptidase_S9 domain-containing protein	YES	ENSG00000074603(DPP8);ENSG00000130226(DPP6);ENSG00000142002(DPP9);ENSG00000175497(DPP10)	YES	D915_002073	YES	CRM22_004324	YES	XLOC_007104	YES	CSKR_102767
T265_02769	4.63146	4.1593	4.48902	4.25795	3.70524	3.53601	3.49829	4.04757	3.55158	3.99	0.108093	Vesicle-fusing ATPase	YES	ENSG00000073969(NSF)	YES	D915_004279	YES	CRM22_010696	YES	XLOC_006770	YES	CSKR_102790
T265_02780	79.3753	84.3478	72.3198	79.5802	76.0253	78.6231	78.6369	85.4733	68.4606	78.09	0.068423	Mediator of RNA polymerase II transcription subunit 20	YES	ENSG00000124641(MED20)	YES	D915_010131(MED20)	YES	CRM22_009844(MED20)	NO		YES	CSKR_102679(MED20)
T265_02788	34.002	31.9637	38.6377	29.1808	25.39	28.4262	32.6985	34.3188	30.2136	31.65	0.122592	MARVEL domain-containing protein	NO		YES	D915_000667	YES	CRM22_009850	NO		YES	CSKR_102670
T265_02791	1105	1008.86	917.298	802.93	858.981	799.141	879.589	862.02	903.548	904.15	0.108626		NO		NO		NO		NO		NO
T265_02798	20.1189	17.0855	17.4849	14.0283	13.5991	13.6361	13.6332	14.9404	14.3358	15.43	0.148768	C2H2-type domain-containing protein	YES	ENSG00000131381(RBSN)	YES	D915_007768	YES	CRM22_008804	YES	XLOC_008260	YES	CSKR_106610
T265_02799	6.41332	7.16411	5.63491	7.27136	6.57442	7.48041	8.25368	7.26939	7.50415	7.06	0.107164	E3 ubiquitin-protein ligase UBR5	YES	ENSG00000104517(UBR5)	YES	D915_007767	YES	CRM22_008803	YES	XLOC_000803	YES	CSKR_106611
T265_02805	9.14331	9.07931	9.79349	9.55579	10.7242	10.1937	14.0206	11.8122	10.311	10.51	0.148647	Ras-associating domain-containing protein	NO		YES	D915_004114	YES	CRM22_008800	NO		YES	CSKR_106616
T265_02809	25.3547	23.2099	23.618	17.7159	18.9258	18.1642	19.5267	18.4877	18.0932	20.34	0.142134	FGFR1 oncogene partner 2 homolog	NO		NO		YES	CRM22_008797	NO		YES	CSKR_106620
T265_02820	9.02014	8.06419	7.69309	7.07503	7.57167	7.1461	9.11303	8.47306	8.48643	8.07	0.093543	TTC7_N domain-containing protein	YES	ENSG00000068724(TTC7A);ENSG00000125247(TMTC4);ENSG00000133687(TMTC1);ENSG00000179104(TMTC2)	YES	D915_005554	YES	CRM22_002950	YES	XLOC_002720;XLOC_003451	YES	CSKR_109320
T265_02822	45.8583	48.1394	42.7435	38.6185	41.8381	43.5954	49.4404	51.9115	36.4344	44.29	0.114207	tRNA_bind_2 domain-containing protein	YES	ENSG00000087302(RTRAF)	YES	D915_005553	YES	CRM22_002949	NO		YES	CSKR_109319
T265_02827	3.12188	2.50051	2.51593	2.12921	2.21305	2.4949	2.25347	2.30117	2.16781	2.41	0.126665	PseudoU_synth_2 domain-containing protein	NO		NO		NO		NO		YES	CSKR_100585
T265_02829	20.6844	19.5513	20.0939	18.1615	18.4583	17.9058	22.496	22.9805	21.0562	20.15	0.090876	CDC50 family protein	YES	ENSG00000112697(TMEM30A);ENSG00000182107(TMEM30B)	YES	D915_010603	YES	CRM22_009676	YES	XLOC_000238;XLOC_004929;XLOC_008741	YES	CSKR_109310
T265_02835	54.9543	53.7087	46.2396	36.5865	40.9616	41.2916	39.6532	39.8487	42.4938	43.97	0.145885	serine--tRNA ligase	YES	ENSG00000031698(SARS1)	YES	D915_003125	YES	CRM22_009504	NO		YES	CSKR_112994
T265_02838	5.44331	6.25782	7.27921	8.11679	6.8295	7.48085	7.64614	7.89339	7.34569	7.14	0.118255	CRAL-TRIO domain-containing protein	YES	ENSG00000124120(TTPAL)	NO		YES	CRM22_009503	NO		YES	CSKR_112995
T265_02840	18.5323	18.2135	15.6228	13.3795	15.2276	14.1376	16.3145	15.4843	15.4992	15.82	0.106506	RNA helicase	YES	ENSG00000185163(DDX51)	YES	D915_006805	YES	CRM22_009499	YES	XLOC_000980	YES	CSKR_203982
T265_02843	8.70888	7.59352	9.60281	9.2836	9.29246	9.23201	12.2918	11.1276	10.8328	9.77	0.144589	LIM zinc-binding domain-containing protein	NO		NO		YES	CRM22_009497	NO		NO
T265_02848	19.714	16.0777	13.7978	19.2912	21.0005	16.9961	18.6016	20.6454	21.0304	18.57	0.134013	MBD domain-containing protein	NO		YES	D915_002507	YES	CRM22_009495	NO		YES	CSKR_106574
T265_02865	13.4537	10.3892	10.0921	9.22062	8.68774	10.2558	9.50753	11.681	9.21585	10.28	0.143773	Vezatin	NO		YES	D915_000839	YES	CRM22_001269	NO		YES	CSKR_106556
T265_02876	12.5906	10.2092	9.61109	8.81114	10.7593	12.08	11.6896	9.93356	10.4639	10.68	0.115103	PKD_channel domain-containing protein	NO		YES	D915_000088	YES	CRM22_005559	NO		YES	CSKR_100340
T265_02897	1.70289	1.65161	1.45744	1.71369	1.60398	1.72574	1.85078	1.63558	1.74831	1.68	0.06519	DNA polymerase kappa	YES	ENSG00000122008(POLK)	YES	D915_003876	YES	CRM22_009730	YES	XLOC_008743	YES	CSKR_111813
T265_02900	12.9748	11.0214	11.071	9.11009	9.16553	9.14469	9.15443	9.82018	10.1978	10.18	0.128679	RING-type domain-containing protein	YES	ENSG00000148356(LRSAM1)	NO		YES	CRM22_009728	NO		YES	CSKR_111811
T265_02903	16.2161	15.8984	18.9991	14.4537	14.6343	14.5299	14.3483	14.5336	12.8718	15.17	0.113876	Synaptobrevin YKT6	YES	ENSG00000106636(YKT6)	YES	D915_007742	YES	CRM22_009724	NO		YES	CSKR_111808
T265_02907	6.0993	4.77637	3.54629	4.95535	4.85086	4.40927	5.71717	5.27899	5.04796	4.96	0.148156	polynucleotide adenylyltransferase	YES	ENSG00000218823(PAPOLB)	YES	D915_007325	YES	CRM22_009720	NO		YES	CSKR_111804
T265_02921	9.64446	9.31266	8.79481	10.5712	10.5051	10.7448	13.4074	12.2261	11.2167	10.71	0.134652	Kelch domain-containing protein	NO		NO		NO		NO		NO
T265_02924	2.9524	2.18233	2.27419	2.70206	2.68673	2.64408	3.0667	3.21138	3.02794	2.75	0.128418	MOR2-PAG1_N domain-containing protein	YES	ENSG00000073910(FRY);ENSG00000075539(FRYL)	YES	D915_005440	YES	CRM22_007302	YES	XLOC_005662	YES	CSKR_203064
T265_02926	17.9177	16.2883	13.7077	13.224	16.1937	16.0574	12.7698	14.2582	14.4271	14.98	0.114124	Histone-binding protein Caf1	NO		YES	D915_000708	YES	CRM22_001187	YES	XLOC_005821	YES	CSKR_112900
T265_02927	2.5554	2.79052	2.28848	2.04834	1.8621	2.18154	2.21623	2.55753	2.12943	2.29	0.126909	ANK_REP_REGION domain-containing protein	YES	ENSG00000065413(ANKRD44);ENSG00000139645(ANKRD52);ENSG00000206560(ANKRD28)	YES	D915_006238	YES	CRM22_009763	NO		YES	CSKR_107767
T265_02937	2.90407	2.87925	3.34534	2.65957	2.55394	2.06708	2.45265	2.78299	3.04279	2.74	0.134112	Erf4 domain-containing protein	YES	ENSG00000109220(CHIC2);ENSG00000204116(CHIC1)	NO		YES	CRM22_002059	YES	XLOC_006206	YES	CSKR_103711
T265_02940	13.3234	9.2885	9.62599	9.71002	10.8025	12.0134	11.7744	11.988	11.1085	11.07	0.12156	PH domain-containing protein	NO		YES	D915_007700;D915_010280	YES	CRM22_002057	NO		YES	CSKR_103709
T265_02941	39.8119	36.9894	52.4283	37.93	39.2897	43.0482	39.2998	41.1904	35.4079	40.6	0.122352	Ig-like domain-containing protein	NO		NO		YES	CRM22_005682	NO		YES	CSKR_103708
T265_02943	18.5661	15.0289	11.866	12.7944	15.8939	14.6508	14.1632	15.4771	14.7242	14.8	0.12858	Non-specific serine/threonine protein kinase	NO		YES	D915_004470	YES	CRM22_005685	NO		YES	CSKR_103705
T265_02944	4.89421	4.16549	4.35136	3.90452	4.09879	4.20423	4.54611	4.68154	4.18028	4.34	0.072401	VPS13 domain-containing protein	YES	ENSG00000197969(VPS13A)	YES	D915_004469	YES	CRM22_005684	YES	XLOC_000973	YES	CSKR_103706
T265_02945	92.1	68.585	76.9287	66.4004	82.0004	88.3054	93.6655	71.1925	81.1158	80.03	0.125699		NO		NO		NO		NO		NO
T265_02953	19.3923	14.4468	15.414	16.6747	13.7673	14.5125	16.5519	15.929	14.3019	15.67	0.110802	Zygin	YES	ENSG00000149557(FEZ1);ENSG00000171055(FEZ2)	YES	D915_002895	YES	CRM22_008034	YES	XLOC_000960	YES	CSKR_106775
T265_02955	15.2847	14.497	11.902	12.3847	13.2819	14.8792	12.1553	11.8599	13.4164	13.3	0.099696	PHD domain-containing protein	NO		NO		NO		NO		NO
T265_02963	7.92214	7.59504	6.375	6.2396	6.89314	5.61106	5.68163	6.02962	6.33008	6.52	0.123257	N-acetylglucosaminylphosphatidylinositol deacetylase	YES	ENSG00000143748(NVL)	NO		YES	CRM22_008207	YES	XLOC_005587	YES	CSKR_106794
T265_02968	20.5247	19.0489	18.4989	17.5655	16.5897	16.3753	15.1963	17.2005	15.8371	17.43	0.096785	Reticulon-like protein	YES	ENSG00000125744(RTN2);ENSG00000176381(PRR18)	NO		YES	CRM22_008211	YES	XLOC_004012	YES	CSKR_106798
T265_02981	10.548	9.72944	8.22795	9.69943	9.90438	10.6061	8.9578	8.93648	9.31278	9.55	0.081327	GATOR complex protein NPRL3	YES	ENSG00000103148(NPRL3)	YES	D915_008723	YES	CRM22_006608	NO		YES	CSKR_107833
T265_03000	6.7178	6.66522	7.90032	6.02376	5.58869	6.57231	6.50137	5.4899	5.91645	6.38	0.115249	Ras-related protein Rap-1b	YES	ENSG00000125249(RAP2A)	YES	D915_003116	YES	CRM22_010936	YES	XLOC_007418	YES	CSKR_107819
T265_03001	4.00211	3.87956	2.9988	2.61694	2.83099	2.94106	3.28413	3.18861	3.35816	3.23	0.14303	G domain-containing protein	YES	ENSG00000041802(LSG1)	YES	D915_003011	YES	CRM22_003641	YES	XLOC_007156	YES	CSKR_107818
T265_03019	6.53631	8.70762	6.01804	6.59451	6.60259	6.928	8.55648	7.0548	8.03167	7.23	0.133599	Bromo domain-containing protein	NO		YES	D915_006363	YES	CRM22_010770	NO		YES	CSKR_104524
T265_03021	20.7795	19.3535	15.0374	18.0584	18.0001	15.8893	16.5937	19.6328	16.3695	17.75	0.108236	Abasic site processing protein HMCES	YES	ENSG00000183624(HMCES)	YES	D915_005237	YES	CRM22_008731	NO		YES	CSKR_104523
T265_03028	33.3006	32.9525	24.7942	26.124	28.1354	27.5046	28.6162	27.7552	29.2239	28.71	0.098558	Importin subunit alpha	NO		YES	D915_002097	YES	CRM22_003922	YES	XLOC_005546	YES	CSKR_104515
T265_03029	5.65135	5.79038	7.55018	7.1308	7.03863	7.09767	7.52935	8.21101	6.61675	6.96	0.11907	V-SNARE coiled-coil homology domain-containing protein	NO		NO		NO		NO		NO
T265_03039	2.50544	2.9001	3.08486	2.73304	3.24038	3.85648	3.45941	2.95842	3.33823	3.12	0.13035	DNA_MISMATCH_REPAIR_2 domain-containing protein	YES	ENSG00000095002(MSH2)	YES	D915_006999;D915_010464	YES	CRM22_002178	YES	XLOC_000176	YES	CSKR_111832
T265_03040	9.24087	11.0493	8.23827	6.99071	7.84915	8.5636	8.62952	7.35725	7.9487	8.43	0.141636	Nucleotide exchange factor SIL1	NO		NO		NO		NO		NO
T265_03044	41.6211	40.6305	39.6535	34.7677	35.2116	39.2852	34.9521	38.2914	31.811	37.36	0.088076	LIM domain protein	YES	ENSG00000145012(LPP)	YES	D915_002615	YES	CRM22_003624	YES	XLOC_010137	YES	CSKR_111828
T265_03051	258.292	254.266	292.831	269.758	241.347	237.451	216.744	289.342	251.243	256.81	0.095206		NO		NO		NO		NO		NO
T265_03058	39.328	35.6667	34.3344	28.8546	29.9637	31.4665	30.4525	30.8085	27.2525	32.01	0.117536	protein-synthesizing GTPase	YES	ENSG00000103342(GSPT1)	YES	D915_002362	YES	CRM22_006795	NO		YES	CSKR_105014
T265_03072	17.9642	20.8479	18.4213	15.372	19.9576	21.414	22.1891	16.5069	18.0904	18.97	0.12067		NO		YES	D915_001804;D915_006897	YES	CRM22_004760	NO		YES	CSKR_112723
T265_03075	7.01485	6.75804	6.64192	7.26852	5.97369	6.37431	8.62741	7.8651	6.70621	7.03	0.114548	Kinase domain protein	YES	ENSG00000069020(MAST4);ENSG00000086015(MAST2);ENSG00000099308(MAST3);ENSG00000105613(MAST1);ENSG00000118515(SGK1);ENSG00000152953(STK32B);ENSG00000165752(STK32C)	YES	D915_008016	YES	CRM22_004762	YES	XLOC_004818	YES	CSKR_112720
T265_03080	19.5316	20.1958	17.8486	18.6948	15.6128	15.4345	17.9708	17.1025	15.3792	17.53	0.102128	Carrier domain-containing protein	YES	ENSG00000131153(GINS2)	YES	D915_009013	YES	CRM22_004767	YES	XLOC_002099	YES	CSKR_112639
T265_03082	27.7274	32.5767	26.3558	22.6487	20.7504	24.6441	23.7999	26.4518	23.4802	25.38	0.135728	Protein farnesyltransferase subunit beta	YES	ENSG00000257365(FNTB)	YES	D915_005638	YES	CRM22_000049	NO		YES	CSKR_112641
T265_03085	5.78891	5.71641	6.19264	4.45005	4.93604	5.82045	5.11548	5.25089	4.29346	5.28	0.123037	UDP-N-acetylglucosamine transporter	YES	ENSG00000117620(SLC35A3)	YES	D915_005639	YES	CRM22_000048	YES	XLOC_006426	YES	CSKR_112642
T265_03095	5.22266	3.39252	4.30574	4.73926	4.01642	4.39863	3.80317	4.65838	4.42084	4.33	0.124955	Immunoglobulin I-set domain protein	YES	ENSG00000286095(SPEGNB)	NO		NO		NO		NO
T265_03110	8.11936	8.33368	7.18186	6.87262	7.22422	7.61405	7.93111	7.88321	7.38667	7.62	0.063755	SB domain-containing protein	YES	ENSG00000074319(TSG101)	YES	D915_004672	YES	CRM22_003891	NO		YES	CSKR_113229
T265_03119	5.34667	4.40345	4.55191	4.54134	4.04427	3.28385	4.70814	4.92345	4.68624	4.5	0.128525	Malic enzyme	YES	ENSG00000065833(ME1);ENSG00000082212(ME2);ENSG00000151376(ME3)	YES	D915_000560	YES	CRM22_003886	YES	XLOC_002901;XLOC_006591	YES	CSKR_203299
T265_03128	4.63311	4.99847	4.49062	6.2535	5.53955	5.93214	6.88792	6.2621	5.56816	5.62	0.142994	Repressor of RNA polymerase III transcription MAF1 homolog	YES	ENSG00000179632(MAF1)	YES	D915_009180	YES	CRM22_001174	YES	XLOC_007467	NO
T265_03139	16.2337	15.5679	18.5315	13.0781	12.3226	13.8492	14.3815	16.0987	15.2428	15.03	0.124753	Mitochondrial inner membrane protease subunit	YES	ENSG00000148950(IMMP1L)	NO		YES	CRM22_009413	YES	XLOC_007132	YES	CSKR_105786
T265_03157	135.577	113.458	107.786	108.617	115.799	109.851	143.201	129.541	129.623	121.49	0.108363	Heat shock 70 kDa protein 4	NO		YES	D915_008102	YES	CRM22_003752	YES	XLOC_007560	NO
T265_03160	53.8334	62.2596	43.0656	54.8973	59.5427	51.4571	66.64	66.7327	51.5478	56.66	0.138093	AAA_16 domain-containing protein	YES	ENSG00000164815(ORC5)	YES	D915_002274	YES	CRM22_007690	YES	XLOC_006621	NO
T265_03189	2.98365	2.71189	2.34758	2.63661	2.73208	2.08416	3.38073	2.67372	3.07762	2.74	0.140576	RING-type E3 ubiquitin transferase	YES	ENSG00000007944(MYLIP)	YES	D915_000652	YES	CRM22_004381	NO		YES	CSKR_102539
T265_03194	15.8899	16.874	16.1815	11.556	12.2092	13.4017	14.406	15.0734	13.8038	14.38	0.125879	Signal recognition particle subunit SRP68	YES	ENSG00000167881(SRP68)	YES	D915_005106	YES	CRM22_004384	YES	XLOC_002782	YES	CSKR_102544
T265_03201	46.3845	54.2748	32.0061	45.6947	46.6777	41.7889	40.4528	45.6028	37.2742	43.35	0.147398	Tudor domain-containing protein	YES	ENSG00000119953(SMNDC1)	YES	D915_000625	YES	CRM22_010413	NO		YES	CSKR_202842
T265_03203	8.15979	8.1739	6.80392	8.33408	7.12946	8.25947	7.60554	7.24945	8.83985	7.84	0.085754	Reverse transcriptase domain-containing protein	NO		YES	D915_001412	YES	CRM22_010411	NO		YES	CSKR_102560
T265_03205	7.00415	7.14494	6.22259	7.45669	6.98537	6.39008	7.3254	6.87989	6.31554	6.86	0.065497	Cytoplasmic dynein 1 intermediate chain 2	NO		YES	D915_004753	YES	CRM22_010409	YES	XLOC_002756	YES	CSKR_102562
T265_03216	6.64948	6.09872	5.11672	5.64522	5.91415	5.04209	6.6147	6.34337	5.21056	5.85	0.107712	RNA helicase	NO		YES	D915_003260	YES	CRM22_005431;CRM22_007660	NO		YES	CSKR_114069
T265_03219	7.46963	7.04139	7.07056	6.19665	5.05904	6.06642	6.02006	5.93081	5.86381	6.3	0.119294	Chloride channel protein	YES	ENSG00000103249(CLCN7)	YES	D915_003841	YES	CRM22_005433	YES	XLOC_000535	YES	CSKR_104591
T265_03234	7.31362	7.84798	7.94623	6.09242	8.36789	6.74222	7.13476	8.46419	6.49289	7.38	0.113471	Ribonuclease T2	YES	ENSG00000026297(RNASET2)	NO		YES	CRM22_010665	NO		YES	CSKR_200216
T265_03237	25.5963	26.5001	21.8957	17.7323	22.7126	21.5903	19.5385	21.2309	20.6958	21.94	0.125224	PA28_beta domain-containing protein	YES	ENSG00000131467(PSME3)	YES	D915_007515	YES	CRM22_010666	NO		YES	CSKR_109864
T265_03240	21.9482	22.3675	23.5574	19.5697	19.7852	17.9436	19.8798	19.2135	20.6096	20.54	0.085851	RING-type domain-containing protein	NO		YES	D915_007145	YES	CRM22_010669	NO		YES	CSKR_109868
T265_03241	16.7065	14.7203	15.6529	16.408	16.6086	15.018	16.428	15.8907	14.5693	15.78	0.052824	Succinate-CoA ligase subunit beta	YES	ENSG00000136143(SUCLA2)	YES	D915_006110	YES	CRM22_010670	YES	XLOC_004921;XLOC_005597	YES	CSKR_109869
T265_03242	14.0459	12.7088	13.3444	11.8101	13.8118	10.992	13.3101	13.1994	12.9173	12.9	0.074855		NO		NO		NO		NO		NO
T265_03244	27.8378	24.1639	26.9527	19.0983	23.9428	20.1591	19.6832	20.2784	25.1125	23.03	0.143575	C-CAP/cofactor C-like domain-containing protein	YES	ENSG00000124659(TBCC)	YES	D915_006507	YES	CRM22_010672	NO		YES	CSKR_109872
T265_03246	14.2718	17.0589	11.5101	13.5694	12.3655	13.1243	14.2935	13.4846	14.3735	13.78	0.112755	Pinin	YES	ENSG00000100941(PNN)	YES	D915_006506	YES	CRM22_010673	NO		YES	CSKR_109873
T265_03264	30.4906	30.482	35.6772	24.0232	24.2653	23.9772	27.668	27.5316	24.6084	27.64	0.144676	Transmembrane 9 superfamily member	NO		NO		YES	CRM22_002799	YES	XLOC_000600	YES	CSKR_104865
T265_03268	3.61291	2.86702	3.43509	2.78241	2.78563	2.73035	2.84879	2.71591	3.17596	2.99	0.110928	Protein kinase domain-containing protein	YES	ENSG00000141503(MINK1);ENSG00000154310(TNIK)	YES	D915_002674	YES	CRM22_001589	YES	XLOC_002506	YES	CSKR_100137
T265_03272	59.2128	60.7008	65.3342	57.2085	51.6944	54.9478	57.9012	60.5924	51.2719	57.65	0.078335	Protein lifeguard 4	YES	ENSG00000155957(TMBIM4)	YES	D915_008065	YES	CRM22_001585	NO		YES	CSKR_100144
T265_03273	37.0235	31.5867	34.1935	35.3885	31.9582	34.7783	28.6007	27.0114	31.1221	32.41	0.100667	Pyruvate carboxylase	YES	ENSG00000173599(PC)	YES	D915_006644	YES	CRM22_001584	NO		YES	CSKR_100146
T265_03278	6.77311	6.82834	4.98434	5.43725	5.72682	5.81544	4.71885	4.91301	6.22064	5.71	0.136588	CWF19-like protein 1	YES	ENSG00000095485(CWF19L1)	YES	D915_008466	YES	CRM22_011216	YES	XLOC_007396	YES	CSKR_112554
T265_03281	16.7123	17.2177	16.1593	14.4028	12.2231	14.803	14.862	13.642	13.2707	14.81	0.111538	Ras-related protein Rab-4B	NO		YES	D915_007346	YES	CRM22_002561	NO		YES	CSKR_107899
T265_03282	7.74087	6.53548	6.75586	7.7855	6.52609	6.88159	7.62157	8.62779	6.64123	7.24	0.101886	PH domain-containing protein	NO		NO		YES	CRM22_002563	NO		YES	CSKR_107903
T265_03292	19.5905	15.9844	17.1773	13.8482	14.9822	20.0205	20.2541	16.6398	16.3	17.2	0.132823	U3 small nucleolar RNA-associated protein 6 homolog	YES	ENSG00000108651(UTP6)	YES	D915_004050	YES	CRM22_011067	YES	XLOC_000624	YES	CSKR_107916
T265_03301	5.00733	4.91337	5.90157	4.10137	4.8291	5.29119	4.87228	4.3198	4.92556	4.91	0.10561	RING-type E3 ubiquitin transferase	YES	ENSG00000100023(PPIL2)	YES	D915_008108	YES	CRM22_011076	YES	XLOC_001096(XLOC_001096)	YES	CSKR_107927
T265_03302	2.84156	2.58286	3.89865	2.52777	2.87067	2.50273	3.08826	2.99036	3.02679	2.93	0.145643	Phosphatidylinositol 3-kinase catalytic subunit type 3	YES	ENSG00000078142(PIK3C3)	YES	D915_005953	YES	CRM22_008318	YES	XLOC_005395	YES	CSKR_114415
T265_03308	17.6107	15.6374	15.2105	13.1568	11.7909	12.1603	13.2761	13.9477	14.3777	14.13	0.129238	G_PROTEIN_RECEP_F1_2 domain-containing protein	NO		YES	D915_007028	YES	CRM22_006639	NO		YES	CSKR_111121
T265_03311	150.398	144.702	135.574	135.062	161.44	144.924	161.905	167.755	167.353	152.12	0.084875	Hcy-binding domain-containing protein	NO		YES	D915_007656;D915_008145	YES	CRM22_009828	YES	XLOC_008203	YES	CSKR_203998
T265_03312	9.34659	7.47852	7.93142	6.81312	6.85824	7.47736	8.02835	7.15521	8.37916	7.72	0.104665	Nonsense-mediated mRNA decay factor SMG8	YES	ENSG00000167447(SMG8)	NO		YES	CRM22_009827	NO		YES	CSKR_111119
T265_03319	5.60907	4.21574	5.43347	5.45408	5.53836	5.70195	6.64509	6.27492	5.85003	5.64	0.118666	RhoGAP domain protein	YES	ENSG00000175220(ARHGAP1);ENSG00000241484(ARHGAP8)	YES	D915_009195;D915_010405	YES	CRM22_006804	YES	XLOC_010531	YES	CSKR_105060
T265_03325	7.58068	8.77543	8.62587	9.22868	9.2532	8.74747	12.1724	9.50243	10.4253	9.37	0.138743	Nuclear pore complex protein Nup98-Nup96	YES	ENSG00000110713(NUP98)	YES	D915_006877	YES	CRM22_005790	NO		YES	CSKR_105069
T265_03326	1.85996	2.37362	1.70493	2.55403	2.49859	1.97208	2.54232	2.11786	2.38366	2.22	0.143157	Erythroid differentiation-related factor 1	YES	ENSG00000107938(EDRF1)	YES	D915_009594	YES	CRM22_005789	NO		YES	CSKR_105070
T265_03327	11.9936	11.8492	9.90986	8.3757	9.45433	8.23938	10.8096	9.92801	9.49866	10.01	0.133843	Synembryn-A	YES	ENSG00000111785(RIC8B);ENSG00000177963(RIC8A)	YES	D915_006876	YES	CRM22_005787	NO		YES	CSKR_105074
T265_03334	10.0129	8.26547	6.80288	8.13841	6.95159	7.48345	7.71217	8.38912	6.56984	7.81	0.135048	Protein kinase domain-containing protein	YES	ENSG00000006837(CDKL3);ENSG00000058091(CDK14);ENSG00000105810(CDK6);ENSG00000135446(CDK4);ENSG00000138395(CDK15);ENSG00000138769(CDKL2)	YES	D915_009641	YES	CRM22_005779	YES	XLOC_002730	YES	CSKR_105082
T265_03337	2.57346	2.27702	2.5812	2.40143	2.63059	2.35717	3.0558	2.94814	2.68144	2.61	0.099386	DUF1741 domain-containing protein	YES	ENSG00000164880(INTS1)	YES	D915_008746;D915_009512	YES	CRM22_004321	NO		YES	CSKR_110230
T265_03339	24.9908	23.271	24.3625	21.8783	25.6352	21.2481	21.5411	20.314	22.9156	22.91	0.07936	Glycerophosphocholine acyltransferase 1	NO		YES	D915_007884	YES	CRM22_004320	NO		YES	CSKR_110229
T265_03341	6.2816	7.37891	6.622	6.66699	6.14662	6.22647	7.17138	7.34761	7.36217	6.8	0.076461	Angiogenic factor with G patch and FHA domains 1	YES	ENSG00000164252(AGGF1)	NO		YES	CRM22_004318	NO		YES	CSKR_110226
T265_03350	2.67184	3.10554	2.41058	2.51215	2.73708	2.12198	3.44272	3.04175	2.74267	2.75	0.144317	DUF1981 domain-containing protein	YES	ENSG00000008256(CYTH3);ENSG00000107862(GBF1);ENSG00000120645(IQSEC3);ENSG00000124198(ARFGEF2);ENSG00000124313(IQSEC2);ENSG00000144711(IQSEC1);ENSG00000156011(PSD3)	YES	D915_002160	NO		NO		YES	CSKR_110218
T265_03354	8.37658	6.84987	5.2599	6.17164	6.92701	6.9637	5.91463	6.36614	6.45064	6.59	0.131288	Fanconi-associated nuclease	YES	ENSG00000198690(FAN1)	YES	D915_005524	YES	CRM22_004308	NO		YES	CSKR_113903
T265_03362	10.7998	10.5174	10.7471	7.76415	10.7051	9.82972	9.52459	10.3853	9.24141	9.95	0.100003	Serine/threonine-protein phosphatase	YES	ENSG00000149923(PPP4C)	YES	D915_007527	YES	CRM22_004303	YES	XLOC_001433	YES	CSKR_104016
T265_03364	26.5813	26.8525	27.4187	21.7014	24.8948	24.1438	21.2537	21.4787	24.9627	24.37	0.098647	Nudix hydrolase domain-containing protein	YES	ENSG00000170502(NUDT9)	YES	D915_007528	YES	CRM22_004302	YES	XLOC_005954	YES	CSKR_104014
T265_03368	28.7105	27.7525	25.2001	24.5751	26.3448	26.2268	26.613	26.6466	25.2602	26.37	0.04902	RNA helicase	YES	ENSG00000174243(DDX23)	YES	D915_004945	YES	CRM22_002667	YES	XLOC_005330	YES	CSKR_203948
T265_03389	4.06703	3.75475	2.99016	3.16512	3.44092	3.12129	4.12997	4.11479	3.65694	3.6	0.12432	SH2 domain-containing protein	YES	ENSG00000107338(SHB);ENSG00000138606(SHF);ENSG00000169291(SHE)	YES	D915_006913	YES	CRM22_007102	NO		YES	CSKR_200917
T265_03399	19.2228	18.5752	16.3067	21.0087	20.2265	18.9993	24.5455	24.7882	23.2495	20.77	0.139514	SWI/SNF complex subunit SMARCC2	NO		YES	D915_006904	YES	CRM22_001297	YES	XLOC_004919	YES	CSKR_105858
T265_03421	91.2315	83.8401	79.8913	80.6431	88.272	87.1772	114.582	107.21	105.481	93.15	0.136386	PUR alpha beta gamma DNA RNA binding	NO		YES	D915_004677	YES	CRM22_001812	NO		YES	CSKR_104395
T265_03429	586.492	538.133	653.387	506.915	474.15	513.429	429.927	471.228	450.279	513.77	0.137394	ADF-H domain-containing protein	YES	ENSG00000125868(DSTN);ENSG00000165410(CFL2);ENSG00000172757(CFL1)	NO		YES	CRM22_004658	YES	XLOC_003409;XLOC_006914	NO
T265_03433	10.4866	7.95609	9.53364	10.7036	10.2791	10.302	11.5178	12.112	11.2525	10.46	0.115718	Histone-arginine methyltransferase CARM1	YES	ENSG00000142453(CARM1)	YES	D915_006741	YES	CRM22_004653	NO		YES	CSKR_104410
T265_03456	8.28699	8.19651	9.05538	8.55678	8.52521	8.93827	9.25279	8.73658	8.0045	8.62	0.048318	alanine--tRNA ligase	NO		YES	D915_010172	YES	CRM22_002034	YES	XLOC_000090	YES	CSKR_113971
T265_03458	2.14363	2.11675	2.10844	2.40477	2.33515	2.8277	2.90427	2.72249	2.08015	2.4	0.137799	Fe(2+)-trafficking protein	NO		NO		NO		NO		NO
T265_03463	5.38478	5.95642	5.65623	6.65715	5.02155	5.94149	5.8981	6.52046	5.82872	5.87	0.086361	Solute carrier family 25 member 44	YES	ENSG00000160785(SLC25A44)	YES	D915_009513	YES	CRM22_009933	YES	XLOC_005150	YES	CSKR_201979
T265_03487	35.3158	36.9776	38.5421	35.8629	32.8828	30.3255	33.513	31.2148	31.0794	33.97	0.084535	Translocon-associated protein subunit beta	YES	ENSG00000163479(SSR2)	YES	D915_010748	YES	CRM22_008691	NO		YES	CSKR_109232
T265_03512	5.28318	4.77006	4.1903	3.78777	4.24062	3.62165	4.57734	4.11781	4.36679	4.33	0.116466	Exportin-1/Importin-beta-like domain-containing protein	NO		YES	D915_008662	YES	CRM22_005996	NO		YES	CSKR_108662
T265_03534	6.11378	5.94389	6.14679	4.76794	4.48585	4.69954	5.05186	5.33227	5.52405	5.34	0.118391	DIX domain protein	YES	ENSG00000004975(DVL2);ENSG00000107404(DVL1);ENSG00000161202(DVL3)	YES	D915_010231;D915_010930	YES	CRM22_002388;CRM22_002389	YES	XLOC_007630	YES	CSKR_105948
T265_03536	52.9346	43.4441	36.5294	41.3117	40.7193	40.9184	36.5159	36.7362	40.4526	41.06	0.123917	Pre-mRNA-splicing factor 38	NO		YES	D915_003145	YES	CRM22_006332	YES	XLOC_000655	YES	CSKR_105947
T265_03537	20.4944	24.1356	24.4773	22.2294	26.0143	24.6637	22.9578	23.3888	22.6836	23.45	0.068485	Mitochondrial thiamine pyrophosphate carrier 1	YES	ENSG00000125454(SLC25A19)	YES	D915_008738;D915_011074	YES	CRM22_008750	YES	XLOC_010564	YES	CSKR_105385;CSKR_109917
T265_03538	6.01355	5.47397	4.53108	4.934	5.34139	5.94883	5.92226	5.18588	5.70151	5.45	0.092776	Serrate RNA effector molecule homolog	YES	ENSG00000087087(SRRT)	YES	D915_009443	YES	CRM22_008747	YES	XLOC_002589	YES	CSKR_109912
T265_03550	18.7207	19.1581	14.0946	16.7183	21.6498	17.843	23.3824	20.3364	18.8737	18.98	0.142795	SAP domain-containing protein	YES	ENSG00000181744(DIPK2A)	YES	D915_004751	YES	CRM22_007917	NO		YES	CSKR_109900
T265_03567	9.52725	10.8112	8.82992	8.27283	10.0796	8.08197	9.80717	11.0684	8.66909	9.46	0.113672	Mediator of RNA polymerase II transcription subunit 8	YES	ENSG00000159479(MED8)	YES	D915_007186(MED8)	YES	CRM22_003706(MED8)	YES	XLOC_005639(MED8)	NO
T265_03568	3.59835	3.27652	4.13689	3.24733	2.60983	3.75844	2.66494	3.36003	3.62727	3.36	0.146967	sphingolipid 4-desaturase	YES	ENSG00000143753(DEGS1);ENSG00000168350(DEGS2)	YES	D915_003283	YES	CRM22_001450	YES	XLOC_001200;XLOC_008193	YES	CSKR_102927
T265_03573	7.9429	8.54581	7.26045	8.45579	9.28545	8.06799	9.81857	9.66672	10.4334	8.83	0.116778	Deacetylase sirtuin-type domain-containing protein	YES	ENSG00000142082(SIRT3)	YES	D915_009751	YES	CRM22_009013	NO		YES	CSKR_102932
T265_03583	9.4588	10.8232	9.75083	8.14115	9.80861	8.35998	8.50577	7.92097	8.83518	9.07	0.105313	Oligosaccharide biosynthesis protein Alg14 like protein	YES	ENSG00000172339(ALG14)	YES	D915_002212	YES	CRM22_009021	YES	XLOC_003789	YES	CSKR_102942
T265_03584	7.99512	7.0568	6.8801	6.79136	6.46749	6.51455	8.97925	7.79365	8.4293	7.43	0.120915	Nuclear receptor subfamily 5 group A member 2	YES	ENSG00000116833(NR5A2);ENSG00000136931(NR5A1)	YES	D915_005302	YES	CRM22_009022	YES	XLOC_004611;XLOC_009559;XLOC_009935;XLOC_009994	YES	CSKR_102945
T265_03603	9.15054	8.02779	8.76263	8.45251	8.81673	7.97851	10.1798	9.02232	8.4674	8.76	0.076212	Sec1 family protein	YES	ENSG00000116266(STXBP3)	YES	D915_006772	YES	CRM22_003510	NO		YES	CSKR_106681
T265_03617	52.2903	47.7325	38.1883	53.048	52.3529	53.4546	61.1213	62.9027	57.4739	53.17	0.138202	Bromodomain-containing protein 2	YES	ENSG00000169925(BRD3);ENSG00000204256(BRD2)	NO		NO		YES	XLOC_001982	NO
T265_03644	4.17266	4.83064	4.21683	5.35267	5.96038	5.85174	4.43692	4.69979	5.80008	5.04	0.142759	Protein rolling stone-like	NO		YES	D915_002103	YES	CRM22_000642	NO		YES	CSKR_106769
T265_03645	45.4177	43.1418	42.4092	38.1359	41.9637	34.7065	37.6241	39.3906	36.5185	39.92	0.087875	CBFD_NFYB_HMF domain-containing protein	YES	ENSG00000120837(NFYB);ENSG00000189157(FAM47E)	YES	D915_002104	YES	CRM22_000641	YES	XLOC_002627	YES	CSKR_106768
T265_03670	1.97355	1.61793	2.1679	1.82147	1.91112	1.97928	1.83863	2.27107	1.87247	1.94	0.099466	SH3 domain-containing protein	YES	ENSG00000075711(DLG1);ENSG00000082458(DLG3);ENSG00000132535(DLG4)	YES	D915_008663	YES	CRM22_009543	NO		YES	CSKR_113644
T265_03680	70.0219	70.2185	88.9753	78.3942	95.5023	79.1817	103.711	98.0242	84.0367	85.34	0.141468	WD_REPEATS_REGION domain-containing protein	NO		YES	D915_004185	YES	CRM22_009539	NO		YES	CSKR_112530
T265_03681	8.28174	9.23486	7.2632	7.41852	6.75876	8.12647	9.34673	7.96004	6.97456	7.93	0.116815	Cyclin-C	YES	ENSG00000112237(CCNC)	YES	D915_004184	YES	CRM22_011062	YES	XLOC_005103	YES	CSKR_202353
T265_03683	7.31234	7.01748	6.5922	6.82509	6.64484	6.30177	7.24554	7.4688	6.84521	6.92	0.054825	Zinc transporter ZIP9	YES	ENSG00000029364(SLC39A9)	YES	D915_005121	YES	CRM22_009109	YES	XLOC_007237	YES	CSKR_112537
T265_03699	9.58497	9.48595	9.9241	11.9631	13.2141	10.7018	12.6863	12.161	13.789	11.5	0.141142	DnaJ homolog subfamily C member 16	NO		NO		NO		NO		YES	CSKR_109316;CSKR_109958;CSKR_113116
T265_03705	18.1495	15.3256	13.9616	13.3039	12.9046	12.7264	12.8232	12.915	14.2496	14.04	0.125641	phenylalanine--tRNA ligase	NO		YES	D915_003580	YES	CRM22_010398	YES	XLOC_002881	YES	CSKR_107479
T265_03706	18.8476	16.5001	14.8186	17.4936	19.4168	16.3083	19.9631	19.8	20.1187	18.14	0.10607	CRIM domain-containing protein	NO		YES	D915_000981	YES	CRM22_002677	NO		YES	CSKR_107477
T265_03743	14.3403	11.2415	16.8889	14.1153	11.5865	15.3661	14.4296	14.5901	12.1813	13.86	0.133623	TMEM9 protein	YES	ENSG00000116857(TMEM9);ENSG00000175348(TMEM9B)	YES	D915_006223	YES	CRM22_011313	YES	XLOC_004396	YES	CSKR_108616
T265_03749	50.7563	39.1313	34.9141	39.1477	43.0627	50.2011	54.7021	49.8641	49.9686	45.75	0.149007	Protein WAVE	NO		NO		NO		NO		NO
T265_03758	2.61878	2.18344	2.15109	1.92962	1.84721	1.86538	1.99015	2.11566	2.2145	2.1	0.113104	DH domain-containing protein	YES	ENSG00000053524(MCF2L2);ENSG00000090924(PLEKHG2);ENSG00000101977(MCF2);ENSG00000102606(ARHGEF7);ENSG00000120278(PLEKHG1);ENSG00000126217(MCF2L);ENSG00000129675(ARHGEF6);ENSG00000134215(VAV3);ENSG00000141968(VAV1);ENSG00000146426(TIAM2);ENSG00000149633(KIAA1755);ENSG00000153404(PLEKHG4B);ENSG00000156299(TIAM1);ENSG00000160145(KALRN);ENSG00000160293(VAV2);ENSG00000165801(ARHGEF40);ENSG00000187231(S…	YES	D915_001495	YES	CRM22_009999	YES	XLOC_006696	YES	CSKR_100685
T265_03761	46.765	52.5239	41.421	40.4502	38.9915	42.2203	36.5753	37.704	34.3315	41.22	0.134667	Heparan-sulfate 6-O-sulfotransferase	YES	ENSG00000136720(HS6ST1);ENSG00000171004(HS6ST2);ENSG00000185352(HS6ST3)	NO		YES	CRM22_009996	YES	XLOC_010730	YES	CSKR_113306
T265_03775	13.5236	12.51	11.9522	10.0257	10.2587	10.8611	12.6026	13.3413	12.9674	12	0.109837	PX domain-containing protein	YES	ENSG00000028528(SNX1);ENSG00000089006(SNX5);ENSG00000129515(SNX6);ENSG00000130340(SNX9);ENSG00000172803(SNX32);ENSG00000178996(SNX18)	YES	D915_000623	YES	CRM22_008014	YES	XLOC_006961	YES	CSKR_113296
T265_03781	15.636	14.58	12.3034	15.97	14.87	15.1671	17.8274	18.8887	15.4758	15.64	0.120817	Syntaxin binding protein 1	YES	ENSG00000136854(STXBP1)	YES	D915_010206	YES	CRM22_008023	YES	XLOC_004034	YES	CSKR_200048
T265_03792	1.06493	1.03049	1.13898	1.239	0.888826	1.04128	0.941247	1.19871	1.08823	1.07	0.105527	Homeobox protein homothorax	NO		NO		NO		NO		NO
T265_03803	11.9891	11.9231	9.70742	10.4064	11.201	11.3595	13.7331	11.4072	10.8012	11.39	0.099677	DUF1716 domain-containing protein	YES	ENSG00000132792(CTNNBL1)	YES	D915_000700	YES	CRM22_011183	YES	XLOC_006248	YES	CSKR_101530
T265_03805	13.8675	11.2977	9.75508	11.2206	11.0164	9.90894	10.9873	9.75309	9.45873	10.81	0.125415	Mitotic spindle assembly checkpoint protein MAD1	YES	ENSG00000002822(MAD1L1)	YES	D915_006075	YES	CRM22_000654	NO		YES	CSKR_101528
T265_03812	5.56171	5.33076	5.88873	4.54441	4.6378	4.80606	5.19629	4.49166	4.78448	5.03	0.097659	IRS-type PTB domain-containing protein	NO		YES	D915_006932	YES	CRM22_006785	NO		YES	CSKR_101522
T265_03819	21.4911	24.9774	21.0248	21.4835	19.173	21.6623	22.1258	22.8237	20.829	21.73	0.072515	arginine--tRNA ligase	YES	ENSG00000113643(RARS1)	YES	D915_002166	YES	CRM22_006775	YES	XLOC_007916	YES	CSKR_111836
T265_03821	17.2709	16.7126	12.6893	15.7211	15.0727	16.1955	15.0953	15.9218	18.6217	15.92	0.103446	RRM domain-containing protein	YES	ENSG00000184672(RALYL)	NO		YES	CRM22_006774	NO		YES	CSKR_111835
T265_03823	5.65063	5.25516	5.93354	5.74991	6.57928	5.8293	6.63254	7.11431	5.69454	6.05	0.098192	WD_REPEATS_REGION domain-containing protein	YES	ENSG00000198354(DCAF12L2);ENSG00000198876(DCAF12)	YES	D915_006167	YES	CRM22_006772	NO		YES	CSKR_114427
T265_03828	11.3718	13.3704	11.2509	10.2352	9.33774	9.98972	11.2035	9.36618	9.47921	10.62	0.124227	Splicing factor 3B subunit 4	YES	ENSG00000143368(SF3B4)	YES	D915_006164	YES	CRM22_006769	YES	XLOC_003655	YES	CSKR_108572
T265_03830	19.0293	15.3408	12.754	13.6529	14.3673	14.0753	14.9251	15.3369	15.3929	14.99	0.117341	ThiF domain-containing protein	YES	ENSG00000159593(NAE1)	YES	D915_009664	YES	CRM22_006767	NO		YES	CSKR_108570
T265_03831	21.1704	22.3886	18.977	16.7123	16.4248	21.5788	15.4636	21.919	16.0058	18.96	0.149976	Mitochondrial uncoupling protein 4	NO		NO		NO		NO		YES	CSKR_203621
T265_03834	8.73721	7.56211	7.28953	8.13467	7.62742	8.96975	8.90686	11.1004	8.81183	8.57	0.133637	Vinculin	YES	ENSG00000035403(VCL)	YES	D915_006909;D915_007989	YES	CRM22_008850	YES	XLOC_010638	YES	CSKR_112051
T265_03835	2.60561	2.00792	2.14397	2.63052	2.05284	2.11175	2.5991	3.01116	2.35261	2.39	0.142845	RUN domain-containing protein	YES	ENSG00000011454(RABGAP1);ENSG00000095383(TBC1D2);ENSG00000099992(TBC1D10A);ENSG00000133138(TBC1D8B);ENSG00000139835(GRTP1);ENSG00000141258(SGSM2);ENSG00000167139(TBC1D21);ENSG00000167202(TBC1D2B);ENSG00000175463(TBC1D10C);ENSG00000189375(TBC1D28);ENSG00000204634(TBC1D8);ENSG00000214946(TBC1D26);ENSG00000260287(TBC1D3G);ENSG00000273513(TBC1D3K);ENSG00000274226(TBC1D3H);ENSG00000274419(TBC1D3D);ENS…	YES	D915_006212	YES	CRM22_008848	YES	XLOC_006205	YES	CSKR_112053
T265_03838	37.2715	37.6436	36.1382	28.4742	31.14	29.791	28.2234	29.7893	29.9512	32.05	0.119914	Oxidoreductase, short chain dehydrogenase/reductase family protein	NO		YES	D915_006577	YES	CRM22_008842	YES	XLOC_007719	YES	CSKR_112673
T265_03856	24.424	23.5035	23.7905	24.933	25.3589	25.5035	28.6716	29.8179	28.4452	26.05	0.089066	CCHC-type domain-containing protein	YES	ENSG00000006652(IFRD1);ENSG00000214706(IFRD2)	YES	D915_004635	YES	CRM22_001719	NO		YES	CSKR_112280
T265_03871	5.51852	5.64407	4.41667	4.08915	3.80395	4.2317	3.99478	4.12396	4.23868	4.45	0.149063	Ribonuclease	YES	ENSG00000104889(RNASEH2A)	YES	D915_003763	YES	CRM22_002648	YES	XLOC_007519	NO
T265_03879	7.1218	5.5212	7.58815	8.1005	6.06316	7.73005	7.15422	6.21844	6.78795	6.92	0.122951	GRIP domain-containing protein	NO		YES	D915_007060	YES	CRM22_009192	NO		YES	CSKR_105960
T265_03885	6.10036	4.66427	4.44918	5.44506	4.35721	4.5284	5.89578	5.41666	4.96401	5.09	0.12735	Protein kinase domain-containing protein	YES	ENSG00000115977(AAK1)	YES	D915_000707	YES	CRM22_009198	YES	XLOC_010039	YES	CSKR_105967
T265_03889	29.1609	22.1398	23.0964	20.6994	18.7275	19.9629	20.0179	22.3208	23.213	22.15	0.137645	Methyltransf_11 domain-containing protein	NO		YES	D915_005162	YES	CRM22_009203	NO		YES	CSKR_105974
T265_03890	727.852	514.375	554.287	517.304	473.981	500.577	555.153	608.707	537.242	554.39	0.136291		NO		NO		NO		NO		NO
T265_03891	15.8295	16.5723	17.673	14.0167	14.5163	15.145	15.2764	15.474	14.4022	15.43	0.074195	PPM-type phosphatase domain-containing protein	YES	ENSG00000100614(PPM1A);ENSG00000111110(PPM1H);ENSG00000138032(PPM1B);ENSG00000155367(PPM1J);ENSG00000164088(PPM1M);ENSG00000175175(PPM1E);ENSG00000213889(PPM1N)	YES	D915_001242	YES	CRM22_007395	YES	XLOC_005971(pdp-1)	YES	CSKR_103642
T265_03892	8.7545	8.90483	6.38434	8.76036	7.06784	8.94815	7.27483	6.87765	7.25585	7.8	0.130809	CUE domain-containing protein	NO		NO		YES	CRM22_007394	NO		YES	CSKR_103643
T265_03894	20.4447	17.5221	16.5243	14.0906	15.6436	15.599	17.0947	17.1826	15.1941	16.59	0.109533	serine--tRNA ligase	YES	ENSG00000018699(TTC27)	YES	D915_000297	YES	CRM22_007390	YES	XLOC_004220	YES	CSKR_201071
T265_03901	5.18157	4.0046	4.447	4.62866	4.44695	4.41704	5.48572	4.41256	5.6487	4.74	0.118213	C2 DOCK-type domain-containing protein	YES	ENSG00000088387(DOCK9);ENSG00000135905(DOCK10);ENSG00000147251(DOCK11);ENSG00000147459(DOCK5)	YES	D915_002813	YES	CRM22_008598	YES	XLOC_005683	YES	CSKR_103726
T265_03905	16.8944	13.889	13.5792	12.4097	14.125	13.1064	15.1239	13.2324	15.5861	14.22	0.099035	Protein asunder	YES	ENSG00000064102(INTS13)	YES	D915_006534	YES	CRM22_000611	NO		YES	CSKR_103732
T265_03906	19.8301	21.3204	22.4153	18.1313	17.5292	19.0604	19.4359	22.6924	18.5307	19.88	0.093567	F-actin-capping protein subunit alpha	YES	ENSG00000116489(CAPZA1);ENSG00000198898(CAPZA2)	YES	D915_002183	YES	CRM22_002886	YES	XLOC_010965	YES	CSKR_103733
T265_03909	9.412	10.8551	7.25999	8.44027	9.69613	8.3385	10.4009	9.15905	10.0899	9.29	0.121894	PHD finger protein 10	YES	ENSG00000130024(PHF10)	YES	D915_006466	YES	CRM22_002889	YES	XLOC_000046	YES	CSKR_103737
T265_03934	3.29874	3.54237	3.54427	2.69917	2.79481	3.22022	3.39352	3.00017	3.01768	3.17	0.097439	TOG domain-containing protein	YES	ENSG00000089154(GCN1)	YES	D915_004417	YES	CRM22_010054	YES	XLOC_001502(XLOC_001502)	YES	CSKR_203219
T265_03943	7.33519	6.21902	5.84602	4.95138	5.40331	5.7168	5.94733	7.35098	5.74452	6.06	0.133793	CBF domain-containing protein	YES	ENSG00000173145(NOC3L)	YES	D915_006396	YES	CRM22_010050	YES	XLOC_006939	YES	CSKR_203218
T265_03956	10.1756	9.5368	9.77309	9.3582	9.18494	10.9738	10.1333	9.89114	9.76562	9.87	0.053681	MFS domain-containing protein	YES	ENSG00000151229(SLC2A13)	NO		YES	CRM22_006672	NO		YES	CSKR_106704
T265_03958	11.6929	11.4293	9.20286	8.79687	9.66813	9.41797	8.39201	10.3454	9.21533	9.8	0.116314	DDHD domain-containing protein	NO		YES	D915_007629	YES	CRM22_000086	NO		YES	CSKR_106712
T265_03964	13.3332	11.6183	11.7757	12.5169	13.6369	12.8092	13.8334	15.3125	14.6396	13.28	0.093193	SH3 domain-containing GRB2-like protein	YES	ENSG00000140600(SH3GL3)	YES	D915_004113	YES	CRM22_008447	YES	XLOC_003009	YES	CSKR_106720
T265_03966	55.0473	48.1199	45.8089	42.482	45.4398	44.8628	55.3359	50.1405	47.5118	48.31	0.092325	Importin N-terminal domain-containing protein	YES	ENSG00000133704(IPO8)	YES	D915_005582	YES	CRM22_008448	YES	XLOC_000195	YES	CSKR_106722
T265_03968	7.61038	5.713	5.21694	6.06711	7.08729	5.18664	5.65924	6.55141	5.66555	6.08	0.13758	Hflx-type G domain-containing protein	YES	ENSG00000178605(GTPBP6)	YES	D915_009755	YES	CRM22_008450	YES	XLOC_002445	YES	CSKR_106724
T265_03971	31.6918	28.1891	25.6215	30.0335	34.9075	36.9142	31.7709	32.3056	37.3517	32.09	0.120948	Glycogenin-2	NO		YES	D915_007816	YES	CRM22_008454	NO		YES	CSKR_106730
T265_03977	29.6698	28.5258	28.2453	32.3939	30.3039	30.9751	31.1311	31.7762	31.6369	30.52	0.047539	Ubiquitin thioesterase OTU1	YES	ENSG00000180667(YOD1)	YES	D915_002618	YES	CRM22_008457	NO		YES	CSKR_106737
T265_03979	5.25941	4.14779	4.98844	6.21172	5.70843	5.89309	6.1563	6.29742	5.70143	5.6	0.124398	DDHD domain-containing protein	NO		YES	D915_005540	YES	CRM22_001799	YES	XLOC_004290;XLOC_009903	YES	CSKR_106740
T265_03991	2.56063	2.60606	2.21649	2.22302	2.85804	3.11213	3.01016	2.825	3.22511	2.74	0.132933	PHD-type domain-containing protein	NO		NO		YES	CRM22_002572	NO		YES	CSKR_112795
T265_03994	25.7444	23.4683	23.4661	22.6517	24.7557	21.2715	20.1568	19.8093	22.9322	22.7	0.087562	Fe-S_biosyn domain-containing protein	YES	ENSG00000135070(ISCA1)	YES	D915_011007	YES	CRM22_010317	YES	XLOC_003786	YES	CSKR_200856
T265_04011	50.2111	50.5494	39.9023	39.0219	35.286	34.5137	38.5821	43.5482	38.9778	41.18	0.141613		NO		NO		NO		NO		NO
T265_04013	90.9563	94.2601	79.5277	77.9606	70.2353	72.3782	75.5486	71.2682	84.3494	79.61	0.108314	Nocturnin	YES	ENSG00000151014(NOCT)	YES	D915_007149	YES	CRM22_000866	NO		YES	CSKR_100383
T265_04015	36.2372	35.3263	35.5973	40.6202	44.8404	38.2362	45.3859	45.6739	45.5822	40.83	0.112368	RRM domain-containing protein	YES	ENSG00000117602(RCAN3);ENSG00000159200(RCAN1);ENSG00000172348(RCAN2)	NO		YES	CRM22_010559	YES	XLOC_005334	YES	CSKR_100382
T265_04018	13.3059	12.7952	15.8503	15.9408	15.6949	15.1871	14.4715	16.0467	16.1266	15.05	0.083015	GpcrRhopsn4 domain-containing protein	NO		YES	D915_006616	YES	CRM22_010554	YES	XLOC_009421	YES	CSKR_100374
T265_04020	10.0866	8.35791	8.69491	7.20712	7.94663	8.26324	9.9709	8.45077	9.18002	8.68	0.107192	mitogen-activated protein kinase	YES	ENSG00000156711(MAPK13)	NO		YES	CRM22_010553	YES	XLOC_003420	YES	CSKR_100372
T265_04027	31.6672	35.4399	27.8734	28.9097	29.7566	27.2732	27.7618	31.5621	27.9414	29.8	0.089499	SMAP domain-containing protein	NO		YES	D915_000711;D915_003537	NO		NO		NO
T265_04030	26.3368	26.4977	20.8603	23.2418	25.6062	26.775	25.1671	29.561	25.7408	25.53	0.094539	SMC_N domain-containing protein	YES	ENSG00000136026(CKAP4);ENSG00000151773(CCDC122)	YES	D915_001501;D915_004696	NO		YES	XLOC_005157;XLOC_008170	NO
T265_04033	34.0751	29.399	33.8509	31.123	31.1649	29.9661	36.0574	40.0172	33.2363	33.21	0.100541	2',3'-cyclic-nucleotide 3'-phosphodiesterase	YES	ENSG00000139597(N4BP2L1)	YES	D915_008019	YES	CRM22_002044	NO		YES	CSKR_104753
T265_04056	4.44664	3.48902	4.0123	2.84295	3.43058	3.5569	3.84868	4.0881	3.54191	3.7	0.12565	DUF1741 domain-containing protein	YES	ENSG00000120029(ARMH3)	YES	D915_000746	YES	CRM22_005917	NO		YES	CSKR_104721
T265_04064	5.01935	5.81818	6.28562	6.10455	5.24533	5.92688	5.54566	5.70984	5.51206	5.69	0.070887	SGF29 C-terminal domain-containing protein	YES	ENSG00000176476(SGF29)	YES	D915_007744	YES	CRM22_004217	NO		YES	CSKR_104714
T265_04073	4.71275	3.65172	4.19304	4.52954	4.65058	4.67477	5.41813	5.90144	4.69149	4.71	0.137195	Nuclear receptor domain-containing protein	NO		YES	D915_003666	YES	CRM22_004578	NO		YES	CSKR_106519
T265_04079	7.99062	6.17089	5.99625	6.95041	5.10408	5.06898	6.14543	6.21646	5.85814	6.17	0.145065	Cation diffusion facilitator family transporter	YES	ENSG00000145740(SLC30A5)	YES	D915_004392	YES	CRM22_004574	YES	XLOC_005397	YES	CSKR_106523
T265_04096	25.5308	22.5682	25.1417	18.971	20.6296	21.5294	20.0262	20.7084	20.3493	21.72	0.10488	RunxI domain-containing protein	NO		YES	D915_004593	YES	CRM22_010039	NO		YES	CSKR_106539
T265_04098	13.5672	13.9479	17.0953	16.4297	14.5064	17.9238	16.4398	18.2297	15.5043	15.96	0.105873	SH3 domain-containing protein	YES	ENSG00000107295(SH3GL2)	YES	D915_000876	YES	CRM22_001526	YES	XLOC_004801;XLOC_010119	YES	CSKR_106540
T265_04119	3.60698	4.50846	3.9777	3.87339	4.4334	3.9123	3.90677	4.19839	4.75381	4.13	0.089328	UDP-glucuronate decarboxylase	YES	ENSG00000115652(UXS1)	YES	D915_008771	YES	CRM22_007222	YES	XLOC_011267(XLOC_011267)	YES	CSKR_111429
T265_04132	20.5595	16.5995	20.5447	16.2645	15.7917	16.6696	20.1848	19.3176	19.4169	18.37	0.108721	Lactamase_B domain-containing protein	YES	ENSG00000131711(MAP1B);ENSG00000166963(MAP1A)	NO		YES	CRM22_000823	NO		NO
T265_04137	24.208	25.5562	22.4249	22.0236	27.2597	23.2532	24.198	27.1984	21.1564	24.14	0.090524	Adenylosuccinate synthetase	YES	ENSG00000035687(ADSS2);ENSG00000185100(ADSS1)	YES	D915_008689	YES	CRM22_005732	YES	XLOC_000667;XLOC_010294	YES	CSKR_108584
T265_04147	1.98565	1.36711	1.82807	1.74313	1.43275	1.69631	1.78025	2.20152	1.66565	1.74	0.146628	Protein Wnt	YES	ENSG00000061492(WNT8A);ENSG00000075290(WNT8B);ENSG00000108379(WNT3);ENSG00000111186(WNT5B);ENSG00000114251(WNT5A);ENSG00000135925(WNT10A);ENSG00000143816(WNT9A);ENSG00000154342(WNT3A);ENSG00000154764(WNT7A);ENSG00000158955(WNT9B);ENSG00000162552(WNT4);ENSG00000169884(WNT10B);ENSG00000188064(WNT7B)	YES	D915_000235	YES	CRM22_006501	YES	XLOC_010447	YES	CSKR_200637
T265_04148	4.495	3.31775	3.89411	3.34145	4.1485	4.39485	5.00673	4.60089	4.83523	4.23	0.143585	Proteasome/cyclosome repeat protein	YES	ENSG00000153107(ANAPC1)	YES	D915_000239	YES	CRM22_006503	YES	XLOC_007850	YES	CSKR_100939
T265_04152	102.088	103.042	115.345	81.2583	88.3964	90.9726	94.4095	89.2563	96.8234	95.73	0.105064	Tantalus domain-containing protein	NO		YES	D915_011177	YES	CRM22_006506	NO		YES	CSKR_200635
T265_04154	26.444	23.812	20.4175	15.8348	18.3402	20.0376	22.323	20.6543	21.6952	21.06	0.145259	Tubulin--tyrosine ligase	YES	ENSG00000100304(TTLL12)	YES	D915_009091	YES	CRM22_007976	YES	XLOC_002198;XLOC_003098	YES	CSKR_100945
T265_04166	10.7298	10.6909	13.3434	10.2834	10.8707	11.7016	14.1319	12.1205	13.4837	11.93	0.119142	Reverse transcriptase domain-containing protein	NO		NO		NO		NO		NO
T265_04171	15.1781	13.3922	11.1222	10.1222	12.0032	12.1955	13.329	12.9645	11.362	12.41	0.120829	CPL domain-containing protein	YES	ENSG00000080608(PUM3)	YES	D915_004032	YES	CRM22_004982	YES	XLOC_007579(XLOC_007579)	YES	CSKR_113387
T265_04172	6.17433	6.07092	5.50478	6.67717	4.99512	5.39246	7.28592	6.50888	6.36041	6.11	0.116579	Squamous cell carcinoma antigen recognized by T-cells 3	YES	ENSG00000075856(SART3)	YES	D915_004683	YES	CRM22_000354	YES	XLOC_006506	YES	CSKR_112317
T265_04177	10.3271	8.62719	8.6133	6.74166	7.67339	6.77197	7.29521	7.68227	7.64798	7.93	0.141406	WD repeat-containing protein WRAP73	YES	ENSG00000116213(WRAP73)	YES	D915_006834	YES	CRM22_006447	NO		YES	CSKR_103539
T265_04181	28.1353	26.7359	30.6347	24.4895	20.91	23.8248	23.4813	25.5821	22.4912	25.14	0.119086	Adiponectin receptor protein 2	YES	ENSG00000108960(MMD);ENSG00000136297(MMD2);ENSG00000159346(ADIPOR1);ENSG00000170915(PAQR8);ENSG00000182749(PAQR7)	YES	D915_007421	YES	CRM22_001765	YES	XLOC_009855;XLOC_009982	YES	CSKR_103545
T265_04189	12.1435	7.94007	10.4513	10.0338	10.54	9.86712	13.2595	12.377	11.7111	10.92	0.147795	Serine/threonine protein kinase	YES	ENSG00000006432(MAP3K9);ENSG00000070759(TESK2);ENSG00000078061(ARAF);ENSG00000104312(RIPK2);ENSG00000107140(TESK1);ENSG00000129465(RIPK3);ENSG00000130758(MAP3K10);ENSG00000132155(RAF1);ENSG00000137275(RIPK1);ENSG00000143674(MAP3K21);ENSG00000157764(BRAF);ENSG00000173327(MAP3K11);ENSG00000182541(LIMK2)	YES	D915_006185	YES	CRM22_005622	YES	XLOC_010131	YES	CSKR_103557
T265_04195	18.0544	19.6518	14.9824	19.8692	18.2848	16.9881	18.7555	19.6967	20.3806	18.52	0.091835	Nuclear transcription factor Y subunit	YES	ENSG00000001167(NFYA)	NO		YES	CRM22_005617	YES	XLOC_002576	YES	CSKR_203106
T265_04203	16.1283	12.3834	14.0763	14.6878	14.8938	14.1396	18.9212	19.5982	15.5693	15.6	0.149355	Armadillo segment polarity protein	YES	ENSG00000173801(JUP)	YES	D915_010478	YES	CRM22_003529	NO		YES	CSKR_103572
T265_04204	34.6173	32.7812	31.4922	37.8887	35.0354	34.8948	44.7982	47.5127	35.3056	37.15	0.146489	Cellulase domain-containing protein	NO		YES	D915_004368	YES	CRM22_003530	NO		YES	CSKR_103573
T265_04221	20.3939	16.8247	18.5287	16.866	20.9768	19.479	22.8519	21.581	22.1544	19.96	0.110197	Peptidase S72 domain-containing protein	NO		YES	D915_008623	YES	CRM22_008175	NO		YES	CSKR_102817
T265_04246	8.38521	7.10497	6.78888	5.71679	6.28535	6.78416	6.28747	7.78477	6.26183	6.82	0.122224	Protein MIS12 homolog	NO		YES	D915_004998	YES	CRM22_008408	NO		YES	CSKR_102842
T265_04289	8.96731	11.6869	9.1806	10.0982	10.1859	10.9113	11.904	10.1629	11.0514	10.46	0.097387	snRNA-activating protein complex subunit 1	YES	ENSG00000023608(SNAPC1)	YES	D915_004773	YES	CRM22_002461	NO		YES	CSKR_101597
T265_04299	16.5667	17.0486	14.7065	16.1973	17.281	17.0632	18.9943	19.8227	18.0799	17.31	0.08773	GMP synthase (glutamine-hydrolyzing)	YES	ENSG00000163655(GMPS)	YES	D915_002023;D915_011135	YES	CRM22_002467	YES	XLOC_002201	YES	CSKR_101584
T265_04302	8.87084	8.46795	5.74638	6.96461	8.10121	8.1537	9.49266	7.55641	8.26705	7.96	0.137958	RNA helicase	YES	ENSG00000178105(DDX10)	YES	D915_009229	YES	CRM22_002470	YES	XLOC_007033	YES	CSKR_101580
T265_04304	565.334	477.037	501.479	446.996	400.496	396.125	493.088	414.667	422.853	457.56	0.123079		NO		NO		NO		NO		NO
T265_04310	293.563	217.708	220.489	213.018	196.763	198.77	196.05	236.721	203.327	219.6	0.140227	Peptidase S1 domain-containing protein	YES	ENSG00000057593(F7);ENSG00000088926(F11);ENSG00000101981(F9);ENSG00000109758(HGFAC);ENSG00000126218(F10);ENSG00000129451(KLK10);ENSG00000131187(F12);ENSG00000139178(C1RL);ENSG00000159403(C1R);ENSG00000164344(KLKB1);ENSG00000182326(C1S);ENSG00000184647(PRSS55);ENSG00000197766(CFD);ENSG00000205403(CFI);ENSG00000253649(PRSS51);ENSG00000257017(HP);ENSG00000261701(HPR)	YES	D915_004913	YES	CRM22_002481	NO		YES	CSKR_101572
T265_04335	4.87216	3.64217	4.12603	3.75925	3.34797	3.11129	4.33943	4.64618	4.1704	4	0.146229	CAP-Gly domain-containing protein	YES	ENSG00000232434(AJM1)	YES	D915_000639	YES	CRM22_009275	NO		YES	CSKR_200969
T265_04343	1.82737	1.92624	1.75476	2.40544	2.16141	2.4364	2.14324	2.29018	2.28558	2.14	0.116329	WD_REPEATS_REGION domain-containing protein	YES	ENSG00000136709(WDR33)	YES	D915_010229	YES	CRM22_009268	YES	XLOC_004703	YES	CSKR_105515
T265_04345	5.21099	5.21743	4.35635	6.5887	6.10827	5.46219	6.39858	5.5703	6.4177	5.7	0.128698	ERCC4 domain-containing protein	YES	ENSG00000175595(ERCC4)	YES	D915_006124	YES	CRM22_010851	YES	XLOC_001756	YES	CSKR_108496
T265_04347	107.131	80.0875	83.9073	75.7363	71.678	73.0748	92.1289	93.3857	87.3114	84.94	0.13469	Zinc finger protein	YES	ENSG00000089335(ZNF302);ENSG00000105732(ZNF574);ENSG00000156853(ZNF689);ENSG00000169951(ZNF764);ENSG00000169955(ZNF747);ENSG00000170265(ZNF282);ENSG00000170949(ZNF160);ENSG00000180035(ZNF48);ENSG00000189420(ZFP92);ENSG00000197497(ZNF665);ENSG00000197841(ZNF181);ENSG00000229809(ZNF688)	NO		YES	CRM22_010850	NO		YES	CSKR_108497
T265_04348	10.4751	9.11193	9.71238	10.4563	11.4251	11.8251	10.4693	10.2603	11.371	10.57	0.081523	Glycine cleavage system P protein	YES	ENSG00000178445(GLDC)	YES	D915_004379	YES	CRM22_010848	YES	XLOC_007794	YES	CSKR_108498
T265_04351	4.02177	4.58164	5.00257	4.08263	4.84338	4.04774	4.21648	3.19848	4.69637	4.3	0.128303	Transcription elongation factor S-II	YES	ENSG00000176896(TCEANC);ENSG00000187735(TCEA1);ENSG00000204219(TCEA3)	YES	D915_006894	YES	CRM22_010844	YES	XLOC_007106	YES	CSKR_204060
T265_04365	2.74206	2.27397	2.12254	2.56336	2.70724	2.84755	2.90768	3.21611	2.97773	2.71	0.126888	LIM zinc-binding domain-containing protein	YES	ENSG00000135596(MICAL1)	YES	D915_003940	YES	CRM22_000649	YES	XLOC_008250	YES	CSKR_108516
T265_04373	4.97836	4.65465	5.42303	5.67005	5.99193	5.94761	5.28983	6.92048	5.09314	5.55	0.12194	Cyclic nucleotide-binding domain-containing protein	YES	ENSG00000188191(PRKAR1B)	YES	D915_007182	YES	CRM22_001439	YES	XLOC_009397	YES	CSKR_108529
T265_04374	7.90115	9.19135	9.60076	9.1309	8.94805	9.02777	7.95419	10.5266	8.52203	8.98	0.090437		NO		NO		NO		NO		NO
T265_04375	6.37448	5.40663	5.71916	6.20008	5.62252	6.8225	7.0354	6.3648	6.46275	6.22	0.088039	Ge1_WD40 domain-containing protein	YES	ENSG00000038358(EDC4)	YES	D915_001422	YES	CRM22_001438	NO		YES	CSKR_108530
T265_04390	9.61558	9.2347	7.14707	6.51806	7.61998	6.53518	8.09543	7.26947	7.86034	7.77	0.139714	Presequence protease, mitochondrial	YES	ENSG00000107959(PITRM1)	YES	D915_005911	YES	CRM22_009042	YES	XLOC_004317;XLOC_007006	YES	CSKR_105997
T265_04394	10.4679	9.51876	9.75344	9.41293	8.99473	10.1492	11.8481	11.2069	9.55352	10.1	0.09174	Protein-L-isoaspartate(D-aspartate) O-methyltransferase	YES	ENSG00000168300(PCMTD1);ENSG00000203880(PCMTD2)	YES	D915_007101	YES	CRM22_009046	YES	XLOC_006816	YES	CSKR_106003
T265_04399	18.5245	14.2804	17.1616	16.3738	17.0899	15.5663	18.747	20.3554	20.9014	17.67	0.12293	Guanine nucleotide-binding protein G(Q) subunit alpha	YES	ENSG00000088256(GNA11)	YES	D915_007159	YES	CRM22_009489	NO		YES	CSKR_112024
T265_04405	14.5243	13.9267	12.1013	10.9583	11.8957	10.5882	12.074	13.0028	11.4694	12.28	0.106775	Coiled-coil domain-containing protein 47	YES	ENSG00000108588(CCDC47)	YES	D915_005139	YES	CRM22_009494	YES	XLOC_001575	YES	CSKR_114176
T265_04412	8.12876	6.44482	6.66847	6.80366	7.48874	5.47062	8.38433	7.83621	7.54399	7.2	0.128788	Tyrosine-protein kinase	NO		YES	D915_005801	YES	CRM22_004736	NO		YES	CSKR_104545
T265_04415	32.5558	37.1225	32.6496	27.5055	26.5341	28.2451	29.7886	29.8246	29.4439	30.41	0.106872	UV excision repair protein RAD23	YES	ENSG00000119318(RAD23B);ENSG00000179262(RAD23A)	YES	D915_006138;D915_010988	YES	CRM22_004735;CRM22_005477	NO		YES	CSKR_102297
T265_04416	10.9664	9.03681	8.8093	9.06921	8.4148	8.65461	7.61019	8.5018	8.19289	8.81	0.105186	Coiled-coil domain-containing protein 102B	NO		NO		YES	CRM22_005478	NO		YES	CSKR_102299
T265_04419	21.1626	24.3892	21.8372	17.7514	16.3919	16.7511	16.6993	18.2833	18.0678	19.04	0.14606	ARF7EP_C domain-containing protein	YES	ENSG00000144848(ATG3)	YES	D915_005903	YES	CRM22_005482	YES	XLOC_009552	YES	CSKR_102303
T265_04430	14.2544	15.8803	16.4692	13.8211	12.9778	15.4007	13.0834	15.8914	14.2948	14.67	0.08734	EIF-6	YES	ENSG00000242372(EIF6)	YES	D915_009465(EIF6)	YES	CRM22_005497(EIF6)	YES	XLOC_001014(EIF6)	YES	CSKR_113203(EIF6)
T265_04450	19.4516	19.1671	16.3197	15.5769	14.937	15.8576	15.3172	14.5723	14.1017	16.14	0.11853	UBC core domain-containing protein	YES	ENSG00000108106(UBE2S)	NO		YES	CRM22_007931	NO		YES	CSKR_107199
T265_04461	48.2174	52.5787	39.8757	40.2687	51.5874	48.7313	49.5768	56.5549	47.1591	48.28	0.112455	Tudor domain-containing protein	NO		YES	D915_009848	YES	CRM22_006421	NO		YES	CSKR_202010
T265_04488	33.3643	33.9518	33.273	30.5435	32.6146	33.4663	36.013	32.8967	31.5663	33.08	0.046106	RRM domain-containing protein	YES	ENSG00000104824(HNRNPL);ENSG00000143889(HNRNPLL)	YES	D915_004121	YES	CRM22_007990	YES	XLOC_001891	YES	CSKR_113108
T265_04495	5.18005	5.48318	4.36041	4.95904	5.60845	5.36511	6.13014	5.83807	5.63539	5.4	0.096202	Ku domain-containing protein	YES	ENSG00000079246(XRCC5)	YES	D915_002626	YES	CRM22_004916	NO		YES	CSKR_101337
T265_04515	2.7648	2.93527	3.17925	2.18684	2.41479	2.26373	2.65892	2.30482	2.31405	2.56	0.134692	Chorein N-terminal domain-containing protein	NO		YES	D915_005968	YES	CRM22_004897	NO		YES	CSKR_200547
T265_04518	11.0988	9.90842	12.7383	12.9999	12.8024	13.2576	14.3707	13.7691	13.3649	12.7	0.108333	Reverse transcriptase domain-containing protein	YES	ENSG00000177731(FLII)	NO		YES	CRM22_004895	YES	XLOC_001215	YES	CSKR_113810
T265_04523	6.90928	7.14632	7.63322	5.54688	5.63877	6.98769	6.44878	5.66611	6.02763	6.44	0.11831	Protein kinase domain-containing protein	YES	ENSG00000085511(MAP3K4);ENSG00000169967(MAP3K2);ENSG00000198909(MAP3K3)	YES	D915_005833	YES	CRM22_010227	YES	XLOC_004571	YES	CSKR_107858
T265_04526	4.82586	4.95313	5.3486	4.59626	4.76238	3.8908	4.60058	5.22848	4.81274	4.78	0.087972	DUF3403 domain-containing protein	NO		YES	D915_008571;D915_010512	YES	CRM22_011373	NO		YES	CSKR_107854
T265_04542	23.3534	20.6591	25.3091	16.2969	20.5376	18.9203	19.1645	21.0432	19.4775	20.53	0.127226	G-patch domain-containing protein	YES	ENSG00000204438(GPANK1)	YES	D915_006171	YES	CRM22_009436	NO		YES	CSKR_113059
T265_04543	6.29778	4.65442	8.08937	6.67053	5.82209	6.26722	5.95232	6.92459	6.51586	6.35	0.145152	MFS domain-containing protein	YES	ENSG00000101194(SLC17A9)	YES	D915_007171	YES	CRM22_009434	YES	XLOC_005425	YES	CSKR_113057
T265_04544	14.4742	11.1173	14.551	12.559	11.4908	12.6653	13.1089	12.3987	11.8951	12.7	0.094306	U-box domain-containing protein	NO		NO		NO		NO		YES	CSKR_105469
T265_04558	8.08176	7.58875	8.38012	6.99257	7.0122	7.70006	8.14665	8.09711	8.59452	7.84	0.072198	Rho-GAP domain-containing protein	YES	ENSG00000006740(ARHGAP44);ENSG00000100092(SH3BP1);ENSG00000140750(ARHGAP17)	YES	D915_000324	YES	CRM22_003342	YES	XLOC_010246	YES	CSKR_106212
T265_04559	5.02686	5.53773	5.20132	4.61774	4.50601	4.7076	4.86102	4.61675	4.66933	4.86	0.069253	ANK_REP_REGION domain-containing protein	YES	ENSG00000104957(YJU2B)	NO		YES	CRM22_003341	NO		NO
T265_04564	7.25112	6.63971	5.07483	5.79415	5.91026	6.9063	6.14647	6.44297	6.42051	6.29	0.102976	Fork-head domain-containing protein	YES	ENSG00000049768(FOXP3);ENSG00000065970(FOXJ2);ENSG00000114861(FOXP1);ENSG00000170122(FOXD4);ENSG00000176302(FOXR1);ENSG00000179772(FOXS1);ENSG00000184492(FOXD4L1);ENSG00000184659(FOXD4L4);ENSG00000186790(FOXE3);ENSG00000187559(FOXD4L3);ENSG00000204779(FOXD4L5);ENSG00000214336(FOXI3);ENSG00000273514(FOXD4L6)	NO		YES	CRM22_003835	YES	XLOC_000630	YES	CSKR_202942
T265_04574	21.6922	20.1229	13.3502	15.7707	18.2182	17.0073	19.8008	19.6096	18.4967	18.23	0.138999	RRM domain-containing protein	NO		YES	D915_008923	YES	CRM22_003570	NO		YES	CSKR_101626
T265_04575	1.99511	1.68167	1.85372	1.357	1.457	1.70376	1.74135	1.58548	1.64304	1.67	0.115469	Anaphase-promoting complex subunit 2	YES	ENSG00000054654(SYNE2);ENSG00000127603(MACF1);ENSG00000139354(GAS2L3);ENSG00000163554(SPTA1);ENSG00000165959(CLMN);ENSG00000170927(PKHD1);ENSG00000176438(SYNE3);ENSG00000232125(DYTN);ENSG00000261150(EPPK1)	YES	D915_001753	YES	CRM22_003571	YES	XLOC_004978	YES	CSKR_101624
T265_04576	3.19147	2.79153	2.61114	2.35269	3.20511	2.60307	3.36579	3.57809	2.79347	2.94	0.13862	DNA-directed RNA polymerase subunit	YES	ENSG00000148606(POLR3A)	YES	D915_001932	YES	CRM22_003572	YES	XLOC_006903	YES	CSKR_101623
T265_04580	20.0951	18.1425	19.7276	15.4635	15.0881	14.8774	13.7431	17.157	14.9633	16.58	0.138277	CUE domain-containing protein	YES	ENSG00000078902(TOLLIP)	YES	D915_001936	YES	CRM22_005237	YES	XLOC_006599	YES	CSKR_101618
T265_04591	36.2534	40.8766	34.2338	30.6703	30.9746	41.131	31.642	32.3353	30.3869	34.28	0.123857	Zinc finger, C2H2 type	YES	ENSG00000011590(ZBTB32);ENSG00000061455(PRDM6);ENSG00000065029(ZNF76);ENSG00000100105(PATZ1);ENSG00000103495(MAZ);ENSG00000109906(ZBTB16);ENSG00000112200(ZNF451);ENSG00000119574(ZBTB45);ENSG00000119725(ZNF410);ENSG00000126804(ZBTB1);ENSG00000136451(VEZF1);ENSG00000158805(ZNF276);ENSG00000160094(ZNF362);ENSG00000161914(ZNF653);ENSG00000162702(ZNF281);ENSG00000163848(ZNF148);ENSG00000169635(HIC2);E…	NO		YES	CRM22_005405	NO		YES	CSKR_107373
T265_04604	6.66596	7.88422	7.73792	6.28463	6.79744	5.46612	5.53522	6.21706	7.27703	6.65	0.131139	Transmembrane protein	NO		NO		YES	CRM22_007515	NO		YES	CSKR_102422
T265_04637	10.16	10.2966	9.93619	10.1994	10.4085	10.2762	10.8785	10.1097	10.7255	10.33	0.028974	Tyrosine-protein kinase	NO		YES	D915_008226;D915_010116	YES	CRM22_001890	YES	XLOC_001634	YES	CSKR_102453
T265_04639	3.996	4.24753	5.60741	4.45085	3.91056	3.68693	3.97822	3.95097	3.71707	4.17	0.141099	Coiled-coil domain containing 113	NO		NO		YES	CRM22_001888	NO		YES	CSKR_102455
T265_04643	3.56562	3.44208	3.89246	2.7496	2.95132	2.55588	3.11054	3.18608	3.17056	3.18	0.129496	Palmitoyltransferase	NO		YES	D915_005887	YES	CRM22_001886	YES	XLOC_001143	YES	CSKR_102460
T265_04656	5.44846	4.78337	4.32238	4.03147	4.37609	3.32985	4.78353	4.31864	4.37257	4.42	0.131122	Rab3 GTPase-activating protein catalytic subunit	NO		YES	D915_005273	YES	CRM22_007831	NO		YES	CSKR_204112
T265_04658	13.212	11.7716	12.49	12.9861	13.2056	14.6454	12.4308	13.6815	14.6911	13.23	0.074202	Multiple PDZ domain protein	NO		YES	D915_000365	YES	CRM22_007830	YES	XLOC_009640	NO
T265_04662	53.4227	63.5613	62.1304	42.5746	52.4207	49.6431	50.8685	45.3961	43.0432	51.45	0.146624	Sulfhydryl oxidase	YES	ENSG00000127554(GFER)	YES	D915_010582	YES	CRM22_007827	NO		YES	CSKR_105899
T265_04663	17.4059	17.4865	16.1745	17.0612	18.2997	18.127	18.2447	18.9579	19.1096	17.87	0.052343	UBX domain-containing protein	YES	ENSG00000169696(ASPSCR1)	YES	D915_005813	YES	CRM22_007828	YES	XLOC_002290	YES	CSKR_105900
T265_04664	16.3914	16.5473	18.2734	18.8139	19.0988	19.9739	23.5712	22.0799	18.8333	19.29	0.121607	B box-type domain-containing protein	NO		NO		YES	CRM22_007826	NO		YES	CSKR_105897
T265_04671	16.3813	15.4022	10.9104	15.706	13.9659	13.9352	15.4521	17.4245	15.7872	15	0.125196	SAP domain-containing protein	YES	ENSG00000100813(ACIN1)	YES	D915_001509	YES	CRM22_007823	NO		YES	CSKR_105893
T265_04694	10.0216	8.54889	7.7364	8.89664	9.4791	8.5479	10.4145	9.30264	9.43094	9.15	0.089387	Hypoxia up-regulated protein 1	YES	ENSG00000149428(HYOU1)	YES	D915_001461	YES	CRM22_000375	YES	XLOC_005383;XLOC_010154	YES	CSKR_113208
T265_04701	3.19364	2.52969	2.76408	2.45202	2.19535	2.13582	2.77224	2.6567	3.05805	2.64	0.134861	MH2 domain-containing protein	YES	ENSG00000101665(SMAD7)	YES	D915_004036	YES	CRM22_001462	YES	XLOC_002723(smad-1);XLOC_006603(smad-8)	YES	CSKR_102377
T265_04702	11.8804	13.4211	18.5144	14.5686	14.9786	16.1471	15.7557	16.723	15.1438	15.24	0.125242	Beta-1,3-galactosyl-O-glycosyl-glycoprotein beta-1,6-N-acetylglucosaminyltransferase 4	YES	ENSG00000075035(WSCD2);ENSG00000103489(XYLT1);ENSG00000111846(GCNT2);ENSG00000124091(GCNT7);ENSG00000140297(GCNT3);ENSG00000176928(GCNT4);ENSG00000187210(GCNT1)	YES	D915_007967	YES	CRM22_011348	NO		YES	CSKR_102374
T265_04737	7.02462	5.14551	5.00625	6.00084	6.84013	6.07268	6.81678	7.61449	6.87133	6.38	0.138414	Elongin-A	YES	ENSG00000011007(ELOA);ENSG00000206181(ELOA2)	YES	D915_005272	YES	CRM22_005744	YES	XLOC_005784	YES	CSKR_110502
T265_04746	26.7451	28.0765	22.478	20.3192	21.0833	22.8875	21.6776	24.2913	24.4487	23.56	0.109956	Mediator of RNA polymerase II transcription subunit 6	YES	ENSG00000133997(MED6)	YES	D915_009158(MED6)	YES	CRM22_010007(MED6)	YES	XLOC_002970(MED6)	YES	CSKR_112636(MED6)
T265_04747	6.25139	5.69183	6.23514	4.52659	4.82216	4.6385	5.02839	4.9265	4.75851	5.21	0.129301	Cas1_AcylT domain-containing protein	YES	ENSG00000127995(CASD1)	YES	D915_008207	YES	CRM22_010009	NO		YES	CSKR_112629
T265_04755	2.72977	2.80976	3.1772	3.68697	3.20081	3.13925	3.74091	3.38646	3.0255	3.21	0.108536	Guanylate kinase-like domain-containing protein	YES	ENSG00000082126(MPP4);ENSG00000105926(PALS2);ENSG00000130830(MPP1);ENSG00000161647(MPP3)	YES	D915_004170	YES	CRM22_010016	YES	XLOC_007716	YES	CSKR_112619
T265_04759	2.37742	2.67213	2.19197	2.45048	2.27468	2.03633	2.64173	2.29936	2.51572	2.38	0.087485	Myb_DNA-bind_5 domain-containing protein	NO		YES	D915_005179;D915_005180	YES	CRM22_002238	NO		YES	CSKR_113470
T265_04765	7.43897	6.17025	5.29495	6.31881	6.0678	5.91888	7.68081	8.05599	6.77182	6.64	0.13817	Ubiquitin carboxyl-terminal hydrolase	YES	ENSG00000055483(USP36);ENSG00000058056(USP13);ENSG00000103194(USP10);ENSG00000103404(USP31);ENSG00000111667(USP5);ENSG00000118369(USP35);ENSG00000123552(USP45);ENSG00000135093(USP30);ENSG00000155313(USP25);ENSG00000162607(USP1);ENSG00000164663(USP49);ENSG00000170185(USP38);ENSG00000184979(USP18);ENSG00000223443(USP17L2);ENSG00000223569(USP17L15);ENSG00000225327(USP17L3);ENSG00000226430(USP17L7);E…	NO		YES	CRM22_011264	NO		YES	CSKR_107557
T265_04766	22.759	20.673	20.8052	21.4357	21.3505	22.7406	23.2165	22.1964	21.4231	21.84	0.041853	SRP54 domain-containing protein	YES	ENSG00000182934(SRPRA)	YES	D915_010954	YES	CRM22_001144	YES	XLOC_004041(XLOC_004041)	YES	CSKR_107558
T265_04780	7.13318	6.55029	6.62905	6.21647	7.06633	7.19876	8.3965	7.62253	7.2893	7.12	0.090198	BHLH domain-containing protein	NO		NO		NO		NO		NO
T265_04792	8.46178	7.60807	7.15704	8.40524	7.61158	9.19023	8.6154	9.21821	8.82046	8.34	0.087726	CULLIN_2 domain-containing protein	YES	ENSG00000108094(CUL2)	YES	D915_008282	YES	CRM22_006308	YES	XLOC_002927(XLOC_002927)	YES	CSKR_103857
T265_04793	48.7588	53.8388	41.0086	38.9509	44.1966	40.5698	37.5508	42.2373	35.2439	42.48	0.135825	RRM domain-containing protein	NO		YES	D915_008283	YES	CRM22_006307	YES	XLOC_004079	YES	CSKR_103856
T265_04794	3.17154	2.7294	2.42434	2.95377	2.93175	2.6636	2.81966	3.00055	2.64577	2.82	0.080006	DEP domain-containing protein	NO		NO		NO		NO		YES	CSKR_203372
T265_04795	49.0695	51.9532	34.9145	42.4096	46.238	42.5854	52.6594	49.5769	46.6195	46.23	0.120795	Protein kinase domain-containing protein	YES	ENSG00000097046(CDC7)	YES	D915_004111	YES	CRM22_006306	YES	XLOC_002336	YES	CSKR_103855
T265_04796	0.750228	0.709888	0.786805	0.691496	0.793723	0.59462	0.625763	0.663942	0.899962	0.72	0.13076		NO		NO		NO		NO		NO
T265_04800	4.48782	3.52949	3.65029	4.40822	4.23435	4.26052	5.44625	4.54843	5.02191	4.4	0.136359	Protein strawberry notch homolog 1	YES	ENSG00000064932(SBNO2)	YES	D915_007870	YES	CRM22_006303	YES	XLOC_002944	YES	CSKR_103852
T265_04834	1.52969	1.37406	1.1743	1.25156	1.11397	1.08084	1.31344	1.21171	1.23914	1.25	0.109864	Reverse transcriptase domain-containing protein	NO		YES	D915_000279	YES	CRM22_010292	NO		YES	CSKR_103237
T265_04847	39.5438	37.0249	33.8022	30.2205	29.5486	32.2596	26.9211	30.547	32.3694	32.47	0.119622	Integrator complex subunit 14	YES	ENSG00000138614(INTS14)	YES	D915_008889	YES	CRM22_002771	NO		YES	CSKR_103224
T265_04871	10.1347	9.03045	9.16396	8.19878	8.96957	7.15839	9.69979	9.13651	9.63681	9.01	0.098145	Endo/exonuclease/phosphatase domain-containing protein	YES	ENSG00000128578(STRIP2);ENSG00000143093(STRIP1)	YES	D915_003207	YES	CRM22_006925	YES	XLOC_000589	YES	CSKR_103939
T265_04873	6.59496	6.46097	6.86792	5.83772	6.19725	4.7487	6.05601	5.69656	6.41935	6.1	0.102676	Branched-chain-amino-acid aminotransferase	YES	ENSG00000060982(BCAT1);ENSG00000105552(BCAT2)	YES	D915_004845	YES	CRM22_010651	YES	XLOC_005805;XLOC_009702	YES	CSKR_103937
T265_04883	13.9718	13.4266	13.4958	10.2867	12.2912	11.5186	10.1322	12.6987	11.5413	12.15	0.114155	Nudix hydrolase domain-containing protein	YES	ENSG00000275074(NUDT18)	YES	D915_007119	YES	CRM22_004472	YES	XLOC_004430	YES	CSKR_103491
T265_04893	15.8021	12.1991	13.6676	14.9388	13.5756	14.7197	17.5909	16.6996	16.0028	15.02	0.11282	Alpha-type protein kinase domain-containing protein	YES	ENSG00000103319(EEF2K)	YES	D915_006606;D915_007267;D915_008304	YES	CRM22_007397	YES	XLOC_004622;XLOC_009050	YES	CSKR_103502
T265_04894	150.652	136.799	126.52	117.967	109.988	100.451	117.048	108.221	100.755	118.71	0.141386	Tetratricopeptide repeat protein 1	YES	ENSG00000113312(TTC1)	YES	D915_008100	YES	CRM22_007398	NO		YES	CSKR_103503
T265_04910	4.29724	4.39483	4.11014	3.54866	3.41026	3.47242	3.99687	4.08944	3.40865	3.86	0.103023	Trafficking protein particle complex subunit 13	YES	ENSG00000113597(TRAPPC13)	YES	D915_005225	YES	CRM22_010582	YES	XLOC_009602	YES	CSKR_103517
T265_04914	26.4508	24.7454	19.6079	18.7407	20.3589	20.6849	20.3407	22.6343	23.4994	21.9	0.118019	Sds3-like protein	YES	ENSG00000100916(BRMS1L);ENSG00000174744(BRMS1)	YES	D915_008592	YES	CRM22_007332	NO		YES	CSKR_103529
T265_04916	21.9923	22.5448	19.1187	18.0987	18.3395	17.9701	21.4344	21.0654	19.0525	19.96	0.089963	B box-type domain-containing protein	YES	ENSG00000080561(MID2);ENSG00000101871(MID1);ENSG00000103313(MEFV);ENSG00000106785(TRIM14);ENSG00000112343(TRIM38);ENSG00000116525(TRIM62);ENSG00000119401(TRIM32);ENSG00000119411(BSPRY);ENSG00000121060(TRIM25);ENSG00000121236(TRIM6);ENSG00000122779(TRIM24);ENSG00000124900(TRIM51);ENSG00000132109(TRIM21);ENSG00000132256(TRIM5);ENSG00000132274(TRIM22);ENSG00000132481(TRIM47);ENSG00000134253(TRIM45);…	YES	D915_001578	YES	CRM22_008549	NO		YES	CSKR_103534
T265_04925	22.3752	20.3514	20.6362	15.7746	16.2324	18.1935	15.9386	16.5591	19.2391	18.37	0.131105	histidine--tRNA ligase	YES	ENSG00000112855(HARS2);ENSG00000170445(HARS1)	YES	D915_001842	YES	CRM22_010134	YES	XLOC_003176	YES	CSKR_113233
T265_04931	6.52771	5.68908	5.67844	5.42044	7.91024	6.46037	7.33528	7.05203	6.39841	6.5	0.127644	50S ribosomal protein L34	NO		NO		NO		NO		NO
T265_04937	23.2183	24.5254	21.7142	18.1786	20.7186	18.4694	22.7205	17.9686	19.8766	20.82	0.114448	Solute carrier family 35 member F2	YES	ENSG00000110660(SLC35F2);ENSG00000196376(SLC35F1)	YES	D915_009970	YES	CRM22_000788	YES	XLOC_007750	YES	CSKR_104636
T265_04939	7.62819	5.28438	4.93733	6.49148	6.2756	6.14646	6.94415	7.79913	6.36915	6.43	0.147799	Ion_trans domain-containing protein	YES	ENSG00000162341(TPCN2)	YES	D915_004687	YES	CRM22_000791	YES	XLOC_008859	YES	CSKR_104640
T265_04954	7.50203	6.78266	7.61382	4.65074	5.95923	6.46862	7.16196	6.51511	7.50518	6.68	0.141734		NO		NO		NO		NO		NO
T265_04962	5.44271	5.59633	4.9994	5.47161	5.43218	5.14156	5.06686	6.39732	4.56187	5.35	0.094818	Cytohesin-2	YES	ENSG00000108669(CYTH1)	YES	D915_005803	YES	CRM22_007748	YES	XLOC_007320	YES	CSKR_104970
T265_04969	2.72148	2.93321	4.20123	3.23673	3.21457	3.04584	3.98417	3.7378	3.29591	3.37	0.146944	PDZ domain-containing protein	YES	ENSG00000161681(SHANK1);ENSG00000162105(SHANK2);ENSG00000251322(SHANK3)	YES	D915_008134	YES	CRM22_009167	YES	XLOC_008235	YES	CSKR_104957
T265_04980	12.8103	11.9804	11.6628	9.41425	8.88182	9.19651	9.88359	9.6485	11.505	10.55	0.135943	Heterogeneous nuclear ribonucleoprotein L	YES	ENSG00000104824(HNRNPL);ENSG00000143889(HNRNPLL)	YES	D915_005191	YES	CRM22_009173	YES	XLOC_001891	YES	CSKR_104950
T265_04985	10.4698	10.6995	13.2285	9.71559	11.4775	9.10162	12.3613	12.448	11.426	11.21	0.120208	Dynamin-type G domain-containing protein	YES	ENSG00000135597(REPS1);ENSG00000198399(ITSN2);ENSG00000205726(ITSN1)	NO		YES	CRM22_004462	NO		YES	CSKR_107539
T265_04992	3.03832	2.9882	3.05681	3.34971	3.05539	3.34505	3.99135	4.0476	3.7922	3.41	0.125592	UDENN domain-containing protein	NO		NO		NO		NO		NO
T265_04995	6.50742	7.75566	5.26446	5.31999	6.37954	6.42506	6.99087	7.92904	5.82271	6.49	0.146786		NO		NO		NO		NO		NO
T265_04996	8.71794	9.44975	7.06272	9.37719	8.83165	9.05683	11.0572	10.5063	9.70552	9.31	0.122256	General transcription factor IIF subunit 1	YES	ENSG00000125651(GTF2F1)	NO		YES	CRM22_009140	YES	XLOC_000281	NO
T265_05002	3.54359	2.64324	3.11201	3.0183	2.46188	2.58997	3.78854	2.80826	3.10744	3.01	0.146932		NO		NO		NO		NO		NO
T265_05005	15.4687	15.5237	12.3637	15.5395	16.421	14.141	18.6008	16.9322	17.9697	15.88	0.119799	Tubulin-specific chaperone E	YES	ENSG00000284770(TBCE)	YES	D915_002520	YES	CRM22_008463	YES	XLOC_006349	YES	CSKR_107518
T265_05011	30.5532	29.1672	32.6158	30.2332	33.032	31.683	30.4562	35.0209	26.9418	31.08	0.075659	C2H2-type domain-containing protein	NO		YES	D915_010061	YES	CRM22_008459	NO		YES	CSKR_107511
T265_05017	27.833	25.3447	29.0847	21.769	23.1598	23.4003	19.7242	19.6045	21.0293	23.44	0.144674	EF-hand domain-containing protein	NO		NO		YES	CRM22_004080	NO		YES	CSKR_107501
T265_05019	21.4255	23.8125	16.9756	20.841	16.3736	22.5707	23.5836	18.9545	20.4764	20.56	0.130473	G-patch domain-containing protein	YES	ENSG00000198746(GPATCH3)	YES	D915_007589	YES	CRM22_001192	NO		YES	CSKR_107496
T265_05022	12.7794	12.2837	9.55762	12.0889	13.9462	11.3473	13.2894	12.8464	12.5498	12.3	0.102659	RING-type domain-containing protein	NO		YES	D915_004804	YES	CRM22_004580	NO		YES	CSKR_106314
T265_05023	4.47672	4.22418	4.65748	3.67173	4.16293	3.90687	4.26337	4.33471	5.45181	4.35	0.116075	DUF1736 domain-containing protein	YES	ENSG00000173852(DPY19L1);ENSG00000177990(DPY19L2)	YES	D915_006079	YES	CRM22_004581	YES	XLOC_004842(daf-4)	YES	CSKR_106315
T265_05025	10.6441	9.49413	12.1461	10.6413	8.15973	9.71751	10.9176	12.7071	10.1484	10.51	0.130392	Serine/threonine-protein phosphatase	YES	ENSG00000213639(PPP1CB)	YES	D915_000362	YES	CRM22_004584	YES	XLOC_004913	YES	CSKR_106321
T265_05041	3.74221	3.67289	3.11843	3.74829	3.62893	3.74864	3.62787	4.48536	4.22541	3.78	0.102286	non-specific serine/threonine protein kinase	YES	ENSG00000055332(EIF2AK2)	YES	D915_002707	YES	CRM22_003465	NO		YES	CSKR_106346
T265_05049	34.6007	30.1383	29.3137	24.5999	25.1962	25.3428	22.5972	26.7839	23.8746	26.94	0.140068	Zinc finger CCCH domain-containing protein 15	YES	ENSG00000065548(ZC3H15)	YES	D915_000358	YES	CRM22_000506;CRM22_001852	YES	XLOC_005580	YES	CSKR_102327
T265_05059	26.6661	29.4608	30.0509	27.5001	27.9005	28.6597	23.2692	26.2676	22.3806	26.91	0.097456	NPH3 domain-containing protein	NO		YES	D915_000823	YES	CRM22_003346	NO		YES	CSKR_201817
T265_05064	16.1285	14.5648	14.4221	14.0711	15.8324	16.5262	16.3541	16.2098	17.773	15.76	0.075743	UAS domain-containing protein	YES	ENSG00000113194(FAF2)	YES	D915_008308	YES	CRM22_009913	YES	XLOC_003076	YES	CSKR_102341
T265_05067	5.98369	5.67159	5.55517	4.38917	4.43049	4.18073	5.47747	4.61436	4.55175	4.98	0.135917	Reverse transcriptase domain-containing protein	YES	ENSG00000105778(AVL9)	YES	D915_001221	YES	CRM22_009911	YES	XLOC_001261	YES	CSKR_102344
T265_05076	39.3933	40.4933	29.4094	28.9359	27.5414	33.2348	34.7558	31.7519	27.4803	32.56	0.149544	WD_REPEATS_REGION domain-containing protein	NO		YES	D915_002967	YES	CRM22_009900	YES	XLOC_005299	YES	CSKR_204010
T265_05089	25.1663	26.6835	26.8964	20.9977	20.0726	22.5391	19.8646	23.1879	21.3602	22.97	0.117989	F-actin-capping protein subunit beta	YES	ENSG00000077549(CAPZB)	YES	D915_004225	YES	CRM22_010487	YES	XLOC_010120	YES	CSKR_107253
T265_05104	10.9371	10.811	7.04446	9.18866	10.4875	9.90586	10.1552	9.90057	9.55002	9.78	0.11973	Zinc finger CCCH domain-containing protein 14	YES	ENSG00000100722(ZC3H14)	YES	D915_010527	YES	CRM22_011020	YES	XLOC_002406	YES	CSKR_107271
T265_05111	3.78304	4.06924	3.63812	3.639	4.31482	3.95644	4.72736	4.44845	4.58414	4.13	0.098968	Anaphase-promoting complex subunit 2	NO		YES	D915_001883	YES	CRM22_000954	NO		YES	CSKR_103867
T265_05124	5.6949	4.7556	3.74142	4.66551	4.7844	5.93698	5.69532	5.7616	5.6768	5.19	0.142213	RRM domain-containing protein	NO		YES	D915_010160	YES	CRM22_000096	NO		YES	CSKR_110637
T265_05129	6.25901	6.25573	8.93888	7.65781	6.11038	6.14595	7.58572	6.03048	6.77954	6.86	0.145513	GDA1/CD39 family protein	YES	ENSG00000197217(ENTPD4);ENSG00000198018(ENTPD7)	YES	D915_005381	YES	CRM22_008933	YES	XLOC_010608	YES	CSKR_111896
T265_05138	4.23597	3.43095	3.66236	4.00788	3.19441	3.61218	3.23061	3.7495	3.1356	3.58	0.105325	Cell cycle checkpoint protein RAD17	YES	ENSG00000152942(RAD17)	YES	D915_008826	YES	CRM22_008939	NO		YES	CSKR_111911
T265_05147	36.1037	37.4811	32.0399	25.558	29.5708	29.2936	31.8529	32.6155	31.5151	31.78	0.112251	Eukaryotic translation initiation factor 3 subunit B	YES	ENSG00000106263(EIF3B)	YES	D915_003391	YES	CRM22_002762	YES	XLOC_005615	YES	CSKR_109499
T265_05155	6.55515	6.2962	5.58491	5.55571	5.66613	5.44711	5.71359	6.57108	6.49038	5.99	0.079886	PH domain protein	YES	ENSG00000047365(ARAP2);ENSG00000072818(ACAP1);ENSG00000088280(ASAP3);ENSG00000108262(GIT1);ENSG00000131584(ACAP3);ENSG00000135439(AGAP2);ENSG00000151693(ASAP2);ENSG00000153317(ASAP1);ENSG00000172650(AGAP5);ENSG00000188234(AGAP4);ENSG00000204149(AGAP6);ENSG00000204172(AGAP9)	YES	D915_010281	YES	CRM22_009971	NO		YES	CSKR_107314
T265_05167	2.68435	2.7344	2.32317	2.64948	3.23843	2.86857	3.75636	2.82131	3.06497	2.9	0.14151	Mothers against decapentaplegic homolog	NO		YES	D915_001941	YES	CRM22_006536	NO		YES	CSKR_113987
T265_05171	4.90787	6.29742	4.96353	4.68232	5.64135	4.61429	5.07545	6.31154	6.39871	5.43	0.135783	Ribonucleases P/MRP protein subunit POP1	YES	ENSG00000104356(POP1)	YES	D915_002018	YES	CRM22_003001	YES	XLOC_003780	YES	CSKR_113984
T265_05172	20.3427	21.4176	21.2173	21.1286	22.5502	21.0631	26.2514	23.2938	24.0103	22.36	0.084006	HECT domain-containing protein	YES	ENSG00000069869(NEDD4);ENSG00000138642(HERC6);ENSG00000198373(WWP2);ENSG00000198742(SMURF1)	YES	D915_001010	YES	CRM22_003002	YES	XLOC_007214	YES	CSKR_113983
T265_05174	6.08953	5.86932	4.45593	6.80914	6.76545	6.40117	6.87586	6.99065	7.23536	6.39	0.132487	[histone H3]-trimethyl-L-lysine(4) demethylase	YES	ENSG00000012817(KDM5D);ENSG00000117139(KDM5B);ENSG00000126012(KDM5C)	YES	D915_004924;D915_010234	YES	CRM22_003003	YES	XLOC_001425	YES	CSKR_106041
T265_05177	15.1311	16.2648	17.0221	17.3118	15.1061	19.8872	16.9306	20.9736	17.6043	17.36	0.113496		NO		NO		NO		NO		NO
T265_05187	10.8506	10.1159	8.74379	10.8986	10.1998	11.0081	12.4896	12.7585	11.3713	10.94	0.111788	Helicase ATP-binding domain-containing protein	NO		YES	D915_009174	YES	CRM22_010363	NO		YES	CSKR_107732
T265_05194	49.4238	45.0782	41.5775	50.0386	50.931	49.4969	50.0609	54.2053	51.6667	49.16	0.075695	AH domain-containing protein	YES	ENSG00000132254(ARFIP2);ENSG00000164144(ARFIP1)	YES	D915_008163	YES	CRM22_005848	YES	XLOC_007643	YES	CSKR_106383
T265_05195	4.9638	4.48969	3.12699	5.04966	4.43534	4.71327	4.42766	4.5321	4.92842	4.52	0.127106	Zinc finger protein	YES	ENSG00000089335(ZNF302);ENSG00000102974(CTCF);ENSG00000105732(ZNF574);ENSG00000112365(ZBTB24);ENSG00000115568(ZNF142);ENSG00000151612(ZNF827);ENSG00000156853(ZNF689);ENSG00000169951(ZNF764);ENSG00000169955(ZNF747);ENSG00000170265(ZNF282);ENSG00000170949(ZNF160);ENSG00000177125(ZBTB34);ENSG00000180035(ZNF48);ENSG00000185278(ZBTB37);ENSG00000189420(ZFP92);ENSG00000197497(ZNF665);ENSG00000197841(ZNF…	YES	D915_008198	YES	CRM22_005849	NO		YES	CSKR_106385
T265_05197	5.39832	6.23866	4.31855	4.50842	3.85696	4.69767	5.11414	4.47282	4.62888	4.8	0.144957	E3 ubiquitin-protein ligase	NO		NO		YES	CRM22_005851	NO		YES	CSKR_106389
T265_05200	13.8531	13.9887	9.94417	10.6531	11.4598	10.8158	12.1852	10.0698	11.5985	11.62	0.128153	non-specific serine/threonine protein kinase	YES	ENSG00000172315(TP53RK)	YES	D915_010278	YES	CRM22_005854	YES	XLOC_001101	YES	CSKR_111619
T265_05210	0.553624	0.570781	0.520885	0.367682	0.523533	0.42483	0.51814	0.50815	0.498545	0.5	0.127692	Calcium-dependent secretion activator	YES	ENSG00000081803(CADPS2)	YES	D915_004066	YES	CRM22_008233	YES	XLOC_010969	YES	CSKR_111614
T265_05221	3.71872	3.03513	3.54254	3.15278	2.93812	3.9681	3.57522	3.53168	3.6429	3.46	0.098699	Rav1p_C domain-containing protein	YES	ENSG00000104093(DMXL2);ENSG00000172869(DMXL1)	YES	D915_003219;D915_004581	YES	CRM22_000794	YES	XLOC_000154;XLOC_010157	YES	CSKR_202138
T265_05237	2.10571	2.04007	2.41642	2.76178	2.34815	2.30113	2.33415	2.11056	2.44485	2.32	0.095189	Non-specific serine/threonine protein kinase	NO		YES	D915_003680	YES	CRM22_001194	NO		YES	CSKR_100870
T265_05239	22.6646	24.8586	19.6076	17.2023	19.152	19.7561	19.1993	19.2288	19.9648	20.18	0.111358	RNA 3'-terminal phosphate cyclase-like protein	YES	ENSG00000120158(RCL1)	YES	D915_003166	YES	CRM22_001195	YES	XLOC_001916	YES	CSKR_100871
T265_05245	14.248	14.5625	12.4087	12.1677	11.3344	11.5971	12.0157	9.91085	11.6511	12.21	0.11764	Miff domain-containing protein	NO		YES	D915_009368	YES	CRM22_011112	NO		YES	CSKR_100875
T265_05249	59.1791	62.1551	44.1706	42.0496	44.5183	49.0305	46.0915	50.6181	44.6437	49.16	0.14351	RNA-binding protein Luc7-like 2	YES	ENSG00000007392(LUC7L);ENSG00000146963(LUC7L2)	YES	D915_003923	YES	CRM22_011111	NO		YES	CSKR_111629
T265_05273	4.66844	3.67071	4.83774	4.31954	4.10588	3.95512	4.70299	5.04582	3.98738	4.37	0.107283	MBOAT family protein	YES	ENSG00000111684(LPCAT3)	YES	D915_004829	YES	CRM22_006460	YES	XLOC_009606	YES	CSKR_100663
T265_05298	68.0515	59.8228	59.6191	57.8896	53.7642	60.422	65.4684	67.2764	64.6114	61.88	0.076825	Tr-type G domain-containing protein	YES	ENSG00000189369(GSPT2)	YES	D915_007885	YES	CRM22_008852	YES	XLOC_001216	YES	CSKR_112048
T265_05304	4.2897	3.23608	2.95834	2.91801	3.04241	3.46179	2.99902	2.75614	3.69738	3.26	0.148215	Dipeptidyl aminopeptidase-like protein 6	YES	ENSG00000078098(FAP)	YES	D915_001479	YES	CRM22_007904	NO		YES	CSKR_102488
T265_05325	17.0382	14.0033	12.8767	12.969	12.7073	14.3663	14.3915	14.8569	13.8462	14.12	0.094201	60S ribosomal protein L6	YES	ENSG00000089009(RPL6)	YES	D915_003622	YES	CRM22_000673	YES	XLOC_001027	YES	CSKR_102471
T265_05326	6.22144	6.12785	6.43459	6.02149	6.2887	5.03673	7.00197	6.38585	6.53499	6.23	0.084892	Bravo_FIGEY domain-containing protein	NO		YES	D915_000770	YES	CRM22_000674	NO		YES	CSKR_102469
T265_05333	2.34658	1.88392	2.54267	2.70835	2.4473	1.84369	2.00828	2.18008	2.63715	2.29	0.141823	Ras family protein	YES	ENSG00000069974(RAB27A)	YES	D915_005140	YES	CRM22_000676	YES	XLOC_004986	YES	CSKR_102464
T265_05344	1.36958	1.30601	1.39846	1.55385	1.47078	1.50608	1.56878	1.84277	1.62946	1.52	0.105672	CRAL-TRIO domain-containing protein	NO		YES	D915_003123	NO		NO		NO
T265_05346	22.7867	25.8036	30.494	32.3692	31.6153	35.7655	33.046	36.1242	32.367	31.15	0.139822		NO		NO		NO		NO		NO
T265_05352	5.20866	4.88382	4.64067	5.13554	4.34205	5.21041	5.80176	5.3034	5.11684	5.07	0.082022	HECT-type E3 ubiquitin transferase	YES	ENSG00000100239(PPP6R2);ENSG00000105063(PPP6R1);ENSG00000110075(PPP6R3)	YES	D915_003059	YES	CRM22_004176	NO		YES	CSKR_109476
T265_05353	0.800562	1.00765	0.88279	0.80086	0.991881	1.02386	0.895918	1.04319	0.706431	0.91	0.131228	Rhomboid domain-containing protein	NO		NO		NO		NO		NO
T265_05355	7.62598	6.54892	6.43836	6.69184	6.82334	5.82338	7.81109	6.68852	7.10586	6.84	0.088876	ADP-ribosylation factor-binding protein C25H2.16c	YES	ENSG00000085449(WDFY1);ENSG00000115145(STAM2);ENSG00000139668(WDFY2);ENSG00000141198(TOM1L1)	YES	D915_007370	YES	CRM22_004178	YES	XLOC_009005	YES	CSKR_109478
T265_05363	116.731	104.609	114.249	90.6574	87.4271	91.4762	98.2939	102.186	98.2792	100.43	0.101487	Transket_pyr domain-containing protein	YES	ENSG00000151005(TKTL2);ENSG00000163931(TKT)	YES	D915_003268	YES	CRM22_001084	YES	XLOC_001191	YES	CSKR_101225
T265_05368	34.1016	39.8538	37.7038	27.5396	28.3524	28.0805	29.6369	29.423	28.6596	31.48	0.145632	Ubiquitin-like domain-containing protein	NO		NO		NO		NO		YES	CSKR_100585
T265_05374	3.46856	2.93253	4.08269	3.4181	3.44294	4.44484	3.89987	4.66375	4.06907	3.82	0.14482	Vps54_N domain-containing protein	YES	ENSG00000004766(VPS50)	YES	D915_007714	YES	CRM22_003804	YES	XLOC_004074	YES	CSKR_101218
T265_05375	12.6001	15.4547	10.5343	11.4527	11.4382	11.5982	9.89506	13.022	11.4307	11.94	0.135681	UBC core domain-containing protein	YES	ENSG00000175063(UBE2C)	YES	D915_007715	YES	CRM22_003805	NO		YES	CSKR_101217
T265_05389	15.1504	13.1463	15.7663	13.0162	11.1047	13.6457	12.7974	14.6543	12.8554	13.57	0.104777	Aminotran_1_2 domain-containing protein	YES	ENSG00000023330(ALAS1);ENSG00000158578(ALAS2);ENSG00000172296(SPTLC3)	YES	D915_002676;D915_009061	YES	CRM22_010073	YES	XLOC_006421;XLOC_007399	YES	CSKR_100183
T265_05390	10.5173	10.6363	11.0127	7.97134	10.7796	8.33033	8.46698	8.74077	8.41	9.43	0.133848	Cadherin_C domain-containing protein	NO		NO		YES	CRM22_002125;CRM22_010074	NO		YES	CSKR_100180
T265_05397	51.818	55.7561	70.3793	51.1944	52.3663	52.4741	50.164	51.6891	51.502	54.15	0.115899	Gamma-aminobutyric acid receptor-associated protein	YES	ENSG00000139112(GABARAPL1)	YES	D915_004259	NO		NO		NO
T265_05415	9.76918	10.6993	8.98854	10.0917	9.99361	8.55415	11.0674	13.0106	9.92338	10.23	0.126398	60S ribosomal export protein NMD3	YES	ENSG00000169251(NMD3)	NO		YES	CRM22_010085	YES	XLOC_001222	YES	CSKR_100164
T265_05434	7.82108	7.08923	6.86993	6.58143	6.92311	6.85051	7.31277	7.16334	6.93667	7.06	0.050013	WW domain-containing protein	NO		YES	D915_008160	YES	CRM22_001059	NO		YES	CSKR_102009
T265_05439	1.88671	1.82278	1.6714	1.72008	1.57766	1.5806	1.63589	1.52736	1.38885	1.65	0.092297	Cytochrome c oxidase assembly protein COX11, mitochondrial	YES	ENSG00000166260(COX11)	YES	D915_009025	YES	CRM22_002342	YES	XLOC_002849	YES	CSKR_104057
T265_05441	8.53406	9.02737	7.35876	5.84369	8.14289	8.17789	8.50032	7.57557	7.14377	7.81	0.122267	Amidohydro-rel domain-containing protein	YES	ENSG00000185049(NELFA)	YES	D915_003021	YES	CRM22_000418	NO		YES	CSKR_201563
T265_05477	2.25573	1.68182	1.71282	2.03624	2.21574	2.09531	2.06279	2.06066	2.32618	2.05	0.108797	ANK_REP_REGION domain-containing protein	NO		YES	D915_008599	YES	CRM22_003053	NO		YES	CSKR_113094
T265_05490	27.7639	21.2742	29.1183	28.2339	30.0981	31.4687	35.1274	34.4915	35.5186	30.34	0.148783		NO		YES	D915_003626	NO		NO		YES	CSKR_114367
T265_05491	108.723	103.164	115.62	100.375	89.7482	98.1239	89.375	96.0594	100.761	100.22	0.084036	ELYS-bb domain-containing protein	NO		YES	D915_003626	YES	CRM22_010034	NO		YES	CSKR_109416
T265_05494	2.6639	1.8905	2.46892	2.63785	2.60847	2.04434	2.20652	2.53274	2.57343	2.4	0.118216	Integral membrane protein	NO		YES	D915_003912	YES	CRM22_010037	NO		YES	CSKR_109421
T265_05500	3.49594	3.04708	3.11793	2.95186	3.22645	3.08472	3.22591	3.77171	3.66732	3.29	0.088027	Protein hunchback	YES	ENSG00000083838(ZNF446);ENSG00000084093(REST);ENSG00000103343(ZNF174);ENSG00000105261(OVOL3);ENSG00000121413(ZSCAN18);ENSG00000126003(PLAGL2);ENSG00000131848(ZSCAN5A);ENSG00000140265(ZSCAN29);ENSG00000154957(ZNF18);ENSG00000155592(ZKSCAN2);ENSG00000162714(ZNF496);ENSG00000166261(ZNF202);ENSG00000167528(ZNF641);ENSG00000167685(ZNF444);ENSG00000171222(SCAND1);ENSG00000171606(ZNF274);ENSG00000172262…	YES	D915_000169	YES	CRM22_004929	YES	XLOC_002422	YES	CSKR_109436
T265_05533	5.71938	6.0393	5.50681	4.55641	4.49427	4.97305	5.40204	6.29785	6.74257	5.53	0.138752	Histone H4	YES	ENSG00000106290(TAF6)	YES	D915_009408	YES	CRM22_011106	YES	XLOC_006962	YES	CSKR_202479
T265_05545	14.6842	12.4226	12.1676	11.3178	12.1349	10.3468	13.5115	12.1412	11.4765	12.24	0.102766	Pre-mRNA-processing factor 6	NO		YES	D915_008259	YES	CRM22_010860	YES	XLOC_001263	YES	CSKR_114297
T265_05552	16.8545	16.2148	18.4116	16.9309	17.2857	17.2647	21.1279	18.698	17.8756	17.85	0.08154	MFS domain-containing protein	NO		YES	D915_005198	YES	CRM22_003792	NO		YES	CSKR_110544
T265_05564	40.2307	41.0384	33.2889	34.2417	38.0624	37.8878	41.8977	33.8024	41.5613	38	0.091176	FLYWCH-type domain-containing protein	NO		NO		YES	CRM22_005203	NO		YES	CSKR_110555
T265_05565	25.3904	26.3764	25.6645	27.7422	31.4686	28.5389	32.2282	32.7966	31.6193	29.09	0.102077	Akirin	YES	ENSG00000135334(AKIRIN2);ENSG00000174574(AKIRIN1)	YES	D915_008785	YES	CRM22_005201	YES	XLOC_001451	YES	CSKR_110556
T265_05573	11.6889	11.2196	12.1281	12.612	10.88	11.7493	14.5962	15.2642	11.0969	12.36	0.126196	Ethanolaminephosphotransferase	YES	ENSG00000138018(SELENOI)	YES	D915_001604	YES	CRM22_000040	YES	XLOC_001358	YES	CSKR_202756
T265_05578	8.30446	7.96528	6.46622	6.8341	5.99232	5.06111	6.67028	7.24908	7.11388	6.85	0.143242	Beta-1,4-galactosyltransferase	YES	ENSG00000086062(B4GALT1);ENSG00000117411(B4GALT2);ENSG00000121578(B4GALT4);ENSG00000158470(B4GALT5);ENSG00000158850(B4GALT3)	YES	D915_005257	YES	CRM22_007525	NO		YES	CSKR_111924
T265_05581	3.8466	3.64565	2.92317	2.89182	2.67367	3.40392	3.58754	3.59626	3.57701	3.35	0.122872	non-specific protein-tyrosine kinase	NO		YES	D915_004230	YES	CRM22_007528	YES	XLOC_006289	YES	CSKR_110929
T265_05583	8.12838	8.76778	7.89837	7.63487	9.15398	7.37465	8.80159	8.0898	8.56035	8.27	0.07145	PPIase cyclophilin-type domain-containing protein	YES	ENSG00000171960(PPIH)	NO		YES	CRM22_004839	NO		YES	CSKR_110936
T265_05584	47.6913	69.5629	42.4155	47.9976	50.8546	46.2761	52.7995	52.5831	54.8728	51.67	0.149474		NO		YES	D915_003667	YES	CRM22_004842	NO		YES	CSKR_200152
T265_05585	372.125	395.365	336.062	445.541	442.034	421.546	422.844	377.587	477.375	410.05	0.106626	Usp domain-containing protein	NO		YES	D915_004269	YES	CRM22_004843	NO		YES	CSKR_110937
T265_05598	32.3618	29.0066	26.5261	26.3141	22.7835	26.8562	28.013	24.7813	28.1708	27.2	0.099177	BUD13 homolog	NO		YES	D915_007019	YES	CRM22_009224	NO		YES	CSKR_111470
T265_05601	7.31191	7.93835	6.37548	6.34788	6.6742	6.56803	8.53838	6.89943	8.02609	7.19	0.112205	RING-type domain-containing protein	NO		YES	D915_006109	YES	CRM22_009223	NO		YES	CSKR_111476
T265_05613	7.16348	5.94013	6.40718	7.45469	6.33214	6.97122	7.44003	6.33807	6.85242	6.77	0.079556	DUF4042 domain-containing protein	NO		NO		NO		NO		NO
T265_05615	11.7704	10.2904	10.372	9.7779	12.2516	11.5656	11.7124	12.3654	10.756	11.21	0.082975	CCR4-NOT transcription complex subunit 10	YES	ENSG00000182973(CNOT10)	YES	D915_005881	YES	CRM22_009556	NO		YES	CSKR_110448
T265_05626	7.99452	7.79935	7.84369	7.69273	8.9969	7.3926	8.69823	8.52577	9.14155	8.23	0.075692	Reverse transcriptase domain-containing protein	NO		NO		NO		NO		YES	CSKR_109316;CSKR_109958;CSKR_113116
T265_05628	12.9866	14.9011	11.8601	13.0762	13.4281	13.5395	15.4589	15.6658	13.4257	13.82	0.091335	Double-strand break repair protein	YES	ENSG00000020922(MRE11)	YES	D915_007729	YES	CRM22_005166	YES	XLOC_004887	YES	CSKR_103412
T265_05632	42.5397	43.3175	31.835	36.1506	34.0156	35.1761	41.4323	41.0136	38.3754	38.21	0.107433	Polypyrimidine tract-binding protein 1	NO		YES	D915_004894	YES	CRM22_005171	NO		YES	CSKR_103406
T265_05647	10.7115	9.23127	10.076	8.72207	10.1176	8.50485	9.67008	9.57709	10.0317	9.63	0.073646	RING-type domain-containing protein	NO		NO		NO		NO		YES	CSKR_101169
T265_05670	1.76256	1.943	1.93827	1.6925	1.32082	1.71986	1.76974	1.85159	1.73538	1.75	0.105505	G_PROTEIN_RECEP_F2_4 domain-containing protein	YES	ENSG00000104290(FZD3);ENSG00000104332(SFRP1);ENSG00000106483(SFRP4);ENSG00000111432(FZD10);ENSG00000145423(SFRP2);ENSG00000155760(FZD7);ENSG00000157240(FZD1);ENSG00000162998(FRZB);ENSG00000163251(FZD5);ENSG00000177283(FZD8)	YES	D915_003726	YES	CRM22_006208	YES	XLOC_003316	YES	CSKR_109711
T265_05679	6.56476	7.52446	6.25016	6.23732	6.02307	6.61868	5.92172	6.28633	5.9595	6.38	0.077648	AH domain-containing protein	YES	ENSG00000003147(ICA1);ENSG00000163596(ICA1L)	YES	D915_007333	YES	CRM22_003554	YES	XLOC_003239	YES	CSKR_109698
T265_05682	41.4446	40.951	37.2123	29.3645	30.3502	29.8189	32.377	34.0872	30.1401	33.97	0.141126	Matrin-type domain-containing protein	YES	ENSG00000183431(SF3A3)	YES	D915_005962	YES	CRM22_005955	YES	XLOC_007618	YES	CSKR_104457
T265_05683	3.08944	2.76151	2.39198	2.44979	2.79715	2.7568	2.82335	3.43877	3.06381	2.84	0.113974	FHA domain-containing protein	YES	ENSG00000163798(SLC4A1AP)	YES	D915_005963	YES	CRM22_005953	YES	XLOC_005614	YES	CSKR_104456
T265_05687	25.7046	24.9002	23.0453	18.9207	19.099	19.8336	18.2633	19.5034	19.4012	20.96	0.133969	Septin-type G domain-containing protein	YES	ENSG00000122545(SEPTIN7)	YES	D915_009703	YES	CRM22_005950	YES	XLOC_007484	YES	CSKR_108845
T265_05690	5.00831	5.107	4.34003	3.8795	4.88335	4.39043	4.56891	4.68714	4.40687	4.59	0.083704	mannose-6-phosphate isomerase	YES	ENSG00000178802(MPI)	YES	D915_002801	YES	CRM22_005949	YES	XLOC_004377	YES	CSKR_108844
T265_05695	2.63764	2.12493	2.06256	1.79386	2.2728	1.96018	2.51749	2.26177	1.79005	2.16	0.137132	FCP1 homology domain-containing protein	YES	ENSG00000175826(CTDNEP1)	YES	D915_005332;D915_008988	YES	CRM22_003072	NO		YES	CSKR_108833
T265_05714	109.029	133.359	113.324	101.453	120.701	103.338	110.194	113.5	101.982	111.88	0.091293	Mitochondrial import inner membrane translocase subunit Tim17-A	YES	ENSG00000126768(TIMM17B);ENSG00000134375(TIMM17A)	YES	D915_000613;D915_001660	YES	CRM22_006733	NO		YES	CSKR_201748
T265_05738	5.23025	4.32399	4.40753	3.82056	3.92937	4.73049	3.53229	3.98991	4.61581	4.29	0.122714	Protocadherin-1	NO		NO		YES	CRM22_007019	NO		YES	CSKR_100443
T265_05748	3.28037	3.13256	2.62548	2.64978	2.46345	2.28394	2.97399	3.33925	2.76869	2.84	0.129878	Utp21 domain-containing protein	YES	ENSG00000134987(WDR36)	YES	D915_008284	YES	CRM22_002595	YES	XLOC_002137	YES	CSKR_105710
T265_05751	39.81	37.6229	36.3756	33.4591	32.9246	33.2159	33.4888	37.8225	34.0435	35.42	0.071542	PPPDE domain-containing protein	YES	ENSG00000100418(DESI1)	YES	D915_002593	YES	CRM22_002591	NO		YES	CSKR_105707
T265_05761	10.311	6.77953	8.26544	9.2721	7.62848	8.00671	8.81009	8.49048	7.95131	8.39	0.12054	CREPT domain-containing protein	NO		NO		NO		NO		NO
T265_05763	12.2594	10.6027	11.0778	8.97719	11.263	8.18041	11.6458	9.86902	9.56261	10.38	0.128264	Vacuolar protein sorting-associated protein 35	YES	ENSG00000069329(VPS35)	YES	D915_009574;D915_010386	YES	CRM22_008832;CRM22_010759	YES	XLOC_001093	YES	CSKR_105691
T265_05766	74.1931	71.3641	60.3341	60.7475	72.4918	64.5205	65.7612	61.5138	74.8863	67.31	0.088448	Growth arrest and DNA damage-inducible proteins-interacting protein 1	YES	ENSG00000179271(GADD45GIP1)	YES	D915_008469	YES	CRM22_008830	NO		NO
T265_05767	44.6918	42.9467	38.7439	30.4386	32.3097	34.7726	34.6097	32.9119	32.3402	35.97	0.139767	CAF1C_H4-bd domain-containing protein	YES	ENSG00000102054(RBBP7)	YES	D915_008468	YES	CRM22_008829	NO		YES	CSKR_105688
T265_05783	4.90737	5.09589	6.19126	6.11382	5.71414	6.31011	7.55811	7.41788	6.38947	6.19	0.145742	Oxysterol-binding protein	YES	ENSG00000079156(OSBPL6);ENSG00000130703(OSBPL2);ENSG00000141447(OSBPL1A);ENSG00000144909(OSBPL11)	YES	D915_009004	YES	CRM22_002641	YES	XLOC_004495	YES	CSKR_103461
T265_05784	22.0853	26.5539	20.5333	17.9431	17.6665	18.9471	19.0508	21.0764	17.7753	20.18	0.141334	Meiotic nuclear division protein 1 homolog	YES	ENSG00000121211(MND1)	NO		YES	CRM22_002642	NO		YES	CSKR_203942
T265_05785	14.3453	12.7133	14.1364	13.1842	12.3768	12.6392	14.9701	14.6512	13.3886	13.6	0.069988	Vacuolar protein sorting-associated protein 18 homolog	YES	ENSG00000104142(VPS18)	YES	D915_007689	YES	CRM22_010621	YES	XLOC_005627	YES	CSKR_103460
T265_05817	3.38718	3.47208	2.97571	3.25644	2.48694	2.80108	2.87242	2.92496	2.73962	2.99	0.107756	LIM domain protein	NO		YES	D915_001713	YES	CRM22_008790	NO		YES	CSKR_109403
T265_05819	636.662	686.378	502.681	605.069	517.256	507.176	553.421	614.707	593.798	579.68	0.109909		NO		NO		NO		NO		NO
T265_05820	33.3205	33.6128	24.1554	28.1545	25.8403	28.5489	35.32	34.7107	30.827	30.5	0.132167	SUN domain-containing protein	NO		NO		NO		NO		YES	CSKR_100787
T265_05829	78.1102	74.1516	81.0584	62.4167	73.7746	71.6669	63.0569	65.5092	64.1423	70.43	0.097962	TRASH domain-containing protein	YES	ENSG00000137876(RSL24D1)	YES	D915_002043	YES	CRM22_003644	YES	XLOC_007969	YES	CSKR_100782
T265_05835	48.4767	60.5952	48.1648	62.2075	68.2569	52.5741	63.4665	59.424	63.2981	58.5	0.121526	Cilia- and flagella-associated protein 77	NO		YES	D915_000052	YES	CRM22_006094	NO		YES	CSKR_114182
T265_05884	19.9497	19.8037	16.7952	18.3624	21.0317	18.6282	23.2956	20.3371	16.5424	19.42	0.108955	Trimethylguanosine synthase	YES	ENSG00000137574(TGS1)	YES	D915_005069	YES	CRM22_000433	NO		YES	CSKR_109527
T265_05888	43.0887	43.4738	38.7653	47.7677	44.655	49.6134	42.0046	51.0579	47.4746	45.32	0.087138	TLC domain-containing protein	YES	ENSG00000065308(TRAM2);ENSG00000067167(TRAM1);ENSG00000174599(TRAM1L1)	NO		YES	CRM22_000430	YES	XLOC_008171	YES	CSKR_201766
T265_05896	5.33291	4.99878	4.56872	3.99752	5.42551	4.2468	5.46591	4.75573	5.23952	4.89	0.10912	C2H2-type domain-containing protein	YES	ENSG00000043514(TRIT1)	YES	D915_006978	YES	CRM22_000424	NO		YES	CSKR_109514
T265_05901	5.57547	5.55458	5.44766	4.42669	5.22425	5.23221	5.21553	5.84329	5.6932	5.36	0.077057	Intron-binding protein aquarius	YES	ENSG00000021776(AQR)	YES	D915_001475	YES	CRM22_000118	YES	XLOC_000933	YES	CSKR_108239
T265_05902	3.16089	3.49922	2.1326	3.07282	2.95238	2.94654	3.54532	2.57691	3.0499	2.99	0.145463	Tau95_N domain-containing protein	YES	ENSG00000148308(GTF3C5)	YES	D915_002745	YES	CRM22_000120	YES	XLOC_003145	NO
T265_05913	26.3895	20.1306	18.8298	19.2925	19.394	17.5111	21.6221	22.8521	22.5196	20.95	0.128843	Cystatin domain-containing protein	NO		YES	D915_004028	YES	CRM22_000136	NO		YES	CSKR_114239
T265_05931	21.2174	17.3846	19.4326	15.8865	16.5389	16.1661	15.5126	13.808	17.8956	17.09	0.129374	Tafazzin family protein	YES	ENSG00000102125(TAFAZZIN)	YES	D915_007717	YES	CRM22_007679	YES	XLOC_005976	YES	CSKR_110639
T265_05932	8.84542	6.98745	6.9641	6.26818	6.26735	6.48254	6.41288	7.09125	6.25979	6.84	0.120341	Exostosin-2	YES	ENSG00000151348(EXT2)	YES	D915_009146	YES	CRM22_004259	NO		NO
T265_05936	19.0493	17.9103	18.2253	14.8301	16.2408	16.9688	17.0561	19.1484	16.488	17.32	0.080995	Alpha-soluble NSF attachment protein	YES	ENSG00000105402(NAPA);ENSG00000125814(NAPB)	YES	D915_002740	YES	CRM22_004262	YES	XLOC_006572	YES	CSKR_102906
T265_05938	5.91893	4.74069	4.6052	3.75202	4.16572	4.65638	3.98301	4.79336	5.27872	4.65	0.142538	C2H2-type domain-containing protein	NO		YES	D915_006262	YES	CRM22_004263	NO		YES	CSKR_102905
T265_05947	8.23482	10.6911	9.06387	7.99707	8.99723	8.69415	10.1218	10.8179	8.05812	9.19	0.119787	Deacetylase sirtuin-type domain-containing protein	YES	ENSG00000089163(SIRT4)	YES	D915_004626	YES	CRM22_007627	NO		YES	CSKR_102893
T265_05960	67.1498	69.3615	62.5114	57.1906	59.2756	55.9626	56.9899	59.0634	55.865	60.37	0.081891	Eukaryotic translation initiation factor 4C	YES	ENSG00000173674(EIF1AX);ENSG00000198692(EIF1AY)	YES	D915_004995	YES	CRM22_001045	YES	XLOC_003024	YES	CSKR_103657
T265_05962	27.2612	28.0659	34.4832	26.152	28.7808	26.349	28.0143	31.2812	26.9354	28.59	0.094243	SEL1 protein	YES	ENSG00000071537(SEL1L)	NO		YES	CRM22_007962	NO		YES	CSKR_103653
T265_05965	384.292	421.264	441.836	349.994	344.045	337.068	327.204	342.995	326.045	363.86	0.116214	Sorting nexin-16	NO		NO		NO		NO		NO
T265_05966	8.76246	7.67268	9.57175	6.35748	6.84518	7.17745	7.00408	6.91946	8.10382	7.6	0.136464	Mitochondrial 2-oxoglutarate/malate carrier protein	YES	ENSG00000108528(SLC25A11)	YES	D915_005955	YES	CRM22_001163	YES	XLOC_010463	YES	CSKR_113456
T265_05973	11.6594	10.4863	15.4067	10.349	10.8247	10.5245	11.6911	11.6381	9.92791	11.39	0.143816	Transmembrane protein	YES	ENSG00000186501(TMEM222)	YES	D915_004235	YES	CRM22_003819	NO		YES	CSKR_113447
T265_05974	18.312	13.765	14.7944	14.7972	14.2468	14.629	15.0353	15.8226	14.3853	15.09	0.088521	AMOP domain protein	NO		NO		YES	CRM22_001610	NO		YES	CSKR_113446
T265_05975	13.73	12.8385	10.1913	11.5237	10.3152	11.9783	14.0994	13.3502	13.7502	12.42	0.119907	tRNA (cytosine(34)-C(5))-methyltransferase	NO		YES	D915_010653	YES	CRM22_001609	NO		YES	CSKR_113445
T265_05983	24.4956	23.9784	26.1233	22.6869	22.052	26.4752	24.6145	27.9619	23.9425	24.7	0.075766	Endoplasmic reticulum-Golgi intermediate compartment protein 2	YES	ENSG00000087502(ERGIC2)	YES	D915_008672	YES	CRM22_003992	YES	XLOC_009896	YES	CSKR_112885
T265_05989	8.82703	7.54595	5.99275	6.55447	6.75234	6.53015	6.22662	6.80753	8.72725	7.11	0.146279	Transmembrane protein	NO		NO		NO		NO		NO
T265_05990	10.0795	11.8165	10.0793	7.98535	10.1957	9.22202	7.88208	7.77991	8.9827	9.34	0.144179	CST complex subunit CTC1	NO		NO		YES	CRM22_006037	NO		YES	CSKR_112889;CSKR_113549
T265_05991	10.4611	8.56924	9.20258	7.5447	7.20459	7.76302	7.49058	8.19251	7.98951	8.27	0.123707	ER membrane protein complex subunit 1	YES	ENSG00000127463(EMC1)	YES	D915_007863;D915_008600;D915_008822	YES	CRM22_006038	YES	XLOC_006867	YES	CSKR_113552
T265_06000	7.44686	6.1022	6.07492	6.64267	6.13805	6.63359	8.07471	7.98749	7.11151	6.91	0.11368	Golgin-84	YES	ENSG00000066455(GOLGA5)	YES	D915_007438	YES	CRM22_010539	NO		YES	CSKR_104850
T265_06001	18.3876	17.0659	16.4663	13.4488	15.989	18.5832	15.8723	17.6078	15.3489	16.53	0.097391	t-SNARE coiled-coil homology domain-containing protein	NO		YES	D915_003607	YES	CRM22_010537	NO		NO
T265_06027	22.7452	20.4451	18.1053	21.9531	20.6603	19.9307	22.8777	26.5028	21.3903	21.62	0.108901	ATP-dependent 6-phosphofructokinase	NO		YES	D915_000011	YES	CRM22_008900	YES	XLOC_000440;XLOC_004623	YES	CSKR_100963
T265_06040	26.1464	25.5647	27.0915	25.724	26.6823	25.5471	30.5321	32.0188	26.1167	27.27	0.08642	J domain-containing protein	YES	ENSG00000108176(DNAJC12);ENSG00000135392(DNAJC14);ENSG00000168259(DNAJC7);ENSG00000170464(DNAJC18);ENSG00000170946(DNAJC24);ENSG00000176410(DNAJC30)	NO		YES	CRM22_000103	YES	XLOC_004067(XLOC_004067)	YES	CSKR_110156
T265_06054	67.9944	65.9939	82.1842	57.5827	62.1699	59.3143	55.1261	61.7226	58.0465	63.35	0.128806	TLC domain-containing protein	YES	ENSG00000160606(TLCD1)	YES	D915_004796	YES	CRM22_007461	YES	XLOC_005147	YES	CSKR_110144
T265_06057	6.06712	5.93718	6.48867	7.50274	6.66659	7.62021	7.2172	8.84464	7.73855	7.12	0.130193	PHB domain-containing protein	YES	ENSG00000132589(FLOT2)	YES	D915_008167	YES	CRM22_007464	NO		YES	CSKR_110140
T265_06063	496.226	461.69	371.375	420.407	382.322	448.106	411.434	512.028	379.322	431.43	0.119158	Heat shock cognate 71 kDa protein	YES	ENSG00000126803(HSPA2)	YES	D915_005309;D915_010139	YES	CRM22_007466	YES	XLOC_000774	YES	CSKR_106185;CSKR_106187
T265_06076	21.8379	21.6834	17.4406	15.4468	17.5257	17.7476	18.0819	17.6468	16.7664	18.24	0.117164	Leucine-rich repeat-containing protein 47	YES	ENSG00000130764(LRRC47)	YES	D915_003494	YES	CRM22_007494	YES	XLOC_002881	YES	CSKR_111755
T265_06077	46.5271	47.5335	60.5854	39.5468	42.179	39.7803	43.8062	42.1415	41.8278	44.88	0.144426	Transmembrane protein	NO		YES	D915_010365	YES	CRM22_007493	NO		YES	CSKR_111754
T265_06078	424.232	416.581	396.927	372.339	391.957	450.532	471.115	365.669	399.898	409.92	0.084532		NO		NO		YES	CRM22_007491	NO		YES	CSKR_203577
T265_06086	1.53736	1.67798	1.42551	1.42745	1.15572	1.1592	1.15239	1.31026	1.16794	1.33	0.145128	DRMBL domain-containing protein	NO		NO		NO		NO		NO
T265_06105	37.2079	42.819	32.211	34.377	34.2184	32.6878	34.2213	38.9381	32.1604	35.43	0.101124	Trimethylguanosine synthase	NO		NO		NO		NO		NO
T265_06112	3.84039	2.92688	3.33565	3.79813	3.40892	3.29721	4.30434	3.81526	3.19972	3.55	0.119014	IRS-type PTB domain-containing protein	NO		YES	D915_003844	YES	CRM22_008079	NO		YES	CSKR_200886
T265_06123	24.397	22.1439	28.3065	21.1975	20.0179	21.6172	19.9375	17.9603	20.4811	21.78	0.1384	Transcription elongation factor SPT4	YES	ENSG00000213246(SUPT4H1)	NO		YES	CRM22_000761	YES	XLOC_007288;XLOC_011311	NO
T265_06125	45.5521	36.7848	38.8852	33.172	37.1508	34.57	35.5343	36.8858	34.5091	37	0.098221	NTP_transferase domain-containing protein	YES	ENSG00000144591(GMPPA)	YES	D915_010393	YES	CRM22_000759	YES	XLOC_003939	YES	CSKR_100292
T265_06135	9.87342	11.2001	10.5654	9.0172	9.30518	9.32334	11.9969	9.58003	11.2323	10.23	0.10295	RanBD1 domain-containing protein	NO		NO		YES	CRM22_000631	NO		YES	CSKR_106931
T265_06139	12.9289	12.5823	13.3937	15.9126	15.0656	15.2088	19.8805	16.0082	14.2504	15.03	0.146921		NO		YES	D915_008402	YES	CRM22_000634	NO		YES	CSKR_106933
T265_06148	437.699	429.863	514.485	404.263	415.358	377.298	467.316	455.831	450.672	439.2	0.090278	Phosphoprotein 3	YES	ENSG00000113384(GOLPH3);ENSG00000143457(GOLPH3L)	YES	D915_002448	YES	CRM22_002119	YES	XLOC_005195	YES	CSKR_113537
T265_06152	1.22495	1.40153	0.871174	1.1163	1.02332	1.09483	1.03323	1.28929	1.34668	1.16	0.149333	Sodium/glucose cotransporter 4	YES	ENSG00000158865(SLC5A11)	NO		YES	CRM22_002122	YES	XLOC_010335	YES	CSKR_113533
T265_06158	7.37307	4.80847	6.66766	5.96903	5.34818	5.40829	6.70885	6.91611	5.68839	6.1	0.140551	Aspartyl aminopeptidase	YES	ENSG00000123992(DNPEP)	YES	D915_003196	YES	CRM22_006262	NO		NO
T265_06164	7.69597	8.62303	9.53659	6.56478	7.38112	7.26108	8.0161	9.67096	8.51048	8.14	0.128164	Anoctamin	YES	ENSG00000074855(ANO8)	YES	D915_008026	YES	CRM22_006253	YES	XLOC_008133	YES	CSKR_101014
T265_06166	1.4332	1.40582	1.34886	1.20549	1.0893	1.27558	1.38816	1.07478	1.05189	1.25	0.121423		NO		NO		NO		NO		NO
T265_06170	52.8488	48.7541	45.7475	54.3224	56.7116	54.0178	69.2017	68.7225	60.3021	56.74	0.142723	Importin N-terminal domain-containing protein	YES	ENSG00000137040(RANBP6)	YES	D915_002489	YES	CRM22_009107	NO		YES	CSKR_110825
T265_06173	9.46091	8.6474	8.19809	8.01518	8.28653	8.90978	9.47043	8.99419	9.05237	8.78	0.06055	Cleft lip and palate associated transmembrane protein 1	YES	ENSG00000104853(CLPTM1)	YES	D915_001405	YES	CRM22_000742	YES	XLOC_003697	YES	CSKR_110828
T265_06178	7.31648	5.40904	6.48376	4.45789	5.65811	4.99718	6.18332	5.78947	6.01757	5.81	0.14367	Peptidase_M16 domain-containing protein	NO		NO		NO		NO		NO
T265_06189	8.26321	7.33712	7.73659	7.01396	7.55527	7.29799	8.32719	7.78438	7.42479	7.64	0.057535	Mitochondrial carrier protein	NO		YES	D915_002190	YES	CRM22_003237	YES	XLOC_004739	YES	CSKR_112813
T265_06191	1.4737	0.962677	1.23652	1.23413	1.27672	1.04848	1.20684	1.46181	1.37623	1.25	0.137345	Secreted protein	NO		NO		NO		NO		NO
T265_06192	1.69946	1.43215	1.50531	1.63102	1.3893	1.74564	1.99711	1.7528	1.76951	1.66	0.115438	LisH domain-containing protein	YES	ENSG00000134444(RELCH)	YES	D915_006583	YES	CRM22_003236	NO		YES	CSKR_202301
T265_06197	73.0787	66.6087	75.495	64.4755	62.2309	66.3705	66.24	70.3658	61.2668	67.35	0.070913	Ras-related protein Rab-2A	YES	ENSG00000129472(RAB2B)	YES	D915_005768	YES	CRM22_000957	NO		YES	CSKR_110527
T265_06230	70.4203	69.2013	47.7103	53.5334	51.7607	59.1588	62.1015	54.7744	52.3151	57.89	0.13729	Splicing factor 3A subunit 1	YES	ENSG00000099995(SF3A1)	YES	D915_008382	YES	CRM22_004137	YES	XLOC_001165	YES	CSKR_112598
T265_06240	5.75068	5.71919	4.98329	3.5545	4.96055	4.54732	4.7823	5.47824	4.92757	4.97	0.135962	VWFA domain-containing protein	YES	ENSG00000100884(CPNE6);ENSG00000178773(CPNE7);ENSG00000196353(CPNE4)	YES	D915_003500	YES	CRM22_005610	NO		YES	CSKR_110800
T265_06258	12.2384	10.17	8.43721	9.04899	9.14275	9.71764	8.57325	8.43631	8.71138	9.39	0.130218	Putative rRNA methyltransferase	YES	ENSG00000108592(FTSJ3)	YES	D915_000094	YES	CRM22_006726	YES	XLOC_003223	YES	CSKR_110784
T265_06260	5.59871	4.86819	5.28821	6.82985	5.22665	6.16661	6.66626	7.02017	6.23855	5.99	0.129381	CARD domain-containing protein	YES	ENSG00000120868(APAF1)	YES	D915_000918	YES	CRM22_006727	NO		YES	CSKR_113087
T265_06265	13.7336	14.4424	12.0138	14.0036	12.95	13.5529	12.2403	15.1543	12.7334	13.42	0.077101	Gamma-tubulin complex component	YES	ENSG00000137822(TUBGCP4)	YES	D915_003970	YES	CRM22_007502	NO		YES	CSKR_104767
T265_06266	6.12224	5.71521	5.15783	4.92441	4.96343	6.38926	5.60676	6.10539	5.92091	5.66	0.094718	Exosome RNA helicase MTR4	YES	ENSG00000039123(MTREX)	YES	D915_002204	YES	CRM22_007504	YES	XLOC_005149	YES	CSKR_104769
T265_06269	427.545	453.479	438.348	434.129	432.972	476.246	426.688	393.99	461.962	438.37	0.054041	Secreted protein	NO		NO		NO		NO		NO
T265_06273	11.366	11.6494	12.4597	11.375	11.0065	11.896	13.3408	13.0611	12.6237	12.09	0.067788	Reverse transcriptase domain-containing protein	NO		YES	D915_002945	YES	CRM22_008865	NO		YES	CSKR_104775
T265_06277	36.4983	35.9611	35.7009	33.1775	36.199	33.5765	37.0624	38.0891	40.4252	36.3	0.060428	Protein farnesyltransferase/geranylgeranyltransferase type-1 subunit alpha	YES	ENSG00000168522(FNTA)	NO		YES	CRM22_002302	YES	XLOC_002663	YES	CSKR_104779
T265_06287	2.00828	2.03074	1.92915	1.90431	1.46862	1.60204	1.80758	2.43712	1.96307	1.91	0.144341	ANK_REP_REGION domain-containing protein	YES	ENSG00000101445(PPP1R16B);ENSG00000160972(PPP1R16A)	YES	D915_004927	YES	CRM22_001285	YES	XLOC_005145	YES	CSKR_104793
T265_06288	17.3306	17.2066	14.7362	13.2756	13.8335	14.4359	12.8135	12.8016	13.8778	14.48	0.118255	Peptidyl-prolyl cis-trans isomerase E	YES	ENSG00000084072(PPIE);ENSG00000114857(NKTR);ENSG00000196262(PPIA);ENSG00000236334(PPIAL4G);ENSG00000263353(PPIAL4A);ENSG00000270339(PPIAL4H);ENSG00000271567(PPIAL4E);ENSG00000279782(PPIAL4F);ENSG00000288867(PPIAL4C);ENSG00000289549(PPIAL4D)	YES	D915_004926	YES	CRM22_001286	NO		YES	CSKR_104795
T265_06294	11.3815	9.21156	10.6645	8.34579	8.72008	8.60888	10.556	10.1262	9.29119	9.66	0.110119	Tyrosine-protein kinase	NO		YES	D915_006582	YES	CRM22_006524	YES	XLOC_007617	YES	CSKR_114145
T265_06297	2.96461	3.21665	2.53462	3.56536	3.44676	3.32314	3.90734	3.7694	3.90454	3.4	0.133666	Mediator of RNA polymerase II transcription subunit 23	YES	ENSG00000112282(MED23)	YES	D915_000992	YES	CRM22_001440	YES	XLOC_006236	YES	CSKR_106292
T265_06310	6.0569	5.22291	5.25252	4.91493	5.22965	5.28791	6.4543	6.35211	5.41484	5.58	0.100255	Ensconsin-like	NO		YES	D915_004388	YES	CRM22_006312	NO		YES	CSKR_106272
T265_06313	12.0283	11.3591	10.5245	10.6844	11.7066	12.9256	12.5948	14.6463	13.8973	12.26	0.11386	heparosan-N-sulfate-glucuronate 5-epimerase	YES	ENSG00000138604(GLCE)	YES	D915_004542	YES	CRM22_006309	NO		YES	CSKR_106270
T265_06343	2.70067	2.24739	2.35731	2.69248	2.60386	3.23681	3.33038	3.39115	2.72764	2.81	0.148203	TACC_C domain-containing protein	YES	ENSG00000013810(TACC3)	YES	D915_000754	YES	CRM22_000510	NO		YES	CSKR_201700
T265_06361	36.3462	34.8571	36.8677	32.7542	32.1659	31.0202	42.9317	38.4528	37.7425	35.9	0.102916	MIF4G domain-containing protein	YES	ENSG00000075151(EIF4G3)	NO		YES	CRM22_004104	NO		YES	CSKR_108471
T265_06375	26.0163	21.4588	20.7244	22.087	21.3147	20.641	23.3527	24.9186	20.6798	22.35	0.088529	GOLD domain-containing protein	YES	ENSG00000100580(TMED8);ENSG00000182827(ACBD3)	YES	D915_003467	YES	CRM22_000995	YES	XLOC_005767	YES	CSKR_104483
T265_06380	17.1982	15.2836	18.357	12.4997	15.7701	13.946	13.6272	13.969	13.2158	14.87	0.130464	Protein FAM8A1	YES	ENSG00000137414(FAM8A1)	NO		YES	CRM22_007161	YES	XLOC_000412	YES	CSKR_113150
T265_06381	18.1371	17.5224	14.3214	13.2468	11.4307	13.2617	15.934	16.7751	14.5715	15.02	0.148295	F-box domain-containing protein	YES	ENSG00000112146(FBXO9)	YES	D915_006354;D915_010568	YES	CRM22_009449	NO		YES	CSKR_113151
T265_06384	56.1807	56.0764	66.713	51.1474	56.4023	69.514	54.4803	59.3575	55.0181	58.32	0.102736	UBC core domain-containing protein	YES	ENSG00000240849(PEDS1);ENSG00000244687(UBE2V1)	YES	D915_006800	YES	CRM22_009446	YES	XLOC_004348	YES	CSKR_113154
T265_06408	13.0049	10.1977	10.0625	13.0302	14.4897	13.2631	14.7261	12.7535	13.3008	12.76	0.128124	DNA replication complex GINS protein PSF3	YES	ENSG00000181938(GINS3)	YES	D915_004079	YES	CRM22_001015	NO		YES	CSKR_202711
T265_06431	14.2314	13.8941	18.0749	15.636	15.6259	18.1541	18.3526	20.2534	17.4753	16.86	0.125852	Arf-GAP domain-containing protein	YES	ENSG00000101199(ARFGAP1)	YES	D915_002314	YES	CRM22_008796	YES	XLOC_007515	YES	CSKR_112172
T265_06432	43.846	43.6148	39.9175	37.2289	41.3141	45.5168	41.3676	42.3224	38.7676	41.54	0.063134	TFIIIC_sub6 domain-containing protein	NO		YES	D915_007557	YES	CRM22_006890	NO		NO
T265_06433	34.3237	36.8531	28.6341	25.0536	27.398	26.7169	29.4401	31.1625	30.4411	30	0.124378	Splicing factor U2AF subunit	YES	ENSG00000063244(U2AF2)	YES	D915_002943	YES	CRM22_006892	YES	XLOC_001593	YES	CSKR_112445
T265_06435	20.221	20.7397	19.5781	17.002	14.5115	15.1844	16.7009	20.2195	15.4668	17.74	0.13872	WD_REPEATS_REGION domain-containing protein	YES	ENSG00000101940(WDR13)	YES	D915_002944	YES	CRM22_006894	NO		YES	CSKR_112446
T265_06456	6.41696	6.04934	6.27271	5.84408	6.42692	6.21323	6.98153	7.75178	6.68172	6.52	0.087654	Hr1 domain-containing protein	YES	ENSG00000154229(PRKCA);ENSG00000160447(PKN3)	YES	D915_006242	YES	CRM22_004257	YES	XLOC_000179	YES	CSKR_110999
T265_06464	3.88502	3.74987	3.75397	3.83425	3.80424	4.37455	4.88716	5.25923	5.02126	4.29	0.143475	Tyrosine-protein phosphatase corkscrew	NO		YES	D915_009693	YES	CRM22_004252	YES	XLOC_011557	YES	CSKR_110994
T265_06466	15.0998	14.0632	13.706	12.2608	11.1529	11.0407	11.5337	11.6267	11.2949	12.42	0.119929	Vesicle-trafficking protein SEC22b	YES	ENSG00000265808(SEC22B)	YES	D915_004724	YES	CRM22_001142	NO		NO
T265_06467	48.7416	42.7543	33.6784	39.4339	42.3071	41.516	36.7672	43.6054	43.8756	41.41	0.105442	RRM domain-containing protein	YES	ENSG00000116754(SRSF11);ENSG00000153914(SREK1)	YES	D915_008911	NO		NO		NO
T265_06471	22.0808	28.7293	24.2692	20.5434	25.5319	22.9099	23.6878	22.3071	20.2706	23.37	0.112099	Mediator of RNA polymerase II transcription subunit 27-like	NO		YES	D915_003239	YES	CRM22_003567	NO		YES	CSKR_114314
T265_06475	12.1994	10.2483	8.88628	8.19046	8.81823	8.33141	9.14402	8.58915	8.30499	9.19	0.140243	mRNA-capping enzyme mRNA 5'-triphosphate monophosphatase mRNA guanylyltransferase	YES	ENSG00000111880(RNGTT)	YES	D915_005034	YES	CRM22_003150	YES	XLOC_000901	YES	CSKR_113816
T265_06489	5.01823	5.16094	5.29115	4.28123	3.41225	4.36992	4.52869	4.59552	4.54822	4.58	0.122977	Zinc finger protein	YES	ENSG00000011590(ZBTB32);ENSG00000061455(PRDM6);ENSG00000065029(ZNF76);ENSG00000100105(PATZ1);ENSG00000103495(MAZ);ENSG00000109906(ZBTB16);ENSG00000112200(ZNF451);ENSG00000119574(ZBTB45);ENSG00000119725(ZNF410);ENSG00000126804(ZBTB1);ENSG00000136451(VEZF1);ENSG00000158805(ZNF276);ENSG00000160094(ZNF362);ENSG00000161914(ZNF653);ENSG00000162702(ZNF281);ENSG00000163848(ZNF148);ENSG00000166478(ZNF143)…	NO		YES	CRM22_006668	NO		YES	CSKR_114219
T265_06493	138.828	130.73	158.657	122.418	135.289	125.871	129.421	125.15	155.377	135.75	0.096491	ADP/ATP translocase	NO		NO		NO		NO		NO
T265_06498	5.56273	4.28244	4.64625	4.66652	4.47878	5.3525	4.75708	5.21467	4.6738	4.85	0.088361	General transcription factor IIH subunit 1	YES	ENSG00000110768(GTF2H1)	YES	D915_006541	YES	CRM22_003814	NO		YES	CSKR_202961
T265_06504	63.1391	60.1017	61.3521	44.375	46.3549	53.4698	44.1727	45.728	49.9391	52.07	0.147851	Ubiquitin--protein ligase	YES	ENSG00000169139(UBE2V2)	YES	D915_009595;D915_009596	YES	CRM22_003808	YES	XLOC_006742	YES	CSKR_104495
T265_06508	9.67346	6.6165	8.24615	7.21283	6.68055	6.88308	7.98031	8.53414	8.71526	7.84	0.134903	Glypican	YES	ENSG00000063660(GPC1);ENSG00000076716(GPC4);ENSG00000183098(GPC6);ENSG00000213420(GPC2)	YES	D915_005066	YES	CRM22_005259	YES	XLOC_000247	YES	CSKR_104035
T265_06509	58.2849	72.3405	53.1272	52.2514	58.3905	65.1485	53.0558	56.3055	57.6966	58.51	0.111226	VWFA domain-containing protein	YES	ENSG00000181433(SAGE1);ENSG00000228836(CT45A5);ENSG00000268940(CT45A1);ENSG00000269096(CT45A3);ENSG00000269586(CT45A10);ENSG00000270946(CT45A9);ENSG00000271449(CT45A2);ENSG00000273696(CT45A7);ENSG00000278085(CT45A8);ENSG00000278289(CT45A6)	YES	D915_005065	YES	CRM22_005258	YES	XLOC_004053	YES	CSKR_104033
T265_06510	5.46996	4.59727	4.07238	4.72175	4.02562	4.86383	4.76035	4.89351	3.80926	4.58	0.114069	Helicase protein	YES	ENSG00000101452(DHX35)	YES	D915_005064	YES	CRM22_005256	YES	XLOC_007206(XLOC_007206)	YES	CSKR_104032
T265_06520	1.8948	1.79798	1.68552	2.52298	2.0545	2.20655	1.69505	2.24575	1.7506	1.98	0.147305	C3H1-type domain-containing protein	NO		NO		NO		NO		NO
T265_06530	7.06002	6.83646	6.28578	5.62958	7.54007	5.8978	6.95468	6.53021	6.17818	6.55	0.093035	EF hand	YES	ENSG00000153140(CETN3)	YES	D915_001791	YES	CRM22_003103	YES	XLOC_001016;XLOC_003410;XLOC_004899;XLOC_005329;XLOC_005488;XLOC_009656;XLOC_010280;XLOC_010330	YES	CSKR_111628
T265_06534	3.45798	3.16484	3.64127	3.03239	3.58632	3.13491	4.41303	3.99911	3.96793	3.6	0.128268	Fanconi anemia group M protein	YES	ENSG00000187790(FANCM)	YES	D915_008875	YES	CRM22_003107	NO		YES	CSKR_111623
T265_06539	2.49495	2.33924	2.69855	2.97728	2.60808	2.84961	3.34348	2.05972	2.69264	2.67	0.138546	RalBP1-associated Eps domain-containing protein 2	YES	ENSG00000169891(REPS2)	YES	D915_008699	YES	CRM22_010805	NO		YES	CSKR_105134
T265_06555	12.0299	12.333	11.2765	11.6612	12.3629	11.8094	14.6328	14.6136	12.5873	12.59	0.096862	ABC transporter, ATP-binding protein	YES	ENSG00000204574(ABCF1)	YES	D915_006346	YES	CRM22_010791	YES	XLOC_000761	YES	CSKR_105153
T265_06556	11.1791	9.55025	8.13354	9.73799	8.33687	11.347	10.3754	12.6136	10.738	10.22	0.141712	Myosin_tail_1 domain-containing protein	NO		YES	D915_000684	NO		NO		NO
T265_06568	12.4611	12.7027	14.6631	12.0736	12.0159	11.8971	13.536	14.183	13.0485	12.95	0.076508	Phosphatidylinositol transfer protein	YES	ENSG00000174238(PITPNA)	YES	D915_003241;D915_009584	YES	CRM22_006143	YES	XLOC_005264	YES	CSKR_102809
T265_06601	2.83086	3.5551	2.93934	2.84868	2.62805	2.42072	2.63363	2.75974	2.89313	2.83	0.111128	Inosine-5'-monophosphate dehydrogenase	NO		NO		YES	CRM22_010020	YES	XLOC_001330;XLOC_008864	YES	CSKR_106839
T265_06602	61.3383	69.0298	65.2538	60.3753	57.7192	60.8899	74.336	67.2237	68.0414	64.91	0.081206	FGFR1 oncogene partner 2 homolog	YES	ENSG00000052723(SIKE1);ENSG00000111790(FGFR1OP2)	YES	D915_005572	YES	CRM22_004821	NO		YES	CSKR_106836
T265_06603	7.99343	7.44211	6.72863	7.04312	8.36822	7.87694	9.58796	9.17262	8.85877	8.12	0.11926	Cleavage and polyadenylation specificity factor subunit 2	YES	ENSG00000165934(CPSF2)	NO		YES	CRM22_004820	YES	XLOC_002339	YES	CSKR_106835
T265_06604	9.25846	8.1079	7.84596	7.4493	8.25511	8.98813	10.0524	9.52769	9.12849	8.73	0.098514	PHD-type domain-containing protein	NO		YES	D915_003172	NO		YES	XLOC_000758(XLOC_000758);XLOC_004172	NO
T265_06609	146.751	111.924	133.071	112.857	104.584	106.153	130.95	103.251	109.226	117.64	0.130949		NO		NO		NO		NO		NO
T265_06631	7.40775	8.64882	8.2406	8.08957	7.02597	7.0999	8.27876	7.42788	6.88351	7.68	0.083844	WD_REPEATS_REGION domain-containing protein	NO		YES	D915_005970	YES	CRM22_007959;CRM22_011306	NO		YES	CSKR_109782
T265_06636	3.62478	3.12113	3.06518	3.60282	2.58948	2.31725	3.05818	3.37178	3.06359	3.09	0.139144	GLTP domain-containing protein	NO		NO		NO		NO		NO
T265_06637	18.5761	20.5454	25.7692	18.4149	22.5228	19.7272	19.2898	23.039	17.9936	20.65	0.126362	Transmembrane protein	NO		NO		NO		NO		NO
T265_06643	317.463	287.372	310.684	210.433	239.428	230.508	260.59	275.088	230.713	262.48	0.143824	Protein kinase domain-containing protein	YES	ENSG00000070770(CSNK2A2);ENSG00000101266(CSNK2A1);ENSG00000254598(CSNK2A3)	YES	D915_000427	YES	CRM22_006336	YES	XLOC_007920	YES	CSKR_104840
T265_06660	6.70834	5.60274	6.05406	4.98616	5.27391	4.67108	5.6597	5.33731	5.52652	5.54	0.107278	ELMO domain-containing protein	YES	ENSG00000062598(ELMO2);ENSG00000102890(ELMO3);ENSG00000110675(ELMOD1);ENSG00000155849(ELMO1)	NO		YES	CRM22_006346	NO		YES	CSKR_104820
T265_06670	2.40811	2.33513	2.30835	1.77754	1.92132	1.76423	2.36794	1.99116	2.24354	2.12	0.122455	Tyrosine-protein kinase PR2	NO		YES	D915_001329	YES	CRM22_006872	NO		YES	CSKR_102146
T265_06678	43.0892	40.9465	37.6717	48.7959	52.7314	46.5486	42.1232	55.0401	49.9483	46.32	0.125	Metal cation transporter, ZIP family	YES	ENSG00000112473(SLC39A7)	YES	D915_004505	YES	CRM22_006878	YES	XLOC_004081	YES	CSKR_102136
T265_06682	7.77556	10.1572	12.3182	11.1552	10.5651	9.51886	11.6721	12.9651	11.0169	10.79	0.143463	MAGUK p55 subfamily member 7	YES	ENSG00000072415(PALS1)	YES	D915_006748	YES	CRM22_006879	YES	XLOC_002439	YES	CSKR_102134
T265_06691	384.635	384.394	401.74	455.166	475.724	509.313	515.741	548.823	482.455	462	0.130225	HTH La-type RNA-binding domain-containing protein	NO		NO		YES	CRM22_005865	NO		YES	CSKR_103984
T265_06693	6.54941	5.29667	6.43134	6.13095	5.1344	5.60646	6.21139	7.35831	5.68257	6.04	0.11516	WW domain-binding protein 1-like	NO		YES	D915_009035	YES	CRM22_005864	NO		YES	CSKR_103987
T265_06719	57.6894	53.2637	42.0103	56.5119	56.9651	58.4928	57.0791	63.4402	63.4354	56.54	0.11231	GATA-type domain-containing protein	NO		YES	D915_001351	YES	CRM22_001156	NO		YES	CSKR_104665
T265_06731	67.6398	71.2857	65.6248	58.6652	57.7858	60.0979	61.8893	60.7074	54.9711	62.07	0.083458	Methyltransf_25 domain-containing protein	YES	ENSG00000126457(PRMT1)	YES	D915_007414	YES	CRM22_009382	NO		YES	CSKR_104677
T265_06732	7.87714	6.74843	6.33523	7.9911	7.67881	8.71123	9.10735	9.70598	8.91643	8.12	0.136396	CID domain-containing protein	YES	ENSG00000165494(PCF11)	YES	D915_008334	YES	CRM22_009378	YES	XLOC_004997	YES	CSKR_104681
T265_06739	91.498	108.304	116.046	109.922	120.731	128.877	121.599	118.513	132.721	116.47	0.105158	Pyroglutamyl-peptidase I	YES	ENSG00000130517(PGPEP1);ENSG00000183571(PGPEP1L)	YES	D915_004784	YES	CRM22_010515	YES	XLOC_000886	YES	CSKR_107611
T265_06743	10.4856	11.9	10.0793	9.17266	9.89775	10.1765	13.1373	10.4702	11.1029	10.71	0.110811	Transporter, major facilitator family protein	YES	ENSG00000167700(MFSD3)	YES	D915_001546	YES	CRM22_006269	YES	XLOC_011512	YES	CSKR_107086
T265_06749	68.363	64.8387	79.1379	62.5132	60.8914	54.2301	66.7384	68.9771	60.0109	65.08	0.10783	Peptidase_M28 domain-containing protein	YES	ENSG00000099219(ERMP1)	YES	D915_007808	YES	CRM22_008123	YES	XLOC_010902	YES	CSKR_201444
T265_06752	5.68198	5.06712	4.08898	4.7518	4.20415	4.84963	5.46214	6.37219	5.17442	5.07	0.141076	EST1_DNA_bind domain-containing protein	YES	ENSG00000198952(SMG5)	YES	D915_006173	NO		NO		YES	CSKR_201445
T265_06756	13.5261	10.8902	11.5831	9.75291	9.94618	10.6639	8.89685	9.66983	12.1573	10.79	0.133684	General transcription factor IIH subunit 4	YES	ENSG00000213780(GTF2H4)	YES	D915_003794	YES	CRM22_008116	YES	XLOC_007732	YES	CSKR_112091
T265_06765	7.59196	7.97128	5.70283	5.82478	8.06936	6.55143	7.92971	7.97442	7.28217	7.21	0.131522	DCAF15_WD40 domain-containing protein	NO		YES	D915_000181	YES	CRM22_008581	NO		YES	CSKR_201172
T265_06768	12.6303	11.4715	12.0027	10.7501	10.2157	10.0383	8.27685	10.2944	10.1452	10.65	0.119783	BRCA1-associated ATM activator 1	NO		NO		YES	CRM22_008575	NO		YES	CSKR_110176
T265_06773	5.16174	5.19114	4.81922	4.70371	5.39587	4.72446	6.03366	6.40505	5.32784	5.31	0.10983	Glypican	YES	ENSG00000063660(GPC1);ENSG00000076716(GPC4);ENSG00000183098(GPC6);ENSG00000213420(GPC2)	YES	D915_010011	YES	CRM22_008569	YES	XLOC_000247	YES	CSKR_110168
T265_06778	9.50092	8.68764	9.37677	9.87262	10.1601	8.97035	9.71205	9.76279	8.37838	9.38	0.062765		NO		NO		YES	CRM22_008564	NO		YES	CSKR_110162
T265_06781	27.7211	29.4141	32.9346	27.2601	27.5145	30.8161	29.02	30.3917	27.2596	29.15	0.067086	Adiponectin receptor protein	YES	ENSG00000108960(MMD);ENSG00000136297(MMD2);ENSG00000159346(ADIPOR1);ENSG00000170915(PAQR8);ENSG00000182749(PAQR7)	YES	D915_008501;D915_008502	YES	CRM22_008563	YES	XLOC_009855;XLOC_009982	YES	CSKR_100774
T265_06786	14.8405	13.5543	14.609	11.8174	11.4985	14.778	13.456	11.451	14.0634	13.34	0.105308	DDRGK domain-containing protein 1	YES	ENSG00000198171(DDRGK1)	YES	D915_002758	YES	CRM22_009598	YES	XLOC_001134	NO
T265_06796	8.61361	8.15196	8.65128	11.1653	10.6065	10.1442	11.4712	12.2062	11.1581	10.24	0.141309	Ubiquitin carboxyl-terminal hydrolase	YES	ENSG00000109189(USP46);ENSG00000152484(USP12)	YES	D915_007507	YES	CRM22_009611	YES	XLOC_002816	YES	CSKR_110324
T265_06804	3.08714	3.17671	3.5432	3.89352	4.56318	3.91582	4.65813	4.46527	4.304	3.96	0.149006	Bromodomain and PHD finger-containing protein 1	YES	ENSG00000096070(BRPF3);ENSG00000100425(BRD1)	YES	D915_009729;D915_011068	YES	CRM22_006597	NO		YES	CSKR_110316
T265_06808	83.8064	74.2406	72.7442	73.9064	76.2289	77.6007	103.892	95.7304	86.8683	82.78	0.131871	Ubiquitin-associated protein 1	NO		NO		YES	CRM22_006602	NO		YES	CSKR_110310
T265_06812	843.848	1001.63	983.727	923.37	970.026	981.059	1038.25	1011.04	938.311	965.7	0.059688	DnaJ domain protein	YES	ENSG00000105993(DNAJB6);ENSG00000132002(DNAJB1);ENSG00000164031(DNAJB14);ENSG00000172404(DNAJB7)	YES	D915_002075	YES	CRM22_004511	YES	XLOC_005358	YES	CSKR_100059
T265_06824	43.8653	46.8896	37.7694	45.0321	44.7763	54.8483	47.9761	46.7688	44.8452	45.86	0.097351	Branchpoint-bridging protein	YES	ENSG00000168066(SF1)	YES	D915_010536	YES	CRM22_008667	YES	XLOC_001055	YES	CSKR_100075
T265_06836	446.899	405.863	312.72	347.284	360.07	361.035	362.255	397.108	365.709	373.22	0.103322	RNA-binding protein 39	YES	ENSG00000099622(CIRBP);ENSG00000102317(RBM3);ENSG00000115053(NCL);ENSG00000116001(TIA1);ENSG00000131051(RBM39);ENSG00000138668(HNRNPD);ENSG00000147274(RBMX);ENSG00000148584(A1CF);ENSG00000151923(TIAL1);ENSG00000151962(RBM46);ENSG00000152795(HNRNPDL);ENSG00000163694(RBM47);ENSG00000169800(RBMY1F);ENSG00000170748(RBMXL2);ENSG00000173914(RBM4B);ENSG00000173933(RBM4);ENSG00000175718(RBMXL3);ENSG00000…	YES	D915_009475	YES	CRM22_008676	YES	XLOC_005468	YES	CSKR_100085
T265_06854	12.3163	8.61817	8.93944	10.7419	12.8739	10.7641	10.9373	10.5853	9.61297	10.6	0.133166	MFS domain-containing protein	YES	ENSG00000163581(SLC2A2)	YES	D915_004351	YES	CRM22_009813	YES	XLOC_003004;XLOC_007281;XLOC_008950;XLOC_009674;XLOC_010774	YES	CSKR_111100
T265_06856	3.45262	3.22876	3.14377	2.64716	3.4369	2.89576	3.03092	2.50498	2.46792	2.98	0.126124	polynucleotide adenylyltransferase	NO		YES	D915_010023	NO		NO		NO
T265_06858	50.1082	52.0042	58.6409	44.1267	42.7998	42.5219	41.9702	49.4008	35.7	46.36	0.146935	VOC domain-containing protein	NO		YES	D915_007688	YES	CRM22_009818	NO		YES	CSKR_111106
T265_06860	4.51734	4.51944	4.04631	3.81094	3.83813	3.57641	3.78536	4.6005	3.9607	4.07	0.092747	C-CAP/cofactor C-like domain-containing protein	YES	ENSG00000102218(RP2)	NO		YES	CRM22_009821	NO		YES	CSKR_111108
T265_06900	4.73437	4.75391	3.31203	4.23852	5.28646	4.78357	4.86754	4.62371	5.29148	4.65	0.128447	Targeting protein	NO		NO		YES	CRM22_002190	NO		YES	CSKR_113266
T265_06904	28.0198	29.0162	24.8358	24.6346	23.1601	20.9175	20.5419	20.4749	20.0222	23.51	0.143206	LITAF domain-containing protein	NO		NO		YES	CRM22_002133	NO		YES	CSKR_102508
T265_06905	12.1429	11.3196	12.189	9.46457	9.55847	8.63838	11.7554	10.8844	9.30835	10.58	0.128187	GRIP domain-containing protein	NO		YES	D915_002771	YES	CRM22_004969	NO		YES	CSKR_102509
T265_06908	54.799	54.1117	42.2853	48.9569	52.233	43.0938	49.9225	47.5095	49.8248	49.19	0.089073	JmjC domain-containing protein	YES	ENSG00000155666(KDM8)	YES	D915_005924	YES	CRM22_004973	YES	XLOC_004020	YES	CSKR_102512
T265_06949	192.859	190.026	161.503	159.99	149.488	157.585	173.117	182.911	162.025	169.94	0.090941	RNA helicase	YES	ENSG00000198563(DDX39B)	YES	D915_006168	YES	CRM22_008980	NO		YES	CSKR_111679
T265_06954	9.63991	7.83318	7.95195	8.05855	9.25039	7.38109	10.9475	9.19963	9.25678	8.84	0.127134	Exonuclease domain-containing protein	YES	ENSG00000143319(ISG20L2);ENSG00000181026(AEN)	YES	D915_011200	YES	CRM22_004873	YES	XLOC_009944	YES	CSKR_203316
T265_06970	19.8304	22.1134	21.0345	23.4459	29.094	23.4	27.8302	25.3088	25.4433	24.17	0.126335	Robl_LC7 domain-containing protein	YES	ENSG00000125971(DYNLRB1)	YES	D915_000584	YES	CRM22_005404	NO		YES	CSKR_203824
T265_06975	877.512	793.398	835.197	667.975	645.574	671.974	629.08	659.62	630.462	712.31	0.134488	Protein disulfide-isomerase	YES	ENSG00000185624(P4HB)	YES	D915_006761(PDI gene)	YES	CRM22_011219	YES	XLOC_001117	YES	CSKR_107377
T265_06987	5.46538	4.27457	5.0178	6.12074	5.69302	5.09415	5.28288	5.31267	6.31562	5.4	0.112992		NO		YES	D915_004202	YES	CRM22_004545	NO		YES	CSKR_107514;CSKR_110415
T265_06994	13.9388	11.6932	10.3618	10.0864	9.53898	9.11605	10.9551	11.3738	10.5997	10.85	0.130918	protein-histidine N-methyltransferase	YES	ENSG00000183576(SETD3)	YES	D915_008712	YES	CRM22_008771	YES	XLOC_005599	YES	CSKR_110409
T265_07001	10.6613	10.4898	10.4677	8.55327	9.12599	10.1677	8.88841	9.63383	10.4862	9.83	0.081446	Mannosyltransferase	YES	ENSG00000182858(ALG12)	YES	D915_009915	NO		NO		YES	CSKR_105925
T265_07002	54.2316	48.2783	43.8158	34.1156	45.6348	43.8472	45.9018	46.1899	39.0408	44.56	0.126344	U-box domain-containing protein	NO		YES	D915_009916	YES	CRM22_007155	NO		NO
T265_07012	30.3111	27.4601	27.0002	28.9323	25.5156	27.2716	31.7411	33.9552	28.0624	28.92	0.091583	CDK5 regulatory subunit-associated protein 3	YES	ENSG00000108465(CDK5RAP3)	YES	D915_008068	YES	CRM22_008968	NO		YES	CSKR_105930
T265_07014	3.42282	2.56899	2.60222	2.61796	2.01222	2.52333	2.79123	2.99644	2.8639	2.71	0.141795	Zinc finger, C2H2 type	NO		YES	D915_005173	YES	CRM22_008969	NO		NO
T265_07015	27.7465	27.6277	23.4001	22.6884	23.0161	20.623	19.7524	23.5219	22.0144	23.38	0.117509	TPR_REGION domain-containing protein	NO		YES	D915_004015	YES	CRM22_008970	NO		YES	CSKR_203086
T265_07017	3.27812	3.56986	3.11248	3.05729	3.55717	3.77802	3.58585	3.31214	3.58572	3.43	0.071636	Actin-related protein 6	YES	ENSG00000075089(ACTR6)	YES	D915_000999	YES	CRM22_008973	YES	XLOC_001192(XLOC_001192)	YES	CSKR_105934
T265_07023	3.29296	2.99267	2.30692	2.27071	2.25563	2.89439	2.98709	3.12848	2.77703	2.77	0.14241	ANK_REP_REGION domain-containing protein	YES	ENSG00000101745(ANKRD12)	YES	D915_008840;D915_010431	YES	CRM22_001656	NO		YES	CSKR_105939
T265_07028	62.4931	46.9869	50.2312	45.4179	51.0891	48.7058	49.1086	50.1583	41.019	49.47	0.117003	RGS domain-containing protein	NO		NO		NO		NO		NO
T265_07029	5.78687	5.20077	4.9673	4.45228	5.35638	4.44471	6.05896	5.87379	5.03009	5.24	0.112025	ANK_REP_REGION domain-containing protein	YES	ENSG00000143458(GABPB2)	YES	D915_009452	YES	CRM22_000690	NO		YES	CSKR_106623
T265_07030	9.44901	8.87422	8.26257	7.81259	7.13506	10.1065	7.49945	8.84508	7.95826	8.44	0.113922	ANK_REP_REGION domain-containing protein	NO		YES	D915_009451	YES	CRM22_000689	NO		YES	CSKR_106624
T265_07034	10.9689	9.46183	10.8774	11.3563	11.2241	11.5645	10.8099	12.2843	10.9951	11.06	0.068042	ANK_REP_REGION domain-containing protein	NO		NO		NO		NO		NO
T265_07036	9.39747	8.03891	7.22104	7.98166	7.97921	8.71495	8.90827	8.69189	7.4399	8.26	0.086257	Exostosin domain-containing protein	YES	ENSG00000012232(EXTL3)	YES	D915_009407;D915_010226	YES	CRM22_011395	NO		YES	CSKR_106632
T265_07040	9.75754	11.5536	11.0304	7.53059	8.22463	8.47039	8.6861	8.76771	8.56609	9.18	0.145795	N-acetylglucosamine-6-phosphate deacetylase	NO		YES	D915_005577	YES	CRM22_011389	NO		YES	CSKR_100887
T265_07045	4.87223	4.65733	4.39243	3.94838	4.75708	4.36646	3.95822	3.84639	4.05293	4.32	0.089032	Reverse transcriptase domain-containing protein	YES	ENSG00000079462(PAFAH1B3);ENSG00000168092(PAFAH1B2)	YES	D915_009565	YES	CRM22_011384	NO		YES	CSKR_100896
T265_07047	40.0988	38.8537	41.4045	38.453	41.907	34.6267	34.9108	34.1977	36.8964	37.93	0.077289	Reverse transcriptase domain-containing protein	NO		NO		NO		NO		NO
T265_07048	66.4381	68.2694	57.5251	61.7746	59.1261	58.9002	66.9046	67.7137	63.0746	63.3	0.065971	Pre-mRNA-processing factor 19	YES	ENSG00000110107(PRPF19)	YES	D915_008535	YES	CRM22_011380	YES	XLOC_000728	YES	CSKR_100899
T265_07052	33.0414	33.6585	33.8429	29.6498	38.1685	26.2606	33.5354	29.8274	31.1116	32.12	0.105273	MADS-box domain-containing protein	YES	ENSG00000112658(SRF)	YES	D915_010676	YES	CRM22_008632	YES	XLOC_002615	YES	CSKR_113437
T265_07063	30.6184	29.4038	36.21	28.4165	32.2582	30.8654	28.1561	25.5018	30.7911	30.25	0.098748		NO		NO		NO		NO		YES	CSKR_104586
T265_07064	13.5402	14.2964	13.8273	12.0192	11.3912	10.8716	10.8299	11.6655	11.189	12.18	0.110416	Cyclin	NO		YES	D915_008722	YES	CRM22_001601	NO		YES	CSKR_114235
T265_07096	2.8253	2.22131	2.12789	2.34841	2.71784	2.43777	2.75959	2.46976	2.53573	2.49	0.09673	Alpha-mann_mid domain-containing protein	YES	ENSG00000112893(MAN2A1);ENSG00000196547(MAN2A2)	YES	D915_004109;D915_009590	YES	CRM22_001130	YES	XLOC_001745;XLOC_005672;XLOC_006080;XLOC_006907	YES	CSKR_203651
T265_07110	20.3791	17.1965	15.3302	15.599	15.0977	15.9821	14.8046	14.6942	15.8493	16.1	0.109977	ANK_REP_REGION domain-containing protein	NO		YES	D915_008426	NO		NO		NO
T265_07116	58.0414	60.2384	52.268	55.2199	67.7433	60.7367	65.0057	67.7367	66.4079	61.49	0.091468	PH domain protein	NO		YES	D915_007705	YES	CRM22_004283	NO		YES	CSKR_203660
T265_07117	10.014	12.6206	7.52232	10.4237	10.7014	11.0721	10.241	11.4179	11.3865	10.6	0.13165		NO		NO		NO		NO		YES	CSKR_101238
T265_07122	19.2921	21.0221	19.3878	18.8688	16.5617	20.1999	19.2861	16.3241	16.9193	18.65	0.089322	GSKIP_dom domain-containing protein	YES	ENSG00000100744(GSKIP)	YES	D915_010499	YES	CRM22_011110	YES	XLOC_000699;XLOC_010560	YES	CSKR_203662
T265_07128	17.7053	13.3995	14.6115	14.3419	13.0695	13.652	15.2784	16.7429	15.1011	14.88	0.103581	Enoyl reductase (ER) domain-containing protein	YES	ENSG00000106853(PTGR1);ENSG00000108828(VAT1);ENSG00000172955(ADH6);ENSG00000187758(ADH1A);ENSG00000196344(ADH7);ENSG00000196616(ADH1B);ENSG00000197894(ADH5);ENSG00000198099(ADH4);ENSG00000248144(ADH1C)	YES	D915_002581	YES	CRM22_002829	YES	XLOC_008305	YES	CSKR_113930
T265_07131	24.2662	25.7965	19.207	19.8303	21.1834	23.1419	23.8792	22.0243	19.9237	22.14	0.10312	Nucleolar GTP-binding protein 1	YES	ENSG00000107937(GTPBP4)	YES	D915_004527	YES	CRM22_002827	YES	XLOC_002552(XLOC_002552)	YES	CSKR_110954
T265_07143	7.78838	8.16334	7.719	6.24286	5.73338	5.82968	7.04064	6.47664	7.18131	6.91	0.128169	GDP-fucose protein O-fucosyltransferase 2	YES	ENSG00000186866(POFUT2)	YES	D915_005729	YES	CRM22_003613	YES	XLOC_007744	YES	CSKR_111145
T265_07148	149.915	156.917	152.046	131.116	150.359	129.73	126.465	123.322	132.105	139.11	0.092961	BCL domain-containing protein	NO		YES	D915_005075;D915_008773	YES	CRM22_002778	NO		YES	CSKR_111141
T265_07166	82.2798	93.3589	79.1317	79.8459	79.9771	78.6723	90.6358	75.9935	74.6606	81.62	0.077531	J domain-containing protein	YES	ENSG00000132002(DNAJB1);ENSG00000164031(DNAJB14);ENSG00000172404(DNAJB7)	YES	D915_005311	YES	CRM22_008140	YES	XLOC_009972	YES	CSKR_101855
T265_07169	38.4756	34.6597	33.6	36.4524	28.9219	36.8185	33.0766	30.2194	24.5513	32.98	0.133632	Cysteine-rich PDZ-binding protein	YES	ENSG00000119878(CRIPT)	NO		YES	CRM22_008138	NO		YES	CSKR_101852
T265_07174	15.6958	14.08	15.4656	14.0523	13.2888	13.6684	14.0679	16.6964	13.9918	14.56	0.077336	PRKCA-binding protein	YES	ENSG00000100151(PICK1)	YES	D915_009068	YES	CRM22_008136	YES	XLOC_010746	YES	CSKR_101848
T265_07179	420.236	504.608	492.69	468.167	466.882	437.995	520.245	494.565	464.963	474.48	0.06747	Fe2OG dioxygenase domain-containing protein	NO		YES	D915_004780	YES	CRM22_004498	NO		YES	CSKR_101842
T265_07183	3.20424	2.61255	3.15066	4.00888	2.96305	3.40297	4.01262	3.7874	3.89348	3.45	0.146078	Rho GTPase-activating protein 26	YES	ENSG00000079482(OPHN1);ENSG00000165895(ARHGAP42)	YES	D915_006378	YES	CRM22_011258	YES	XLOC_004706	YES	CSKR_113911
T265_07211	5.20272	4.69078	5.13502	5.0033	5.23038	5.38465	5.93716	5.31745	5.92585	5.31	0.075974	LisH domain-containing protein	YES	ENSG00000145041(DCAF1)	YES	D915_008454	YES	CRM22_003122	NO		YES	CSKR_110879
T265_07214	5.7671	6.40367	5.34882	5.65895	6.14263	6.16515	5.1474	4.83543	4.20122	5.52	0.12878	RNase_PH_C domain-containing protein	YES	ENSG00000075914(EXOSC7)	YES	D915_009811	YES	CRM22_003123	NO		NO
T265_07221	0.957379	0.89168	0.827789	0.901857	0.843718	0.868836	0.772696	0.880039	0.825039	0.86	0.061805	PDZ/DHR/GLGF domain protein	NO		NO		YES	CRM22_009123	NO		YES	CSKR_202620
T265_07235	1.77324	1.81036	1.89602	2.05809	1.54445	1.97581	2.12201	2.19815	1.67056	1.89	0.113806	Reverse transcriptase domain-containing protein	YES	ENSG00000166224(SGPL1)	YES	D915_009245;D915_009849	YES	CRM22_003872	YES	XLOC_010086;XLOC_010252	YES	CSKR_108036
T265_07244	1.39027	1.44245	1.36763	1.52387	1.25181	1.65578	1.80386	1.66267	1.32338	1.49	0.122872	protein-serine/threonine phosphatase	YES	ENSG00000060069(CTDP1)	YES	D915_002239	YES	CRM22_006853	YES	XLOC_007496	YES	CSKR_202287
T265_07247	8.13951	7.1033	8.34899	9.69568	10.2565	10.3437	8.83666	8.65507	9.22596	8.96	0.117168		NO		YES	D915_001482	YES	CRM22_006850	NO		YES	CSKR_202291
T265_07259	21.1588	21.5539	19.7394	22.5981	25.1832	23.8385	23.7582	24.2665	22.9927	22.79	0.075239	NTP_transf_2 domain-containing protein	YES	ENSG00000146425(DYNLT1)	YES	D915_005255	YES	CRM22_006709	YES	XLOC_005139	YES	CSKR_102191
T265_07270	9.50073	11.7073	7.38077	7.99074	8.79979	9.04586	9.45377	8.59902	8.37409	8.98	0.13644	SWIB/MDM2 domain-containing protein	YES	ENSG00000082014(SMARCD3)	YES	D915_005460	YES	CRM22_010164	YES	XLOC_007328	YES	CSKR_101824
T265_07275	9.65088	8.60977	8.74872	7.89944	8.01209	7.09484	8.28957	6.78861	8.28328	8.15	0.105406	ADP-ribosylation factor-related protein 1	YES	ENSG00000101246(ARFRP1)	YES	D915_009570	YES	CRM22_010159	YES	XLOC_003622	YES	CSKR_101815
T265_07277	6.29027	5.37791	4.56598	5.56234	5.114	5.27474	7.07108	5.04917	5.76547	5.56	0.133623	Polycomb protein EED	YES	ENSG00000074266(EED)	YES	D915_002653	YES	CRM22_010156	NO		YES	CSKR_101812
T265_07297	28.2306	29.5998	29.1011	23.3462	23.0949	23.5432	22.6563	25.9165	22.0571	25.28	0.117975	Glucosidase 2 subunit beta	YES	ENSG00000130175(PRKCSH)	YES	D915_008476;D915_010858	YES	CRM22_001320	YES	XLOC_004858	YES	CSKR_109598
T265_07313	39.671	34.5281	37.2841	38.4545	41.5807	38.7348	44.6854	51.3698	43.517	41.09	0.120696	Phospholipase B-like	YES	ENSG00000151176(PLBD2)	YES	D915_003832	YES	CRM22_004468	YES	XLOC_003647;XLOC_006799	YES	CSKR_103487
T265_07364	5.26738	4.79723	4.954	5.56949	5.72867	6.58295	6.62936	6.94613	6.48395	5.88	0.135441	FYVE zinc finger	NO		YES	D915_004841	YES	CRM22_008959	NO		YES	CSKR_112940
T265_07380	5.853	6.09779	5.32694	4.71753	4.45506	5.00129	5.65895	4.77977	5.09501	5.22	0.106439	Endonuclease III homolog	YES	ENSG00000065057(NTHL1)	YES	D915_008397(NTH1)	YES	CRM22_002752(NTH1)	YES	XLOC_006249(NTH1)	YES	CSKR_106599(NTH1)
T265_07388	1.53701	1.67277	1.33404	1.76175	1.44974	1.47706	1.64213	1.81685	1.52115	1.58	0.098855	UBA_e1_C domain-containing protein	YES	ENSG00000033178(UBA6)	YES	D915_001877	YES	CRM22_010655	NO		YES	CSKR_113961
T265_07407	22.9836	20.0792	23.0402	24.0584	17.9931	21.41	17.7054	18.8386	22.5453	20.96	0.113658	JNK1/MAPK8-associated membrane protein	NO		NO		YES	CRM22_007214	NO		YES	CSKR_204032
T265_07408	14.4177	12.7133	11.4844	13.7816	13.1115	14.0552	16.0882	16.5227	15.0087	14.13	0.113512	SH3 domain protein	YES	ENSG00000085449(WDFY1);ENSG00000115145(STAM2);ENSG00000139668(WDFY2);ENSG00000141198(TOM1L1)	YES	D915_008972	YES	CRM22_007213	YES	XLOC_004364	YES	CSKR_107693
T265_07409	3.62911	2.75079	4.01314	3.55903	3.13327	3.45514	3.54649	4.24237	3.70846	3.56	0.123487	SH2 domain-containing protein	NO		YES	D915_000621	YES	CRM22_007212	NO		YES	CSKR_202191
T265_07415	4.27975	4.33537	4.88944	4.97701	4.98847	5.16426	5.55059	5.11032	5.36144	4.96	0.085304	Ligand of Numb protein X 2	NO		YES	D915_004817	YES	CRM22_007621	YES	XLOC_010572	YES	CSKR_102879
T265_07419	7.52863	6.66007	7.69922	6.93196	7.1149	5.78349	7.82848	7.4596	7.44133	7.16	0.088888	GT23 domain-containing protein	YES	ENSG00000033170(FUT8)	YES	D915_000785	YES	CRM22_007620	YES	XLOC_006368	YES	CSKR_102877
T265_07429	190.874	218.652	176.253	154.133	151.655	149.638	150.142	150.407	152.93	166.08	0.14712	Chromo domain-containing protein	YES	ENSG00000108468(CBX1)	YES	D915_003214	YES	CRM22_008085	NO		NO
T265_07437	5.67983	4.38224	4.11886	4.21959	4.31021	3.75719	4.47763	4.92005	4.35656	4.47	0.122723	Protein kinase domain-containing protein	YES	ENSG00000136021(SCYL2)	YES	D915_007571	YES	CRM22_008094	YES	XLOC_000874	YES	CSKR_102858
T265_07447	3.26657	3.43471	2.24745	3.55021	3.94238	3.35545	3.62023	3.72361	3.6334	3.42	0.141411	Ovule protein	NO		NO		NO		NO		NO
T265_07450	30.7522	31.2427	28.6852	29.5933	33.8789	32.4748	35.869	36.1233	36.7881	32.82	0.09106	Zinc finger, C2H2 type	YES	ENSG00000172273(HINFP)	YES	D915_003961	YES	CRM22_003697;CRM22_005964	YES	XLOC_005726	YES	CSKR_108965
T265_07452	13.7078	13.1019	13.2524	17.9201	18.4167	17.1518	18.0489	18.4838	18.1708	16.47	0.144178	UBC core domain-containing protein	YES	ENSG00000198833(UBE2J1)	YES	D915_010942	YES	CRM22_005969	YES	XLOC_003422	YES	CSKR_108961
T265_07462	3.97145	5.11154	5.05754	3.95227	4.35451	4.07952	3.67592	4.87663	4.74247	4.42	0.120941	MENTAL domain-containing protein	NO		NO		NO		NO		NO
T265_07464	48.9559	44.3038	47.6336	38.8358	37.1426	35.811	40.4095	39.1392	37.1183	41.04	0.116724	VWFA domain-containing protein	NO		YES	D915_002694	YES	CRM22_005982	NO		YES	CSKR_108946
T265_07481	9.85278	8.59762	7.26858	8.25945	7.37756	8.38077	9.51852	7.89387	9.80668	8.55	0.115309	DNA-directed RNA polymerase	NO		YES	D915_008299	YES	CRM22_003176;CRM22_009527	NO		YES	CSKR_200226
T265_07489	22.5243	18.7477	17.7041	16.8192	17.096	18.397	19.4739	20.8441	17.4955	18.79	0.100273	WW domain-containing protein	NO		YES	D915_009888	YES	CRM22_001138;CRM22_008556	NO		YES	CSKR_105227
T265_07497	8.17458	8.65525	7.41031	7.02372	6.13406	6.98167	6.78608	7.65968	7.7494	7.4	0.103191	Poly(U)-binding-splicing factor PUF60	YES	ENSG00000179950(PUF60)	YES	D915_010951	YES	CRM22_005361	YES	XLOC_000866	YES	CSKR_104077
T265_07501	13.1851	10.8755	11.0961	13.3601	11.5663	13.1172	14.6333	14.3128	12.0685	12.69	0.107063	MI domain-containing protein	YES	ENSG00000163510(CWC22)	YES	D915_004054	YES	CRM22_001918	YES	XLOC_004197	YES	CSKR_113188
T265_07502	8.77224	7.92882	8.99334	7.37045	8.04342	7.38914	8.25987	8.84923	8.22584	8.2	0.072452	SWIM-type domain-containing protein	YES	ENSG00000159322(ADPGK)	YES	D915_006795	YES	CRM22_001919	YES	XLOC_008781	YES	CSKR_113186
T265_07503	21.5931	23.1974	20.7092	18.4454	16.7581	17.8207	21.9108	19.058	14.4393	19.33	0.144409	Secreted protein	NO		NO		YES	CRM22_010995	NO		YES	CSKR_113185
T265_07518	7.06827	7.05439	7.79543	5.85731	7.05699	5.95463	5.93495	5.50503	5.4467	6.41	0.131397	CBF domain-containing protein	YES	ENSG00000184967(NOC4L)	YES	D915_004395	NO		NO		YES	CSKR_200074
T265_07520	10.6839	13.0551	11.7631	10.799	10.4606	10.108	10.859	10.328	11.2399	11.03	0.082025	tRNA-synt_1c domain-containing protein	YES	ENSG00000103356(EARS2)	YES	D915_009249	YES	CRM22_006612	NO		YES	CSKR_100903
T265_07522	41.0068	45.3063	43.946	34.9095	37.1309	35.8965	33.9128	35.0798	32.862	37.78	0.11973	S-adenosylmethionine synthase	YES	ENSG00000151224(MAT1A);ENSG00000168906(MAT2A)	YES	D915_004830;D915_010465	YES	CRM22_006613	YES	XLOC_000416;XLOC_003018;XLOC_010046	YES	CSKR_100905
T265_07528	5.331	3.84808	3.3665	3.72917	4.08723	4.28937	4.16737	4.3702	3.90343	4.12	0.132966	Neuroblastoma-amplified sequence	NO		YES	D915_001028	YES	CRM22_006747	NO		YES	CSKR_114350
T265_07530	24.4227	23.1031	22.7996	27.0812	26.8746	25.6794	31.6366	27.635	30.5889	26.65	0.114826	Mpv17 / PMP22 family protein	NO		NO		YES	CRM22_006745	YES	XLOC_002021	YES	CSKR_111395
T265_07537	18.796	16.9979	16.0453	17.512	16.2699	17.3004	16.7336	19.9324	17.7633	17.48	0.070551	mRNA_decap_C domain-containing protein	YES	ENSG00000151065(DCP1B);ENSG00000272886(DCP1A)	YES	D915_010751	NO		YES	XLOC_006047	YES	CSKR_100921
T265_07539	4.87944	3.89345	6.04503	5.00067	4.4572	4.99937	5.33917	5.9446	5.66821	5.14	0.136148	Zinc finger, C3HC4 type	YES	ENSG00000170153(RNF150)	YES	D915_000405	YES	CRM22_003111	YES	XLOC_007502	YES	CSKR_100922
T265_07551	23.3357	20.7855	21.4155	20.6134	22.0883	20.4095	25.5679	21.9567	21.8258	22	0.073336	oxoglutarate dehydrogenase (succinyl-transferring)	YES	ENSG00000105953(OGDH);ENSG00000197444(OGDHL)	YES	D915_006076	YES	CRM22_007190	YES	XLOC_002686	YES	CSKR_104613
T265_07570	9.46027	9.07588	7.6536	6.89474	7.16617	8.22274	8.71577	8.46925	6.81432	8.05	0.120161	SNF7 family protein	YES	ENSG00000146457(WTAP)	NO		YES	CRM22_008520	NO		YES	CSKR_101917
T265_07574	7.39076	7.52224	5.4804	7.16538	6.75807	8.22268	7.8633	7.33703	7.33432	7.23	0.107219	Protein FAM76A	YES	ENSG00000009780(FAM76A);ENSG00000077458(FAM76B)	YES	D915_003031	YES	CRM22_000525	NO		YES	CSKR_101920
T265_07578	10.6019	9.49726	9.49062	8.80884	9.31539	8.76134	8.26446	8.27317	10.5239	9.28	0.092706	UBZ3-type domain-containing protein	YES	ENSG00000170734(POLH)	YES	D915_001940	YES	CRM22_003735	YES	XLOC_002674	YES	CSKR_101922
T265_07584	42.6229	40.6045	40.7174	36.7551	31.8106	34.786	38.4693	39.4841	38.3744	38.18	0.086866	Coatomer subunit gamma	YES	ENSG00000158623(COPG2);ENSG00000181789(COPG1)	YES	D915_009954	YES	CRM22_003742	YES	XLOC_007310	YES	CSKR_101930
T265_07587	5.89688	4.35416	5.35728	6.50452	6.09364	5.82432	7.28737	6.84757	6.86396	6.11	0.146636	5'-3' exoribonuclease 1	YES	ENSG00000114127(XRN1)	YES	D915_005382	YES	CRM22_008132	NO		YES	CSKR_101934
T265_07594	57.7447	49.5383	52.7645	42.1672	42.0505	40.9316	39.5113	49.5642	44.1153	46.49	0.133563	Lysosome membrane protein 2	YES	ENSG00000135218(CD36)	YES	D915_007257	YES	CRM22_008371	YES	XLOC_001717;XLOC_003689;XLOC_003818;XLOC_003902;XLOC_008700	YES	CSKR_114024
T265_07598	6.5598	6.64296	5.33965	4.35224	5.10767	5.30798	5.67716	5.89542	5.20235	5.57	0.130226	U4/U6 small nuclear ribonucleoprotein Prp31	YES	ENSG00000105618(PRPF31)	YES	D915_006734	YES	CRM22_000585	YES	XLOC_000915	YES	CSKR_108682
T265_07599	5.49584	5.74785	5.4587	5.22106	5.09354	5.1876	6.05131	5.77971	5.86737	5.54	0.060587	Nuclear pore complex protein	YES	ENSG00000155561(NUP205)	YES	D915_006735	YES	CRM22_000586	YES	XLOC_006738	YES	CSKR_108683;CSKR_201593
T265_07615	13.7612	14.413	11.6455	11.5762	12.6799	12.3471	14.7117	15.4604	15.6038	13.58	0.115653	BHLH domain-containing protein	NO		YES	D915_000712	YES	CRM22_004610	NO		YES	CSKR_111393
T265_07616	16.9402	13.6402	11.7721	13.7747	12.0049	12.9509	15.6133	15.2777	14.483	14.05	0.121498	Serine/threonine protein phosphatase 2A regulatory subunit	YES	ENSG00000066027(PPP2R5A);ENSG00000068971(PPP2R5B);ENSG00000154001(PPP2R5E)	YES	D915_007640	YES	CRM22_001752	YES	XLOC_000304(pptr-1)	YES	CSKR_106397
T265_07618	61.9187	56.1353	45.1071	53.19	53.4933	56.8675	52.8642	58.0768	53.9609	54.62	0.084365	PlsC domain-containing protein	YES	ENSG00000169692(AGPAT2);ENSG00000204310(AGPAT1)	YES	D915_001140	YES	CRM22_007923	NO		YES	CSKR_113593
T265_07627	6.113	5.78301	6.2276	6.14769	6.32534	6.74752	7.08534	7.62136	6.84691	6.54	0.08806	SSD domain-containing protein	NO		YES	D915_009024	YES	CRM22_001840	YES	XLOC_005503(XLOC_005503);XLOC_006596	YES	CSKR_110900
T265_07635	16.801	13.8374	13.4969	14.1028	14.4895	11.4771	12.0974	11.4086	11.1348	13.21	0.140652	Centrosomal protein of 19 kDa	YES	ENSG00000174007(CEP19)	YES	D915_006449	YES	CRM22_000282	NO		YES	CSKR_109194
T265_07638	3.59744	3.88024	3.0486	2.92697	3.11379	3.12411	3.45598	3.08938	3.27309	3.28	0.09391	Pyridoxamine 5'-phosphate oxidase	NO		NO		NO		NO		NO
T265_07639	5.48538	5.69807	4.64915	5.69502	5.58845	5.54895	6.41485	6.54917	5.90153	5.73	0.096701	RNA helicase	YES	ENSG00000064703(DDX20)	YES	D915_009819	YES	CRM22_002309	YES	XLOC_004791	YES	CSKR_109188
T265_07660	11.5183	10.3953	12.8124	13.3727	13.3775	13.1686	15.7072	16.3204	13.3862	13.34	0.137175	Non-lysosomal glucosylceramidase	YES	ENSG00000070610(GBA2)	YES	D915_007551	YES	CRM22_009332	YES	XLOC_001163	YES	CSKR_109172
T265_07663	32.1078	31.7712	32.5392	26.1718	33.2798	29.6196	31.3804	36.9365	33.3246	31.9	0.091418	t-SNARE coiled-coil homology domain-containing protein	YES	ENSG00000168818(STX18)	YES	D915_007341	YES	CRM22_009328	NO		YES	CSKR_102915
T265_07666	4.85738	5.26967	5.67555	3.90033	5.10262	4.90274	6.34832	4.77374	4.84933	5.08	0.13252	ANAPC4_WD40 domain-containing protein	NO		NO		NO		NO		NO
T265_07673	5.6842	5.14387	4.04342	6.17998	5.91185	5.32976	5.76444	6.05924	5.44946	5.51	0.117114	Programmed cell death 11	YES	ENSG00000148843(PDCD11)	YES	D915_007738	YES	CRM22_002630	YES	XLOC_003821	YES	CSKR_103896
T265_07686	2.62797	3.16099	3.51898	3.02348	3.23386	3.5836	3.1564	3.19922	2.91871	3.16	0.091989	Phosphatase tensin-type domain-containing protein	YES	ENSG00000171862(PTEN)	YES	D915_001265	YES	CRM22_009375	YES	XLOC_001409(pten-1);XLOC_011400(pten-2)	YES	CSKR_108100
T265_07697	12.2366	13.2615	9.86971	12.5529	9.87856	11.0144	10.0401	10.4439	11.003	11.14	0.112758	Armadillo repeat-containing protein 1	NO		YES	D915_005972	YES	CRM22_010828	NO		YES	CSKR_113735
T265_07711	21.7653	19.499	24.0155	23.1564	21.5799	22.5098	23.281	24.9018	23.5786	22.7	0.07019	VHS domain-containing protein	YES	ENSG00000085449(WDFY1);ENSG00000139668(WDFY2);ENSG00000141198(TOM1L1)	YES	D915_004180	YES	CRM22_000962	YES	XLOC_009620	YES	CSKR_112823
T265_07713	4.21251	3.50897	3.3795	2.59127	3.29578	3.20002	3.79247	3.62405	3.6003	3.47	0.128218	Connector enhancer of kinase suppressor of ras 2	YES	ENSG00000074706(IPCEF1);ENSG00000142675(CNKSR1);ENSG00000149970(CNKSR2);ENSG00000153721(CNKSR3);ENSG00000164483(SAMD3)	NO		YES	CRM22_000617	NO		NO
T265_07722	2.05328	2.28785	1.41297	1.93929	2.35347	1.90183	2.0239	2.18678	1.93151	2.01	0.137124	Protein kinase domain-containing protein	YES	ENSG00000112742(TTK)	YES	D915_008029	YES	CRM22_001343	NO		NO
T265_07736	13.2011	13.1997	10.6869	8.6145	9.93361	9.32975	10.1315	10.299	10.4589	10.65	0.147855	DUF4604 domain-containing protein	YES	ENSG00000089289(IGBP1);ENSG00000266826(IGBP1C)	YES	D915_010016	YES	CRM22_000813	YES	XLOC_005323	YES	CSKR_112454
T265_07740	2.40395	2.20739	2.01272	1.96859	2.07423	1.79026	1.77689	2.22494	2.0369	2.06	0.099014	Ras family protein	YES	ENSG00000006451(RALA);ENSG00000088320(REM1);ENSG00000100276(RASL10A);ENSG00000111404(RERGL);ENSG00000122035(RASL11A);ENSG00000128045(RASL11B);ENSG00000139890(REM2);ENSG00000144118(RALB);ENSG00000164949(GEM);ENSG00000166592(RRAD);ENSG00000168256(NKIRAS2);ENSG00000187682(ERAS);ENSG00000197885(NKIRAS1);ENSG00000213281(NRAS);ENSG00000270885(RASL10B)	YES	D915_001750	YES	CRM22_000815	YES	XLOC_007666	YES	CSKR_112451
T265_07754	20.7679	20.947	18.9791	19.3241	21.5656	19.838	25.9458	24.3647	21.8144	21.51	0.107515	non-specific serine/threonine protein kinase	YES	ENSG00000113712(CSNK1A1)	NO		YES	CRM22_005445	YES	XLOC_004335	YES	CSKR_111184
T265_07766	14.9771	15.9277	13.6039	12.0305	11.2597	11.5076	11.4116	13.0963	11.1905	12.78	0.136687	Protein phosphatase inhibitor 2	YES	ENSG00000102055(PPP1R2C);ENSG00000184203(PPP1R2);ENSG00000231989(PPP1R2B)	YES	D915_006495	YES	CRM22_004245	YES	XLOC_004989	NO
T265_07771	12.3522	13.5686	10.163	8.78334	9.6684	10.8072	9.50596	10.58	9.93591	10.6	0.141259		NO		NO		NO		NO		NO
T265_07773	45.549	49.5435	35.5572	38.3775	37.7424	33.5775	43.0037	39.2824	37.0033	39.96	0.127938	Nop domain-containing protein	NO		YES	D915_005286	YES	CRM22_003279	NO		YES	CSKR_103602
T265_07791	8.29982	7.72986	8.15982	7.64292	7.19146	6.93026	8.0591	7.65586	8.1665	7.76	0.060157	Methionine--tRNA ligase, cytoplasmic	YES	ENSG00000166986(MARS1)	YES	D915_002733	YES	CRM22_007138	YES	XLOC_000693	YES	CSKR_203096
T265_07793	14.3995	10.7702	11.6849	11.6792	11.5129	12.5214	12.2798	11.4403	10.5908	11.88	0.095173	La-related protein 7	YES	ENSG00000174720(LARP7)	NO		YES	CRM22_007141	NO		YES	CSKR_106165
T265_07798	4.73994	3.89995	4.15504	4.20897	4.4219	4.11718	5.48378	4.69858	5.16208	4.54	0.115506	UBC core domain-containing protein	NO		NO		NO		NO		NO
T265_07808	20.3327	23.1058	19.8904	17.0443	20.9523	19.1525	16.215	19.9592	18.4861	19.46	0.106131	Carnosine N-methyltransferase	YES	ENSG00000156017(CARNMT1)	YES	D915_009320;D915_010342	YES	CRM22_009249	NO		YES	CSKR_106516
T265_07822	6.58727	5.60747	7.09717	7.45859	6.48135	7.187	8.42611	7.86288	7.92715	7.18	0.120328	SUMO-activating enzyme subunit	YES	ENSG00000126261(UBA2)	YES	D915_008331	YES	CRM22_009236	YES	XLOC_002476	YES	CSKR_106501
T265_07844	15.8893	14.7715	13.3197	14.7365	13.6509	14.6247	17.8026	15.7895	15.5945	15.13	0.088588	Pre-mRNA-processing factor 39	NO		YES	D915_000824	YES	CRM22_007229	YES	XLOC_000430	YES	CSKR_201867
T265_07849	60.1676	55.659	50.0258	43.1551	58.1144	45.3819	47.0183	57.5361	51.9553	52.11	0.117268	WD domain, G-beta repeat protein	YES	ENSG00000171566(PLRG1)	YES	D915_009389	YES	CRM22_007756	YES	XLOC_006812	YES	CSKR_102273
T265_07873	6.43497	5.43771	5.72256	6.06354	6.40847	6.05206	7.88272	7.69031	7.25399	6.55	0.132355	Piezo-type mechanosensitive ion channel component	NO		YES	D915_003985	YES	CRM22_007115	YES	XLOC_011252	YES	CSKR_100864
T265_07878	7.59117	6.9744	6.27753	7.72701	6.91686	7.59872	8.65464	8.30309	7.72904	7.53	0.096251	Tubulin-specific chaperone D	YES	ENSG00000141556(TBCD)	YES	D915_002510	YES	CRM22_007117	YES	XLOC_002475	YES	CSKR_100860
T265_07900	13.7683	16.8818	15.1004	12.7365	11.7453	13.3402	14.8804	14.8087	12.2678	13.95	0.11641	G_PROTEIN_RECEP_F1_2 domain-containing protein	NO		YES	D915_005990	YES	CRM22_005227	NO		YES	CSKR_108708
T265_07913	4.64243	3.41397	3.69962	3.80599	4.65392	3.34878	4.70573	3.49734	4.08766	3.98	0.140087	non-specific protein-tyrosine kinase	NO		YES	D915_004177	YES	CRM22_003290	YES	XLOC_007617	YES	CSKR_203793
T265_07915	3.28729	2.30965	3.71184	2.84154	3.3312	3.03625	3.15056	3.2309	2.69587	3.07	0.133035	RGS domain-containing protein	YES	ENSG00000076344(RGS11);ENSG00000103126(AXIN1);ENSG00000108370(RGS9);ENSG00000121446(RGSL1);ENSG00000147509(RGS20);ENSG00000159788(RGS12);ENSG00000168646(AXIN2);ENSG00000169220(RGS14);ENSG00000182732(RGS6);ENSG00000182901(RGS7)	NO		YES	CRM22_003192	YES	XLOC_001392;XLOC_010362	NO
T265_07921	3.14093	2.30824	2.30607	2.31631	3.04006	2.46876	3.26456	2.75272	2.61002	2.69	0.14084	Midasin	YES	ENSG00000112159(MDN1)	YES	D915_005624	YES	CRM22_006983	YES	XLOC_005161	YES	CSKR_100424
T265_07943	9.99687	11.0061	9.40895	9.02867	9.09066	9.69407	9.87446	9.46135	8.80348	9.6	0.068876	isoleucine--tRNA ligase	YES	ENSG00000196305(IARS1)	YES	D915_009228	YES	CRM22_005414	YES	XLOC_004189	YES	CSKR_111409
T265_07961	55.8864	76.6964	77.3137	55.9609	59.2196	50.9963	59.566	64.2384	67.5148	63.04	0.146745	SSXT domain-containing protein	NO		YES	D915_009123	YES	CRM22_008105	NO		YES	CSKR_109341
T265_07965	2.67147	3.05143	3.00202	2.45838	3.16126	2.48307	2.38699	2.36042	2.63633	2.69	0.113833	Aa_trans domain-containing protein	NO		YES	D915_009640	YES	CRM22_001008	NO		YES	CSKR_109353
T265_07972	27.4305	28.9508	30.1035	28.8106	33.0435	30.7265	38.5649	37.9629	36.5172	32.46	0.130645	V-type proton ATPase subunit a	YES	ENSG00000033627(ATP6V0A1);ENSG00000105929(ATP6V0A4);ENSG00000110719(TCIRG1);ENSG00000185344(ATP6V0A2)	YES	D915_005137	YES	CRM22_002803	YES	XLOC_003081;XLOC_006668;XLOC_009829;XLOC_011479	YES	CSKR_107491
T265_07974	9.34548	9.97893	11.2751	9.75193	8.05887	8.65783	9.14361	11.4019	8.94404	9.62	0.117307	Lipid_DES domain-containing protein	NO		YES	D915_005134	YES	CRM22_002802	NO		YES	CSKR_107490
T265_07985	11.5289	13.3047	10.2238	11.7245	12.4389	14.1426	13.5406	14.1891	13.9898	12.79	0.108818	RhoGAP domain protein	YES	ENSG00000161800(RACGAP1)	YES	D915_005721;D915_005722	YES	CRM22_007781	YES	XLOC_000318;XLOC_001609;XLOC_007070	YES	CSKR_100014
T265_07999	23.2001	22.0263	25.7707	27.5896	23.4575	23.8727	22.7126	30.316	24.3891	24.81	0.107179	RH2 domain-containing protein	NO		NO		NO		NO		NO
T265_08001	11.3004	10.125	11.5276	9.44161	10.1942	9.79927	10.3631	12.9824	9.82113	10.62	0.105621	WD domain, G-beta repeat protein	YES	ENSG00000143164(DCAF6)	YES	D915_007274	YES	CRM22_006171	NO		YES	CSKR_112243
T265_08003	5.12222	4.55526	4.5153	4.42957	5.13917	4.95277	6.30692	5.96829	4.84727	5.09	0.127736	Caspase domain protein	YES	ENSG00000164305(CASP3);ENSG00000165806(CASP7)	YES	D915_006217	YES	CRM22_006163	NO		YES	CSKR_111007
T265_08005	4.98626	4.29934	4.61928	4.5228	4.57805	4.71215	5.65946	4.69728	4.92075	4.78	0.081441	Chromo domain-containing protein	NO		YES	D915_005738	YES	CRM22_006161	NO		YES	CSKR_111012
T265_08011	18.8726	22.9495	16.4991	22.1576	21.9189	21.0693	24.3003	26.0207	24.7729	22.06	0.134984	Protein kinase domain-containing protein	YES	ENSG00000170312(CDK1)	YES	D915_002458	YES	CRM22_006966	YES	XLOC_004224;XLOC_004554;XLOC_005156	YES	CSKR_105745
T265_08024	5.63858	4.96948	5.50036	4.61897	3.97198	3.82251	4.25774	4.28257	4.2873	4.59	0.140647	Acyl-CoA-binding domain-containing protein 6	YES	ENSG00000132793(LPIN3);ENSG00000134324(LPIN1)	YES	D915_001127	YES	CRM22_007794	NO		YES	CSKR_105729
T265_08066	1.65041	1.58906	1.54974	1.97346	1.36839	1.55033	1.21727	1.61191	1.62356	1.57	0.131288	BRCA-2_OB1 domain-containing protein	NO		YES	D915_003319	YES	CRM22_000452	NO		YES	CSKR_111970
T265_08073	4.43381	4.24599	4.59504	5.02287	4.13063	4.77127	5.40391	4.76412	4.39018	4.64	0.08636	GRIP domain-containing protein	NO		YES	D915_004413	YES	CRM22_000447	NO		YES	CSKR_109552
T265_08082	5.64862	4.76903	5.33229	4.87379	6.16829	6.44999	5.31126	6.01862	5.36752	5.55	0.103261	RNA methyltransferase	YES	ENSG00000146834(MEPCE)	YES	D915_006154	YES	CRM22_005133	YES	XLOC_000222	YES	CSKR_108447
T265_08088	16.1483	15.1454	13.566	13.7951	15.909	16.9822	16.8711	16.7434	16.9022	15.78	0.084461	ATPase, AAA family	YES	ENSG00000145375(SPATA5)	YES	D915_004591	YES	CRM22_005139	YES	XLOC_003922	YES	CSKR_108440
T265_08093	2.61875	1.79305	2.42268	2.17819	2.25045	1.96146	2.76697	2.77571	2.51166	2.36	0.146323	Tyrosine-protein kinase	NO		YES	D915_003470;D915_003471	YES	CRM22_001124	NO		YES	CSKR_108435
T265_08096	26.3085	31.4069	27.3953	27.2229	30.891	27.8847	34.2492	33.0085	28.8907	29.7	0.094406	GPI mannosyltransferase 1	YES	ENSG00000143315(PIGM)	YES	D915_003474	YES	CRM22_001121	YES	XLOC_000856	YES	CSKR_108432
T265_08100	159.668	162.899	161.89	127.234	120.791	124.668	126.805	130.169	124.161	137.59	0.131697	Bax inhibitor 1	YES	ENSG00000139644(TMBIM6)	YES	D915_003464	YES	CRM22_007160	NO		YES	CSKR_105386
T265_08104	11.4148	10.8676	11.0738	11.9858	10.9186	12.0851	12.313	14.2416	12.1908	11.9	0.087774	TLC domain-containing protein	YES	ENSG00000223802(CERS1)	YES	D915_000878	YES	CRM22_009453	YES	XLOC_001639	YES	CSKR_105381
T265_08151	920.26	1050.01	881.055	932.675	802.481	898.541	894.401	1021.4	1003.14	933.77	0.083807		NO		NO		NO		NO		NO
T265_08152	24.8528	25.5478	24.6354	23.9152	24.3903	26.5568	27.7712	28.479	28.0013	26.02	0.066458	Histone H2A	YES	ENSG00000099284(MACROH2A2);ENSG00000164508(H2AC1);ENSG00000180573(H2AC6);ENSG00000181218(H2AC25);ENSG00000196747(H2AC13);ENSG00000196787(H2AC11);ENSG00000229674(H2AL3);ENSG00000249467(H2AL1Q);ENSG00000274183(H2AB1);ENSG00000274997(H2AC12);ENSG00000275221(H2AC15);ENSG00000276368(H2AC14);ENSG00000276903(H2AC16);ENSG00000277075(H2AC8);ENSG00000277745(H2AB3);ENSG00000277858(H2AB2);ENSG00000278463(H2A…	YES	D915_009773	YES	CRM22_005065	NO		YES	CSKR_112015
T265_08154	1.29792	1.36548	1.10531	1.26097	1.54603	1.75534	1.61135	1.66863	1.49036	1.46	0.146216	Reverse transcriptase	NO		NO		NO		NO		YES	CSKR_109219
T265_08166	9.13637	9.01299	7.28717	7.09122	6.99328	8.90163	8.6446	8.88858	7.90583	8.21	0.108189	BRCA2-interacting transcriptional repressor EMSY	NO		YES	D915_003210	YES	CRM22_004009	NO		YES	CSKR_113425
T265_08168	6.86049	5.38425	4.79329	7.04126	6.32133	5.40604	4.97803	5.90601	5.8164	5.83	0.134901	CDP-diacylglycerol--glycerol-3-phosphate 3-phosphatidyltransferase	YES	ENSG00000087157(PGS1)	YES	D915_003211	YES	CRM22_004007	YES	XLOC_006380	YES	CSKR_113427;CSKR_113428
T265_08170	21.1832	19.6208	17.2786	18.1369	21.6889	19.3325	22.7309	21.7369	22.7812	20.5	0.097091	Flap endonuclease 1	YES	ENSG00000168496(FEN1)	YES	D915_009490	YES	CRM22_004010	YES	XLOC_007623	YES	CSKR_113424
T265_08172	108.045	77.948	98.0453	89.8555	88.986	90.9873	91.2404	103.704	81.0954	92.21	0.105855	Transcription factor JunB	YES	ENSG00000130522(JUND);ENSG00000171223(JUNB)	YES	D915_001795	YES	CRM22_004012	NO		YES	CSKR_113423
T265_08175	6.58733	4.91769	5.23215	5.90976	6.82807	5.94871	6.06028	5.77127	5.42428	5.85	0.104552		NO		YES	D915_007172	YES	CRM22_011345	NO		YES	CSKR_113421
T265_08179	3.54744	3.00715	3.27047	3.00022	2.73696	2.66605	3.44611	2.6957	2.98672	3.04	0.106046	Pleckstrin homology-like domain family B member 2	NO		YES	D915_002836	YES	CRM22_006363	NO		NO
T265_08181	6.52747	6.02816	5.93038	5.9114	6.17999	5.27464	6.39797	6.71939	7.29753	6.25	0.091863	Palmitoyltransferase	YES	ENSG00000023041(ZDHHC6)	YES	D915_008154	YES	CRM22_000050	YES	XLOC_004677	YES	CSKR_112263
T265_08185	16.2211	13.78	13.6077	14.0424	16.6774	14.5463	17.1467	15.4343	15.5726	15.23	0.08539	FRG domain-containing protein	NO		YES	D915_008464	YES	CRM22_000736	NO		YES	CSKR_112269
T265_08191	6.90734	6.99356	5.85442	5.2644	5.29335	5.37625	5.80587	5.17142	4.78951	5.72	0.134514	Orotidine 5'-phosphate decarboxylase	YES	ENSG00000114491(UMPS)	YES	D915_005434	YES	CRM22_010376	YES	XLOC_002009	YES	CSKR_106890
T265_08193	15.2946	13.4519	13.1279	14.4417	14.6707	13.6773	16.0936	14.7911	13.3377	14.32	0.069864	Dynactin domain-containing protein	YES	ENSG00000204843(DCTN1)	YES	D915_005433	YES	CRM22_011236	YES	XLOC_003002	YES	CSKR_106891
T265_08226	7.69234	7.04071	5.94637	7.03683	8.16119	7.004	8.13333	8.14707	7.18526	7.37	0.099805	WD_REPEATS_REGION domain-containing protein	YES	ENSG00000178252(WDR6)	NO		NO		YES	XLOC_000258	NO
T265_08230	9.34111	7.79475	6.98813	7.98103	7.334	7.67542	7.14174	9.0153	6.54444	7.76	0.118586	Reverse transcriptase domain-containing protein	YES	ENSG00000104866(PPP1R37)	YES	D915_005677	YES	CRM22_010504	YES	XLOC_005859(XLOC_005859)	YES	CSKR_114102
T265_08239	5.52907	5.28253	5.24722	5.40555	5.06912	5.7527	5.81614	6.09912	5.5581	5.53	0.058092	PDZ domain-containing protein	YES	ENSG00000108819(PPP1R9B);ENSG00000158528(PPP1R9A);ENSG00000167100(SAMD14)	YES	D915_005873	YES	CRM22_009356	YES	XLOC_003151	YES	CSKR_201791
T265_08271	10.8694	10.2395	11.3256	8.11173	7.31863	7.96091	9.99579	9.50734	9.04854	9.38	0.146633	glutamine--fructose-6-phosphate transaminase (isomerizing)	NO		YES	D915_005513	NO		YES	XLOC_007116;XLOC_008197	YES	CSKR_104892
T265_08274	87.0402	73.078	86.7612	72.0716	77.1787	69.939	96.0985	91.9646	87.539	82.41	0.115296	MSP domain-containing protein	NO		NO		NO		NO		NO
T265_08302	4.93506	4.04839	3.45288	3.99373	4.09626	4.01758	4.45587	3.94282	4.60476	4.17	0.103668	WD_REPEATS_REGION domain-containing protein	NO		YES	D915_003191	NO		NO		NO
T265_08318	3.29675	3.12128	3.53056	3.57193	3.52574	3.44121	4.01517	3.87741	3.3982	3.53	0.077855	Katanin p60 ATPase-containing subunit A1	YES	ENSG00000138138(ATAD1);ENSG00000182263(FIGN);ENSG00000261308(FIGNL2)	YES	D915_004899	YES	CRM22_006692(KATNA1)	YES	XLOC_002084;XLOC_010701	NO
T265_08334	22.2918	21.2072	21.3277	17.0145	18.5725	17.5104	20.8063	17.7539	16.3885	19.21	0.114529	Thymidylate synthase	YES	ENSG00000176890(TYMS)	YES	D915_003456	YES	CRM22_010534	YES	XLOC_003738	YES	CSKR_113748
T265_08337	11.9689	13.0239	14.5242	12.3551	10.2797	13.8413	12.8466	12.3222	13.7744	12.77	0.097959	CRIB domain-containing protein	NO		YES	D915_007406	YES	CRM22_010528	NO		YES	CSKR_103246
T265_08354	26.2115	23.4069	29.946	23.4825	22.4673	24.2498	20.4946	26.3993	23.5457	24.47	0.111524	LysM domain-containing protein	NO		YES	D915_009007	YES	CRM22_000800	NO		YES	CSKR_202176
T265_08361	12.7927	13.6927	14.2713	12.4617	10.9961	12.7013	11.0986	13.4517	12.2624	12.64	0.087173	Lung seven transmembrane receptor	YES	ENSG00000125734(GPR108);ENSG00000148358(GPR107)	YES	D915_006936	YES	CRM22_000807	YES	XLOC_009016	YES	CSKR_108699
T265_08371	15.2412	13.4257	16.348	11.9973	13.7409	13.394	13.0387	12.8112	14.0535	13.78	0.095104	Myotubularin phosphatase domain-containing protein	YES	ENSG00000163719(MTMR14)	YES	D915_007627	YES	CRM22_007169	NO		YES	CSKR_111040
T265_08382	10.8001	12.1707	10.3262	8.64402	10.7545	10.1643	9.43453	9.89446	9.41519	10.18	0.099957	RNase_PH domain-containing protein	YES	ENSG00000123737(EXOSC9)	YES	D915_007141	YES	CRM22_006149	YES	XLOC_000485	YES	CSKR_111027
T265_08383	57.3701	60.0736	61.1464	50.6948	51.9666	51.997	53.5351	53.1332	51.0508	54.55	0.072551	NTF2 domain-containing protein	YES	ENSG00000138757(G3BP2);ENSG00000145907(G3BP1)	NO		YES	CRM22_001612	NO		YES	CSKR_100882
T265_08387	5.10481	5.18703	6.96801	7.16905	6.0475	6.45555	6.86897	6.46007	6.18946	6.27	0.117039	Centrosomal protein of 162 kDa	NO		YES	D915_003331	YES	CRM22_002367	NO		YES	CSKR_112556
T265_08389	452.502	433.575	480.582	367.652	396.778	400.61	355.026	339.498	318.861	393.9	0.137203	SWIB/MDM2 domain-containing protein	NO		NO		YES	CRM22_000599	YES	XLOC_006525	YES	CSKR_112558
T265_08394	17.4759	13.6712	16.6238	16.5927	14.4693	12.6915	15.7471	15.4829	15.9267	15.41	0.09955	Ubiquitinyl hydrolase 1	YES	ENSG00000058056(USP13);ENSG00000103194(USP10);ENSG00000111667(USP5);ENSG00000131864(USP29);ENSG00000164663(USP49);ENSG00000184979(USP18);ENSG00000223443(USP17L2);ENSG00000223569(USP17L15);ENSG00000225327(USP17L3);ENSG00000226430(USP17L7);ENSG00000227140(USP17L5);ENSG00000227551(USP17L12);ENSG00000228856(USP17L30);ENSG00000229579(USP17L26);ENSG00000230430(USP17L25);ENSG00000230549(USP17L1);ENSG000…	YES	D915_009976	YES	CRM22_002064	NO		YES	CSKR_200624
T265_08398	4.34889	4.09791	4.58236	4.4512	4.77384	4.41665	5.87711	5.25338	4.88795	4.74	0.114449	PDZ/DHR/GLGF domain protein	YES	ENSG00000108061(SHOC2);ENSG00000112851(ERBIN);ENSG00000122477(LRRC39);ENSG00000136802(LRRC8A);ENSG00000147324(MFHAS1);ENSG00000148814(LRRC27);ENSG00000163827(LRRC2);ENSG00000165383(LRRC18);ENSG00000171017(LRRC8E);ENSG00000171488(LRRC8C);ENSG00000171492(LRRC8D);ENSG00000177595(PIDD1);ENSG00000188306(LRRIQ4);ENSG00000197147(LRRC8B);ENSG00000198812(LRRC10);ENSG00000204950(LRRC10B);ENSG00000214954(LR…	YES	D915_006230	YES	CRM22_007156	YES	XLOC_006691	YES	CSKR_201925
T265_08401	7.39893	7.09845	7.03572	7.29212	6.52225	6.43088	7.42926	9.47328	7.00053	7.3	0.121695	Carboxypeptidase	NO		YES	D915_001069	YES	CRM22_004157	YES	XLOC_009463	YES	CSKR_200683
T265_08406	8.60138	9.94857	8.40156	8.90557	9.2279	8.83591	8.8431	8.99559	8.87753	8.96	0.048804	UPF0183 protein CG7083	YES	ENSG00000125149(PHAF1)	YES	D915_000457	YES	CRM22_004161	YES	XLOC_004871	YES	CSKR_112330
T265_08407	7.83449	7.07558	7.86299	6.84406	6.88625	7.35688	8.45098	7.34526	7.04471	7.41	0.072598	Thioredoxin domain-containing protein	NO		NO		NO		NO		NO
T265_08412	35.692	30.2865	30.0536	27.3209	27.8812	26.9135	23.9332	27.948	32.1866	29.14	0.116863	Rho-GAP domain-containing protein	NO		NO		YES	CRM22_005845	NO		YES	CSKR_106379
T265_08431	36.402	37.8392	39.6634	30.5841	28.05	33.748	29.8194	33.6971	32.5856	33.6	0.114229	BSD domain-containing protein	YES	ENSG00000169895(SYAP1)	YES	D915_008799	YES	CRM22_000363	NO		YES	CSKR_100402
T265_08445	6.83483	7.02285	6.84567	7.05952	7.56753	6.69897	8.85559	7.79278	7.34849	7.34	0.09199	Deacetylase sirtuin-type domain-containing protein	YES	ENSG00000096717(SIRT1)	YES	D915_007851;D915_010987	YES	CRM22_008189	NO		YES	CSKR_106072
T265_08482	40.5215	33.9367	24.9156	28.8554	33.4626	33.9629	31.3015	31.631	32.6225	32.36	0.130346	Conserved oligomeric Golgi complex subunit 8	YES	ENSG00000213380(COG8)	NO		YES	CRM22_004862	YES	XLOC_004098	YES	CSKR_113361
T265_08507	29.352	24.0913	25.1933	24.6211	28.5467	26.3707	32.916	30.6167	30.6747	28.04	0.110995	Ankyrin repeat domain-containing protein 13B	YES	ENSG00000118454(ANKRD13C)	YES	D915_005040	YES	CRM22_003715	YES	XLOC_010451	YES	CSKR_107067
T265_08517	39.4093	34.8389	33.0629	37.7228	46.7606	43.5738	50.9854	44.6773	42.2578	41.48	0.139236	Protein NLRC3	YES	ENSG00000100401(RANGAP1)	YES	D915_002760	YES	CRM22_000693	YES	XLOC_006788	YES	CSKR_107050
T265_08518	905.631	738.734	775.011	590.787	666.153	682.29	668.994	692.974	686.289	711.87	0.124389	Glycoprotein	NO		YES	D915_002761	YES	CRM22_001212	NO		YES	CSKR_107049
T265_08527	14.0573	13.3239	10.0836	10.7501	10.2518	9.40065	12.1961	11.8111	11.7756	11.52	0.134008	RRM domain-containing protein	NO		NO		YES	CRM22_000076	NO		YES	CSKR_111199
T265_08534	5.52919	5.93732	5.2242	4.60465	5.09445	5.4467	6.82332	5.79825	5.25545	5.52	0.113275	J domain-containing protein	NO		YES	D915_009585	YES	CRM22_005442	NO		YES	CSKR_111191
T265_08538	18.1153	17.2677	15.4083	12.939	13.7752	13.9379	16.0136	17.4897	16.8447	15.75	0.117457	ABC transporter domain-containing protein	YES	ENSG00000161204(ABCF3)	YES	D915_002067	YES	CRM22_004599	YES	XLOC_007364	YES	CSKR_112296
T265_08571	9.45787	9.26788	10.4287	9.83239	12.4048	9.04548	8.42291	11.3591	9.78897	10	0.123047	Yippee domain-containing protein	YES	ENSG00000090238(YPEL3)	YES	D915_002668	YES	CRM22_011032	NO		YES	CSKR_110676
T265_08572	19.4544	24.6601	17.0071	16.5294	18.961	18.7449	18.0433	23.1884	19.4025	19.55	0.137978	U2 small nuclear ribonucleoprotein A'	YES	ENSG00000131876(SNRPA1)	YES	D915_001123	YES	CRM22_011031	YES	XLOC_000949(XLOC_000949)	YES	CSKR_110675
T265_08591	3.53651	2.80558	3.14386	3.00218	2.88027	3.05276	3.03043	3.12196	3.20487	3.09	0.068145	Triple functional domain protein	YES	ENSG00000090924(PLEKHG2);ENSG00000101977(MCF2);ENSG00000102606(ARHGEF7);ENSG00000120278(PLEKHG1);ENSG00000126217(MCF2L);ENSG00000129675(ARHGEF6);ENSG00000134215(VAV3);ENSG00000141968(VAV1);ENSG00000146426(TIAM2);ENSG00000149633(KIAA1755);ENSG00000153404(PLEKHG4B);ENSG00000156299(TIAM1);ENSG00000160145(KALRN);ENSG00000160293(VAV2);ENSG00000165801(ARHGEF40);ENSG00000187231(SESTD1);ENSG00000187583(P…	YES	D915_002124;D915_010105	YES	CRM22_009074	YES	XLOC_000714	YES	CSKR_109018
T265_08597	11.6241	12.7803	10.7297	10.8287	11.4354	11.1571	9.66704	12.1509	9.97048	11.15	0.08877	Dynein_C domain-containing protein	NO		NO		NO		NO		NO
T265_08601	22.309	20.4868	14.8421	20.3951	18.9101	20.0159	19.5284	21.5666	19.4396	19.72	0.107279	RRM domain-containing protein	YES	ENSG00000119707(RBM25)	YES	D915_009651	YES	CRM22_008612	YES	XLOC_001214	YES	CSKR_105659
T265_08607	17.6062	14.7307	14.9665	13.8559	14.6929	14.9785	13.189	15.9748	14.3383	14.93	0.085037	Delta-like protein	NO		NO		YES	CRM22_008607	NO		YES	CSKR_105665
T265_08609	4.69504	4.90952	3.92667	4.37876	3.33519	3.29749	4.60419	4.36241	3.55033	4.12	0.147932	eRF1_1 domain-containing protein	YES	ENSG00000152684(PELO)	YES	D915_009685	YES	CRM22_008603	YES	XLOC_007861	YES	CSKR_105668
T265_08611	53.8098	62.3444	49.3559	52.5529	50.7708	46.1784	52.4591	56.0269	51.8657	52.82	0.085565	UPF0769 protein C21orf59 homolog	YES	ENSG00000159079(CFAP298)	YES	D915_005033	YES	CRM22_008817	NO		YES	CSKR_105671
T265_08612	2.63651	3.30378	3.73436	4.41181	3.20659	3.94941	3.3897	3.27972	3.24454	3.46	0.146986	PDZ domain-containing protein	YES	ENSG00000123159(GIPC1);ENSG00000137960(GIPC2);ENSG00000179855(GIPC3)	YES	D915_005032	YES	CRM22_008818	YES	XLOC_003954	YES	CSKR_105672
T265_08617	49.0046	46.9702	54.1617	37.1647	42.6537	46.3113	43.1745	52.7737	50.1826	46.93	0.114113	SET domain-containing protein	YES	ENSG00000135632(SMYD5)	YES	D915_004957	YES	CRM22_002358	NO		YES	CSKR_112513
T265_08622	87.5756	104.365	89.8968	84.7004	98.5741	95.0717	103.975	109.552	94.3798	96.45	0.086848	BHLH domain-containing protein	NO		YES	D915_001653	YES	CRM22_004520	YES	XLOC_005270	YES	CSKR_106880
T265_08636	5.26171	4.80007	6.45771	4.72441	4.49238	4.31536	5.20194	4.6582	4.02657	4.88	0.145122	BEACH domain-containing protein	YES	ENSG00000035681(NSMAF);ENSG00000128815(WDFY4);ENSG00000172915(NBEA)	YES	D915_003717	YES	CRM22_010345	YES	XLOC_005351	YES	CSKR_107711
T265_08640	7.09527	6.85543	6.97933	7.12858	8.68532	6.9272	10.0395	8.54755	6.89626	7.68	0.147872	Amino_oxidase domain-containing protein	YES	ENSG00000104951(IL4I1)	YES	D915_006983	YES	CRM22_010341	YES	XLOC_004647	YES	CSKR_107704
T265_08653	27.7137	29.2717	24.542	29.0141	23.0165	24.8756	23.2827	25.4285	27.8339	26.11	0.091827	SMI1_KNR4 domain-containing protein	YES	ENSG00000134779(TPGS2)	YES	D915_005519	YES	CRM22_000894	NO		YES	CSKR_200819
T265_08656	2.63298	2.62746	2.13801	2.12307	1.79663	1.99463	1.92447	2.70501	2.34369	2.25	0.149649	TPR_REGION domain-containing protein	YES	ENSG00000101343(CRNKL1)	NO		NO		YES	XLOC_002543	NO
T265_08665	78.2188	89.1587	82.5168	63.4725	69.6381	74.355	68.0791	67.8709	75.6645	74.33	0.108935	Ubiquitin-like domain-containing protein	NO		YES	D915_008742	YES	CRM22_008392	NO		YES	CSKR_113560
T265_08677	161.958	240.434	223.567	185.995	184.314	203.804	193.057	201.026	191.384	198.39	0.115415	Hexosyltransferase	YES	ENSG00000156966(B3GNT7);ENSG00000162630(B3GALT2);ENSG00000169255(B3GALNT1);ENSG00000170340(B3GNT2);ENSG00000172318(B3GALT1);ENSG00000176383(B3GNT4);ENSG00000176597(B3GNT5);ENSG00000177191(B3GNT8);ENSG00000179913(B3GNT3);ENSG00000183778(B3GALT5);ENSG00000198488(B3GNT6);ENSG00000214654(B3GALT9);ENSG00000237172(B3GNT9)	YES	D915_004002	YES	CRM22_002100	YES	XLOC_000912	YES	CSKR_111997
T265_08682	8.36516	6.66328	7.82757	5.94386	6.61743	6.30994	7.33517	7.822	7.90968	7.2	0.116812	Cyclin N-terminal domain-containing protein	YES	ENSG00000134508(CABLES1);ENSG00000149679(CABLES2)	YES	D915_003927	YES	CRM22_004004	NO		YES	CSKR_112000
T265_08688	7.07353	8.09898	6.7924	6.97986	9.0755	8.66115	9.62389	7.80383	7.13576	7.92	0.128827	Protein arginine N-methyltransferase	YES	ENSG00000100462(PRMT5)	YES	D915_007056	YES	CRM22_001664	YES	XLOC_006798	YES	CSKR_114041
T265_08692	3.01525	3.52028	3.98392	3.96686	3.72583	3.78192	4.95941	4.17841	3.79616	3.88	0.134821	GlcNAc-PI synthesis protein	YES	ENSG00000115020(PIKFYVE)	YES	D915_007912	YES	CRM22_008009	YES	XLOC_002898	YES	CSKR_100500
T265_08694	8.46051	6.80887	6.90568	7.89332	7.27807	9.01857	9.53525	10.1419	9.63018	8.41	0.14868	Plus3 domain-containing protein	NO		YES	D915_003054	YES	CRM22_002372	NO		YES	CSKR_100497
T265_08699	22.0056	24.6304	22.1799	19.5742	17.9295	16.5696	18.1847	19.63	22.2185	20.32	0.127658	Chromo domain-containing protein	NO		NO		YES	CRM22_007523	NO		YES	CSKR_111927
T265_08704	2108.09	1701.38	1578.88	1561.19	1410.71	1415.05	1640.62	1601.45	1568.05	1620.6	0.127072	Endoplasmic reticulum chaperone BiP	YES	ENSG00000044574(HSPA5)	YES	D915_006305;D915_006307	YES	CRM22_006477	YES	XLOC_000625;XLOC_002357;XLOC_003209	YES	CSKR_106420
T265_08733	10.438	9.63406	11.131	9.95281	8.67357	8.94022	10.4277	7.96981	10.9303	9.79	0.109895	UNC93-like protein 2	YES	ENSG00000092931(MFSD11)	YES	D915_004301	YES	CRM22_005249	NO		YES	CSKR_104020
T265_08740	9.34062	9.44784	6.74584	8.18988	6.45404	7.58386	8.40359	7.11232	7.41036	7.85	0.136334	U4/U6 small nuclear ribonucleoprotein Prp3	YES	ENSG00000117360(PRPF3)	NO		YES	CRM22_003447	YES	XLOC_006444	YES	CSKR_112966
T265_08746	23.1755	21.8321	18.7778	20.0667	25.8049	23.6187	28.6302	24.4574	24.6767	23.45	0.126954	TYR_PHOSPHATASE_2 domain-containing protein	YES	ENSG00000184007(PTP4A2)	NO		YES	CRM22_006464	NO		YES	CSKR_102403
T265_08759	52.6403	46.4262	46.7959	40.4432	40.3773	41.8513	42.4346	44.0038	46.377	44.59	0.088168	Endoplasmic reticulum transmembrane protein	YES	ENSG00000075790(BCAP29);ENSG00000185825(BCAP31)	NO		YES	CRM22_006472	YES	XLOC_007816	YES	CSKR_102719
T265_08760	4.16017	4.42758	3.88583	4.26328	4.30709	4.02318	5.24569	5.34694	4.8272	4.5	0.116544	HECT-type E3 ubiquitin transferase	YES	ENSG00000069869(NEDD4);ENSG00000138642(HERC6);ENSG00000198373(WWP2);ENSG00000198742(SMURF1)	YES	D915_009633	YES	CRM22_010496	NO		YES	CSKR_102721
T265_08764	8.91552	7.86479	9.38016	8.03766	6.71132	7.96425	7.47564	7.74994	8.12223	8.02	0.096242	CUGBP Elav-like family member 1	NO		NO		NO		NO		NO
T265_08766	15.332	13.5679	9.62855	14.4971	12.7456	14.4517	16.2447	14.3131	15.5465	14.04	0.139361	SAP domain-containing protein	YES	ENSG00000060339(CCAR1);ENSG00000158941(CCAR2)	YES	D915_010019	YES	CRM22_011126	NO		YES	CSKR_103010
T265_08776	0.940466	0.976593	1.00647	0.960554	0.977952	1.10145	1.01577	1.30919	0.792036	1.01	0.137892		NO		NO		NO		NO		NO
T265_08783	37.8074	35.0793	37.7082	29.3029	30.923	30.9153	38.3925	34.6816	33.4376	34.25	0.097916	Gal_mutarotas_2 domain-containing protein	YES	ENSG00000089597(GANAB);ENSG00000090402(SI);ENSG00000164976(MYORG);ENSG00000171298(GAA);ENSG00000214013(GANC);ENSG00000257335(MGAM);ENSG00000257743(MGAM2)	YES	D915_000259	YES	CRM22_005336	YES	XLOC_007212	YES	CSKR_106107
T265_08788	11.0593	10.5406	9.70256	11.6708	9.83295	12.3614	12.5729	12.2496	11.5869	11.29	0.095042	Nitrogen permease regulator 2	YES	ENSG00000114388(NPRL2)	NO		YES	CRM22_005341	NO		YES	CSKR_106102
T265_08790	9.77672	8.64059	8.46322	7.4519	7.54168	9.63425	8.59425	9.87385	9.52678	8.83	0.105155	DNA-directed RNA polymerase	NO		NO		NO		NO		YES	CSKR_106538;CSKR_106797;CSKR_108306;CSKR_112710;CSKR_201689
T265_08791	12.7153	12.485	10.924	9.51048	8.60875	9.77322	9.39206	9.13945	10.6947	10.36	0.140922	Peptidase A2 domain-containing protein	YES	ENSG00000183814(LIN9)	YES	D915_010759	YES	CRM22_005342	YES	XLOC_004968	YES	CSKR_106099
T265_08792	16.0019	13.1858	17.6131	15.8203	14.8315	14.8453	20.221	16.8261	15.2036	16.06	0.125211	BRO1 domain-containing protein	NO		YES	D915_006038	YES	CRM22_005345	YES	XLOC_001495	YES	CSKR_106095
T265_08800	7.54619	5.8914	4.33085	6.07767	7.08628	6.5719	6.667	6.92965	7.24774	6.48	0.149012	DRBM domain-containing protein	NO		YES	D915_007805	YES	CRM22_000457	NO		NO
T265_08802	34.9688	35.7008	36.7039	34.5759	39.569	40.6158	36.016	37.9103	40.0202	37.34	0.060857		NO		YES	D915_005570	YES	CRM22_005044	NO		YES	CSKR_109979
T265_08803	5.75187	4.36225	4.15142	3.95645	3.6401	3.85895	4.71312	4.77343	4.27466	4.39	0.144379	DH domain-containing protein	NO		YES	D915_005351	YES	CRM22_005043	NO		YES	CSKR_109980
T265_08805	30.4563	26.0474	27.6744	27.324	28.4199	26.0431	27.5977	27.7205	28.3938	27.74	0.048042	Glycogenin-1	YES	ENSG00000163754(GYG1)	YES	D915_003707	YES	CRM22_005041	NO		YES	CSKR_109983
T265_08806	24.6703	21.8268	19.1361	23.2303	21.9362	22.7092	24.2922	23.237	22.7274	22.64	0.071567	TFIIS N-terminal domain-containing protein	YES	ENSG00000163166(IWS1);ENSG00000182898(TCHHL1)	YES	D915_003708	YES	CRM22_000055	YES	XLOC_004018	YES	CSKR_109985
T265_08810	8652.65	6715.08	5355.03	6661.47	5831.46	6451.61	7637.9	7063.25	6895.73	6807.13	0.141156	Hsp90 protein	YES	ENSG00000080824(HSP90AA1);ENSG00000096384(HSP90AB1)	YES	D915_007964;D915_010892	YES	CRM22_001046;CRM22_008583	YES	XLOC_002248;XLOC_003022	YES	CSKR_109678
T265_08813	65.4642	68.9632	64.0463	59.2681	62.324	60.4925	66.3916	64.6419	58.9554	63.39	0.053655	AAA domain-containing protein	YES	ENSG00000013275(PSMC4)	YES	D915_007965	YES	CRM22_011372	YES	XLOC_004883;XLOC_005085	YES	CSKR_109673
T265_08815	14.9102	13.1313	14.9261	12.29	11.728	11.6756	13.3995	14.59	12.0772	13.19	0.10191	Coatomer subunit beta	YES	ENSG00000129083(COPB1)	YES	D915_002659	YES	CRM22_004720	YES	XLOC_006565	YES	CSKR_104341
T265_08823	24.2218	19.1286	20.2941	19.6283	17.9001	18.0742	21.6134	22.1632	18.6699	20.19	0.104578	Exocyst complex component 8	YES	ENSG00000116903(EXOC8)	YES	D915_004454	YES	CRM22_004730	YES	XLOC_002383	YES	CSKR_104324
T265_08837	7.29263	5.99243	5.35113	5.66988	5.13178	5.14524	6.23655	6.38918	5.79807	5.89	0.117388	Peptidylglycine monooxygenase	YES	ENSG00000145730(PAM)	NO		YES	CRM22_005801	NO		YES	CSKR_107943
T265_08843	3.43269	4.4274	3.36395	3.26643	3.65385	3.43499	3.46738	3.50656	3.93936	3.61	0.100359	isoleucine--tRNA ligase	YES	ENSG00000067704(IARS2)	YES	D915_009945	YES	CRM22_005804	YES	XLOC_003923	YES	CSKR_107939
T265_08844	5.93018	5.30871	6.25137	6.15382	5.76962	6.36632	7.4163	6.6248	7.42542	6.36	0.11136	Non-specific serine/threonine protein kinase	NO		YES	D915_003781	YES	CRM22_005806	NO		YES	CSKR_107938
T265_08845	12468.5	11815	12319.6	9316.94	9318.36	9511.71	9520.09	9909.73	9725.6	10434	0.129283	Tubulin alpha chain	NO		YES	D915_005370(alpha-tub2)	YES	CRM22_005808	NO		YES	CSKR_107937
T265_08855	17.101	15.079	14.0383	12.5638	11.9879	12.0156	16.5719	13.9612	15.9721	14.37	0.135099	Dynamin-like 120 kDa protein, mitochondrial	YES	ENSG00000198836(OPA1)	NO		YES	CRM22_009550	YES	XLOC_007778	YES	CSKR_112128
T265_08857	8.69434	6.83793	6.96075	6.89641	6.49972	7.0125	8.66433	8.51731	7.70269	7.53	0.116702	DNA ligase	YES	ENSG00000174405(LIG4)	YES	D915_009678	YES	CRM22_007879	NO		YES	CSKR_112126
T265_08885	24.8629	18.8593	18.7138	17.5783	17.4699	19.6938	23.2357	24.54	19.259	20.47	0.14309	WD_REPEATS_REGION domain-containing protein	YES	ENSG00000082068(WDR70)	YES	D915_003957	YES	CRM22_006642	NO		YES	CSKR_106899
T265_08898	39.5023	33.9691	40.4465	31.8036	35.3599	32.0706	45.5957	42.087	38.8364	37.74	0.125511	Transmembrane 9 superfamily member	YES	ENSG00000077147(TM9SF3)	YES	D915_000994	YES	CRM22_002209	YES	XLOC_009577	YES	CSKR_103670;CSKR_202288
T265_08899	4.98501	4.30462	5.51401	3.45311	4.23576	4.20029	4.88362	4.96507	4.72246	4.58	0.131439		NO		NO		NO		NO		NO
T265_08900	1.54939	1.53352	1.49022	1.208	1.19527	1.50077	1.69092	1.734	1.66275	1.51	0.128271	Transmembrane protein 184B	YES	ENSG00000164855(TMEM184A);ENSG00000198792(TMEM184B)	YES	D915_004020	YES	CRM22_004117	YES	XLOC_009670	NO
T265_08904	143.878	164.299	158.156	136.066	112.328	125.119	121.693	140.678	141.945	138.24	0.121295	Calcium uniporter protein	NO		NO		NO		NO		YES	CSKR_103675
T265_08905	16.7372	17.9005	17.1756	18.8208	18.0715	18.7249	20.2062	19.7441	20.9068	18.7	0.074331	MFS domain-containing protein	NO		YES	D915_005581	YES	CRM22_004113	NO		YES	CSKR_103676
T265_08924	28.8503	25.0807	25.5908	22.615	25.5106	22.1982	29.1101	27.3388	28.317	26.07	0.097878	Glycogen [starch] synthase	YES	ENSG00000104812(GYS1);ENSG00000111713(GYS2)	YES	D915_010408	YES	CRM22_007094	YES	XLOC_010981	YES	CSKR_102951
T265_08930	51.4895	61.6368	63.4691	50.7986	48.8689	49.8015	56.1296	59.4921	47.8739	54.4	0.108626	CTLH domain-containing protein	YES	ENSG00000101193(GID8)	YES	D915_007660	YES	CRM22_002410	NO		YES	CSKR_112501
T265_08938	4.0547	4.00353	3.12185	3.30527	3.34391	3.53485	3.15854	3.81449	3.56826	3.55	0.098205	receptor protein-tyrosine kinase	NO		YES	D915_009924	NO		NO		YES	CSKR_204100
T265_08942	2.73264	2.47414	2.35864	2.58535	2.87374	2.68551	3.09452	3.2228	2.20347	2.69	0.123686	Transglutaminase-like domain-containing protein	YES	ENSG00000078114(NEBL);ENSG00000197893(NRAP)	YES	D915_002178	YES	CRM22_008626	NO		YES	CSKR_108748
T265_08946	46.608	43.2109	39.6762	41.4659	46.6447	50.3044	53.3864	50.5688	43.9728	46.2	0.098829	Lysine--tRNA ligase	YES	ENSG00000065427(KARS1)	YES	D915_008436	YES	CRM22_001423	YES	XLOC_006384	YES	CSKR_108737
T265_08954	24.3722	23.2048	28.8933	22.1732	20.7113	23.2126	23.3573	24.0068	20.5059	23.38	0.105491	IST1 homolog	YES	ENSG00000182149(IST1)	YES	D915_006997	YES	CRM22_010231	YES	XLOC_006997	YES	CSKR_108721
T265_08966	9.77354	7.59768	8.64979	7.25537	8.26196	8.64933	10.5582	9.46606	11.2105	9.05	0.145757	G protein subunit alpha q	YES	ENSG00000088256(GNA11)	YES	D915_008879	YES	CRM22_003653	NO		YES	CSKR_107653
T265_08975	12.9777	13.3857	17.5407	12.9139	12.7786	13.3651	17.6781	14.9098	13.3995	14.33	0.13691	Elongation of very long chain fatty acids protein	YES	ENSG00000066322(ELOVL1);ENSG00000164181(ELOVL7)	YES	D915_002072	YES	CRM22_001510	YES	XLOC_002983;XLOC_007366;XLOC_008153;XLOC_008837	NO
T265_08976	162.167	171.391	173.656	175.112	178.736	197.204	194.819	197.47	183.881	181.6	0.069394	Elongation of very long chain fatty acids protein	YES	ENSG00000066322(ELOVL1);ENSG00000164181(ELOVL7)	YES	D915_002072	YES	CRM22_002939	YES	XLOC_002983;XLOC_007366;XLOC_008153;XLOC_008837	YES	CSKR_107646
T265_08979	5.89404	6.38276	4.79932	5.71894	5.07057	5.9284	7.09874	6.68835	6.8532	6.05	0.129863	ULP_PROTEASE domain-containing protein	YES	ENSG00000119231(SENP5);ENSG00000161956(SENP3)	YES	D915_006580	NO		NO		NO
T265_08999	14.9067	13.8942	15.4383	11.1373	12.3208	11.209	12.6878	12.6019	12.0107	12.91	0.118359	Poly [ADP-ribose] polymerase	NO		YES	D915_007702	YES	CRM22_006489	NO		YES	CSKR_200880
T265_09011	8.75058	8.42932	7.47617	8.15397	8.84404	8.58462	8.62134	9.38466	9.5528	8.64	0.07178		NO		NO		NO		NO		NO
T265_09014	31.9228	33.5943	26.4429	28.8637	22.8936	32.8708	32.5031	29.5533	28.4886	29.68	0.1174	Zinc finger, C2H2 type	NO		YES	D915_008006	YES	CRM22_008910	NO		YES	CSKR_109839
T265_09022	22.8178	25.4824	19.1319	21.4571	20.7274	18.7628	23.4198	23.7466	22.1213	21.96	0.099863	RNA helicase	YES	ENSG00000135829(DHX9)	YES	D915_003746;D915_010666	YES	CRM22_008906	YES	XLOC_000070;XLOC_001431;XLOC_005187;XLOC_008693	YES	CSKR_113818
T265_09023	10.6754	9.97347	8.23798	8.29071	8.3653	8.33243	9.58613	11.2393	8.27592	9.22	0.127964		NO		NO		NO		NO		YES	CSKR_109149
T265_09037	25.0037	23.5458	19.7195	21.7397	19.8176	21.9323	21.8491	22.4328	22.3324	22.04	0.074812	CXXC-type zinc finger protein 1	NO		YES	D915_000339	YES	CRM22_000931	NO		YES	CSKR_103129
T265_09040	40.0846	35.3957	36.3008	29.5194	28.4774	29.6122	27.7219	31.5433	28.2983	31.88	0.136597	Dynein light intermediate chain	YES	ENSG00000135720(DYNC1LI2);ENSG00000144635(DYNC1LI1)	YES	D915_006896	YES	CRM22_004499	YES	XLOC_005416	YES	CSKR_203044
T265_09054	4.71223	4.70356	5.17924	4.06739	4.60227	3.80103	5.41932	4.70127	4.02573	4.58	0.116796	ULP_PROTEASE domain-containing protein	YES	ENSG00000138468(SENP7)	YES	D915_008307	YES	CRM22_009285	NO		YES	CSKR_108052
T265_09067	21.0624	17.6042	20.7013	17.9297	18.1983	16.2329	18.669	18.5654	15.2385	18.24	0.102273	Cysteine desulfurase, mitochondrial	YES	ENSG00000244005(NFS1)	YES	D915_008970	YES	CRM22_008679	NO		YES	CSKR_104213
T265_09070	9.51139	8.47741	9.34581	8.2827	6.92038	7.77258	7.2255	8.89034	7.93542	8.26	0.108234	LRRCT domain-containing protein	NO		YES	D915_004034	YES	CRM22_008681	NO		YES	CSKR_104209
T265_09082	2.15864	2.26828	2.17073	2.28163	2.06396	2.02149	2.36429	2.52409	2.11794	2.22	0.071214	Protein MON2 homolog	YES	ENSG00000061987(MON2)	YES	D915_004068;D915_009701	YES	CRM22_000934	NO		YES	CSKR_103126
T265_09085	0.785462	0.878682	0.91078	0.733964	0.632372	0.801678	0.825522	0.925966	0.785575	0.81	0.113266	Ovule protein	NO		NO		NO		NO		NO
T265_09100	8.10474	6.68802	8.26346	7.01544	5.6711	7.92383	6.92747	7.46316	6.59402	7.18	0.116631		NO		YES	D915_007626	YES	CRM22_001387	NO		YES	CSKR_109061
T265_09101	10.0579	9.71644	11.3105	9.36115	7.85691	9.07449	9.08159	11.1173	8.83751	9.6	0.114525	Vacuole membrane protein 1	YES	ENSG00000062716(VMP1)	YES	D915_007625	NO		YES	XLOC_003055	YES	CSKR_109062
T265_09116	3.15388	3.2845	2.74011	3.75813	3.04552	3.37913	3.7219	3.69429	3.41909	3.36	0.101959	Leishmanolysin-like peptidase	YES	ENSG00000185621(LMLN)	YES	D915_008069	YES	CRM22_008197	YES	XLOC_002714	NO
T265_09140	8.00774	8.9315	8.53552	6.72578	7.66117	8.64675	7.16804	6.52249	7.2388	7.72	0.112588	Ribosomal RNA small subunit methyltransferase NEP1	YES	ENSG00000126749(EMG1)	YES	D915_000998	YES	CRM22_004421	YES	XLOC_006467	YES	CSKR_200611
T265_09145	16.3469	14.5624	12.1297	13.6085	13.938	13.981	12.9827	14.2371	14.9485	14.08	0.084811	poly(ADP-ribose) glycohydrolase	YES	ENSG00000227345(PARG)	YES	D915_004981	YES	CRM22_000007	NO		YES	CSKR_104996
T265_09149	46.8435	44.7089	37.5191	43.7465	46.4659	43.7196	39.3993	41.8925	34.3826	42.08	0.099982		NO		YES	D915_000073	YES	CRM22_000001	NO		YES	CSKR_113578
T265_09156	4.75809	5.09828	3.59653	4.35541	5.31307	4.40495	5.69253	5.33737	5.37762	4.88	0.135792	DUF5917 domain-containing protein	YES	ENSG00000051009(FHIP1B);ENSG00000164142(FHIP1A)	YES	D915_003950	YES	CRM22_007048	NO		YES	CSKR_109163
T265_09161	6.30008	5.63897	4.18164	6.2263	5.83615	5.65753	6.26048	6.19363	5.5115	5.76	0.115422	DNA repair and recombination protein RAD54B	YES	ENSG00000197275(RAD54B)	YES	D915_004273	YES	CRM22_007045	NO		YES	CSKR_109160
T265_09162	6.41897	7.17233	7.89501	5.65411	5.99715	7.23381	5.60934	5.89414	5.92042	6.42	0.127376	Aph-1 protein	YES	ENSG00000117362(APH1A);ENSG00000138613(APH1B)	YES	D915_009262	YES	CRM22_007043	NO		YES	CSKR_109157
T265_09163	5.63782	4.64345	4.12331	5.24266	3.88397	5.45	4.33957	5.50429	4.25943	4.79	0.140919	Doublecortin domain-containing protein	NO		YES	D915_002951	YES	CRM22_007041	NO		YES	CSKR_201482
T265_09167	5.73264	4.57158	4.66637	3.89501	4.25378	3.80723	3.61487	4.21432	4.06929	4.31	0.146555	MFS domain-containing protein	NO		YES	D915_002326	YES	CRM22_009698	NO		YES	CSKR_105285
T265_09179	8.03966	6.4348	7.22712	6.63778	6.64432	6.87785	6.59941	4.8349	5.53539	6.54	0.140904	RPOL4c domain-containing protein	YES	ENSG00000144231(POLR2D)	YES	D915_006818	YES	CRM22_009706	YES	XLOC_007460	NO
T265_09180	1.57609	1.48104	1.11201	1.08029	1.2501	1.12133	1.247	1.51281	1.50299	1.32	0.149702	FERM central domain protein	YES	ENSG00000006607(FARP2);ENSG00000102302(FGD1);ENSG00000127084(FGD3);ENSG00000137135(ARHGEF39);ENSG00000139132(FGD4);ENSG00000146192(FGD2);ENSG00000152767(FARP1);ENSG00000154783(FGD5);ENSG00000165694(FRMD7);ENSG00000180263(FGD6)	YES	D915_006450	NO		YES	XLOC_002895	NO
T265_09183	42.4065	38.1176	34.1855	40.6837	36.3369	36.8524	42.2906	45.5793	44.4046	40.1	0.097647	RING finger protein 10	YES	ENSG00000022840(RNF10)	YES	D915_009623	YES	CRM22_008072	NO		YES	CSKR_100262
T265_09190	66.2875	62.5851	61.3333	49.1109	50.8552	46.2882	49.9143	49.888	49.994	54.03	0.134327	ATPase ASNA1 homolog	YES	ENSG00000198356(GET3)	YES	D915_006615	YES	CRM22_008069	YES	XLOC_004511(asna-1)	YES	CSKR_100256
T265_09202	9.56999	13.0008	9.18388	10.6415	10.1144	11.0669	9.53083	7.41711	10.2789	10.09	0.149971		NO		NO		NO		NO		NO
T265_09208	6.46273	5.26351	5.48471	6.35511	6.52315	6.19522	5.93321	6.42282	6.45986	6.12	0.07574	Ig-like domain-containing protein	NO		NO		YES	CRM22_003711	YES	XLOC_007406	YES	CSKR_107790
T265_09218	18.9642	17.0617	15.5553	13.6029	12.9015	14.2508	14.6059	13.5026	15.3188	15.08	0.127567	Serine/threonine-protein kinase Chk2	YES	ENSG00000183765(CHEK2)	YES	D915_005371	YES	CRM22_006280	NO		YES	CSKR_112801
T265_09223	20.2944	19.0447	19.2891	20.4802	18.9645	20.3642	21.3085	23.1076	20.0693	20.32	0.063594	Gamma-glutamyltransferase	YES	ENSG00000099998(GGT5);ENSG00000100031(GGT1);ENSG00000100121(GGTLC2);ENSG00000149435(GGTLC1);ENSG00000167741(GGT6);ENSG00000274252(GGTLC3)	YES	D915_008760	YES	CRM22_011420	NO		YES	CSKR_105232
T265_09224	25.0897	27.9631	23.1916	21.8669	20.4315	22.5809	22.3408	22.5181	23.1753	23.24	0.092879	cAMP-regulated phosphoprotein 19	YES	ENSG00000128989(ARPP19);ENSG00000143420(ENSA)	NO		NO		NO		YES	CSKR_105234
T265_09230	3.59078	3.77358	3.82635	4.05387	3.59444	4.13297	4.2476	4.43969	4.8155	4.05	0.100553	HECT-type E3 ubiquitin transferase	YES	ENSG00000009335(UBE3C)	YES	D915_002568	YES	CRM22_006590	NO		YES	CSKR_108071
T265_09231	33.0899	29.5907	27.2582	28.8303	31.1723	28.6307	33.8773	36.0809	30.2976	30.98	0.092212	Glycerol-3-phosphate dehydrogenase [NAD(+)]	YES	ENSG00000152642(GPD1L);ENSG00000167588(GPD1)	YES	D915_008035	YES	CRM22_009292	YES	XLOC_004836	YES	CSKR_203034
T265_09249	43.0551	43.0175	39.8355	30.8251	30.0529	39.4574	33.7127	37.7953	36.6788	37.16	0.129294	WW domain-containing protein	YES	ENSG00000102103(PQBP1)	NO		YES	CRM22_005003	NO		YES	CSKR_103176
T265_09252	15.8449	23.4126	15.2994	18.202	18.9948	21.1618	18.0298	17.5101	18.2423	18.52	0.135122	E2F_TDP domain-containing protein	YES	ENSG00000101412(E2F1);ENSG00000133740(E2F5);ENSG00000169016(E2F6)	YES	D915_005702	YES	CRM22_005000	NO		YES	CSKR_103173
T265_09261	4.21479	4.02075	3.42213	4.27972	5.54565	4.13256	4.51742	4.76593	4.69049	4.4	0.133647	Symplekin	YES	ENSG00000125755(SYMPK)	YES	D915_005326	YES	CRM22_004997	NO		YES	CSKR_103170
T265_09264	8.77276	12.4767	9.78115	9.79866	9.93662	8.39679	9.33633	8.87914	8.04502	9.49	0.136834	zf-C2H2_2 domain-containing protein	YES	ENSG00000173545(ZNF622)	YES	D915_007450	YES	CRM22_004995	YES	XLOC_002817	YES	CSKR_103168
T265_09287	23.0458	23.2488	17.5713	20.6867	23.0881	24.791	24.7523	22.5822	26.0812	22.87	0.110059	CCR4-NOT transcription complex subunit 9	YES	ENSG00000144580(CNOT9)	YES	D915_004823	YES	CRM22_003076	YES	XLOC_007072	YES	CSKR_112481
T265_09288	3.20137	3.40044	3.74023	3.49544	2.69594	2.8856	2.91825	3.55171	3.09642	3.22	0.108799		YES	ENSG00000046653(GPM6B);ENSG00000123560(PLP1);ENSG00000150625(GPM6A)	NO		YES	CRM22_003077	YES	XLOC_009931	YES	CSKR_112480
T265_09293	3.89008	3.81265	3.81219	3.53613	3.94924	3.84253	4.60534	4.44907	4.38526	4.03	0.089121	SH3 domain-containing protein	NO		YES	D915_008706	NO		NO		NO
T265_09306	21.9952	23.9923	20.8659	17.6786	18.2161	21.6321	18.7821	19.2552	19.4743	20.21	0.101736	Estradiol 17-beta-dehydrogenase 12	YES	ENSG00000103160(HSDL1)	YES	D915_010594	YES	CRM22_011158	NO		YES	CSKR_113286
T265_09312	3.91278	4.65263	3.98502	4.27174	3.3077	3.86012	4.08549	3.70169	3.97851	3.97	0.09319	OB domain-containing protein	YES	ENSG00000173559(NABP1)	NO		YES	CRM22_009397	NO		NO
T265_09322	2.43006	2.06819	2.56183	2.42362	2.12107	2.47517	2.68829	2.814	2.02355	2.4	0.115722	Arf-GAP domain-containing protein	YES	ENSG00000047365(ARAP2);ENSG00000072818(ACAP1);ENSG00000088280(ASAP3);ENSG00000108262(GIT1);ENSG00000131584(ACAP3);ENSG00000151693(ASAP2);ENSG00000153317(ASAP1);ENSG00000172650(AGAP5);ENSG00000188234(AGAP4);ENSG00000204149(AGAP6);ENSG00000204172(AGAP9)	NO		YES	CRM22_000965	NO		YES	CSKR_104260
T265_09330	29.8062	32.1285	24.9534	29.3101	29.9395	30.6056	32.3967	28.6859	34.9971	30.31	0.09216	MFS domain-containing protein	NO		YES	D915_002170	YES	CRM22_003916	NO		YES	CSKR_106758
T265_09338	10.2763	10.1137	8.37312	8.15264	9.01583	10.5358	9.65147	10.0258	9.17559	9.48	0.089608	THO complex subunit 5	YES	ENSG00000100296(THOC5)	YES	D915_000504	YES	CRM22_004362	NO		YES	CSKR_109896
T265_09344	27.2511	26.6292	28.321	24.0393	21.4378	22.1723	22.7128	25.1971	22.0417	24.42	0.103767	RING-type domain-containing protein	YES	ENSG00000099999(RNF215)	YES	D915_006565	YES	CRM22_002300	YES	XLOC_002609	YES	CSKR_109887
T265_09349	10.343	11.1995	10.1077	12.2446	11.7755	11.9365	14.3162	12.8453	11.1749	11.77	0.109827	C2H2-type domain-containing protein	NO		YES	D915_007707	YES	CRM22_005834	NO		YES	CSKR_101485
T265_09366	9.86017	10.825	8.17159	8.11641	10.0143	9.82359	7.65581	10.3318	8.91637	9.3	0.120275	Inositol-tetrakisphosphate 1-kinase	YES	ENSG00000100605(ITPK1)	YES	D915_008318	YES	CRM22_002219	NO		YES	CSKR_105754
T265_09374	5.65135	5.89893	7.06006	5.19	4.77742	4.94818	5.84967	6.81502	6.42149	5.85	0.137426	Solute carrier family 35 member F6	YES	ENSG00000213699(SLC35F6)	YES	D915_005976	YES	CRM22_001552	YES	XLOC_011145	YES	CSKR_112116
T265_09380	5.83811	4.64966	4.69686	3.90236	4.3067	5.16082	5.57491	5.3755	4.59424	4.9	0.128557	3-hydroxy-3-methylglutaryl-coenzyme A reductase	YES	ENSG00000113161(HMGCR)	YES	D915_003959	YES	CRM22_002740	YES	XLOC_001845	YES	CSKR_108196
T265_09381	1.19817	1.02693	1.06501	1.23887	1.03755	0.885076	1.08198	0.841356	1.03012	1.05	0.122203	MMS1_N domain-containing protein	NO		NO		NO		NO		NO
T265_09383	133.865	167.247	142.252	117.092	123.816	135.782	125.496	146.011	122.474	134.89	0.114503	Vta1 domain-containing protein	YES	ENSG00000009844(VTA1)	YES	D915_008462	YES	CRM22_008625	NO		YES	CSKR_204047
T265_09401	56.9125	56.643	44.9884	44.002	41.5214	43.46	47.872	46.1461	37.9176	46.61	0.137681		NO		NO		NO		NO		YES	CSKR_100585
T265_09405	26.3945	34.2831	28.5816	23.3297	25.1379	24.6201	28.124	25.4313	24.6012	26.72	0.123619	Transmembrane protein 11, mitochondrial	YES	ENSG00000178307(TMEM11)	YES	D915_009011	YES	CRM22_000765	NO		YES	CSKR_101644
T265_09407	4.8547	4.30879	4.67084	3.78388	3.57782	3.6629	4.35267	4.01676	3.69968	4.1	0.113454	LLGL domain-containing protein	YES	ENSG00000073350(LLGL2);ENSG00000131899(LLGL1)	YES	D915_002091;D915_009367	YES	CRM22_002112	NO		YES	CSKR_101643
T265_09412	21.6931	18.0354	19.7704	14.7709	21.6259	21.2459	21.7375	20.0169	15.6966	19.4	0.137122	DNA-directed RNA polymerases I, II, and III subunit RPABC4	YES	ENSG00000147669(POLR2K)	YES	D915_009839	YES	CRM22_000191	NO		YES	CSKR_202639
T265_09420	266.414	271.553	201.781	225.539	265.599	235.169	250.321	208.478	260.249	242.79	0.107819	Ribonucleoside-diphosphate reductase subunit M2	YES	ENSG00000048392(RRM2B);ENSG00000171848(RRM2)	YES	D915_007359;D915_009802	YES	CRM22_006941	YES	XLOC_004171	YES	CSKR_104252
T265_09425	10.7333	8.29108	8.44075	7.0422	8.2003	7.66291	8.77807	8.60883	7.95111	8.41	0.120878	histone deacetylase	NO		YES	D915_008255	YES	CRM22_002700	YES	XLOC_001727	NO
T265_09426	7.22364	7.39446	5.80183	6.65191	5.9753	6.40163	6.29629	5.55788	5.8366	6.35	0.100897	Transmembrane protein	NO		YES	D915_008256	YES	CRM22_002699	NO		YES	CSKR_108383
T265_09428	7.7695	6.88972	6.55685	8.14729	5.8896	8.19621	8.21412	7.02473	7.58269	7.36	0.111643	RRM domain-containing protein	YES	ENSG00000102241(HTATSF1)	YES	D915_000726	YES	CRM22_002697	YES	XLOC_005118	YES	CSKR_108381
T265_09434	1.20944	1.45887	1.39165	1.10413	1.16208	1.16222	1.17644	1.35665	1.22588	1.25	0.097764	P/Homo B domain-containing protein	YES	ENSG00000099139(PCSK5);ENSG00000115257(PCSK4);ENSG00000140564(FURIN);ENSG00000160613(PCSK7);ENSG00000175426(PCSK1)	YES	D915_000368	YES	CRM22_010212	NO		YES	CSKR_109951
T265_09439	103.026	108.597	134.684	98.423	97.8192	107.555	105.005	118.788	102.046	108.44	0.107732		NO		YES	D915_000618	YES	CRM22_002414	NO		YES	CSKR_113830
T265_09466	11.593	10.3272	11.421	9.51129	9.53375	9.30325	9.22477	9.83569	8.40523	9.91	0.105257	CAP-Gly domain-containing protein	YES	ENSG00000115295(CLIP4)	YES	D915_000432	YES	CRM22_010810	NO		YES	CSKR_105130
T265_09478	6.04375	6.57002	5.26049	5.47731	5.7507	5.4972	6.8086	5.52618	4.56452	5.72	0.118942		NO		YES	D915_008791	YES	CRM22_009351	NO		YES	CSKR_113695
T265_09480	10.2535	11.3851	10.2469	9.18038	10.508	9.97734	10.5754	10.0055	10.9023	10.34	0.060183	Nuclear pore membrane glycoprotein	YES	ENSG00000132182(NUP210);ENSG00000143552(NUP210L)	YES	D915_007258	YES	CRM22_009353	YES	XLOC_002078	YES	CSKR_113694
T265_09488	15.0191	18.803	21.0809	13.7221	15.3631	15.1077	15.6215	15.1805	14.0392	15.99	0.14942	Sorcin	YES	ENSG00000249915(PDCD6)	NO		YES	CRM22_008161	YES	XLOC_001427	NO
T265_09490	20.2647	18.6777	14.8614	16.1705	16.1359	16.7662	15.7278	17.2023	17.9682	17.09	0.097203	RING finger protein 113A	YES	ENSG00000125352(RNF113A);ENSG00000139797(RNF113B)	YES	D915_009256	YES	CRM22_008162	NO		YES	CSKR_110915
T265_09512	20.7927	15.1398	15.8163	16.0537	15.8003	17.4779	17.7073	15.8788	17.3437	16.89	0.10164	F-box domain-containing protein	NO		YES	D915_006746	YES	CRM22_002032	NO		YES	CSKR_102495
T265_09518	30.8095	27.1024	24.8911	24.9111	26.182	23.592	26.7582	29.2465	22.8323	26.26	0.098154	Replication protein A subunit	YES	ENSG00000132383(RPA1)	YES	D915_007677	YES	CRM22_007541	YES	XLOC_003345;XLOC_003346;XLOC_007889;XLOC_008008	YES	CSKR_111094
T265_09527	3.97604	4.6005	4.40472	4.13263	4.21638	4.97841	4.36949	4.77837	5.88391	4.59	0.125752	Oxysterol-binding protein	YES	ENSG00000079156(OSBPL6);ENSG00000130703(OSBPL2);ENSG00000141447(OSBPL1A);ENSG00000144909(OSBPL11)	YES	D915_009264	YES	CRM22_005927	NO		YES	CSKR_108205
T265_09542	23.3209	22.7739	21.7504	22.4494	20.044	17.3773	19.5125	24.1209	22.4931	21.54	0.099595	Kinase domain protein	YES	ENSG00000136807(CDK9)	YES	D915_000509;D915_001553	YES	CRM22_005634	YES	XLOC_005404	YES	CSKR_101120
T265_09546	103.912	88.5313	80.0013	70.1128	96.666	70.9594	90.0627	73.9471	88.7741	84.77	0.139047	Adenine phosphoribosyltransferase	YES	ENSG00000198931(APRT)	YES	D915_000827	YES	CRM22_005639	YES	XLOC_005179	YES	CSKR_101126
T265_09555	7.8925	6.34299	7.62188	6.36019	7.4089	6.95269	7.6394	8.15862	7.63858	7.34	0.088119	HEAT repeat protein	NO		YES	D915_000200	YES	CRM22_008298	NO		YES	CSKR_106024
T265_09562	58.4948	61.9272	69.1795	51.0906	52.0367	51.9581	45.0891	49.3417	48.4721	54.18	0.140168	Phosphatidylinositol-4,5-bisphosphate 4-phosphatase	YES	ENSG00000155099(PIP4P2);ENSG00000165782(PIP4P1)	YES	D915_004241	YES	CRM22_004557	NO		YES	CSKR_107158
T265_09584	3.63627	2.58171	3.67309	3.28033	4.00331	3.35136	3.92767	3.60215	3.3421	3.49	0.121298		NO		NO		NO		NO		YES	CSKR_114140
T265_09585	2.64627	2.41989	1.9806	2.27167	2.08268	2.34474	2.71429	2.2926	2.14811	2.32	0.105103	Fe2OG dioxygenase domain-containing protein	NO		NO		NO		NO		NO
T265_09593	712.609	859.094	776.516	678.407	748.408	697.57	734.277	670.356	686.168	729.27	0.082097	Proliferating cell nuclear antigen	YES	ENSG00000132646(PCNA)	YES	D915_011058	YES	CRM22_007000	YES	XLOC_002396	YES	CSKR_103084
T265_09598	57.355	61.6183	58.3661	58.312	52.4146	57.0409	53.166	59.5739	50.9718	56.54	0.063094	RRM domain-containing protein	YES	ENSG00000106682(EIF4H)	YES	D915_010376	YES	CRM22_006993	YES	XLOC_007305	NO
T265_09608	5.61211	6.04049	5.48768	5.14164	6.55037	5.44334	5.64409	6.32637	5.92405	5.8	0.077895	SOCS box domain-containing protein	NO		NO		NO		NO		NO
T265_09610	11.2993	8.49458	10.58	10.8587	13.7464	9.48425	10.7825	11.4838	12.9209	11.07	0.143967	Secreted protein	NO		NO		NO		NO		YES	CSKR_107687
T265_09613	38.4073	34.2057	30.5266	38.111	37.0067	35.761	40.8466	39.347	40.1683	37.15	0.087524	Malic enzyme	YES	ENSG00000065833(ME1);ENSG00000082212(ME2);ENSG00000151376(ME3)	YES	D915_004108	YES	CRM22_009410	YES	XLOC_002901;XLOC_006591	YES	CSKR_106492
T265_09614	25.5954	27.0561	26.5008	25.4701	26.2802	26.3491	27.1319	24.6773	24.6749	25.97	0.035473	SER_THR_PHOSPHATASE domain-containing protein	NO		NO		NO		NO		NO
T265_09618	63.4532	56.4318	66.3031	51.9109	50.2331	52.8526	53.2819	59.6756	49.1803	55.92	0.107498	SNF7 family protein	YES	ENSG00000101421(CHMP4B)	YES	D915_006367	YES	CRM22_003230	YES	XLOC_004862;XLOC_008259	YES	CSKR_106485
T265_09655	13.5691	11.4364	10.9947	11.5998	12.0337	12.0632	16.1093	14.8733	12.9266	12.85	0.133509	Protein, SNF2 family	YES	ENSG00000163104(SMARCAD1)	YES	D915_004631	YES	CRM22_002108	YES	XLOC_005286	YES	CSKR_107393
T265_09664	32.1177	34.2575	28.5824	27.2201	27.7933	29.7543	31.2487	25.4422	28.5326	29.44	0.092193	Cell division control protein 45	YES	ENSG00000093009(CDC45)	YES	D915_007655;D915_009211	YES	CRM22_007429	YES	XLOC_006811	YES	CSKR_103157
T265_09677	81.2761	66.3414	75.0682	62.8095	61.2051	62.51	75.1661	78.2923	70.8623	70.39	0.106093	RING-type domain-containing protein	YES	ENSG00000073060(SCARB1)	YES	D915_001284	YES	CRM22_007203	YES	XLOC_001717;XLOC_003689;XLOC_003818;XLOC_003902;XLOC_008700	YES	CSKR_113951
T265_09689	15.2053	14.4623	14.974	12.6343	14.1592	13.227	16.0103	14.8804	14.4519	14.44	0.070692	116 kDa U5 small nuclear ribonucleoprotein component	YES	ENSG00000108883(EFTUD2)	YES	D915_010343;D915_010952	YES	CRM22_007197	YES	XLOC_004232	YES	CSKR_109493
T265_09693	2.93819	2.47963	2.62292	2.06675	1.98443	2.21235	2.25909	2.49774	2.32004	2.38	0.12408	Bestrophin homolog	YES	ENSG00000127325(BEST3)	YES	D915_008570	YES	CRM22_008863	YES	XLOC_008274;XLOC_008699	NO
T265_09697	12.8629	13.8147	11.3733	12.2042	15.1204	14.5093	15.4185	16.8383	14.9172	14.12	0.122049	DRBM domain-containing protein	NO		YES	D915_007015	YES	CRM22_007518	NO		YES	CSKR_102417
T265_09699	20.2659	21.14	21.283	18.5462	17.4834	19.989	18.3532	20.9741	18.8411	19.65	0.070559	Ras-related protein Rab-11A	NO		NO		NO		NO		NO
T265_09712	11.6777	12.0922	10.8354	10.7079	11.4351	11.8751	13.3786	12.2685	12.2435	11.83	0.068511	Zinc finger, C2H2 type	YES	ENSG00000089335(ZNF302);ENSG00000102974(CTCF);ENSG00000105732(ZNF574);ENSG00000112365(ZBTB24);ENSG00000115568(ZNF142);ENSG00000151612(ZNF827);ENSG00000156853(ZNF689);ENSG00000169951(ZNF764);ENSG00000169955(ZNF747);ENSG00000170265(ZNF282);ENSG00000170949(ZNF160);ENSG00000177125(ZBTB34);ENSG00000180035(ZNF48);ENSG00000185278(ZBTB37);ENSG00000189420(ZFP92);ENSG00000197497(ZNF665);ENSG00000197841(ZNF…	NO		YES	CRM22_001243	NO		NO
T265_09714	9.33653	6.89665	7.9084	8.53749	9.92455	8.57792	9.64132	8.96208	7.97442	8.64	0.110361	ATP-binding cassette sub-family F member 2	YES	ENSG00000033050(ABCF2)	NO		YES	CRM22_001247	YES	XLOC_007294	YES	CSKR_202543
T265_09716	12.164	11.6432	10.7107	12.7723	12.6283	14.3315	12.4544	13.9907	12.7831	12.61	0.087295	Calpain-5	YES	ENSG00000075142(SRI);ENSG00000115271(GCA);ENSG00000126247(CAPNS1);ENSG00000142330(CAPN10);ENSG00000149260(CAPN5);ENSG00000182472(CAPN12);ENSG00000256812(CAPNS2)	YES	D915_007716;D915_010491	YES	CRM22_002295	YES	XLOC_002377(XLOC_002377)	YES	CSKR_111608
T265_09719	9.45209	9.91521	6.82684	9.90106	8.41753	9.99127	10.8599	9.13751	9.94379	9.38	0.12468	RNA polymerase-associated protein CTR9 homolog	YES	ENSG00000198730(CTR9)	YES	D915_002541	YES	CRM22_007254	YES	XLOC_001669;XLOC_002387	YES	CSKR_111605
T265_09728	26.6492	20.8071	21.3422	18.9397	20.0473	19.9722	21.2992	24.2467	23.0965	21.82	0.111329	Inhibitor of growth protein	YES	ENSG00000071243(ING3)	YES	D915_009786	YES	CRM22_005604	YES	XLOC_001076	YES	CSKR_114137
T265_09729	22.1043	23.2904	14.7564	21.9	25.1344	21.1506	26.4851	23.9276	22.795	22.39	0.147912	UBR-type domain-containing protein	YES	ENSG00000012963(UBR7)	YES	D915_009724	YES	CRM22_003504	YES	XLOC_002919	YES	CSKR_107036
T265_09732	8.08227	6.96588	7.71042	5.84699	5.08887	6.04307	6.43409	6.48439	6.31126	6.55	0.141007	Exocyst complex component 5	YES	ENSG00000070367(EXOC5)	YES	D915_009337;D915_009789	YES	CRM22_003501	YES	XLOC_000436	YES	CSKR_112955
T265_09734	26.285	28.326	25.998	22.3135	27.8791	23.4534	25.2413	23.1372	26.8689	25.5	0.083622	Coiled-coil domain-containing protein 115	NO		YES	D915_004576	YES	CRM22_003499	NO		YES	CSKR_112957
T265_09750	60.995	67.629	58.4329	73.274	74.851	76.0021	76.2854	79.2051	64.7529	70.16	0.105986	Histone H2A	YES	ENSG00000105968(H2AZ2);ENSG00000164032(H2AZ1)	YES	D915_009899	YES	CRM22_010373	NO		YES	CSKR_111445
T265_09759	15.3651	16.5428	16.7037	13.0132	12.1958	12.1951	13.1569	12.6008	13.128	13.88	0.130948	TPR_REGION domain-containing protein	YES	ENSG00000171853(TRAPPC12)	YES	D915_000164	NO		YES	XLOC_004529	YES	CSKR_111510
T265_09760	22.3147	17.9569	15.7158	16.7577	19.319	19.5937	22.5318	19.7408	21.346	19.48	0.121562	Protein kinase domain-containing protein	YES	ENSG00000006837(CDKL3);ENSG00000058091(CDK14);ENSG00000105810(CDK6);ENSG00000135446(CDK4);ENSG00000138395(CDK15);ENSG00000138769(CDKL2);ENSG00000167258(CDK12)	YES	D915_004897	YES	CRM22_009469	NO		YES	CSKR_112782
T265_09767	31.096	32.1734	28.9282	21.7868	25.8555	22.1134	24.0581	24.6313	24.4552	26.12	0.144148		NO		YES	D915_009793	YES	CRM22_009478	NO		YES	CSKR_109641
T265_09773	29.6733	27.0277	23.2731	29.4135	24.379	26.1329	25.0454	33.7165	27.6294	27.37	0.117425	Melanoma inhibitory activity protein 2	NO		NO		YES	CRM22_008809	NO		YES	CSKR_102319
T265_09782	5.12889	5.31922	5.34548	4.94332	4.1335	4.97434	4.04012	5.25108	5.27429	4.93	0.101671	Lipopolysaccharide choline phosphotransferase	NO		YES	D915_005926;D915_009692	YES	CRM22_000942	NO		YES	CSKR_113405
T265_09785	8.43642	8.75235	7.31025	7.35331	6.99882	7.84958	7.84395	8.74173	7.47752	7.86	0.08234	DNA topoisomerase	YES	ENSG00000100038(TOP3B)	YES	D915_009380	YES	CRM22_000944;CRM22_002226	YES	XLOC_007222;XLOC_008677	YES	CSKR_113406
T265_09786	3.26008	3.61915	2.97515	3.14868	3.52874	3.18031	3.58999	4.04751	3.65894	3.45	0.096261	Gamma tubulin complex component C-terminal domain-containing protein	YES	ENSG00000128159(TUBGCP6)	YES	D915_000045;D915_009101	YES	CRM22_001051;CRM22_002233	NO		YES	CSKR_113407
T265_09793	7.3409	6.97168	5.82656	6.03455	5.5488	6.88386	7.41765	7.279	6.09946	6.6	0.109396	Pyr_redox_2 domain-containing protein	YES	ENSG00000121350(PYROXD1)	YES	D915_000053;D915_002476	YES	CRM22_006099	NO		YES	CSKR_114119
T265_09797	187.451	215.711	223.202	175.961	165.001	149.784	156.967	191.263	165.061	181.16	0.141006	RING-type E3 ubiquitin transferase	YES	ENSG00000103266(STUB1)	YES	D915_007078	YES	CRM22_001480	YES	XLOC_007218	NO
T265_09809	8.11922	7.2978	7.3112	8.36765	7.69668	7.35736	9.40264	8.22628	8.59494	8.04	0.0877	Katanin p80 WD40 repeat-containing subunit B1	YES	ENSG00000140854(KATNB1)	YES	D915_001143	YES	CRM22_001002(KATNB1)	NO		YES	CSKR_108183(KATNB1)
T265_09811	40.2423	42.255	38.5721	35.9667	40.9266	36.9711	43.3288	37.5707	37.7792	39.29	0.064176	Histone deacetylase	YES	ENSG00000196591(HDAC2)	YES	D915_005840	YES	CRM22_001398	NO		YES	CSKR_109049
T265_09816	73.8282	75.8215	73.7825	57.523	59.7035	56.0525	56.2624	55.8763	57.0286	62.88	0.139866	Calumenin	YES	ENSG00000049449(RCN1);ENSG00000128595(CALU);ENSG00000142552(RCN3)	YES	D915_004870	YES	CRM22_001403	NO		YES	CSKR_109043
T265_09820	14.6422	14.5064	13.2556	13.8795	15.0758	13.9432	17.423	15.9407	15.0608	14.86	0.083695	Endoplasmic reticulum oxidoreductin 1	YES	ENSG00000086619(ERO1B);ENSG00000197930(ERO1A)	YES	D915_004868	YES	CRM22_001406	YES	XLOC_001025	YES	CSKR_109037
T265_09823	2.9728	2.54312	2.60743	2.3319	2.63901	2.52751	3.30862	2.9709	2.57136	2.72	0.111365	Lysophospholipase	YES	ENSG00000130653(PNPLA7)	YES	D915_001524	YES	CRM22_000326;CRM22_001408	YES	XLOC_004425	YES	CSKR_113527
T265_09824	32.1778	29.9448	29.1809	27.7178	28.3306	27.2146	32.5518	31.927	31.4782	30.06	0.06813	26S proteasome non-ATPase regulatory subunit 2	YES	ENSG00000175166(PSMD2)	YES	D915_009439	YES	CRM22_004458	YES	XLOC_005093	YES	CSKR_113526
T265_09832	5.29698	5.94581	5.82377	4.87195	4.44075	3.7908	4.97914	5.42572	4.57479	5.02	0.137612	RNA exonuclease 4	YES	ENSG00000148300(REXO4)	NO		YES	CRM22_001470	YES	XLOC_004590	YES	CSKR_104695
T265_09833	19.4546	18.4671	16.4759	15.6933	16.3494	19.0644	20.713	19.6143	18.4178	18.25	0.09374	DRB sensitivity-inducing factor large subunit	YES	ENSG00000196235(SUPT5H)	YES	D915_008319	YES	CRM22_001469	YES	XLOC_006675	YES	CSKR_104697
T265_09839	7.62162	6.38409	5.55153	6.56368	6.19481	6.54027	7.50339	6.50598	6.906	6.64	0.096149	ANK_REP_REGION domain-containing protein	YES	ENSG00000176915(ANKLE2)	YES	D915_008866	YES	CRM22_004210	YES	XLOC_002908	YES	CSKR_104708
T265_09873	5.90954	5.03644	5.39554	4.56619	4.38692	4.85061	4.2225	3.52755	4.60744	4.72	0.14604	Reverse transcriptase domain-containing protein	YES	ENSG00000185721(DRG1)	NO		NO		YES	XLOC_004339	NO
T265_09878	23.6251	20.5603	17.2757	17.9409	17.7022	15.708	16.6018	18.5149	17.0555	18.33	0.131077	Pyruvate kinase	YES	ENSG00000067225(PKM);ENSG00000143627(PKLR)	YES	D915_009289	YES	CRM22_007306	NO		YES	CSKR_105428
T265_09881	7.84163	7.28149	7.31175	8.52117	8.06651	9.57284	8.99464	9.7122	7.92124	8.36	0.108156	Protein-tyrosine-phosphatase	YES	ENSG00000014914(MTMR11);ENSG00000100330(MTMR3);ENSG00000104643(MTMR9);ENSG00000108389(MTMR4);ENSG00000133812(SBF2);ENSG00000150712(MTMR12);ENSG00000166912(MTMR10);ENSG00000171100(MTM1)	YES	D915_008864	YES	CRM22_007304	YES	XLOC_004435	YES	CSKR_105426
T265_09883	38.84	35.9367	35.2678	30.1858	30.5723	28.8134	32.5935	33.0923	31.9816	33.03	0.095983	RNase H type-1 domain-containing protein	YES	ENSG00000099256(PRTFDC1);ENSG00000169299(PGM2)	YES	D915_001533	YES	CRM22_008237	YES	XLOC_008380	YES	CSKR_105422
T265_09884	36.5015	33.6036	42.3028	39.2207	31.7892	33.3024	36.0022	40.5287	35.3559	36.51	0.09667	Rho-GAP domain-containing protein	YES	ENSG00000101220(ADISSP)	YES	D915_001534	YES	CRM22_008238	NO		YES	CSKR_105421
T265_09885	40.031	33.3821	33.344	28.3294	31.5308	24.0304	33.9294	34.8573	30.9415	32.26	0.137655	Protein kinase domain-containing protein	NO		NO		YES	CRM22_008241	NO		YES	CSKR_203468
T265_09889	17.6099	20.8716	22.8046	24.0503	25.9043	27.9809	25.2528	24.2168	25.079	23.75	0.127833	Dual specificity phosphatase, catalytic domain protein	YES	ENSG00000127952(STYXL1);ENSG00000130829(DUSP9);ENSG00000149599(DUSP15);ENSG00000161609(KASH5);ENSG00000167065(DUSP18);ENSG00000189037(DUSP21);ENSG00000276023(DUSP14)	NO		YES	CRM22_006868	YES	XLOC_011065	YES	CSKR_102155
T265_09902	7.38175	6.29602	6.33225	5.25575	5.2632	5.79568	5.81223	6.11892	6.06743	6.04	0.106215	non-specific serine/threonine protein kinase	YES	ENSG00000198793(MTOR)	YES	D915_004858	YES	CRM22_009691	NO		YES	CSKR_201315
T265_09913	2.23668	2.11435	1.93634	2.45368	1.92569	2.04569	2.41982	2.74686	1.96955	2.21	0.128433	FERM domain-containing protein	YES	ENSG00000088367(EPB41L1);ENSG00000095203(EPB41L4B);ENSG00000139926(FRMD6);ENSG00000159023(EPB41);ENSG00000171877(FRMD5)	YES	D915_007291	YES	CRM22_006120	NO		YES	CSKR_102020
T265_09914	4.19761	3.53966	3.32786	3.25691	3.90614	3.56475	4.46115	3.47964	4.26973	3.78	0.11712	Cyclin N-terminal domain-containing protein	YES	ENSG00000108100(CCNY);ENSG00000163249(CCNYL1);ENSG00000284209	YES	D915_004173	YES	CRM22_006119	YES	XLOC_003175	YES	CSKR_102022
T265_09926	26.9985	26.3477	29.8286	20.2112	21.1294	21.7184	23.4278	26.1619	23.5419	24.37	0.129926	Calcium uniporter protein	YES	ENSG00000005059(MCUB);ENSG00000156026(MCU)	YES	D915_003807	YES	CRM22_009758	NO		YES	CSKR_107762
T265_09935	113.949	110.524	112.684	104.898	107.232	102.757	125.655	119.823	114.76	112.48	0.06429	vesicle-fusing ATPase	YES	ENSG00000165280(VCP)	YES	D915_008113	YES	CRM22_009748	NO		YES	CSKR_107748
T265_09936	0.900398	1.06967	0.834894	0.760785	0.740337	0.819093	0.878654	0.89904	0.798043	0.86	0.115103	CUB domain-containing protein	NO		YES	D915_000453	YES	CRM22_006516	NO		YES	CSKR_111054
T265_09943	52.7648	52.4666	52.9682	37.9482	41.9796	37.7866	41.0153	44.8929	39.239	44.56	0.145814	Deoxyhypusine hydroxylase	NO		YES	D915_007335	YES	CRM22_006522	YES	XLOC_005631	YES	CSKR_111041
T265_09965	3.86018	3.99207	5.43272	4.56324	3.88589	3.66514	4.6516	5.46799	4.46792	4.44	0.149873	Broad substrate specificity ATP-binding cassette transporter ABCG2	NO		YES	D915_003683	YES	CRM22_008940	NO		YES	CSKR_200902
T265_09968	33.6093	35.3595	27.9602	30.3032	33.5416	31.0846	32.0224	35.6206	32.9663	32.5	0.075467	Secreted protein	NO		NO		YES	CRM22_008944	NO		YES	CSKR_104761
T265_09973	40.9824	43.0641	48.465	53.1578	48.9012	51.0013	52.8261	57.9656	47.1953	49.28	0.106078	PDZ/DHR/GLGF domain protein	YES	ENSG00000125775(SDCBP2);ENSG00000137575(SDCBP)	YES	D915_004089	YES	CRM22_008947	YES	XLOC_001794	YES	CSKR_112932
T265_10010	6.25513	4.79143	6.37286	5.65881	5.24937	6.35411	6.90786	6.66883	7.27932	6.17	0.129584	Ras-GEF domain-containing protein	YES	ENSG00000058335(RASGRF1);ENSG00000068831(RASGRP2);ENSG00000079337(RAPGEF3);ENSG00000091428(RAPGEF4);ENSG00000108352(RAPGEFL1);ENSG00000109756(RAPGEF2);ENSG00000113319(RASGRF2);ENSG00000115904(SOS1);ENSG00000136237(RAPGEF5);ENSG00000143344(RGL1);ENSG00000146090(RASGEF1C);ENSG00000152689(RASGRP3);ENSG00000158987(RAPGEF6);ENSG00000160271(RALGDS);ENSG00000171777(RASGRP4);ENSG00000172575(RASGRP1);ENSG…	YES	D915_006820	YES	CRM22_000605	NO		YES	CSKR_110619
T265_10024	12.2969	12.7949	14.3973	10.3338	9.69408	10.4106	11.0162	10.0953	9.69607	11.19	0.145189	Palmitoyltransferase	NO		YES	D915_006251	YES	CRM22_001302	YES	XLOC_000824;XLOC_006722	YES	CSKR_103471
T265_10026	5.8476	4.82106	4.07116	4.54136	5.27464	3.98373	5.09373	5.15024	4.81178	4.84	0.121683	Integrator complex subunit 7	YES	ENSG00000143493(INTS7)	YES	D915_007623	YES	CRM22_001305	NO		YES	CSKR_103474
T265_10029	231.219	218.319	254.627	209.186	200.952	217.066	197.88	206.188	218.164	217.07	0.08016	Programmed cell death protein 4	YES	ENSG00000150593(PDCD4)	YES	D915_004449	YES	CRM22_001308	NO		YES	CSKR_103477
T265_10030	6.4689	6.50332	6.13244	6.18276	6.28062	5.85712	8.40016	7.0034	6.90547	6.64	0.113718	F-box domain-containing protein	NO		YES	D915_009405	NO		NO		NO
T265_10038	24.8988	25.4574	33.4787	25.1685	25.9238	23.1894	22.5726	29.6316	25.9836	26.26	0.128016	MFS domain-containing protein	YES	ENSG00000169026(SLC49A3)	YES	D915_006690	YES	CRM22_000499	YES	XLOC_002135;XLOC_010750	YES	CSKR_104224
T265_10043	2.06204	1.64451	1.55363	1.67436	1.96634	1.96224	1.90456	1.56283	2.1878	1.84	0.126264	Beta-1-syntrophin	YES	ENSG00000101400(SNTA1);ENSG00000168807(SNTB2);ENSG00000172164(SNTB1)	YES	D915_005556	YES	CRM22_003540	YES	XLOC_004815	YES	CSKR_104228
T265_10055	45.8655	43.5076	38.7357	47.6482	44.3134	47.9646	51.4868	51.6096	52.8844	47.11	0.096758	SAM domain-containing protein	YES	ENSG00000010803(SCMH1);ENSG00000111752(PHC1);ENSG00000134686(PHC2);ENSG00000146285(SCML4);ENSG00000154655(L3MBTL4);ENSG00000163935(SFMBT1);ENSG00000187033(SAMD7);ENSG00000187634(SAMD11);ENSG00000198879(SFMBT2);ENSG00000198945(L3MBTL3);ENSG00000203943(SAMD13)	NO		NO		NO		NO
T265_10057	27.4332	29.3809	30.2322	28.0006	32.3487	26.0126	33.0543	31.3954	29.5776	29.72	0.078168	UPF0160 protein MYG1, mitochondrial	YES	ENSG00000139637(MYG1)	YES	D915_008836	YES	CRM22_005354	YES	XLOC_002734	YES	CSKR_104068
T265_10058	24.5562	22.4582	24.46	20.4651	21.4716	19.3633	26.5978	25.7931	25.6013	23.42	0.10967	Charged multivesicular body protein 7	YES	ENSG00000147457(CHMP7);ENSG00000164695(CHMP4C);ENSG00000254505(CHMP4A)	YES	D915_007320	NO		YES	XLOC_000646	YES	CSKR_104067
T265_10064	15.9702	18.2212	21.0095	21.3149	17.8905	19.3985	21.7362	25.4827	18.1563	19.91	0.141359	CASPASE_P10 domain-containing protein	NO		NO		YES	CRM22_009643	NO		YES	CSKR_106860
T265_10093	7.64461	6.57086	6.15085	7.75243	7.82602	6.9128	8.84849	7.56336	8.59306	7.54	0.116957	Protein kinase domain-containing protein	YES	ENSG00000139625(MAP3K12)	NO		YES	CRM22_002850	NO		YES	CSKR_109804
T265_10096	157.294	122.653	173.843	139.988	127.002	119.568	123.051	144.014	148.5	139.55	0.131784	Granulin	YES	ENSG00000030582(GRN)	YES	D915_009993	YES	CRM22_002576	YES	XLOC_004148	YES	CSKR_109810
T265_10097	6.51789	8.19825	6.44212	6.37909	6.9087	7.1608	7.47017	7.62275	8.01703	7.19	0.094767	DUF1308 domain-containing protein	YES	ENSG00000136197(C7orf25)	YES	D915_007044	NO		NO		YES	CSKR_109811
T265_10107	1.04886	0.855345	0.645928	0.921024	1.05654	0.989655	0.990281	0.896867	0.935295	0.93	0.134738	Homeobox domain-containing protein	YES	ENSG00000005073(HOXA11);ENSG00000037965(HOXC8);ENSG00000106004(HOXA5);ENSG00000106006(HOXA6);ENSG00000106031(HOXA13);ENSG00000108511(HOXB6);ENSG00000120068(HOXB8);ENSG00000120075(HOXB5);ENSG00000123364(HOXC13);ENSG00000123407(HOXC12);ENSG00000128652(HOXD3);ENSG00000128709(HOXD9);ENSG00000128713(HOXD11);ENSG00000128714(HOXD13);ENSG00000139515(PDX1);ENSG00000159184(HOXB13);ENSG00000170178(HOXD12);E…	YES	D915_000955	YES	CRM22_006623	YES	XLOC_003281	YES	CSKR_203167
T265_10135	41.2258	40.19	37.1953	35.2997	37.7618	39.9711	46.3762	33.2851	28.1968	37.72	0.137391	Structure-specific endonuclease subunit SLX1 homolog	YES	ENSG00000132207(SLX1A);ENSG00000181625(SLX1B)	YES	D915_009902	YES	CRM22_006436	YES	XLOC_004496	YES	CSKR_110964
T265_10138	9.55655	9.10695	9.54454	9.6644	9.16789	9.1172	13.4662	11.2553	10.5346	10.16	0.141135	Serine/threonine-protein phosphatase 2A 55 kDa regulatory subunit B	YES	ENSG00000074211(PPP2R2C);ENSG00000156475(PPP2R2B);ENSG00000175470(PPP2R2D);ENSG00000221914(PPP2R2A)	YES	D915_005632	YES	CRM22_006441	YES	XLOC_004518;XLOC_011421	YES	CSKR_110969
T265_10145	5.74088	5.22211	4.75988	5.56849	5.38165	4.8236	6.08805	5.84821	6.77322	5.58	0.113233	TPR_REGION domain-containing protein	YES	ENSG00000111300(NAA25)	YES	D915_007815	YES	CRM22_004032	YES	XLOC_004341	YES	CSKR_103059
T265_10160	5.37463	5.04742	5.00896	3.97013	4.28224	3.95401	4.99901	4.81993	4.68174	4.68	0.107755	Protein kinase domain-containing protein	YES	ENSG00000006062(MAP3K14);ENSG00000034152(MAP2K3);ENSG00000065613(SLK);ENSG00000082146(STRADB);ENSG00000101349(PAK5);ENSG00000107968(MAP3K8);ENSG00000108984(MAP2K6);ENSG00000123572(NRK);ENSG00000135090(TAOK3);ENSG00000149930(TAOK2);ENSG00000160551(TAOK1);ENSG00000168067(MAP4K2);ENSG00000172939(OXSR1);ENSG00000187550(SBK2)	YES	D915_004654	YES	CRM22_000307	YES	XLOC_000426	YES	CSKR_112226
T265_10171	9.96682	9.79711	7.6651	8.72547	8.26247	8.41069	7.83744	7.4788	9.27032	8.6	0.105826	RRM domain-containing protein	YES	ENSG00000089682(RBM41)	YES	D915_009246	YES	CRM22_000755	NO		YES	CSKR_107626
T265_10180	9.14421	9.34525	7.87006	10.1106	10.1725	10.144	10.7841	11.4105	9.57827	9.84	0.10359	Glycerol kinase	YES	ENSG00000175066(GK5)	YES	D915_002262	YES	CRM22_001696	YES	XLOC_011368	YES	CSKR_111287
T265_10184	16.4047	14.3999	14.0435	12.3053	11.254	12.567	12.6356	11.1347	12.7653	13.06	0.127001	RNase NYN domain-containing protein	YES	ENSG00000100441(KHNYN);ENSG00000102053(ZC3H12B);ENSG00000102921(N4BP1);ENSG00000149289(ZC3H12C);ENSG00000178199(ZC3H12D)	YES	D915_006841	YES	CRM22_005507	YES	XLOC_003139	YES	CSKR_113575
T265_10185	301.943	466.632	338.96	352.076	368.219	447.809	411.748	351.193	378.979	379.73	0.140084		NO		NO		NO		NO		NO
T265_10195	14.3556	12.7788	10.8067	11.9933	12.0283	11.9807	14.066	14.3627	11.8506	12.69	0.101023	PG_binding_1 domain-containing protein	NO		NO		NO		NO		NO
T265_10204	145.056	130.182	121.725	133.328	126.31	139.668	96.96	102.643	118.576	123.83	0.12899	Tetraspanin	YES	ENSG00000000003(TSPAN6);ENSG00000010278(CD9);ENSG00000011105(TSPAN9);ENSG00000048140(TSPAN17);ENSG00000064201(TSPAN32);ENSG00000085117(CD82);ENSG00000099282(TSPAN15);ENSG00000104894(CD37);ENSG00000105668(UPK1A);ENSG00000106025(TSPAN12);ENSG00000106537(TSPAN13);ENSG00000108219(TSPAN14);ENSG00000110900(TSPAN11);ENSG00000112619(PRPH2);ENSG00000114638(UPK1B);ENSG00000117472(TSPAN1);ENSG00000127324(TS…	YES	D915_002968	NO		NO		NO
T265_10207	11.2857	10.5106	13.2541	9.19582	9.29317	8.99066	8.74341	8.73101	10.0316	10	0.149349	RRM domain-containing protein	YES	ENSG00000119446(RBM18)	YES	D915_002711	YES	CRM22_010964	NO		YES	CSKR_112709
T265_10209	1.5952	1.68524	1.53274	1.34238	1.2386	1.35944	1.75912	1.58816	1.27692	1.49	0.125952	DEAD/DEAH box helicase	YES	ENSG00000112249(ASCC3)	YES	D915_004515	YES	CRM22_006690	YES	XLOC_002083	YES	CSKR_112708
T265_10226	5.48262	5.38883	4.78798	4.37296	3.66491	4.36631	4.64933	4.39903	4.34583	4.61	0.121942	Ankyrin repeat protein	YES	ENSG00000139719(VPS33A)	YES	D915_007839	YES	CRM22_003038	YES	XLOC_004998	YES	CSKR_108464
T265_10237	6.26383	4.7162	5.55427	4.94847	5.45107	4.98116	6.91675	6.25595	6.34784	5.72	0.133512	GAE domain-containing protein	YES	ENSG00000166747(AP1G1);ENSG00000213983(AP1G2)	YES	D915_005661	YES	CRM22_011042	YES	XLOC_001162	YES	CSKR_105184
T265_10243	222.95	229.395	213.22	213.974	236.976	204.144	253.752	237.855	219.979	225.8	0.067773	Serine/threonine-protein phosphatase	YES	ENSG00000172531(PPP1CA);ENSG00000186298(PPP1CC)	YES	D915_010080	NO		YES	XLOC_007243	YES	CSKR_105263
T265_10249	2.74387	2.30353	3.50367	3.18127	2.8531	2.76375	3.46387	3.65981	3.21706	3.08	0.143499	Liprin-alpha-3	YES	ENSG00000131626(PPFIA1);ENSG00000139220(PPFIA2);ENSG00000143847(PPFIA4);ENSG00000177380(PPFIA3)	YES	D915_006444	YES	CRM22_007449	YES	XLOC_011482	YES	CSKR_105266
T265_10252	6.2276	5.8323	6.42359	6.38567	5.99645	6.60157	5.14727	4.90497	7.17122	6.08	0.11658	DNA replication complex GINS protein PSF1	YES	ENSG00000101003(GINS1)	YES	D915_009285	YES	CRM22_011278	NO		YES	CSKR_105268
T265_10258	30.8519	30.0062	28.7028	33.5005	28.9231	33.2459	32.437	35.6771	36.4819	32.2	0.087049	EAF domain-containing protein	YES	ENSG00000144597(EAF1);ENSG00000145088(EAF2)	YES	D915_006637	YES	CRM22_004130	NO		YES	CSKR_112607
T265_10271	3.27268	3.24112	3.54105	2.85948	2.76084	2.76951	2.55833	2.71628	2.17002	2.88	0.144523	ABC transporter domain-containing protein	YES	ENSG00000167972(ABCA3)	NO		NO		NO		NO
T265_10272	9.41956	9.70869	8.69872	11.7631	11.1518	11.337	10.6594	11.0546	10.6081	10.49	0.095947	Cyclin N-terminal domain-containing protein	NO		YES	D915_004889	YES	CRM22_009896	NO		YES	CSKR_100816
T265_10275	25.8278	23.6332	23.0776	18.0024	20.8003	19.0075	20.3825	22.2862	18.0028	21.22	0.126992	LRRcap domain-containing protein	NO		YES	D915_008878	YES	CRM22_009893	YES	XLOC_005216	YES	CSKR_100812
T265_10285	12.3965	11.5042	11.4065	12.3997	11.5495	9.8038	11.6313	12.5233	12.1468	11.71	0.071463	Protein-serine/threonine phosphatase	NO		NO		NO		NO		NO
T265_10296	468.592	463.724	452.904	447.846	464.083	441.604	443.057	489.581	448.075	457.72	0.033654	SUZ domain-containing protein	NO		YES	D915_002389	YES	CRM22_005962	NO		YES	CSKR_104464
T265_10297	1.84884	1.47851	1.7043	1.4523	1.88513	1.4906	1.72821	1.7841	1.75519	1.68	0.09828	GPI inositol-deacylase	YES	ENSG00000187944(C2orf66);ENSG00000197121(PGAP1)	YES	D915_005828	YES	CRM22_005963	YES	XLOC_001008;XLOC_004700	YES	CSKR_104467
T265_10300	21.7307	21.0458	21.7527	16.5627	16.6627	16.38	18.0505	17.7385	17.228	18.57	0.122597	DH domain-containing protein	YES	ENSG00000090924(PLEKHG2);ENSG00000101977(MCF2);ENSG00000102606(ARHGEF7);ENSG00000120278(PLEKHG1);ENSG00000126217(MCF2L);ENSG00000129675(ARHGEF6);ENSG00000134215(VAV3);ENSG00000141968(VAV1);ENSG00000146426(TIAM2);ENSG00000149633(KIAA1755);ENSG00000153404(PLEKHG4B);ENSG00000156299(TIAM1);ENSG00000160145(KALRN);ENSG00000160293(VAV2);ENSG00000165801(ARHGEF40);ENSG00000187231(SESTD1);ENSG00000187583(P…	YES	D915_001244	YES	CRM22_000172;CRM22_001431;CRM22_003100	YES	XLOC_009900	YES	CSKR_104470
T265_10305	48.5	44.0579	45.9845	38.9211	41.8391	39.9846	34.0234	37.772	37.5821	40.96	0.111627	Oxidored_q6 domain-containing protein	YES	ENSG00000115286(NDUFS7)	YES	D915_009491	YES	CRM22_007321	YES	XLOC_006277	YES	CSKR_113268
T265_10321	53.8724	48.2036	50.7772	45.9774	47.8115	51.0529	58.0567	57.849	54.7329	52.04	0.083897	Agenet-like domain-containing protein	YES	ENSG00000102081(FMR1);ENSG00000114416(FXR1);ENSG00000129245(FXR2)	YES	D915_009388	YES	CRM22_006125	YES	XLOC_000224	YES	CSKR_100511
T265_10324	586.956	577.743	616.91	664.035	651.802	686.897	698.164	743.797	627.477	650.42	0.083286	PABC domain-containing protein	YES	ENSG00000174740(PABPC5);ENSG00000239306(RBM14)	NO		NO		YES	XLOC_003537	NO
T265_10325	381.651	350.362	415.784	420.128	424.179	443.987	444.536	434.822	411.152	414.07	0.074014		NO		NO		NO		NO		YES	CSKR_108150
T265_10330	38.3696	41.8809	38.1275	34.5095	32.9884	32.6724	38.9434	36.051	36.0129	36.62	0.082115	Calcium-binding mitochondrial carrier protein SCaMC-3	NO		YES	D915_002252	YES	CRM22_001033	NO		YES	CSKR_114248
T265_10332	2.65209	2.16401	2.43837	2.93389	2.8076	2.62399	3.27965	3.00988	2.63633	2.73	0.12018	SEC7 domain-containing protein	YES	ENSG00000107862(GBF1);ENSG00000120645(IQSEC3);ENSG00000124313(IQSEC2);ENSG00000144711(IQSEC1)	YES	D915_002254	YES	CRM22_000299	YES	XLOC_007975	YES	CSKR_202527
T265_10335	33.0636	31.1156	30.501	26.1289	27.218	28.4014	27.6153	29.6288	30.3207	29.33	0.074379	UBX domain-containing protein	YES	ENSG00000167671(UBXN6)	YES	D915_000730	YES	CRM22_009067	NO		YES	CSKR_113025
T265_10356	10.7971	9.07373	9.57696	10.7027	10.2795	9.98945	13.6395	12.327	11.45	10.87	0.130846	Ubiquitin carboxyl-terminal hydrolase 7	YES	ENSG00000187555(USP7)	YES	D915_009453	YES	CRM22_009421	YES	XLOC_009006	YES	CSKR_112527
T265_10359	1336.48	1661.67	1215.53	1152.41	1118.94	1261.92	1169.74	1241.04	1152.38	1256.68	0.132149	Adenosine kinase	YES	ENSG00000156110(ADK)	YES	D915_002816;D915_002818	YES	CRM22_005672	YES	XLOC_001332;XLOC_010644	NO
T265_10364	195.664	200.34	171.707	144.138	152.205	158.429	160.955	149.085	157.286	165.53	0.120876	Heterogeneous nuclear ribonucleoprotein F	YES	ENSG00000104413(ESRP1);ENSG00000169813(HNRNPF);ENSG00000244462(RBM12)	YES	D915_004699	YES	CRM22_001611	YES	XLOC_001840	YES	CSKR_100883
T265_10374	11.9727	10.5189	10.3862	9.94623	9.08782	9.04863	11.4009	11.4144	10.6334	10.49	0.096832	Prominin-like protein	YES	ENSG00000007062(PROM1);ENSG00000155066(PROM2)	YES	D915_005283	YES	CRM22_009047	YES	XLOC_010395	YES	CSKR_106005
T265_10376	56.2794	58.6182	56.4946	47.8045	48.2435	46.1344	46.2876	51.1293	45.5976	50.73	0.100592	GRAM domain-containing protein	NO		YES	D915_010883	YES	CRM22_009050	NO		NO
T265_10380	68.0251	67.1424	67.6183	54.0386	62.6879	55.4385	67.5075	59.983	59.6389	62.45	0.087582	Alanine--tRNA ligase	YES	ENSG00000090861(AARS1)	YES	D915_001017	YES	CRM22_009054	YES	XLOC_005551	YES	CSKR_110097
T265_10381	12.6541	11.5701	15.5067	11.876	10.2504	11.1699	12.8307	12.1668	11.1253	12.13	0.123721	Coatomer subunit alpha	YES	ENSG00000122218(COPA)	YES	D915_001016	YES	CRM22_009056	YES	XLOC_005252	YES	CSKR_110096
T265_10397	2.44767	3.12363	2.502	2.45134	2.37194	2.6934	3.2875	2.39367	2.88234	2.68	0.126477	Importin N-terminal domain-containing protein	NO		YES	D915_007271;D915_010780	YES	CRM22_009566	NO		YES	CSKR_109291
T265_10398	3.21385	2.64163	2.52887	3.10312	3.17681	3.05578	3.9038	3.60522	3.38366	3.18	0.135404	Chromatin-remodeling ATPase INO80	YES	ENSG00000128908(INO80)	YES	D915_002802	YES	CRM22_009565	NO		NO
T265_10406	3.42604	2.71629	3.28871	3.62862	3.22528	3.65963	4.04687	4.47281	3.6257	3.57	0.140384	BTB domain-containing protein	NO		YES	D915_007463	NO		NO		YES	CSKR_200167
T265_10408	5.10182	5.22246	3.44636	4.25455	3.78186	4.32529	4.11174	4.16486	4.32299	4.3	0.131134	NUFIP1 domain-containing protein	NO		NO		NO		NO		NO
T265_10421	8.40674	9.69504	10.4888	9.41596	8.18709	7.7348	8.81269	8.99018	8.50776	8.92	0.094673	Secretory carrier-associated membrane protein	YES	ENSG00000198794(SCAMP5);ENSG00000227500(SCAMP4)	YES	D915_000269	YES	CRM22_004694	YES	XLOC_006746	YES	CSKR_101237
T265_10424	4.50391	4.00052	4.27719	5.25589	3.42472	4.58788	5.13953	5.39832	4.56996	4.57	0.138455	Developmental regulatory protein wetA	NO		YES	D915_003641	YES	CRM22_004691	NO		YES	CSKR_101230
T265_10435	19.0568	22.5912	27.2417	21.4982	20.3155	22.3239	22.1068	26.1107	19.9223	22.35	0.122311	AB hydrolase-1 domain-containing protein	YES	ENSG00000011198(ABHD5);ENSG00000100439(ABHD4)	YES	D915_003993	YES	CRM22_002787	YES	XLOC_004099	YES	CSKR_113623
T265_10450	6.25906	5.97591	6.55833	5.95375	4.84056	5.07191	6.78532	5.74019	6.86946	6.01	0.11813	UBC core domain-containing protein	YES	ENSG00000140367(UBE2Q2);ENSG00000156587(UBE2L6);ENSG00000160714(UBE2Q1);ENSG00000170035(UBE2E3);ENSG00000170142(UBE2E1)	NO		YES	CRM22_009486	YES	XLOC_002866	YES	CSKR_109655
T265_10454	3.04979	2.88697	3.1354	3.18654	3.1526	3.06988	3.26713	3.80822	3.28547	3.2	0.079986	Maestro heat-like repeat-containing protein family member 1	YES	ENSG00000101353(MROH8);ENSG00000117501(MROH9);ENSG00000134042(MRO);ENSG00000171495(MROH2B);ENSG00000179832(MROH1);ENSG00000184313(MROH7);ENSG00000185038(MROH2A);ENSG00000204839(MROH6);ENSG00000226807(MROH5)	YES	D915_001627	YES	CRM22_003308	YES	XLOC_001318	YES	CSKR_113395
T265_10456	7.41343	7.45323	7.17028	7.01197	6.30483	6.72683	7.93873	7.9073	7.21575	7.24	0.072523	BZIP domain-containing protein	YES	ENSG00000118217(ATF6);ENSG00000157613(CREB3L1)	YES	D915_004940	YES	CRM22_000646	NO		YES	CSKR_113396
T265_10467	11.3781	10.9997	10.0805	8.87195	9.65459	9.67642	12.9547	12.8471	10.3784	10.76	0.132169	RING-CH-type domain-containing protein	YES	ENSG00000145495(MARCHF6)	YES	D915_010081	YES	CRM22_008285	YES	XLOC_001160	YES	CSKR_101786
T265_10470	16.5503	15.3845	14.296	11.8758	14.2641	13.9585	12.1533	12.827	13.5162	13.87	0.108029	SPRY domain-containing protein 7	YES	ENSG00000122674(CCZ1);ENSG00000146574(CCZ1B)	YES	D915_009612	YES	CRM22_008283	YES	XLOC_005445	YES	CSKR_101789
T265_10473	0.129297	0.108002	0.094032	0.126056	0.097633	0.133385	0.09491	0.092215	0.117668	0.11	0.149948	Integrase catalytic domain-containing protein	NO		NO		NO		NO		NO
T265_10481	26.587	25.6381	26.0485	21.0741	22.3893	18.7315	22.0055	19.7524	20.2781	22.5	0.129688	CN hydrolase domain-containing protein	YES	ENSG00000114021(NIT2)	YES	D915_005275	YES	CRM22_000110	NO		YES	CSKR_106471
T265_10490	12.6268	11.3508	9.8875	9.91376	11.3845	9.26518	10.8998	12.1603	11.3467	10.98	0.100878	Poly [ADP-ribose] polymerase	YES	ENSG00000143799(PARP1)	YES	D915_009766	YES	CRM22_010117	YES	XLOC_002121	YES	CSKR_106465
T265_10495	8.66344	7.82261	7.1904	7.09908	5.66642	7.29843	7.51449	6.15892	5.94243	7.04	0.136934	DRBM domain-containing protein	YES	ENSG00000167264(DUS2)	YES	D915_007880	YES	CRM22_005813	YES	XLOC_002697	YES	CSKR_109672
T265_10496	1.53331	1.40047	1.3541	1.40705	1.44493	1.30301	1.58212	1.56991	1.40889	1.44	0.067171	Tyrosine-protein kinase	YES	ENSG00000165025(SYK)	YES	D915_003312	YES	CRM22_005814	NO		YES	CSKR_109671
T265_10498	14.6048	16.6057	13.1135	12.2172	10.6956	11.3961	11.2825	12.6276	11.4598	12.67	0.14913	DiGeorge syndrome critical region 6 protein	YES	ENSG00000128185(DGCR6L);ENSG00000183628(DGCR6);ENSG00000278817	YES	D915_002488	YES	CRM22_005816	NO		YES	CSKR_109668
T265_10504	4.9604	4.44021	3.83188	4.32201	4.64312	4.51094	3.65132	4.47255	3.83709	4.3	0.10086	Palmitoyltransferase	YES	ENSG00000177054(ZDHHC13);ENSG00000186908(ZDHHC17)	YES	D915_002846	YES	CRM22_007705	YES	XLOC_010068	YES	CSKR_107444
T265_10512	8.27132	7.07651	7.70425	8.61248	9.1141	10.1544	9.99296	9.93074	10.3348	9.02	0.13019	Spermatogenesis associated 6	NO		NO		YES	CRM22_007709	NO		YES	CSKR_107450
T265_10531	4.04289	5.05621	4.22116	4.51788	4.20314	4.81474	4.09467	4.20376	3.99546	4.35	0.084764	Complex III assembly factor LYRM7	YES	ENSG00000143363(PRUNE1)	YES	D915_002869	YES	CRM22_000386	NO		YES	CSKR_113831
T265_10537	3.12064	3.4423	2.78579	2.93695	4.03874	3.7497	4.29331	3.86347	3.42945	3.52	0.145315	Helicase protein	YES	ENSG00000005100(DHX33)	YES	D915_009207	YES	CRM22_000388	YES	XLOC_000671	YES	CSKR_113314
T265_10541	14.142	13.4213	15.792	11.3635	11.8439	12.4757	13.5963	10.8549	12.3601	12.87	0.119049		NO		NO		NO		NO		YES	CSKR_104340
T265_10544	4.97767	5.5477	3.62255	5.40881	5.09164	5.63431	5.01747	5.73566	6.17458	5.25	0.13737	CCHC-type domain-containing protein	NO		YES	D915_000015;D915_010747	YES	CRM22_010707	NO		YES	CSKR_101676
T265_10567	89.1291	78.6744	87.2307	82.4051	97.2147	89.4575	115.292	111.074	115.404	96.21	0.148317	Zinc finger, C2H2 type	NO		YES	D915_003244;D915_004463	YES	CRM22_003164	NO		YES	CSKR_103889
T265_10569	2.89708	3.16898	3.77645	3.08225	3.48543	2.73962	3.99703	3.8388	3.16737	3.35	0.132365	PITH domain-containing protein	NO		NO		NO		NO		NO
T265_10571	10.1075	9.42391	8.48119	7.22965	8.2028	7.32695	8.35974	7.19172	8.74998	8.34	0.12051	Delta-like protein	NO		YES	D915_000928	YES	CRM22_003044	NO		YES	CSKR_109136
T265_10576	355.925	398.034	361.574	314.64	289.606	331.21	305.714	353.466	309.298	335.5	0.102518	Reverse transcriptase domain-containing protein	YES	ENSG00000146676(PURB);ENSG00000172733(PURG);ENSG00000185129(PURA)	YES	D915_007786	YES	CRM22_003045	NO		YES	CSKR_109140
T265_10582	17.2537	18.1986	13.7618	17.6223	16.5644	17.1673	17.0495	17.5408	16.4412	16.84	0.075623	Transcription factor Dp-1	YES	ENSG00000114126(TFDP2);ENSG00000198176(TFDP1)	YES	D915_007380	YES	CRM22_010401	YES	XLOC_005449	YES	CSKR_107541
T265_10583	18.6223	18.8377	23.7471	24.953	18.7636	24.4986	16.7164	19.2674	22.7544	20.91	0.146545	G_PROTEIN_RECEP_F1_2 domain-containing protein	NO		YES	D915_004297	YES	CRM22_010403	NO		YES	CSKR_107545
T265_10587	5.9876	6.74333	5.70679	6.51682	6.61398	7.79193	6.92026	8.0248	7.83998	6.91	0.119575	Protein kinase domain-containing protein	YES	ENSG00000138669(PRKG2);ENSG00000165059(PRKACG);ENSG00000185532(PRKG1)	NO		NO		YES	XLOC_011466	NO
T265_10635	1.93322	2.19057	2.06771	2.19511	1.7025	2.36691	2.58313	2.40972	2.51812	2.22	0.128781	Arf-GAP with SH3 domain, ANK repeat and PH domain-containing protein 2	YES	ENSG00000047365(ARAP2);ENSG00000072818(ACAP1);ENSG00000088280(ASAP3);ENSG00000108262(GIT1);ENSG00000131584(ACAP3);ENSG00000135439(AGAP2);ENSG00000151693(ASAP2);ENSG00000153317(ASAP1);ENSG00000172650(AGAP5);ENSG00000188234(AGAP4);ENSG00000204149(AGAP6);ENSG00000204172(AGAP9)	YES	D915_005579	YES	CRM22_001758	NO		YES	CSKR_107673
T265_10637	4.66043	3.52601	4.71233	3.07061	3.89795	3.61658	4.49632	4.59071	4.19272	4.08	0.143715	WIF domain-containing protein	NO		YES	D915_006352	YES	CRM22_000243	NO		YES	CSKR_112180
T265_10638	19.7276	19.9437	16.8355	20.5428	18.0289	18.3958	19.1674	20.3859	21.2003	19.36	0.071729	DNA primase	YES	ENSG00000198056(PRIM1)	YES	D915_006353	YES	CRM22_000244	YES	XLOC_006265	YES	CSKR_112181
T265_10649	3.1667	3.09073	3.40306	3.10928	2.49394	3.09695	3.42131	3.70171	2.87053	3.15	0.109886	Protein kinase domain-containing protein	YES	ENSG00000177453(NIM1K)	YES	D915_004013	YES	CRM22_003481	NO		YES	CSKR_107324
T265_10677	60.1286	64.7668	55.6773	51.0112	50.0677	52.5126	48.3035	52.8812	49.2868	53.85	0.101422	Heterogeneous nuclear ribonucleoprotein K	YES	ENSG00000165119(HNRNPK)	YES	D915_001517	YES	CRM22_011081	YES	XLOC_002679	YES	CSKR_113332
T265_10678	33.0069	31.3916	35.599	33.2305	29.2056	32.3417	34.9654	37.2294	31.947	33.21	0.072727	C2H2-type domain-containing protein	NO		YES	D915_006342;D915_007072	YES	CRM22_008529	NO		YES	CSKR_107352
T265_10687	91.8627	90.2225	69.9236	68.2363	78.4544	70.4647	74.4767	71.2622	68.3563	75.92	0.120626	NTP_transf_2 domain-containing protein	NO		NO		YES	CRM22_009858	NO		YES	CSKR_102659
T265_10690	30.4544	28.9965	29.924	23.3963	24.8989	28.9586	21.8232	26.2296	23.3118	26.44	0.122477	ribose-5-phosphate isomerase	YES	ENSG00000153574(RPIA)	YES	D915_009000	YES	CRM22_009863	NO		YES	CSKR_102652
T265_10692	0.80294	0.640745	0.782997	0.828231	0.770466	0.80983	0.972835	0.797182	0.870659	0.81	0.108594	Integrator complex subunit 2	NO		NO		YES	CRM22_009864	NO		YES	CSKR_201355
T265_10694	13.707	14.8513	12.587	11.4069	11.5457	12.328	11.728	12.164	11.5117	12.43	0.093352	Nsp1_C domain-containing protein	YES	ENSG00000123154(WDR83)	YES	D915_007130	YES	CRM22_009867	YES	XLOC_005466	YES	CSKR_102645
T265_10695	6.40482	5.76701	4.763	5.22889	5.57219	6.86361	6.6793	6.66226	6.82583	6.09	0.127139	Transcription initiation factor IIB	YES	ENSG00000185024(BRF1)	YES	D915_002368	YES	CRM22_000173	YES	XLOC_000184	YES	CSKR_102256
T265_10698	158.53	162.865	136.327	142.004	162.858	160.166	173.846	155.883	140.849	154.81	0.080297	FAR1 domain-containing protein	NO		NO		YES	CRM22_000175	NO		YES	CSKR_200322
T265_10708	35.9546	35.2428	45.4203	45.0243	39.7579	39.9029	41.3764	45.7152	39.0813	40.83	0.095986	START domain-containing protein	YES	ENSG00000214530(STARD10)	YES	D915_004236	YES	CRM22_001558	YES	XLOC_006952	YES	CSKR_111859
T265_10713	6.21896	5.71635	6.25625	6.64921	6.15036	6.00363	7.4804	7.13486	6.47456	6.45	0.086429	Phospholipid-transporting ATPase	YES	ENSG00000058063(ATP11B);ENSG00000068650(ATP11A);ENSG00000081923(ATP8B1);ENSG00000101974(ATP11C);ENSG00000130270(ATP8B3);ENSG00000143515(ATP8B2)	YES	D915_005969	YES	CRM22_004223	NO		YES	CSKR_203426
T265_10719	28.3951	27.767	29.4622	22.1076	23.7004	21.4091	20.2647	25.864	21.3916	24.48	0.141365	Dipeptidyl peptidase 1	YES	ENSG00000109861(CTSC)	NO		YES	CRM22_006933	NO		YES	CSKR_114212
T265_10724	9.35061	11.0412	8.30662	9.69841	9.41921	10.9773	11.4716	10.6199	9.93165	10.09	0.100559	Reverse transcriptase domain-containing protein	NO		NO		NO		NO		YES	CSKR_109316;CSKR_109958;CSKR_113116
T265_10728	2.88366	2.55694	3.04112	2.68346	2.2597	2.58095	3.36581	2.97715	3.02388	2.82	0.117379	PH domain-containing protein	YES	ENSG00000088387(DOCK9);ENSG00000135905(DOCK10);ENSG00000147251(DOCK11);ENSG00000147459(DOCK5)	YES	D915_002146	YES	CRM22_006697	YES	XLOC_001912	YES	CSKR_103197
T265_10731	136.939	136.971	153.59	154.039	126.383	142.223	114.263	127.031	160.281	139.08	0.108598		NO		NO		NO		NO		NO
T265_10741	10.3081	9.5012	9.04993	9.4338	11.8139	11.5352	10.0908	10.0859	11.8729	10.41	0.103142	TFIID_NTD2 domain-containing protein	YES	ENSG00000148835(TAF5)	YES	D915_007567	YES	CRM22_007873;CRM22_007874	NO		YES	CSKR_113933
T265_10768	8.39648	6.68568	7.69605	8.60232	8.04245	8.24058	8.96782	9.42948	9.84894	8.43	0.111691	RRM domain-containing protein	YES	ENSG00000065526(SPEN)	YES	D915_007305	YES	CRM22_010027	NO		YES	CSKR_106847
T265_10769	49.9209	42.6136	55.0953	47.7472	47.7164	54.1978	50.8056	50.9203	59.6853	50.97	0.096949	Palmitoyltransferase	NO		NO		NO		NO		NO
T265_10770	35.6552	35.3687	27.9312	27.9237	31.5403	28.0006	30.5419	29.4002	26.1833	30.28	0.110922	26S proteasome non-ATPase regulatory subunit 5	YES	ENSG00000095261(PSMD5)	YES	D915_008205	YES	CRM22_010029	YES	XLOC_002757	YES	CSKR_106849
T265_10772	11.9892	11.9002	10.1906	9.14997	9.0057	8.79525	8.7949	9.50387	7.85641	9.69	0.146805	Reverse transcriptase domain-containing protein	YES	ENSG00000174276(ZNHIT2)	YES	D915_007867	YES	CRM22_002148	NO		YES	CSKR_106854
T265_10775	3.30521	2.91372	2.87648	2.31583	2.32165	3.02569	2.98974	2.46692	3.40743	2.85	0.140734	SprT-like domain-containing protein	YES	ENSG00000010072(SPRTN)	YES	D915_010656	YES	CRM22_002145	NO		YES	CSKR_106856
T265_10787	199.31	200.786	172.969	171.974	177.681	166.207	175.08	188.773	183.042	181.76	0.067299	LRRcap domain-containing protein	YES	ENSG00000136938(ANP32B);ENSG00000139223(ANP32D);ENSG00000140350(ANP32A);ENSG00000143401(ANP32E)	YES	D915_008153	YES	CRM22_008763	YES	XLOC_006101;XLOC_006772	YES	CSKR_108717
T265_10797	15.9645	13.4661	14.1903	15.4786	14.3644	14.1232	20.255	17.3239	17.69	15.87	0.138627	AB hydrolase-1 domain-containing protein	YES	ENSG00000122335(SERAC1)	NO		YES	CRM22_005870	YES	XLOC_003334	YES	CSKR_103978
T265_10798	4.23327	4.02115	3.88812	2.77645	3.82151	3.85488	3.58965	3.52415	2.87917	3.62	0.137227	Secreted protein	NO		NO		NO		NO		NO
T265_10814	13.4187	13.0458	11.9997	11.3406	11.175	10.0215	11.7082	11.1689	10.6947	11.62	0.092851	UV radiation resistance-associated gene protein	NO		NO		YES	CRM22_000045	NO		YES	CSKR_111068
T265_10816	7.9084	7.0466	6.26038	6.65637	6.07712	6.25644	6.11396	6.59645	6.24342	6.57	0.089652	Glycerol-3-phosphate dehydrogenase [NAD(+)]	YES	ENSG00000152642(GPD1L);ENSG00000167588(GPD1)	YES	D915_006004	YES	CRM22_000044	YES	XLOC_004836	YES	CSKR_111070
T265_10825	42.3621	34.4327	41.3428	33.6983	33.7208	30.5351	45.6201	38.8666	40.5518	37.9	0.132149	Clathrin heavy chain	YES	ENSG00000070371(CLTCL1)	NO		NO		NO		NO
T265_10827	15.5002	15.0798	14.4478	13.4224	12.4653	11.1853	12.9916	13.5781	11.8016	13.39	0.108455	NSFL1 cofactor p47	YES	ENSG00000088833(NSFL1C);ENSG00000173960(UBXN2A);ENSG00000215114(UBXN2B)	YES	D915_001918;D915_007405	YES	CRM22_001374	YES	XLOC_000943	YES	CSKR_101317
T265_10830	5.41861	4.5267	4.42325	4.58776	4.6024	4.63928	4.02686	4.89554	4.19889	4.59	0.087277	C2H2-type domain-containing protein	YES	ENSG00000102312(PORCN)	YES	D915_007339	YES	CRM22_001370	YES	XLOC_000606	YES	CSKR_101321
T265_10832	255.381	183.21	219.552	192.492	200.865	219.643	188.663	179.408	207.991	205.25	0.116106	Cadherin domain-containing protein	NO		YES	D915_002513	YES	CRM22_009882	NO		YES	CSKR_113807
T265_10834	7.44404	6.06519	7.18001	6.32906	6.23559	6.44213	7.38283	6.76689	6.3408	6.69	0.078507	Guanine nucleotide-binding protein subunit alpha-12	YES	ENSG00000060558(GNA15);ENSG00000114349(GNAT1);ENSG00000120063(GNA13);ENSG00000128266(GNAZ);ENSG00000146535(GNA12)	YES	D915_003990	YES	CRM22_009885	YES	XLOC_010203(XLOC_010203)	YES	CSKR_113804
T265_10843	7.1707	6.33531	6.0329	4.88551	6.53045	6.17935	6.14041	5.62056	4.92913	5.98	0.123254	MADS-box domain-containing protein	YES	ENSG00000116604(MEF2D);ENSG00000213999(MEF2B)	YES	D915_006101	YES	CRM22_003981	NO		YES	CSKR_112942
T265_10855	5.22661	4.87452	6.26237	6.62713	5.97098	6.95601	5.34072	7.28658	6.34504	6.1	0.134245	Protein bicaudal D-like protein 1	NO		YES	D915_006176	YES	CRM22_003649	NO		YES	CSKR_105447
T265_10860	1.61664	1.567	1.37757	1.6319	1.97969	1.79755	2.21096	1.96785	1.88915	1.78	0.144301	FZ domain-containing protein	NO		YES	D915_002658	YES	CRM22_002352	NO		YES	CSKR_113762
T265_10864	6.6998	5.41351	5.68454	5.00105	5.26851	4.92809	5.51357	4.41529	6.14402	5.45	0.124425	RNA helicase	NO		YES	D915_000904	NO		NO		YES	CSKR_111324
T265_10877	5.98201	8.74953	6.2016	6.60854	6.19691	7.85877	8.16434	7.71002	6.24877	7.08	0.146756	Protein arginine N-methyltransferase	YES	ENSG00000132600(PRMT7)	YES	D915_001034	YES	CRM22_006016	YES	XLOC_004696	YES	CSKR_101134
T265_10881	11.6199	11.7638	8.88496	13.6787	12.3503	11.8981	15.0531	14.4268	12.6368	12.48	0.145583	DNA polymerase	YES	ENSG00000062822(POLD1)	YES	D915_010534	YES	CRM22_005695	YES	XLOC_007802	YES	CSKR_103697
T265_10887	20.76	18.2803	24.2627	14.7099	19.6387	20.8811	16.7627	17.5593	19.9916	19.21	0.144191		NO		NO		NO		NO		NO
T265_10894	18.9594	20.7574	15.2485	19.637	19.2219	19.3623	22.2112	21.7082	18.9266	19.56	0.103188	PAT1 domain-containing protein	YES	ENSG00000111605(CPSF6)	YES	D915_009657	YES	CRM22_007412	YES	XLOC_002578	YES	CSKR_105204
T265_10904	8.26676	5.75544	5.1471	6.4406	5.45993	5.96511	6.8581	6.89413	6.4203	6.36	0.14697	Doublecortin domain-containing protein	NO		YES	D915_004487	YES	CRM22_000570	NO		YES	CSKR_104334;CSKR_108986
T265_10916	13.1553	16.017	13.5408	15.367	14.8472	13.2661	14.4147	16.6085	13.1196	14.48	0.090627	ATPase, AAA family	YES	ENSG00000138138(ATAD1);ENSG00000182263(FIGN);ENSG00000261308(FIGNL2)	YES	D915_006934	YES	CRM22_001049	YES	XLOC_004453	YES	CSKR_101674
T265_10946	30.8298	25.2886	26.7623	22.8568	25.1632	23.0559	26.9027	24.2839	25.8221	25.66	0.093876	non-specific serine/threonine protein kinase	YES	ENSG00000090376(IRAK3);ENSG00000134070(IRAK2);ENSG00000184216(IRAK1)	YES	D915_006868	YES	CRM22_010143	YES	XLOC_003723	YES	CSKR_101113
T265_10952	29.6856	28.0321	19.5144	24.777	22.223	24.7293	23.1811	27.737	23.6825	24.84	0.128399		NO		YES	D915_009949	YES	CRM22_002876	NO		YES	CSKR_202820
T265_10963	1.03346	1.10914	1.08177	1.41756	1.04089	1.37956	1.31844	1.46716	1.16209	1.22	0.140638	V-SNARE coiled-coil homology domain-containing protein	YES	ENSG00000145087(STXBP5L);ENSG00000164506(STXBP5)	YES	D915_004953;D915_006545	YES	CRM22_001854	YES	XLOC_006736	YES	CSKR_202818
T265_10965	26.6824	25.5415	25.4578	26.6273	26.0715	25.4806	36.5086	30.7995	31.026	28.24	0.134268	bZIP_Maf domain-containing protein	NO		YES	D915_007685	YES	CRM22_001856	NO		YES	CSKR_101094
T265_10968	15.2395	13.3202	12.6441	11.4247	12.9581	10.1178	14.0006	12.8474	12.9777	12.84	0.112957	MIF4G domain-containing protein	YES	ENSG00000136937(NCBP1)	YES	D915_004777	YES	CRM22_002879	NO		YES	CSKR_101099
T265_10971	12.4803	12.8428	9.25178	14.11	13.5156	13.3958	13.2261	14.2021	13.6036	12.96	0.115249	Rab-GAP TBC domain-containing protein	YES	ENSG00000068354(TBC1D25)	YES	D915_008383	YES	CRM22_008352	NO		YES	CSKR_112659
T265_10978	5.7294	5.62633	5.08241	5.98906	6.8384	5.83256	7.62124	7.13447	6.89609	6.31	0.133443	Serine/threonine-protein phosphatase 2A 55 kDa regulatory subunit B	YES	ENSG00000074211(PPP2R2C);ENSG00000156475(PPP2R2B);ENSG00000175470(PPP2R2D);ENSG00000221914(PPP2R2A)	YES	D915_006911	YES	CRM22_004031	YES	XLOC_004518;XLOC_011421	YES	CSKR_103057
T265_10984	1.73536	1.79028	1.58501	1.71195	2.00934	1.8795	2.31481	2.0234	2.06174	1.9	0.117542	Melanoma inhibitory activity protein 2	YES	ENSG00000122728(TAF1L);ENSG00000147133(TAF1)	YES	D915_005238	YES	CRM22_004028	YES	XLOC_004974	YES	CSKR_103050
T265_10985	5.08347	4.18603	3.58882	4.47902	4.1199	3.82411	4.06309	4.9948	4.68191	4.34	0.11808	WW domain-containing protein	NO		YES	D915_000755	YES	CRM22_001366	NO		YES	CSKR_101330
T265_10998	12.3528	14.0787	10.3006	10.5954	9.02622	10.3473	10.933	10.1221	9.03942	10.76	0.148339	QRPTase_C domain-containing protein	NO		NO		NO		NO		NO
T265_11016	9.15341	8.30455	8.98084	8.22767	8.86277	9.28436	11.144	9.68554	9.79121	9.27	0.095252	TIP120 domain-containing protein	YES	ENSG00000111530(CAND1);ENSG00000144712(CAND2)	YES	D915_001314	YES	CRM22_005941	YES	XLOC_006951	YES	CSKR_108220
T265_11024	14.2037	17.8342	19.9191	20.4071	17.2721	20.2137	21.3248	22.1573	17.1835	18.95	0.13234	SH3_10 domain-containing protein	NO		YES	D915_008953	YES	CRM22_009785	NO		YES	CSKR_202498
T265_11045	0.793797	0.751258	0.735838	0.692394	0.753996	0.747168	1.03477	0.698897	0.731346	0.77	0.134099	Secreted protein	NO		NO		NO		NO		NO
T265_11046	4.64457	4.69747	3.80527	3.5763	4.42007	4.17944	5.47042	4.4838	4.87436	4.46	0.127134	GRIP domain-containing protein	YES	ENSG00000165813(CCDC186)	YES	D915_000148	YES	CRM22_003514	YES	XLOC_011520	YES	CSKR_113891
T265_11052	211.111	189.544	220.838	220.972	215.565	169.132	166.408	229.053	187.029	201.07	0.117062	Protein kinase domain-containing protein	NO		NO		NO		NO		NO
T265_11073	55.6238	56.4226	52.9965	43.7265	41.7886	39.6096	40.3666	44.2472	40.5234	46.14	0.149071	SHSP domain-containing protein	NO		YES	D915_007332	YES	CRM22_004750	NO		NO
T265_11101	8.84052	8.36687	7.54994	7.6607	6.68756	8.82566	8.15048	9.18061	7.57142	8.09	0.098525	Ras-GAP domain-containing protein	YES	ENSG00000105808(RASA4);ENSG00000170667(RASA4B)	YES	D915_008647	YES	CRM22_009778	YES	XLOC_002745	YES	CSKR_110017
T265_11114	3.63925	3.27832	3.4568	2.80596	2.90503	2.83823	3.64914	3.46001	3.26802	3.26	0.10212	RH1 domain-containing protein	YES	ENSG00000008294(SPAG9);ENSG00000138834(MAPK8IP3)	YES	D915_002505	YES	CRM22_001263	YES	XLOC_007378	YES	CSKR_111534
T265_11156	8.62708	9.11444	7.54124	7.22729	7.06744	7.17989	6.72194	6.40697	6.6154	7.39	0.123984	Diphosphomevalonate decarboxylase	YES	ENSG00000167508(MVD)	YES	D915_007988	YES	CRM22_000982	YES	XLOC_003093	YES	CSKR_113919
T265_11173	2.9842	3.25499	3.13716	2.85256	2.95425	3.32853	2.93174	3.74566	3.46919	3.18	0.092304	PH domain-containing protein	NO		YES	D915_000003	YES	CRM22_010122	NO		YES	CSKR_106457
T265_11202	8.59948	7.51712	6.81096	7.18492	6.51818	6.06079	8.12256	7.04934	7.35202	7.25	0.107465	Mediator of RNA polymerase II transcription subunit 13	YES	ENSG00000010165(METTL13)	YES	D915_011022	YES	CRM22_005568	YES	XLOC_000372	YES	CSKR_100351
T265_11211	30.9536	34.0204	30.1837	29.5721	38.2794	35.2653	31.8594	35.6355	29.5967	32.82	0.094807	Golgi SNAP receptor complex member 1	YES	ENSG00000108587(GOSR1)	NO		YES	CRM22_011000	NO		YES	CSKR_110351
T265_11222	2.64685	2.43284	2.51884	2.44203	2.47234	2.54906	2.55993	2.45451	2.8331	2.55	0.050261	RBR-type E3 ubiquitin transferase	YES	ENSG00000001629(ANKIB1);ENSG00000034677(RNF19A)	YES	D915_001892	YES	CRM22_003414	YES	XLOC_000910	YES	CSKR_111776
T265_11229	1.72942	1.53533	1.24602	1.61277	1.27887	1.65667	1.30612	1.70125	1.51948	1.51	0.124419	Cytochrome-b5 reductase	YES	ENSG00000065615(CYB5R4)	YES	D915_008049	YES	CRM22_006807	NO		YES	CSKR_113505
T265_11233	9.96564	10.6318	9.02355	9.2553	8.66466	8.67438	9.57503	8.43212	8.53619	9.2	0.080688	Reverse transcriptase domain-containing protein	YES	ENSG00000124678(TCP11);ENSG00000176148(TCP11L1)	YES	D915_008477	YES	CRM22_006810	YES	XLOC_001819	YES	CSKR_113508
T265_11248	10.509	9.49965	10.3993	7.23953	9.29482	9.88142	7.22727	7.48782	8.50485	8.89	0.148853	tRNA (guanine(37)-N1)-methyltransferase	YES	ENSG00000126814(TRMT5)	YES	D915_004483	YES	CRM22_008441	YES	XLOC_000695	YES	CSKR_107419
T265_11253	26.7519	25.3454	24.1831	21.13	23.8338	19.1344	19.7881	23.786	22.6664	22.96	0.110132	tRNA pseudouridine synthase 2	YES	ENSG00000167112(TRUB2)	YES	D915_006878	YES	CRM22_008443	YES	XLOC_002277	YES	CSKR_107417
T265_11255	3.58897	3.45177	3.0244	3.37432	3.46586	3.28562	4.65677	4.43442	4.05523	3.7	0.14921	DNA mismatch repair protein	YES	ENSG00000116062(MSH6)	YES	D915_002038	YES	CRM22_001671	YES	XLOC_007601	YES	CSKR_108363
T265_11260	15.8036	12.6024	11.3509	10.9455	11.0146	10.0418	11.5803	12.5068	11.8948	11.97	0.13728	Ribo_biogen_C domain-containing protein	YES	ENSG00000206562(METTL6)	NO		YES	CRM22_005455	YES	XLOC_007327	YES	CSKR_108359
T265_11263	5.01869	5.63743	3.91551	4.67787	4.75684	4.30561	5.39251	5.68075	5.62097	5	0.127084	RNase3 domain protein	NO		YES	D915_005200	YES	CRM22_010984	NO		YES	CSKR_104049
T265_11280	354.715	301.478	348.127	302.419	321.299	324.998	412.155	363.498	315.547	338.25	0.104955	DUF4773 domain-containing protein	NO		NO		YES	CRM22_005937	NO		YES	CSKR_108213
T265_11285	5.33781	5.51727	4.93965	5.28504	5.60454	5.65925	7.0339	5.61491	6.29015	5.7	0.108548	Exportin-4	YES	ENSG00000132953(XPO4)	YES	D915_007422	YES	CRM22_002495	NO		YES	CSKR_200795
T265_11288	2.21835	2.31497	2.7529	2.87139	2.29688	2.49769	2.28243	2.71178	2.55157	2.5	0.095041	Rho-GAP domain-containing protein	YES	ENSG00000204084(INPP5B)	YES	D915_007284	YES	CRM22_001859	YES	XLOC_005970	YES	CSKR_104044
T265_11299	23.6755	26.0421	27.2587	27.1206	26.0852	27.421	30.4857	27.5842	26.5712	26.92	0.066562	Tyrosine--tRNA ligase	YES	ENSG00000134684(YARS1)	YES	D915_001964	YES	CRM22_010972	NO		YES	CSKR_203814
T265_11305	1.69859	1.43382	1.31424	1.28419	1.15165	1.39988	1.16735	1.42844	1.17711	1.34	0.130484	Bromo domain-containing protein	YES	ENSG00000113360(DROSHA)	YES	D915_008162	YES	CRM22_006526	YES	XLOC_000926(XLOC_000926)	NO
T265_11322	3.56659	3.14086	3.17441	2.7417	3.25686	3.14262	3.33075	3.62332	2.87496	3.21	0.089375	IRS-type PTB domain-containing protein	YES	ENSG00000100364(KIAA0930)	YES	D915_005964	YES	CRM22_006828	NO		YES	CSKR_104134
T265_11342	2.83408	2.49417	2.71208	3.17377	3.08907	2.54197	2.93188	3.44729	3.30161	2.95	0.112844	DH domain-containing protein	NO		YES	D915_008453;D915_008837	YES	CRM22_007467	NO		YES	CSKR_202512
T265_11351	7.29212	7.86492	6.95757	7.29025	6.44513	8.27894	9.00401	7.44118	7.87032	7.6	0.099032	FERM central domain protein	NO		YES	D915_004408	YES	CRM22_000580	NO		YES	CSKR_109204
T265_11353	16.9176	18.4015	14.9519	15.7238	16.4795	13.9364	18.375	18.5611	17.4701	16.76	0.09776	TLC domain-containing protein	YES	ENSG00000090661(CERS4);ENSG00000139624(CERS5);ENSG00000143418(CERS2);ENSG00000154227(CERS3);ENSG00000172292(CERS6)	YES	D915_004410	YES	CRM22_000577	YES	XLOC_004673	YES	CSKR_109201
T265_11356	46.3111	46.7084	55.1829	40.2093	39.4512	40.6934	39.8377	41.2327	38.6062	43.14	0.124596	Protein aurora borealis	NO		YES	D915_007073	YES	CRM22_000576	NO		YES	CSKR_109196
T265_11367	5.51718	4.38603	4.10242	5.15594	4.67272	4.86208	5.63002	4.5781	5.13323	4.89	0.104467	TPR_REGION domain-containing protein	YES	ENSG00000099991(CABIN1)	YES	D915_008014	YES	CRM22_009060	NO		YES	CSKR_106869
T265_11373	15.2703	13.1545	14.0412	13.4284	14.5546	14.2757	16.4137	16.1218	15.1774	14.72	0.076546	Conserved oligomeric Golgi complex subunit 2	YES	ENSG00000135775(COG2)	YES	D915_008582	YES	CRM22_000681	NO		YES	CSKR_201421
T265_11379	7.02824	7.2683	4.77035	5.98817	5.4446	6.19859	5.46568	7.19588	6.21315	6.17	0.140393	SAP30-binding protein	YES	ENSG00000161526(SAP30BP)	YES	D915_003130	YES	CRM22_006417	NO		YES	CSKR_112073
T265_11386	12.8431	11.4302	9.4171	9.13458	9.69373	11.1964	11.5494	9.16373	10.9451	10.6	0.122711	leucine--tRNA ligase	YES	ENSG00000133706(LARS1)	YES	D915_000445	YES	CRM22_004191	YES	XLOC_004993	YES	CSKR_110946
T265_11396	6.46303	6.35838	5.31392	7.44122	7.5193	7.26005	8.04959	6.44048	8.5243	7.04	0.140216	Lysosome-associated membrane glycoprotein 2	NO		NO		NO		NO		NO
T265_11398	7.59865	6.61886	6.71493	6.01249	5.56548	6.19822	6.17961	6.39027	6.36462	6.4	0.087645	Poly(U)-binding-splicing factor PUF60	YES	ENSG00000179950(PUF60)	YES	D915_007180	YES	CRM22_009710	YES	XLOC_000866	YES	CSKR_105301
T265_11407	3.39237	3.16805	3.96424	3.08209	2.95491	2.82819	3.77839	3.88767	3.33075	3.38	0.122974	AB hydrolase-1 domain-containing protein	YES	ENSG00000100997(ABHD12);ENSG00000131969(ABHD12B);ENSG00000183260(ABHD16B);ENSG00000204427(ABHD16A)	YES	D915_002798	YES	CRM22_008859	YES	XLOC_003828	NO
T265_11416	17.2237	17.9681	20.0597	16.6143	17.4573	18.4911	15.1442	16.6896	18.4737	17.57	0.079807	Mitoferrin-1	NO		YES	D915_009613	YES	CRM22_001548	YES	XLOC_007675	YES	CSKR_113460
T265_11425	16.8972	19.2253	18.0164	21.5206	20.01	19.9516	19.9191	21.3618	20.7342	19.74	0.076538	SLC12A transporter C-terminal domain-containing protein	NO		NO		NO		NO		NO
T265_11428	544.468	569.991	428.681	567.452	608.367	642.691	642.922	641.329	672.331	590.91	0.125967	Microtubule-associated protein futsch	NO		YES	D915_002588;D915_008103;D915_010140	YES	CRM22_006428	NO		YES	CSKR_108122
T265_11429	4.68746	5.68021	4.04753	5.00068	4.5572	5.19441	5.66843	5.81081	4.89165	5.06	0.116613	Reverse transcriptase domain-containing protein	NO		YES	D915_007219	YES	CRM22_006429	NO		YES	CSKR_108125
T265_11438	2.36366	2.79705	2.41136	2.46292	2.76539	2.58003	2.52885	3.02036	3.08114	2.67	0.098159	AAA domain-containing protein	YES	ENSG00000132436(FIGNL1)	NO		NO		NO		NO
T265_11439	46.5111	43.263	36.983	46.9977	42.8952	44.3985	46.8854	53.6893	49.9329	45.73	0.102854	Zinc finger CCCH domain-containing protein 6	YES	ENSG00000188177(ZC3H6)	YES	D915_008819	YES	CRM22_004753	NO		YES	CSKR_113925
T265_11446	4.53427	4.73371	4.37327	3.21191	4.18474	4.22497	3.94604	3.81546	3.8452	4.1	0.11072	Methyltransferase-like protein 9	YES	ENSG00000197006(METTL9)	YES	D915_001688	YES	CRM22_009176	NO		YES	CSKR_104238
T265_11454	40.2242	36.1358	41.0931	31.3104	35.6286	36.8854	34.8199	36.1224	31.96	36.02	0.090197		YES	ENSG00000176170(SPHK1)	YES	D915_007402	NO		YES	XLOC_007612	NO
T265_11465	10.1247	9.5392	10.3002	9.67284	8.12777	9.48798	9.44167	10.5225	9.88438	9.68	0.071746	ADP-ribosylation factor GTPase-activating protein 2/3	YES	ENSG00000242247(ARFGAP3)	YES	D915_003602	YES	CRM22_001594	NO		YES	CSKR_202689
T265_11466	193.226	154.904	206.838	151.658	145.418	175.255	157.068	146.25	156.914	165.28	0.131774	TFIIB domain-containing protein	NO		NO		NO		NO		NO
T265_11473	13.7986	14.5741	11.1389	11.0184	10.6973	11.802	12.9649	11.6127	10.0679	11.96	0.125739	MYND-type domain-containing protein	YES	ENSG00000115593(SMYD1);ENSG00000143499(SMYD2)	NO		YES	CRM22_008920	NO		YES	CSKR_114407
T265_11474	6.99141	5.05967	6.50451	6.28205	7.39176	5.70607	6.97772	7.33354	6.47118	6.52	0.117579		NO		NO		NO		NO		YES	CSKR_102150
T265_11475	10.7482	11.2752	10.6411	8.09067	8.13748	8.57036	9.9526	8.96092	9.59947	9.55	0.123852	Dynamin-1-like protein	YES	ENSG00000079805(DNM2);ENSG00000106976(DNM1);ENSG00000157601(MX1);ENSG00000197959(DNM3)	NO		YES	CRM22_008921	YES	XLOC_002025;XLOC_011163	YES	CSKR_114408
T265_11478	21.8817	24.7652	20.5058	18.2145	20.6854	19.6713	19.658	18.8222	22.1772	20.71	0.09656	Helicase ATP-binding domain-containing protein	NO		NO		YES	CRM22_008046	NO		NO
T265_11480	356.842	329.282	349.971	366.801	388.446	371.665	451.973	399.292	329.546	371.54	0.103276		NO		NO		NO		NO		NO
T265_11489	42.7311	41.5222	36.1234	34.2475	31.93	31.147	34.9571	30.4445	31.2914	34.93	0.129167	AAA domain-containing protein	YES	ENSG00000111445(RFC5)	YES	D915_004864	YES	CRM22_008355	YES	XLOC_006743	YES	CSKR_113247
T265_11493	5.56799	5.49713	5.52706	5.2078	5.55289	5.2531	5.22469	5.50698	5.10138	5.38	0.033763	receptor protein serine/threonine kinase	YES	ENSG00000114739(ACVR2B);ENSG00000115170(ACVR1);ENSG00000135503(ACVR1B);ENSG00000139567(ACVRL1);ENSG00000163513(TGFBR2);ENSG00000204217(BMPR2)	YES	D915_003521;D915_010455;D915_010798	YES	CRM22_008358	NO		YES	CSKR_113244
T265_11495	6.24993	5.30487	6.80277	4.88615	5.18556	4.58002	5.33743	4.58401	5.1726	5.34	0.13837	Transmembrane protein 184C	YES	ENSG00000164168(TMEM184C)	YES	D915_005409	YES	CRM22_008359	YES	XLOC_008804;XLOC_009504	YES	CSKR_113243
T265_11497	21.2885	19.8038	15.955	15.8599	18.9112	16.9783	21.8758	20.6427	19.2424	18.95	0.118164	HEAT repeat protein	NO		YES	D915_005408;D915_008449	YES	CRM22_008360	NO		YES	CSKR_113241
T265_11499	24.6084	24.9636	23.3967	28.5251	29.919	28.4992	34.4252	33.4395	31.7187	28.83	0.136863	AAA domain-containing protein	YES	ENSG00000136758(YME1L1)	YES	D915_000396	YES	CRM22_004175	YES	XLOC_006843	YES	CSKR_109132
T265_11508	15.7098	14.8974	13.5935	13.0279	15.4199	12.7263	13.7098	12.7828	14.4572	14.04	0.080605	Pre-mRNA-splicing factor 18	YES	ENSG00000165630(PRPF18)	YES	D915_008980	YES	CRM22_005121	YES	XLOC_006046	YES	CSKR_103588
T265_11517	35.2734	32.7683	24.0718	25.0883	26.4183	25.6782	25.0452	26.8829	29.4794	27.86	0.138699	MBD domain-containing protein	YES	ENSG00000071655(MBD3);ENSG00000134046(MBD2);ENSG00000170948(MBD3L1);ENSG00000182315(MBD3L3);ENSG00000196589(MBD3L2B);ENSG00000205718(MBD3L4);ENSG00000230522(MBD3L2);ENSG00000237247(MBD3L5)	YES	D915_010199	YES	CRM22_007312	NO		YES	CSKR_105437
T265_11518	6.90562	7.30231	5.9746	5.69489	6.347	5.60511	6.89381	7.53591	6.1188	6.49	0.108035	COesterase domain-containing protein	NO		NO		YES	CRM22_007313	NO		YES	CSKR_105438
T265_11520	2.95397	2.44576	2.26143	2.33846	3.09763	2.33621	3.2002	2.70413	2.89997	2.69	0.133393	Guanylate cyclase domain-containing protein	NO		YES	D915_004491	YES	CRM22_008754	NO		YES	CSKR_103218
T265_11534	7.28789	7.06395	5.79392	8.85439	7.87981	9.0594	9.41089	8.44027	9.12437	8.1	0.147812	DNA primase large subunit	YES	ENSG00000146143(PRIM2)	YES	D915_009267	YES	CRM22_000089	YES	XLOC_006779	YES	CSKR_113849
T265_11547	2.73625	2.88703	3.13306	3.05194	3.24382	3.2637	4.01311	3.97073	3.21239	3.28	0.133992	Pecanex-like protein	YES	ENSG00000135749(PCNX2);ENSG00000197136(PCNX3)	YES	D915_009606	YES	CRM22_010676	YES	XLOC_010967	YES	CSKR_105270
T265_11552	9.51728	8.23924	10.5592	9.10479	7.64693	7.95231	8.86907	9.49371	8.7346	8.9	0.100958	Sorting nexin-13	YES	ENSG00000071189(SNX13)	YES	D915_006960	YES	CRM22_009870;CRM22_009871	YES	XLOC_004153	YES	CSKR_102643
T265_11553	7.27161	5.42374	5.77336	6.12634	6.55154	6.01549	7.09372	6.49247	7.72429	6.5	0.115568	SH3 domain-binding protein 5-like	YES	ENSG00000131370(SH3BP5);ENSG00000175137(SH3BP5L)	YES	D915_007542	YES	CRM22_009873	YES	XLOC_001285	YES	CSKR_102641
T265_11555	28.4351	23.6745	26.1456	26.2099	21.0161	23.75	26.7419	29.6547	25.2907	25.66	0.101876	Ras family protein	YES	ENSG00000128340(RAC2)	YES	D915_003104	YES	CRM22_007658	YES	XLOC_011304	YES	CSKR_109797
T265_11572	16.7138	16.614	13.6791	16.0127	18.783	16.7879	20.3947	20.5822	20.0168	17.73	0.13241	DUF663 domain-containing protein	YES	ENSG00000167721(TSR1)	YES	D915_005193	YES	CRM22_003679	YES	XLOC_004864	YES	CSKR_101658
T265_11575	39.6059	40.9831	35.9998	33.9493	32.9188	34.1056	32.5956	35.8812	37.1476	35.91	0.081171	Protein kinase domain-containing protein	YES	ENSG00000136807(CDK9)	YES	D915_002174	YES	CRM22_003678	YES	XLOC_005404	YES	CSKR_101662
T265_11580	20.2694	15.6073	14.8185	16.5706	18.7463	19.7902	20.1448	20.6709	18.6082	18.36	0.118325	Nucleolar protein 14	NO		YES	D915_007818	YES	CRM22_007389	NO		YES	CSKR_107806
T265_11589	2.04666	1.87979	1.48267	2.11326	1.85787	2.00349	2.25997	2.46856	2.23676	2.04	0.139483	GATOR complex protein WDR24	YES	ENSG00000116455(WDR77);ENSG00000162521(RBBP4)	YES	D915_006554	YES	CRM22_002973	NO		YES	CSKR_111688
T265_11601	15.2067	14.7356	11.8236	12.1422	11.2395	12.5301	12.4868	13.7752	13.0411	13	0.102457	2-(3-amino-3-carboxypropyl)histidine synthase subunit 2	YES	ENSG00000132768(DPH2)	YES	D915_009644	YES	CRM22_002067	YES	XLOC_000480	YES	CSKR_112567
T265_11604	5.45126	5.64007	5.81698	5.44626	6.46608	5.97274	6.65545	6.39528	5.66888	5.95	0.076563	RNA helicase	YES	ENSG00000213782(DDX47)	YES	D915_006288	YES	CRM22_003765	YES	XLOC_000540	YES	CSKR_101299
T265_11610	17.3453	16.5993	14.9006	16.2027	13.9916	17.499	19.4676	20.2182	18.1081	17.15	0.116812	SEC63 domain-containing protein	YES	ENSG00000025796(SEC63)	YES	D915_007181;D915_008344	YES	CRM22_009257	YES	XLOC_005386	YES	CSKR_112096
T265_11624	28.4097	30.6	28.317	29.0165	25.8803	28.8337	27.5989	27.0488	26.3312	28	0.052209		NO		NO		NO		NO		NO
T265_11625	10.6112	9.53605	11.1326	10.7863	10.298	10.4259	12.5741	12.271	11.7349	11.04	0.089419	SET and MYND domain-containing protein 4	YES	ENSG00000115593(SMYD1);ENSG00000143499(SMYD2)	NO		YES	CRM22_008810	NO		YES	CSKR_114332
T265_11626	4.52791	5.19163	4.18946	5.61053	6.17187	5.80035	5.17096	5.13323	6.06388	5.32	0.125678	SET and MYND domain-containing protein 4	YES	ENSG00000115593(SMYD1);ENSG00000143499(SMYD2)	NO		YES	CRM22_008811	NO		YES	CSKR_114331
T265_11628	10.9154	11.4994	10.856	9.93657	10.1829	10.4201	11.4625	12.2905	10.5655	10.9	0.067987	Activating signal cointegrator 1 complex subunit 3	YES	ENSG00000144028(SNRNP200)	YES	D915_003673;D915_006068	YES	CRM22_003424	NO		YES	CSKR_204077
T265_11631	6.61684	5.91093	5.60055	6.55302	5.52882	5.36334	6.07236	7.2073	6.1405	6.11	0.097749	ZT_dimer domain-containing protein	YES	ENSG00000115194(SLC30A3);ENSG00000164756(SLC30A8);ENSG00000196660(SLC30A10)	YES	D915_005192	YES	CRM22_003427	YES	XLOC_005328;XLOC_005619	YES	CSKR_114305
T265_11635	8.06937	6.79727	6.8051	6.26546	5.40031	5.29633	7.36708	6.93604	6.95684	6.65	0.133267	Coronin	YES	ENSG00000102879(CORO1A);ENSG00000103647(CORO2B);ENSG00000110880(CORO1C);ENSG00000167549(CORO6);ENSG00000172725(CORO1B)	YES	D915_002929	YES	CRM22_002914	YES	XLOC_004337	YES	CSKR_100299
T265_11649	52.0094	55.9208	53.129	46.4039	49.9313	51.2641	46.8505	56.9394	55.4866	51.99	0.073193		YES	ENSG00000204619(PPP1R11)	NO		YES	CRM22_002405	YES	XLOC_002722	YES	CSKR_202056
T265_11684	6.49239	4.72266	5.74383	5.04698	5.70897	5.33954	5.5678	5.90701	5.69869	5.58	0.091236	Calcium-binding protein 39-like	YES	ENSG00000102547(CAB39L);ENSG00000135932(CAB39)	YES	D915_006796	YES	CRM22_002810	YES	XLOC_002556	YES	CSKR_200461
T265_11685	83.3105	77.228	88.0874	77.4197	75.7903	72.2008	76.9538	80.9151	78.4813	78.93	0.058644	Cation_ATPase_C domain-containing protein	YES	ENSG00000074370(ATP2A3)	YES	D915_006731	YES	CRM22_002807	YES	XLOC_005483	YES	CSKR_113882
T265_11686	6.54028	6.09188	6.64541	5.81959	5.68518	5.65475	5.60161	6.6318	5.91225	6.06	0.071294	NTR domain-containing protein	YES	ENSG00000132357(CARD6);ENSG00000140939(NOL3)	NO		NO		NO		NO
T265_11700	1.56094	1.12956	1.2297	1.34956	1.54793	1.34131	1.45603	1.66897	1.42014	1.41	0.120277	dynamin GTPase	YES	ENSG00000079805(DNM2);ENSG00000106976(DNM1);ENSG00000157601(MX1);ENSG00000197959(DNM3)	YES	D915_004587	YES	CRM22_002609	YES	XLOC_002975	YES	CSKR_201743
T265_11730	7.81023	7.57125	8.61075	7.28504	7.52083	6.37966	6.77565	7.13971	7.3135	7.38	0.085627	DUF300-domain-containing protein	YES	ENSG00000164855(TMEM184A);ENSG00000198792(TMEM184B)	YES	D915_004008	YES	CRM22_011130	YES	XLOC_009670	YES	CSKR_103006
T265_11733	9.28654	8.01465	6.77488	7.01192	8.52211	7.78826	9.15742	7.9566	7.62569	8.02	0.10741	Polypyrimidine tract-binding protein 3	NO		YES	D915_008990	YES	CRM22_006961	NO		YES	CSKR_203194
T265_11735	3.91456	3.43062	3.73549	3.11362	3.60748	2.97812	4.18481	3.64635	3.84989	3.61	0.10628	Winged helix Storkhead-box1 domain-containing protein	NO		YES	D915_005948	NO		NO		NO
T265_11742	15.6868	17.9747	13.7496	16.4139	21.1929	18.1809	19.1615	18.0699	16.9665	17.49	0.121682	Mitochondrial uncoupling protein 4	YES	ENSG00000153291(SLC25A27)	NO		YES	CRM22_000390	YES	XLOC_010645	YES	CSKR_113317
T265_11751	22.9112	19.2492	13.5528	20.5285	19.9964	19.4982	19.7062	18.5351	18.8606	19.2	0.128829	PEST proteolytic signal-containing nuclear protein	NO		NO		NO		NO		NO
T265_11765	13.4113	13.6921	12.0111	11.8535	10.7484	9.96316	11.0246	12.2964	11.3213	11.81	0.102713	BUD13 homolog	YES	ENSG00000137656(BUD13)	YES	D915_003813	YES	CRM22_010359	YES	XLOC_002987	YES	CSKR_107726
T265_11768	26.616	24.8502	21.9243	17.9748	17.2145	18.3147	21.8281	22.713	21.3352	21.42	0.147697	PCI domain-containing protein	YES	ENSG00000169727(GPS1)	YES	D915_009270	YES	CRM22_010356	NO		YES	CSKR_107723
T265_11773	10.5791	11.0027	9.12688	10.1406	10.4946	10.1355	9.06433	8.17389	8.38832	9.68	0.105008	Pre-mRNA 3'-end-processing factor FIP1	NO		YES	D915_003215	YES	CRM22_000935	YES	XLOC_004137	YES	CSKR_112062
T265_11777	8.17871	8.41217	9.72151	7.17608	7.4413	7.49984	7.9605	7.97868	8.1548	8.06	0.092055	Reverse transcriptase domain-containing protein	NO		YES	D915_010248	NO		NO		NO
T265_11802	12.5871	16.2084	15.992	14.4795	16.0715	17.4979	20.1821	15.4106	16.0474	16.05	0.128548	RNA helicase	YES	ENSG00000198231(DDX42)	YES	D915_008408	YES	CRM22_001604	YES	XLOC_005600	YES	CSKR_114419
T265_11823	20.0888	18.8666	17.7082	19.3607	18.6193	17.2373	18.4139	19.859	19.1033	18.81	0.049771	CPSF A subunit region	YES	ENSG00000189091(SF3B3)	YES	D915_010122	YES	CRM22_006508	YES	XLOC_000615;XLOC_004832	YES	CSKR_203083
T265_11834	10.9134	10.2349	8.69731	7.95608	7.74778	7.76411	10.0796	9.50574	9.11766	9.11	0.127401	HEPN domain-containing protein	YES	ENSG00000011405(PIK3C2A);ENSG00000051382(PIK3CB);ENSG00000133056(PIK3C2B);ENSG00000139144(PIK3C2G);ENSG00000171608(PIK3CD)	YES	D915_006328	YES	CRM22_009219	YES	XLOC_009947(XLOC_009947)	YES	CSKR_111484
T265_11837	10.5271	11.5189	10.1771	12.6337	12.1736	12.0822	14.1341	14.2618	12.7124	12.25	0.114722	WD repeat and coiled-coil-containing protein	YES	ENSG00000203740(NTMT2)	YES	D915_008491	YES	CRM22_009218	YES	XLOC_004006	NO
T265_11843	45.444	37.4898	51.6036	50.402	41.0402	42.2243	54.005	58.2039	51.5061	47.99	0.141713	RING-type domain-containing protein	YES	ENSG00000145860(RNF145);ENSG00000198919(DZIP3)	YES	D915_001118	YES	CRM22_006140	YES	XLOC_005549	YES	CSKR_102813
T265_11846	10.6483	9.83161	9.41858	8.03786	7.60303	7.31401	8.54087	8.03626	7.29378	8.52	0.139554	Lipase maturation factor	YES	ENSG00000100258(LMF2)	YES	D915_009282	YES	CRM22_002569	NO		YES	CSKR_203066
T265_11847	23.7091	24.6664	21.093	21.1981	20.2837	22.6923	22.6831	22.0511	17.1333	21.72	0.100836	U5 small nuclear ribonucleoprotein 40 kDa protein	YES	ENSG00000060688(SNRNP40)	YES	D915_004161	YES	CRM22_005641	YES	XLOC_004052	YES	CSKR_101128
T265_11868	7.40498	6.91066	7.5638	5.91596	6.64549	6.46748	7.81111	8.70968	8.08716	7.28	0.120283	Phosphatidylinositol-4,5-bisphosphate 4-phosphatase	NO		YES	D915_005006;D915_010070	YES	CRM22_002026	NO		YES	CSKR_102501
T265_11875	4.43694	4.52982	5.00807	4.37986	4.06603	4.73062	3.8952	3.95977	3.75335	4.31	0.097051	Biogenesis of lysosome-related organelles complex 1 subunit 7	NO		YES	D915_005607	YES	CRM22_000530	NO		YES	CSKR_109118
T265_11882	34.6181	34.696	27.8522	35.5771	35.7084	36.343	46.1361	41.7813	39.0671	36.86	0.138725	SF3b1 domain-containing protein	YES	ENSG00000115524(SF3B1)	YES	D915_001825	YES	CRM22_001239	YES	XLOC_005399	YES	CSKR_108934
T265_11892	7.62936	7.02599	7.8266	6.71206	7.40567	7.92879	9.29711	9.12754	7.90575	7.87	0.109549		YES	ENSG00000188419(CHM);ENSG00000203668(CHML)	YES	D915_007090	YES	CRM22_002008	YES	XLOC_002468(XLOC_002468)	YES	CSKR_100192
T265_11898	9.77967	12.3635	9.71397	10.0153	12.2398	11.3449	10.6333	11.9015	10.9748	11	0.094155	MFS domain-containing protein	YES	ENSG00000157703(SVOPL)	YES	D915_009339	YES	CRM22_007295	NO		YES	CSKR_112890
T265_11901	9.02885	8.22369	8.56494	8.2948	7.59311	6.88154	10.5024	8.88022	8.44197	8.49	0.117791	BZIP domain-containing protein	NO		YES	D915_003376	YES	CRM22_002685	NO		YES	CSKR_101206
T265_11905	8.58222	7.78404	8.05903	7.72294	7.54265	7.87202	6.58436	7.27926	6.99906	7.6	0.077775	MRH domain-containing protein	YES	ENSG00000135506(OS9)	YES	D915_009580	YES	CRM22_008073	NO		YES	CSKR_100263
T265_11912	11.856	11.2967	12.3272	10.7267	13.0407	11.4385	13.5309	12.6708	11.4261	12.03	0.076349	MBOAT family protein	YES	ENSG00000143797(MBOAT2);ENSG00000172197(MBOAT1);ENSG00000177669(MBOAT4)	YES	D915_006915	YES	CRM22_001090	YES	XLOC_004669	YES	CSKR_109629
T265_11921	5.17609	5.33948	5.05615	4.59523	4.23524	4.02336	4.96252	5.39324	5.2828	4.9	0.101884	U-box domain-containing protein	YES	ENSG00000130939(UBE4B)	YES	D915_006161;D915_009527	YES	CRM22_006886	YES	XLOC_000044	YES	CSKR_102121
T265_11926	15.6549	15.0964	13.2986	17.2241	16.0431	17.2852	18.7142	20.5582	19.8813	17.08	0.137304	PIPK domain-containing protein	YES	ENSG00000150867(PIP4K2A)	YES	D915_006237	YES	CRM22_002510	NO		YES	CSKR_108253
T265_11928	10.7766	9.46851	13.8459	9.70595	9.97599	11.6227	10.9196	11.3368	10.7454	10.93	0.119912	AMMECR1 domain-containing protein	YES	ENSG00000101935(AMMECR1);ENSG00000144233(AMMECR1L)	YES	D915_002263	YES	CRM22_007894	YES	XLOC_002172	YES	CSKR_111354
T265_11931	41.0731	38.0229	37.5091	33.2236	29.3726	33.3698	34.1011	40.053	35.1842	35.77	0.104079	RNA helicase	NO		NO		YES	CRM22_000556	NO		YES	CSKR_112905
T265_11940	10.2021	8.2562	10.438	8.48072	8.96169	9.72291	10.14	11.124	9.91714	9.69	0.097742	TBC1 domain family member 23	YES	ENSG00000036054(TBC1D23)	YES	D915_006753	YES	CRM22_009747	NO		YES	CSKR_107747
T265_11944	7.65836	6.98503	7.75272	6.36466	5.7036	6.98721	5.78898	6.92866	6.18771	6.71	0.111087	Membrane-bound transcription factor site-2 protease	YES	ENSG00000012174(MBTPS2)	YES	D915_008563	YES	CRM22_006956	YES	XLOC_005317	YES	CSKR_107337
T265_11949	156.576	129.575	113.079	113.505	108.151	108.922	118.393	118.875	123.215	121.14	0.123307	Glucose-6-phosphate isomerase	YES	ENSG00000105220(GPI)	YES	D915_003292	YES	CRM22_003821	YES	XLOC_004721	YES	CSKR_107401
T265_11981	28.836	23.1907	22.2096	23.1094	24.296	25.6864	27.068	25.8307	25.7094	25.1	0.084135	ATPase, AAA family	YES	ENSG00000171763(SPATA5L1)	NO		YES	CRM22_004111	YES	XLOC_004759	YES	CSKR_103678
T265_11984	29.176	28.5311	30.5136	34.9049	33.0428	36.5541	40.6009	40.2963	37.2367	34.54	0.131352	Thioredoxin-disulfide reductase	YES	ENSG00000183773(AIFM3);ENSG00000197763(TXNRD3)	YES	D915_004575	YES	CRM22_005564	YES	XLOC_000171	YES	CSKR_100347
T265_11992	5.85553	4.93193	4.66479	5.93076	5.206	5.0641	5.85908	6.74719	6.15063	5.6	0.120171	CSRNP_N domain-containing protein	YES	ENSG00000110925(CSRNP2);ENSG00000144655(CSRNP1);ENSG00000178662(CSRNP3)	YES	D915_008775	YES	CRM22_001597	NO		YES	CSKR_114286
T265_12005	4.09064	3.87015	2.68776	3.08429	3.84449	3.08213	3.44846	3.29744	3.34648	3.42	0.131567	LINE-1 retrotransposable element ORF2 protein	NO		NO		YES	CRM22_000594	NO		YES	CSKR_114346
T265_12020	11.6003	10.9892	9.84903	9.33311	12.4591	9.62847	14.3017	10.87	12.3707	11.27	0.142528	Bromo domain-containing protein	YES	ENSG00000099954(CECR2)	YES	D915_005741	YES	CRM22_011083	NO		NO
T265_12021	5.0876	4.53843	5.14768	4.56083	5.00104	4.96896	6.63456	5.65838	5.25857	5.21	0.121967	PHD-type domain-containing protein	YES	ENSG00000118058(KMT2A);ENSG00000136169(SETDB2);ENSG00000143379(SETDB1);ENSG00000152217(SETBP1);ENSG00000165671(NSD1);ENSG00000272333(KMT2B)	NO		YES	CRM22_002647	YES	XLOC_000898;XLOC_004981	YES	CSKR_114279
T265_12022	5.00984	5.81749	4.37053	4.91597	4.96652	4.67791	5.91639	5.9952	6.01129	5.3	0.11995	Amino_oxidase domain-containing protein	YES	ENSG00000104951(IL4I1)	YES	D915_005399	YES	CRM22_000857	YES	XLOC_004647	YES	CSKR_114355
T265_12049	21.9055	19.9404	18.8204	22.1121	22.0011	21.1024	25.6973	23.0153	21.3455	21.77	0.088706	C2H2-type domain-containing protein	YES	ENSG00000011590(ZBTB32);ENSG00000061455(PRDM6);ENSG00000065029(ZNF76);ENSG00000100105(PATZ1);ENSG00000103495(MAZ);ENSG00000109906(ZBTB16);ENSG00000112200(ZNF451);ENSG00000119574(ZBTB45);ENSG00000119725(ZNF410);ENSG00000126746(ZNF384);ENSG00000126804(ZBTB1);ENSG00000136451(VEZF1);ENSG00000158805(ZNF276);ENSG00000160094(ZNF362);ENSG00000161914(ZNF653);ENSG00000162702(ZNF281);ENSG00000163848(ZNF148)…	YES	D915_007392	YES	CRM22_000497	NO		YES	CSKR_109897
T265_12051	13.581	13.9109	12.6675	15.0963	11.683	14.9247	14.7636	14.8811	14.3316	13.98	0.083293	DNA_MISMATCH_REPAIR_2 domain-containing protein	NO		NO		NO		NO		NO
T265_12060	4.14346	3.85855	3.60804	4.38506	3.58691	5.136	4.80056	5.13429	5.02351	4.41	0.145178	TBC domain protein	YES	ENSG00000145348(TBCK)	YES	D915_004196	YES	CRM22_001088	YES	XLOC_009007	YES	CSKR_114205
T265_12061	8.41251	8.57756	6.82284	9.36528	8.263	7.93113	9.26511	9.51169	9.99625	8.68	0.111527	PHD-type domain-containing protein	NO		YES	D915_004075	YES	CRM22_009189	NO		YES	CSKR_105958
T265_12077	37.0615	30.6396	29.8167	30.2561	29.2799	29.2923	33.486	31.8731	29.5875	31.25	0.082395	non-specific serine/threonine protein kinase	NO		NO		YES	CRM22_004629	NO		NO
T265_12086	95.2617	99.5907	93.4745	77.0567	78.9091	75.4857	84.9691	86.6773	85.3042	86.3	0.097664	RNA helicase	NO		YES	D915_006940	YES	CRM22_001348	YES	XLOC_001838	YES	CSKR_111610
T265_12115	10.9184	7.92674	7.41525	8.08494	7.78151	7.18058	9.36351	9.11606	7.36594	8.35	0.146628	OTU domain-containing protein	YES	ENSG00000155100(OTUD6B);ENSG00000164164(OTUD4);ENSG00000165312(OTUD1);ENSG00000189401(OTUD6A)	YES	D915_007156	YES	CRM22_007436	YES	XLOC_000494	YES	CSKR_104198
T265_12118	14.7642	12.5611	13.8924	15.4461	14.5014	14.808	18.6516	16.0623	15.8421	15.17	0.110863	Protein kinase domain-containing protein	YES	ENSG00000126934(MAP2K2);ENSG00000169032(MAP2K1)	YES	D915_001287	YES	CRM22_003159	YES	XLOC_005490	YES	CSKR_102985
T265_12203	249.73	236.681	235.403	212.096	249.479	252.086	177.709	244.023	208.039	229.47	0.109615		NO		NO		NO		NO		NO
T265_12220	116.824	104.798	114.797	111.206	123.345	112.002	123.11	129.993	113.627	116.63	0.06564	SEC24 homolog C, COPII coat complex component	NO		NO		NO		NO		NO
T265_12231	267.632	233.825	185.279	180.042	180.501	207.071	207.788	198.104	188.17	205.38	0.140984		NO		NO		NO		NO		NO
T265_12252	301.511	281.343	231.477	269.54	291.434	229.437	272.868	327.474	282.219	276.37	0.113031	rRNA_proc-arch domain-containing protein	NO		NO		NO		NO		NO
T265_12257	4461.41	3919.28	4007.68	4441.42	3885.56	4205.12	3894.45	4122.72	3597.6	4059.47	0.068896	AdoHcyase_NAD domain-containing protein	YES	ENSG00000101444(AHCY)	YES	D915_005411;D915_008992	YES	CRM22_006158	NO		YES	CSKR_111015
T265_12311	264.796	215.592	159.762	190.374	208.546	198.772	210.789	210.352	191.872	205.65	0.1357		NO		NO		NO		NO		NO
T265_12355	151.952	186.159	152.929	145.185	137.524	134.507	167.627	173.048	163.849	156.98	0.108823	Eukaryotic translation initiation factor 6	YES	ENSG00000242372(EIF6)	NO		NO		YES	XLOC_001014(EIF6)	NO
T265_12422	12.1411	9.95077	11.151	11.5882	10.8929	10.0026	12.964	10.5373	10.3257	11.06	0.091917	Amyloid protein-binding protein 2	YES	ENSG00000104892(KLC3)	YES	D915_006758	YES	CRM22_000500	NO		YES	CSKR_100126
T265_12427	8.754	8.80827	9.44221	7.61209	7.50211	7.6234	7.96181	7.58749	7.74127	8.11	0.086724	AAA domain-containing protein	YES	ENSG00000021574(SPAST)	NO		YES	CRM22_004447	YES	XLOC_006414	YES	CSKR_100116
T265_12436	69.525	68.5742	59.9492	54.411	56.2129	59.3642	59.5383	54.1929	60.4571	60.25	0.091634	C3H1-type domain-containing protein	YES	ENSG00000100319(ZMAT5)	NO		YES	CRM22_005293	NO		YES	CSKR_101763
T265_12451	184.228	167.066	145.162	202.181	145.667	126.339	145.922	158.923	160.369	159.54	0.143146	UBC core domain-containing protein	YES	ENSG00000240849(PEDS1);ENSG00000244687(UBE2V1)	NO		YES	CRM22_010627	NO		YES	CSKR_109075
T265_12486	22.0759	16.8761	16.4682	15.3455	15.426	16.5773	17.162	16.8281	18.1204	17.21	0.1169	Tr-type G domain-containing protein	YES	ENSG00000112339(HBS1L)	YES	D915_008430	YES	CRM22_003130	YES	XLOC_007858	YES	CSKR_110945
T265_12502	25.8588	30.4841	23.0866	24.5726	26.107	24.9079	28.2016	24.6302	27.0368	26.1	0.085214	RING-type domain-containing protein	YES	ENSG00000168411(RFWD3)	YES	D915_001854	YES	CRM22_003833	NO		YES	CSKR_105251
T265_12510	19.849	17.7955	18.2154	15.75	16.7827	19.6018	14.9471	14.9069	16.6223	17.16	0.107243	ThiF family protein	YES	ENSG00000142230(SAE1)	YES	D915_008856	YES	CRM22_005582	YES	XLOC_002408	YES	CSKR_105630
T265_12516	21.2671	20.5147	16.9826	19.794	17.8391	16.0995	17.3926	17.2548	14.3841	17.95	0.122805	Protein FAM73B	YES	ENSG00000148343(MIGA2);ENSG00000180488(MIGA1)	NO		YES	CRM22_005183	YES	XLOC_004077	YES	CSKR_105586
T265_12518	1.62838	1.72942	1.16935	1.62968	1.43226	1.82644	1.931	1.65048	1.87415	1.65	0.142881	Structure-specific endonuclease subunit SLX4	YES	ENSG00000188827(SLX4)	NO		YES	CRM22_005180	NO		YES	CSKR_105577
T265_12526	56.3659	50.5065	52.1587	54.4889	57.4457	57.7036	69.6896	65.1308	62.8708	58.48	0.107254	KH_dom_type_1 domain-containing protein	YES	ENSG00000102081(FMR1);ENSG00000114416(FXR1);ENSG00000129245(FXR2)	YES	D915_009617	YES	CRM22_003304	YES	XLOC_000224	YES	CSKR_102706
T265_12528	4.785	3.74007	3.93764	4.45865	4.80339	5.20267	5.59561	5.47586	5.30323	4.81	0.137236	DNA replication ATP-dependent helicase/nuclease	YES	ENSG00000107290(SETX);ENSG00000138346(DNA2);ENSG00000169551(CT55)	YES	D915_006118	YES	CRM22_009834	YES	XLOC_007546	YES	CSKR_102698
T265_12530	5.2524	7.59085	6.88934	6.87411	5.58199	5.53576	4.92468	6.75627	6.27439	6.19	0.145979	Fukutin-related protein	YES	ENSG00000181027(FKRP)	YES	D915_005636	YES	CRM22_009663	NO		YES	CSKR_108277
T265_12532	7.39383	6.48914	5.57766	4.94176	5.1598	6.28944	5.84077	5.64802	5.0587	5.82	0.136065	S-adenosyl-methyltransferase MraW	YES	ENSG00000169519(METTL15)	YES	D915_008140	YES	CRM22_009669	NO		YES	CSKR_108268
T265_12534	18.4006	15.9154	19.7999	16.0809	15.7124	16.2425	18.0137	19.6522	16.1322	17.33	0.095489	Protein kinase domain-containing protein	YES	ENSG00000006062(MAP3K14);ENSG00000034152(MAP2K3);ENSG00000065613(SLK);ENSG00000082146(STRADB);ENSG00000101349(PAK5);ENSG00000107968(MAP3K8);ENSG00000108984(MAP2K6);ENSG00000123572(NRK);ENSG00000135090(TAOK3);ENSG00000149930(TAOK2);ENSG00000160551(TAOK1);ENSG00000168067(MAP4K2);ENSG00000172939(OXSR1);ENSG00000187550(SBK2)	YES	D915_006992	YES	CRM22_009675	NO		YES	CSKR_108263
T265_12547	9.45461	7.75082	6.4572	7.37357	6.88165	6.13746	8.7186	7.10743	8.73137	7.62	0.148428	Cytosolic purine 5'-nucleotidase	YES	ENSG00000076685(NT5C2);ENSG00000111696(NT5DC3);ENSG00000144130(NT5DC4);ENSG00000168268(NT5DC2)	YES	D915_002197	YES	CRM22_010449	YES	XLOC_003673;XLOC_009833	YES	CSKR_100575
T265_12565	331.978	337.419	283.227	271.18	254.584	277.713	260.637	263.271	268.412	283.16	0.10768	Protein inscuteable homolog	NO		YES	D915_009761	YES	CRM22_008252	NO		YES	CSKR_105396;CSKR_203478
T265_12591	7.44785	7.61018	8.01427	8.84797	7.82083	8.80046	9.93376	9.66228	8.54395	8.52	0.103426	Anillin domain-containing protein	YES	ENSG00000114993(RTKN);ENSG00000182010(RTKN2)	YES	D915_000549	YES	CRM22_009635	NO		YES	CSKR_112359
T265_12600	10.0002	10.1424	8.53616	7.79475	8.84984	10.1128	9.92149	9.79069	9.8935	9.45	0.089265	Histidine acid phosphatase	NO		YES	D915_002806	YES	CRM22_009584	YES	XLOC_010813	YES	CSKR_101519
T265_12615	5.99101	5.51747	5.23534	3.83117	5.15182	5.12591	6.51017	5.50904	5.19193	5.34	0.136383	Reverse transcriptase domain-containing protein	YES	ENSG00000006715(VPS41)	YES	D915_007352	YES	CRM22_009009	YES	XLOC_001414	YES	CSKR_107606
T265_12616	17.4304	15.2037	15.7555	12.5083	11.615	13.3874	13.1735	11.774	13.8395	13.85	0.139915	Macrophage erythroblast attacher	YES	ENSG00000090316(MAEA)	YES	D915_006775	YES	CRM22_002129	YES	XLOC_006152	YES	CSKR_108809
T265_12621	0.989833	0.853172	1.03038	0.961256	0.84614	0.878843	0.978822	0.875214	1.00996	0.94	0.077086	DDE_Tnp_1_7 domain-containing protein	NO		NO		NO		NO		NO
T265_12636	4.39889	4.28408	3.80075	4.59381	4.297	5.11415	5.7328	5.02148	4.90914	4.68	0.122394	Kinesin motor domain-containing protein	NO		YES	D915_002555	YES	CRM22_005052	YES	XLOC_003079	YES	CSKR_111219
T265_12663	6.56173	5.13284	5.68614	6.01211	5.00171	4.92854	6.66889	6.30401	6.2563	5.84	0.116207	WD repeat-containing protein 47	YES	ENSG00000085433(WDR47)	YES	D915_006854	YES	CRM22_005330	YES	XLOC_005548	YES	CSKR_110727
T265_12676	12.4164	12.2205	12.2487	13.4796	13.2232	13.1112	18.3285	15.6376	14.2453	13.88	0.143541	Zn-finger in Ran binding protein	NO		YES	D915_005364	YES	CRM22_003591	NO		YES	CSKR_110404
T265_12681	18.2121	19.4469	15.8125	15.5566	11.4403	16.0879	15.3667	14.9724	15.8852	15.86	0.13937	Radical SAM core domain-containing protein	YES	ENSG00000101391(CDK5RAP1)	NO		YES	CRM22_011405	YES	XLOC_007928	YES	CSKR_110383
T265_12692	19.1038	16.0249	13.1766	15.2355	20.1069	18.4364	18.9568	21.4005	19.1858	17.96	0.145374	Negative elongation factor D	YES	ENSG00000101158(NELFCD)	YES	D915_007246;D915_010377	YES	CRM22_006586	YES	XLOC_001653	YES	CSKR_101062
T265_12715	19.9671	25.3739	27.0034	24.4592	21.8399	21.9484	23.5226	26.3382	21.6589	23.57	0.101473	C2H2-type domain-containing protein	YES	ENSG00000122694(GLIPR2)	YES	D915_002410	YES	CRM22_004403	YES	XLOC_003496;XLOC_005062;XLOC_005067;XLOC_005266;XLOC_006077;XLOC_006278;XLOC_010167	YES	CSKR_106362
T265_12718	2.16181	2.01948	2.29467	2.6392	2.20443	2.14951	2.53265	2.49187	2.36507	2.32	0.088562	PDZ/DHR/GLGF domain protein	YES	ENSG00000081026(MAGI3);ENSG00000151276(MAGI1);ENSG00000187391(MAGI2);ENSG00000269313(MAGIX)	YES	D915_005151	YES	CRM22_011147	YES	XLOC_010401	YES	CSKR_112140
T265_12727	5.41031	6.54986	5.53442	5.26054	7.7557	6.35043	7.45709	5.44968	6.51879	6.25	0.146688	G domain-containing protein	YES	ENSG00000084092(NOA1)	NO		YES	CRM22_010472	NO		YES	CSKR_102590
T265_12729	6.91536	5.64476	6.11603	5.54717	6.03607	5.43464	4.80295	4.11056	5.18213	5.53	0.145813	N-alpha-acetyltransferase 40	YES	ENSG00000110583(NAA40)	YES	D915_010673	YES	CRM22_011367	YES	XLOC_003787	YES	CSKR_102601
T265_12731	26.0578	27.5186	26.2813	26.7289	19.5755	23.6443	24.9663	25.5264	22.1954	24.72	0.101935	ADF-H domain-containing protein	YES	ENSG00000151239(TWF1);ENSG00000247596(TWF2)	YES	D915_001393	YES	CRM22_006351	YES	XLOC_011146	YES	CSKR_105030
T265_12732	3.35982	3.28536	3.09794	3.5987	3.33238	3.70237	3.51287	4.18274	3.24756	3.48	0.092703	ADP-ribosyl cyclase/cyclic ADP-ribose hydrolase	YES	ENSG00000026103(FAS);ENSG00000028137(TNFRSF1B);ENSG00000049249(TNFRSF9);ENSG00000054967(RELT);ENSG00000067182(TNFRSF1A);ENSG00000101017(CD40);ENSG00000111321(LTBR);ENSG00000120949(TNFRSF8);ENSG00000139193(CD27);ENSG00000141655(TNFRSF11A);ENSG00000146072(TNFRSF21);ENSG00000157873(TNFRSF14);ENSG00000164761(TNFRSF11B);ENSG00000186827(TNFRSF4);ENSG00000186891(TNFRSF18);ENSG00000215788(TNFRSF25)	YES	D915_009712	YES	CRM22_006352	NO		YES	CSKR_203135
T265_12733	798.464	857.09	683.425	725.009	764.121	789.755	887.517	831.795	781.174	790.93	0.080153	HMG box	YES	ENSG00000164104(HMGB2)	YES	D915_000513	YES	CRM22_002095	YES	XLOC_003615;XLOC_004865	YES	CSKR_105040
T265_12736	80.038	74.5235	64.163	69.1886	73.4555	69.653	97.057	72.7897	94.9728	77.32	0.148167	CHCH domain-containing protein	NO		YES	D915_005298	YES	CRM22_002096	NO		YES	CSKR_105043
T265_12742	4.02763	4.18565	4.3697	4.18099	4.47044	4.03192	5.13217	5.43666	4.37776	4.47	0.110311	Reverse transcriptase domain-containing protein	YES	ENSG00000067900(ROCK1);ENSG00000134318(ROCK2)	YES	D915_002343	YES	CRM22_006242	YES	XLOC_002483	YES	CSKR_104294
T265_12743	6.4387	6.71838	6.52886	4.54669	5.97809	6.90851	5.79771	7.55424	5.21173	6.19	0.147799	Acetoacetate--CoA ligase	YES	ENSG00000081760(AACS)	YES	D915_006979	YES	CRM22_008923	YES	XLOC_009936	NO
T265_12747	7.03604	8.17272	5.72162	6.42702	6.91024	7.08047	5.75062	7.06921	5.61636	6.64	0.126903	SAM domain-containing protein	YES	ENSG00000160392(C19orf47)	YES	D915_007923	YES	CRM22_005652	NO		YES	CSKR_108327
T265_12748	9.18535	8.14417	8.22524	7.40382	7.92742	8.91236	9.22866	6.54074	9.16276	8.3	0.111297	PPC domain-containing protein	NO		YES	D915_000967	YES	CRM22_005654	NO		YES	CSKR_201603
T265_12752	175.427	181.901	190.893	164.901	159.37	185.865	179.683	160.777	146.191	171.67	0.085388	Golgi to er traffic protein 4	YES	ENSG00000239857(GET4)	YES	D915_008517	YES	CRM22_002930	YES	XLOC_000487	YES	CSKR_112546
T265_12762	3.40909	4.31221	3.6463	3.95855	3.4237	3.76984	3.95977	4.27398	4.07615	3.87	0.086131	26S proteasome complex subunit SEM1	YES	ENSG00000140829(DHX38)	YES	D915_002752	YES	CRM22_001294	YES	XLOC_003970(XLOC_003970)	YES	CSKR_102226
T265_12771	4.12327	3.84373	3.10032	3.69245	3.80961	3.53769	4.23143	4.09469	4.19145	3.85	0.09562	ZP domain-containing protein	YES	ENSG00000116685(KIAA2013)	YES	D915_007122	YES	CRM22_000254	NO		YES	CSKR_113250
T265_12793	3.38037	3.2287	2.68047	2.27924	2.11439	2.66312	2.73451	2.48625	2.77593	2.7	0.149985	UPF0489 protein C5orf22 homolog	YES	ENSG00000082213(C5orf22)	YES	D915_005608	YES	CRM22_000831;CRM22_011157	NO		YES	CSKR_103396
T265_12816	5.40426	4.96394	4.82035	5.4771	4.74136	5.0073	5.23673	4.87446	4.87861	5.04	0.052442	RNA helicase	YES	ENSG00000183258(DDX41)	YES	D915_008561	YES	CRM22_004240	YES	XLOC_007458	YES	CSKR_100721
T265_12819	13.3073	11.8113	12.1845	9.50482	11.0784	11.3	10.5429	12.0734	11.0323	11.43	0.095093	Dihydroorotate dehydrogenase (quinone), mitochondrial	YES	ENSG00000102967(DHODH)	NO		YES	CRM22_010182	YES	XLOC_002847	NO
T265_12826	10.1237	9.53895	7.3521	8.93836	9.39916	8.72281	10.1601	10.2116	10.7332	9.46	0.108172	FACT complex subunit	YES	ENSG00000092201(SUPT16H)	YES	D915_002549	YES	CRM22_004388	YES	XLOC_006267	YES	CSKR_104363
T265_12831	16.0704	14.1073	11.7263	14.5514	12.5714	12.7059	13.432	13.1476	13.1645	13.5	0.094304	Alpha-taxilin	YES	ENSG00000086712(TXLNG)	YES	D915_000664	YES	CRM22_007027	NO		NO
T265_12833	10.2449	8.76259	8.73156	8.5129	8.3563	8.93109	7.65845	7.78446	6.49969	8.39	0.122761	C2H2-type domain-containing protein	NO		YES	D915_005232	YES	CRM22_007023	NO		YES	CSKR_104912
T265_12852	7.82898	6.4853	6.77938	8.41356	6.42836	9.21663	9.05154	8.16938	8.22984	7.84	0.134492	LIM interaction domain (LID) domain-containing protein	YES	ENSG00000169744(LDB2);ENSG00000198728(LDB1)	YES	D915_000466;D915_008884	YES	CRM22_001072	YES	XLOC_004242(XLOC_004242);XLOC_008769(XLOC_008769)	YES	CSKR_204004
T265_12857	13.4151	12.093	10.1003	9.2027	10.6421	8.9982	10.3324	11.2995	9.89343	10.66	0.132392	RNA helicase	YES	ENSG00000109606(DHX15)	YES	D915_004308	YES	CRM22_000875	NO		YES	CSKR_112871
T265_12865	19.7941	21.0758	20.1335	17.0644	16.8309	18.6088	15.6829	18.6893	14.7903	18.07	0.117269	Ribosome maturation protein SBDS	YES	ENSG00000126524(SBDS)	YES	D915_011149	YES	CRM22_006207	YES	XLOC_006449	YES	CSKR_110574
T265_12872	78.5738	76.2857	56.0127	64.7913	58.5964	68.7725	68.26	72.3029	65.2054	67.64	0.110717	Integrase catalytic domain-containing protein	NO		NO		NO		YES	XLOC_010852	NO
T265_12889	6.48252	4.96783	6.3746	5.3535	5.40714	5.08385	5.975	5.41239	5.75672	5.65	0.095468	Phosphorylase b kinase regulatory subunit	YES	ENSG00000102893(PHKB)	YES	D915_005082	YES	CRM22_001569	YES	XLOC_008923	YES	CSKR_107003;CSKR_114465
T265_12914	12.9388	11.8408	9.05026	12.2737	9.68308	10.9619	9.99851	10.2232	9.97931	10.77	0.121954	MCM domain-containing protein	YES	ENSG00000111877(MCM9)	YES	D915_005936	YES	CRM22_009951	NO		YES	CSKR_101001
T265_12915	28.0468	22.7733	17.6679	23.0378	22.4488	20.4692	27.3739	26.8823	24.8129	23.72	0.144059	PCI domain-containing protein	YES	ENSG00000107581(EIF3A)	YES	D915_009148	YES	CRM22_006245	YES	XLOC_007175	YES	CSKR_101007
T265_12920	569.231	615.281	501.517	486.361	486.012	502.263	453.351	475.436	459.207	505.41	0.105286	Heterogeneous nuclear ribonucleoprotein K	YES	ENSG00000165119(HNRNPK)	NO		YES	CRM22_004687	YES	XLOC_002679	YES	CSKR_101262
T265_12938	816.145	661.345	688.213	629.123	559.167	615.108	518.429	635.571	600.686	635.98	0.133048	Fructose-bisphosphate aldolase	YES	ENSG00000109107(ALDOC);ENSG00000136872(ALDOB);ENSG00000149925(ALDOA)	YES	D915_006642	YES	CRM22_001954	YES	XLOC_004402;XLOC_006440	YES	CSKR_101422
T265_12945	14.8654	12.9657	15.3406	17.6531	17.6233	16.8596	19.168	17.6443	19.1945	16.81	0.122685	Autophagy-related protein 9	YES	ENSG00000181652(ATG9B);ENSG00000198925(ATG9A)	YES	D915_003290	YES	CRM22_010214	YES	XLOC_002742	YES	CSKR_105305
T265_12964	11.2917	10.1357	8.11573	10.1205	10.1837	10.0451	10.2373	11.8964	8.61732	10.07	0.115397	Protein kinase domain-containing protein	YES	ENSG00000000457(SCYL3)	YES	D915_009688	YES	CRM22_010392	NO		NO
T265_12974	3.00067	2.65117	3.72577	3.43288	2.66916	3.05075	3.82812	3.68788	2.87289	3.21	0.144036	SEC7 domain-containing protein	YES	ENSG00000107862(GBF1);ENSG00000120645(IQSEC3);ENSG00000124313(IQSEC2);ENSG00000144711(IQSEC1)	YES	D915_000273	YES	CRM22_000686	YES	XLOC_007131	YES	CSKR_106442
T265_12977	1.36429	1.3611	1.12716	1.47679	1.55686	1.38336	1.44369	1.43319	1.30264	1.38	0.087789	Chorein N-terminal domain-containing protein	YES	ENSG00000065060(BLTP3A);ENSG00000111647(BLTP3B)	YES	D915_010439	YES	CRM22_000486	YES	XLOC_009685	YES	CSKR_201363
T265_12986	12.5465	12.7773	9.50308	12.9629	12.049	12.4182	13.8917	14.2696	11.5545	12.44	0.111577	GBD/FH3 domain-containing protein	YES	ENSG00000109920(FNBP4);ENSG00000135723(FHOD1);ENSG00000185448(FAM47A);ENSG00000187164(SHTN1);ENSG00000198173(FAM47C)	YES	D915_004754	YES	CRM22_007247	YES	XLOC_004198	YES	CSKR_112848
T265_12987	15.2631	16.0831	11.7881	12.7369	13.9882	13.5686	13.5878	13.3582	14.1771	13.84	0.092074	RNase H domain-containing protein	NO		YES	D915_004755	YES	CRM22_007246	NO		YES	CSKR_112849
T265_12990	12.8079	11.5887	10.475	12.8247	13.7414	13.5707	15.9561	13.7848	14.0101	13.2	0.117833	Cell division cycle 5-like protein	YES	ENSG00000096401(CDC5L)	YES	D915_003462	YES	CRM22_001791	YES	XLOC_004774	YES	CSKR_100410
T265_12994	1002.79	981.317	955.272	781.364	881.656	842.272	646.901	729.006	876.352	855.21	0.13945	POU domain protein	NO		NO		YES	CRM22_009188	NO		YES	CSKR_100418
T265_13001	40.2326	39.8022	33.5219	29.4714	30.7183	31.9562	28.4184	31.47	29.874	32.83	0.132092	RNA-binding protein NOB1	YES	ENSG00000141101(NOB1)	YES	D915_000808	YES	CRM22_009683	YES	XLOC_005421	YES	CSKR_111735
T265_13005	34.8076	36.7089	33.4666	25.6344	27.9511	27.3591	25.4701	28.6451	26.8556	29.66	0.14184	Eukaryotic translation initiation factor 3 subunit L	YES	ENSG00000100129(EIF3L)	YES	D915_002521	YES	CRM22_001491	YES	XLOC_007239	YES	CSKR_111323
T265_13006	24.9393	25.076	18.5363	25.6005	27.9454	25.8	30.2511	26.8835	30.5443	26.18	0.135676	DNA replication licensing factor MCM5	YES	ENSG00000100297(MCM5)	YES	D915_009119	YES	CRM22_005306	YES	XLOC_005032	YES	CSKR_100649
T265_13011	141.583	132.555	140.948	113.132	147.921	114.138	174.089	140.579	132.813	137.53	0.132872	E3 ubiquitin-protein ligase CBL	YES	ENSG00000110395(CBL);ENSG00000114423(CBLB);ENSG00000142273(CBLC)	YES	D915_008908	YES	CRM22_000215	YES	XLOC_005749;XLOC_011477	YES	CSKR_114434
T265_13014	13.684	13.3381	14.6692	11.1005	12.6812	12.9548	10.9128	12.3978	12.5246	12.7	0.093166	Acid trehalase-like 1	YES	ENSG00000142102(PGGHG)	YES	D915_002421	YES	CRM22_000219	NO		YES	CSKR_103811
T265_13016	6.38111	7.40682	7.19382	6.04002	4.99834	5.46127	5.8783	6.20789	5.57242	6.13	0.128277	TPT domain-containing protein	YES	ENSG00000100036(SLC35E4);ENSG00000130958(SLC35D2)	YES	D915_006857	YES	CRM22_000221	NO		YES	CSKR_204068
T265_13018	13.2703	13.5747	13.0878	11.4365	12.2474	11.1577	12.9027	13.3114	12.7069	12.63	0.067371	Protein kinase domain-containing protein	YES	ENSG00000206203(TSSK2)	YES	D915_005679	YES	CRM22_003586	YES	XLOC_005505	YES	CSKR_103795
T265_13020	6.94563	6.86662	7.23559	5.8907	6.89707	5.62336	7.29116	7.4752	7.72987	6.88	0.101875	Alpha-1,3-mannosyl-glycoprotein 2-beta-N-acetylglucosaminyltransferase	YES	ENSG00000131446(MGAT1)	YES	D915_007922;D915_010249	YES	CRM22_000029	YES	XLOC_000764;XLOC_002772	YES	CSKR_103840
T265_13044	24.1173	20.7682	19.2288	17.0203	16.8983	16.8085	17.7764	18.2563	16.7109	18.62	0.13223	Signal recognition particle subunit SRP72	YES	ENSG00000174780(SRP72)	YES	D915_007428	YES	CRM22_006313	YES	XLOC_004287	YES	CSKR_101973
T265_13057	10.7287	9.63228	11.0911	9.99675	10.1459	10.3095	12.5708	11.2518	10.5339	10.7	0.081506	Reverse transcriptase	YES	ENSG00000008853(RHOBTB2);ENSG00000072422(RHOBTB1);ENSG00000104140(RHOV);ENSG00000108830(RND2);ENSG00000115963(RND3);ENSG00000119729(RHOQ);ENSG00000126785(RHOJ);ENSG00000139725(RHOF);ENSG00000164292(RHOBTB3);ENSG00000168421(RHOH);ENSG00000172602(RND1);ENSG00000173156(RHOD)	YES	D915_004261	YES	CRM22_002734	YES	XLOC_009464	YES	CSKR_101893
T265_13064	79.5893	76.1852	77.6672	57.0107	62.8821	70.0837	58.6853	56.4273	61.7314	66.7	0.13932	PRELI/MSF1 domain-containing protein	NO		NO		NO		NO		NO
T265_13069	17.5977	16.1095	16.4995	12.9677	13.3143	13.4069	13.8833	13.1035	12.5677	14.38	0.127903	USP domain-containing protein	YES	ENSG00000055483(USP36);ENSG00000058056(USP13);ENSG00000103194(USP10);ENSG00000103404(USP31);ENSG00000111667(USP5);ENSG00000114374(USP9Y);ENSG00000118369(USP35);ENSG00000123552(USP45);ENSG00000124486(USP9X);ENSG00000129204(USP6);ENSG00000131864(USP29);ENSG00000136878(USP20);ENSG00000154914(USP43);ENSG00000155313(USP25);ENSG00000162607(USP1);ENSG00000164663(USP49);ENSG00000170185(USP38);ENSG0000017…	YES	D915_007297	YES	CRM22_001289	NO		YES	CSKR_109259
T265_13074	194.464	158.771	158.294	145.767	134.284	132.307	162.266	160.966	164.437	156.84	0.118403	Zinc finger, C2H2 type	NO		YES	D915_001953	YES	CRM22_007062	NO		YES	CSKR_102755
T265_13075	6.32988	5.51177	4.68109	4.3624	4.47803	4.6001	5.84262	5.48703	5.71834	5.22	0.135114	Gamma-tubulin complex component	YES	ENSG00000086827(ZW10)	YES	D915_004204	YES	CRM22_004330	NO		YES	CSKR_102764
T265_13093	43.5439	39.9383	38.6282	28.9498	30.3721	28.6867	34.7881	35.4208	33.4639	34.87	0.147245	AP complex subunit beta	YES	ENSG00000100280(AP1B1)	YES	D915_002980;D915_003603	YES	CRM22_008807	YES	XLOC_004957;XLOC_007293	YES	CSKR_106605
T265_13103	191.464	291.12	241.09	253.271	270.376	264.444	282.709	292.215	272.981	262.19	0.119666	Protein kinase domain-containing protein	NO		YES	D915_007838	YES	CRM22_008587	NO		YES	CSKR_109325
T265_13110	5.29361	5.56579	5.57734	5.0179	5.04929	4.95848	6.21147	5.66575	5.3887	5.41	0.073346	protein-tyrosine-phosphatase	NO		NO		YES	CRM22_004077	YES	XLOC_008328	YES	CSKR_100333
T265_13119	6.30843	6.30403	5.96079	5.0508	7.6724	5.8185	6.1704	4.63983	5.32858	5.92	0.148635	DRBM domain-containing protein	YES	ENSG00000128191(DGCR8)	YES	D915_001231	YES	CRM22_009718	YES	XLOC_006577	YES	CSKR_109122
T265_13135	4.84422	4.31811	4.25031	4.05391	4.51887	4.90066	4.47308	4.42362	4.6975	4.5	0.06186	MCM domain-containing protein	YES	ENSG00000125885(MCM8)	YES	D915_001033	YES	CRM22_005692	NO		YES	CSKR_103699
T265_13146	11.0352	9.74065	11.4204	10.0415	9.52786	10.0628	10.5561	11.0486	11.9031	10.59	0.076488	E3 ubiquitin-protein ligase KCMF1	YES	ENSG00000176407(KCMF1)	YES	D915_004668	NO		NO		NO
T265_13148	14.2823	11.4239	10.2335	10.3088	10.2493	10.8184	9.48115	9.8153	8.73714	10.59	0.149114	DoxX family protein	YES	ENSG00000126950(TMEM35A)	NO		YES	CRM22_010763	NO		YES	CSKR_104534
T265_13159	3769.52	3237.67	4147.21	3447.88	3370.91	3539.75	3308.6	3515.48	3418.32	3528.37	0.078747		NO		NO		NO		NO		NO
T265_13166	45.1506	44.9869	37.6136	33.7796	36.9017	37.8193	35.6379	32.4335	37.2981	37.96	0.116407	Zinc finger protein 207	YES	ENSG00000010244(ZNF207)	NO		YES	CRM22_004764	YES	XLOC_006509	YES	CSKR_112718
T265_13167	12.7275	14.8319	12.2637	13.3634	13.9509	14.7849	11.5146	11.9045	14.1981	13.28	0.093431	RNA helicase	YES	ENSG00000213782(DDX47)	YES	D915_001173	YES	CRM22_003897	YES	XLOC_000540	YES	CSKR_112644
T265_13168	37.3716	37.6143	30.522	26.2488	28.1292	26.4216	27.1748	28.0104	28.8319	30.04	0.147141	Protein SMG9	YES	ENSG00000105771(SMG9)	YES	D915_006750	YES	CRM22_003895	NO		YES	CSKR_112646
T265_13192	2.49186	3.01964	2.7157	2.79591	3.34301	2.74575	3.65361	3.57697	2.8702	3.02	0.135118	Leucine Rich repeat-containing domain protein	NO		YES	D915_008734;D915_010561	YES	CRM22_007351	NO		YES	CSKR_109303
T265_13194	4.50277	4.3244	3.55425	3.1318	4.28315	5.2721	4.49606	4.30733	4.37653	4.25	0.14239	Origin recognition complex subunit 1	NO		YES	D915_004393	YES	CRM22_001869	NO		YES	CSKR_109307
T265_13195	7.20672	7.1752	5.81321	6.93841	6.88671	6.887	7.87869	8.47882	6.83322	7.12	0.103706	FMN_red domain-containing protein	YES	ENSG00000165417(GTF2A1)	NO		YES	CRM22_000062	YES	XLOC_006281	YES	CSKR_114445
T265_13198	26.1256	23.3371	23.491	23.399	21.4452	21.3381	23.8674	23.7181	23.7553	23.39	0.060393	Protein transport protein SEC23	YES	ENSG00000100934(SEC23A);ENSG00000101310(SEC23B)	YES	D915_007146	YES	CRM22_010668	YES	XLOC_002262	YES	CSKR_109867
T265_13202	215.204	199.451	213.983	215.645	194.434	196.13	251.973	262.178	221.369	218.93	0.108533	EGF-like domain-containing protein	YES	ENSG00000106804(C5);ENSG00000125730(C3);ENSG00000156535(CD109)	YES	D915_010068	NO		YES	XLOC_001141	YES	CSKR_104855
T265_13203	11.194	8.10203	10.9994	8.12069	9.80694	8.7573	8.29112	9.46791	8.28721	9.23	0.132062	DNA polymerase delta small subunit	YES	ENSG00000106628(POLD2)	YES	D915_008212;D915_008213	YES	CRM22_001588	NO		YES	CSKR_200209
T265_13205	69.0665	70.4242	68.2244	60.3952	61.3558	66.0038	61.3308	61.6868	67.3817	65.1	0.059959	AAA domain-containing protein	YES	ENSG00000087191(PSMC5)	YES	D915_005629	YES	CRM22_000768	YES	XLOC_007804	YES	CSKR_107896
T265_13207	18.4056	14.2149	14.9467	21.1334	18.3534	19.3567	20.1655	22.3087	19.8112	18.74	0.142594	DUF4614 domain-containing protein	NO		NO		YES	CRM22_003231	NO		YES	CSKR_203999
T265_13210	20.914	20.3824	21.3007	15.7462	17.3762	15.827	17.719	16.7237	18.0206	18.22	0.117232	Magnesium transporter NIPA2	YES	ENSG00000001461(NIPAL3);ENSG00000104361(NIPAL2);ENSG00000163293(NIPAL1);ENSG00000170113(NIPA1)	YES	D915_000930	YES	CRM22_011064	YES	XLOC_004547	YES	CSKR_107909
T265_13218	4.18738	4.24181	4.58865	4.01091	3.71441	4.11834	4.32815	4.35108	5.16546	4.3	0.094138	HA2 domain-containing protein	YES	ENSG00000134815(DHX34)	YES	D915_004533	YES	CRM22_009824	NO		YES	CSKR_111111
T265_13220	3.38216	3.39169	3.15297	3.01424	2.23032	3.11768	3.20767	3.27395	3.40002	3.13	0.116031	Methyl methanesulfonate-sensitivity protein 22-like	NO		YES	D915_002824	YES	CRM22_005786	NO		YES	CSKR_105076
T265_13221	6066.52	5885.03	6060.92	4847.91	5000.93	5017.16	4997.85	4262.24	4765.91	5211.61	0.122597	Histone H3	YES	ENSG00000188375(H3-5)	YES	D915_002825;D915_010891	YES	CRM22_005785	YES	XLOC_002861;XLOC_010156	YES	CSKR_105077
T265_13227	43.2834	30.3253	27.8963	39.0332	39.8894	35.4517	41.3338	44.1467	41.51	38.1	0.149977	CCHC-type domain-containing protein	NO		YES	D915_006285	YES	CRM22_004305	NO		YES	CSKR_203152
T265_13234	22.0256	21.6025	17.7817	16.7467	18.4895	17.4212	17.413	19.8728	19.3742	18.97	0.099767	Pre-rRNA-processing protein TSR1 homolog	NO		YES	D915_005393	YES	CRM22_001149	NO		YES	CSKR_105852
T265_13251	12.1027	11.7737	14.2769	11.633	12.2061	11.7131	12.7837	13.8438	13.4058	12.64	0.078315	PlsC domain-containing protein	YES	ENSG00000172954(LCLAT1)	YES	D915_004006	YES	CRM22_004650	YES	XLOC_000593;XLOC_001283	YES	CSKR_104413
T265_13253	10.0233	9.19208	10.1895	10.0886	8.97536	9.06648	9.90374	10.8022	9.63096	9.76	0.061712	DNA helicase	YES	ENSG00000117228(GBP1);ENSG00000128482(RNF112);ENSG00000154451(GBP5);ENSG00000162645(GBP2);ENSG00000183347(GBP6)	YES	D915_007139	YES	CRM22_004645	YES	XLOC_003811	YES	CSKR_104421
T265_13256	2.94299	2.5745	3.18025	2.87252	2.93517	2.3566	3.31422	2.8628	2.70131	2.86	0.102064	Protein kinase C	YES	ENSG00000154229(PRKCA);ENSG00000160447(PKN3)	YES	D915_008611	YES	CRM22_001473	NO		YES	CSKR_104427
T265_13261	4.03327	3.32619	2.87952	2.78084	3.1261	3.51335	3.3667	3.59323	3.67162	3.37	0.117457	Ipi1_N domain-containing protein	NO		YES	D915_005698;D915_007485	YES	CRM22_006229	NO		YES	CSKR_109206
T265_13266	3.36659	3.96457	3.89934	3.89202	4.02355	3.88114	4.62455	4.44948	4.45563	4.06	0.095516	Parafibromin	YES	ENSG00000134371(CDC73)	YES	D915_004932;D915_010407	YES	CRM22_006220	YES	XLOC_000360	YES	CSKR_109225
T265_13272	5.33714	4.65563	4.35687	5.6709	5.58764	5.57989	6.91516	6.44131	6.22756	5.64	0.144659	RasGEF domain protein	YES	ENSG00000058335(RASGRF1);ENSG00000068831(RASGRP2);ENSG00000079337(RAPGEF3);ENSG00000091428(RAPGEF4);ENSG00000108352(RAPGEFL1);ENSG00000109756(RAPGEF2);ENSG00000113319(RASGRF2);ENSG00000115904(SOS1);ENSG00000136237(RAPGEF5);ENSG00000143344(RGL1);ENSG00000152689(RASGRP3);ENSG00000158987(RAPGEF6);ENSG00000160271(RALGDS);ENSG00000171777(RASGRP4);ENSG00000172575(RASGRP1);ENSG00000198915(RASGEF1A);ENSG…	YES	D915_003783	YES	CRM22_006005	YES	XLOC_000406	YES	CSKR_108651
T265_13274	22.7425	17.0823	15.9312	16.0842	16.5929	15.0409	15.3959	17.9014	14.5081	16.81	0.146082	DNA-directed RNA polymerase III subunit RPC3	YES	ENSG00000186141(POLR3C)	YES	D915_008892	YES	CRM22_006008	NO		YES	CSKR_108647
T265_13276	3.66986	3.36576	3.33565	3.20791	3.32529	3.69973	4.28496	4.25423	3.98476	3.68	0.111811	TERF2-interacting telomeric protein 1	YES	ENSG00000112983(BRD8)	YES	D915_008815	YES	CRM22_008749	NO		YES	CSKR_109915
T265_13278	366.744	391.835	367.911	352.649	394.93	378.643	401.188	373.784	438.807	385.17	0.065812	Ubiquitin family protein	YES	ENSG00000103353(UBFD1)	YES	D915_005358	YES	CRM22_003700	NO		YES	CSKR_102919;CSKR_107202
T265_13288	26.0704	20.0541	17.7989	21.4918	23.2796	18.5609	24.7256	22.8954	24.3866	22.14	0.129215	Mitochondrial proton/calcium exchanger protein	YES	ENSG00000165046(LETM2);ENSG00000168924(LETM1)	YES	D915_001632	YES	CRM22_009031	YES	XLOC_005899;XLOC_007073	YES	CSKR_201253
T265_13304	5.78034	5.21019	5.33758	5.5049	5.74328	5.1752	5.96095	5.0983	5.01665	5.43	0.062196	AAA domain-containing protein	YES	ENSG00000163918(RFC4)	YES	D915_009525	YES	CRM22_009113	YES	XLOC_001512	YES	CSKR_112541
T265_13318	4.94839	4.92845	4.69421	4.48566	6.28653	4.81779	5.24087	5.43407	5.11851	5.11	0.103016	RILP-like protein 1	YES	ENSG00000150977(RILPL2);ENSG00000167705(RILP);ENSG00000188026(RILPL1)	YES	D915_006417	YES	CRM22_009993	YES	XLOC_004505	YES	CSKR_113303
T265_13321	16.2043	13.7317	14.3175	14.1998	12.953	16.6583	16.3788	16.3904	16.2898	15.24	0.093115	HEAT repeat protein	NO		NO		NO		NO		NO
T265_13323	1.56994	1.36268	1.08776	1.18909	1.51946	1.57105	1.46342	1.51075	1.52018	1.42	0.122425	Intraflagellar transport protein 20 homolog	NO		NO		NO		NO		NO
T265_13337	8.50889	7.86603	8.52739	6.21397	8.04858	6.61078	8.11849	8.84561	7.79222	7.84	0.112424	Protein kinase domain-containing protein	NO		YES	D915_005804	YES	CRM22_006787	NO		YES	CSKR_101525
T265_13342	5.0841	6.11016	6.7481	4.84964	5.10787	5.01648	5.40249	5.47238	4.74465	5.39	0.120727	Conserved oligomeric Golgi complex subunit 5	YES	ENSG00000164597(COG5)	YES	D915_006455	YES	CRM22_008844	NO		YES	CSKR_112057
T265_13369	14.3581	11.5432	12.5817	12.0411	11.5131	10.7294	10.1121	11.1814	12.2185	11.81	0.103342	Drebrin-like protein	YES	ENSG00000113758(DBN1);ENSG00000136279(DBNL);ENSG00000180353(HCLS1)	YES	D915_001018	YES	CRM22_006669	YES	XLOC_002466	YES	CSKR_106710
T265_13381	31.5599	32.0287	27.0238	35.7699	34.7989	36.0046	39.846	41.7398	37.3779	35.13	0.127446	DNA replication licensing factor MCM2	YES	ENSG00000073111(MCM2)	YES	D915_006290	YES	CRM22_010313	YES	XLOC_002432	YES	CSKR_103422
T265_13386	11.5917	10.5424	13.0087	11.3223	9.4835	13.107	10.9153	11.2186	12.1395	11.48	0.100773	glutathione gamma-glutamylcysteinyltransferase	NO		NO		YES	CRM22_004534	NO		NO
T265_13406	61.9671	67.2644	66.4891	52.6421	51.5877	56.5017	58.0666	55.0959	53.4883	58.12	0.100756	PCI domain-containing protein	YES	ENSG00000108671(PSMD11)	YES	D915_003863	YES	CRM22_001106	YES	XLOC_002312;XLOC_004971	NO
T265_13415	912.427	1047.18	1070.73	876.852	932.159	973.663	946.493	967.73	812.679	948.88	0.084007	ADP-ribosylation factor-like protein 5B	YES	ENSG00000162980(ARL5A)	YES	D915_001411	YES	CRM22_003331	YES	XLOC_007182(XLOC_007182)	YES	CSKR_106551
T265_13430	15.01	14.7033	15.4232	12.4732	11.72	11.1178	15.4141	13.1213	11.9014	13.43	0.127996	Protein MAK10 homolog	YES	ENSG00000135040(NAA35)	YES	D915_007388	YES	CRM22_006496	NO		YES	CSKR_100930
T265_13441	11.7291	10.3088	11.3268	10.3614	12.7455	10.1728	10.9848	14.0764	12.4539	11.57	0.113795	Translocon-associated protein subunit alpha	YES	ENSG00000040531(CTNS)	YES	D915_000304	NO		YES	XLOC_004534;XLOC_008026	YES	CSKR_112309
T265_13442	18.2912	17.0268	15.0186	13.6303	18.2312	15.0894	16.1867	17.2277	17.6157	16.48	0.097777	glucose-6-phosphatase	YES	ENSG00000131482(G6PC1);ENSG00000141349(G6PC3);ENSG00000152254(G6PC2)	YES	D915_008055	YES	CRM22_001764	NO		NO
T265_13448	204.051	197.452	133.829	164.498	156.727	166.011	182.698	176.447	150.407	170.24	0.131842	SKIP_SNW domain-containing protein	YES	ENSG00000100603(SNW1)	YES	D915_005336	YES	CRM22_003527	YES	XLOC_002077	YES	CSKR_103569
T265_13451	8.54355	8.77477	7.10663	6.47247	7.26932	7.06684	9.5051	8.25253	8.04013	7.89	0.123969	Myosin class ii heavy chain	NO		YES	D915_001796	YES	CRM22_005115	NO		YES	CSKR_103577;CSKR_107413
T265_13452	4.57874	4.49608	4.53492	4.30823	5.22425	4.43042	5.14887	5.29393	4.65166	4.74	0.079141	SH3 domain protein	YES	ENSG00000070190(DAPP1);ENSG00000071051(NCK2);ENSG00000100351(GRAP2);ENSG00000101082(SLA2);ENSG00000155926(SLA);ENSG00000158092(NCK1);ENSG00000189410(SH2D5)	YES	D915_009275	YES	CRM22_005116	NO		YES	CSKR_103579
T265_13469	3.08815	2.72713	2.73475	2.82931	2.78487	2.26723	3.10139	2.99377	2.47291	2.78	0.099282	Mab-21 domain-containing protein	NO		YES	D915_004770;D915_007354	YES	CRM22_002465	NO		NO
T265_13471	20.5834	20.8038	19.9862	20.3027	19.5876	20.2157	22.4185	24.1969	20.3358	20.94	0.069572	Protein NDRG3	NO		YES	D915_006206	YES	CRM22_002477	NO		YES	CSKR_101575
T265_13472	13.6212	11.7012	11.191	10.3135	10.341	10.4171	10.1053	12.8415	11.4341	11.33	0.108313	DNA methyltransferase 1-associated protein 1	YES	ENSG00000178028(DMAP1)	YES	D915_001664	YES	CRM22_002479	YES	XLOC_004736	YES	CSKR_101573
T265_13479	44.5252	32.4036	32.29	32.861	28.907	31.9324	35.1517	35.6328	30.3641	33.79	0.134243	CHY zinc finger	NO		YES	D915_006660	YES	CRM22_009310	NO		YES	CSKR_108554
T265_13481	18.4387	18.8247	15.84	12.9014	14.3015	16.4704	13.5457	15.7029	14.7564	15.64	0.130167	RNA helicase	YES	ENSG00000088205(DDX18)	YES	D915_010344	YES	CRM22_009305	YES	XLOC_005023	YES	CSKR_108546
T265_13483	7.12969	6.32951	6.45052	6.44523	6.56647	6.63941	5.75618	6.7023	5.96222	6.44	0.062774	IRF tryptophan pentad repeat domain-containing protein	YES	ENSG00000117595(IRF6);ENSG00000126456(IRF3);ENSG00000128604(IRF5);ENSG00000137265(IRF4);ENSG00000140968(IRF8);ENSG00000185507(IRF7);ENSG00000213928(IRF9)	YES	D915_000638	YES	CRM22_009274	NO		YES	CSKR_105504
T265_13485	11.8232	12.0941	10.4025	12.528	12.3447	12.0368	15.5851	13.8221	13.9263	12.73	0.11813	WD_REPEATS_REGION domain-containing protein	YES	ENSG00000100242(SUN2)	NO		NO		NO		NO
T265_13487	35.4716	37.0848	41.2663	28.7361	29.2502	30.652	33.121	37.1778	30.9896	33.75	0.126287	Aldedh domain-containing protein	YES	ENSG00000006534(ALDH3B1);ENSG00000128918(ALDH1A2);ENSG00000143149(ALDH9A1);ENSG00000161618(ALDH16A1)	YES	D915_005095	YES	CRM22_010847	YES	XLOC_004015	YES	CSKR_108500
T265_13492	24.038	23.0332	19.9388	17.7819	18.0956	19.5413	19.6954	20.9297	21.841	20.54	0.103188	CBFD_NFYB_HMF domain-containing protein	YES	ENSG00000066136(NFYC)	YES	D915_010588	YES	CRM22_003018	YES	XLOC_007019	YES	CSKR_108512
T265_13497	4.62393	4.03503	4.0297	3.44308	3.73108	3.71085	4.26365	4.43318	3.91268	4.02	0.093007	Nuclear pore complex protein	NO		YES	D915_002961	YES	CRM22_011297	NO		YES	CSKR_108523
T265_13498	222.962	279.182	214.411	268.191	240.19	256.459	290.765	312.357	297.555	264.67	0.128068	Peptidase S1 domain-containing protein	NO		NO		NO		NO		NO
T265_13509	19.2686	17.6924	16.629	12.2124	13.8811	12.7518	15.2598	15.5948	15.1205	15.38	0.14782	RAD50-interacting protein 1	YES	ENSG00000135249(RINT1)	YES	D915_006550	YES	CRM22_005480	NO		YES	CSKR_102300
T265_13510	282.688	281.704	263.631	212.779	208.15	236.471	252.192	197.068	224.68	239.93	0.132738	Ras-GEF domain-containing protein	NO		NO		YES	CRM22_005487	NO		NO
T265_13511	6.84734	4.72468	5.85134	4.87957	6.28347	5.17031	6.25727	6.17237	6.70282	5.88	0.132405	PHB domain-containing protein	NO		YES	D915_003786	YES	CRM22_005490	NO		YES	CSKR_102308
T265_13512	99.8789	84.0719	84.8835	72.7986	85.7931	84.2381	76.2541	90.935	95.9799	86.09	0.100077		NO		YES	D915_006022	YES	CRM22_005499	NO		YES	CSKR_113201
T265_13525	12.7405	13.1655	11.6832	11.2709	11.069	11.9512	11.6342	12.7705	11.569	11.98	0.06131	Replication termination factor 2	YES	ENSG00000022277(RTF2)	YES	D915_005967	YES	CRM22_004898	YES	XLOC_003315	YES	CSKR_113813
T265_13529	370.268	320.308	336.762	362.598	343.382	303.914	327.584	322.632	338.979	336.27	0.061937	Thioredoxin domain-containing protein	YES	ENSG00000115514(TXNDC9)	YES	D915_000087	YES	CRM22_003389	NO		YES	CSKR_111884
T265_13534	5.94669	5.19499	4.84509	5.27309	5.2513	6.26021	6.21393	5.91784	6.08247	5.67	0.09238	Epidermal growth factor receptor substrate 15-like 1	YES	ENSG00000135597(REPS1);ENSG00000198399(ITSN2);ENSG00000205726(ITSN1)	YES	D915_008412	YES	CRM22_009432	NO		YES	CSKR_113055
T265_13538	4.66493	5.12752	3.87841	5.6043	4.48678	4.92306	6.38396	4.76752	5.50775	5.04	0.144412	LisH domain-containing protein	NO		YES	D915_007523	YES	CRM22_003338	NO		YES	CSKR_106218
T265_13542	23.7774	27.0738	37.3666	27.1148	27.5212	25.6469	31.4286	29.6283	30.0154	28.84	0.137092	Neutral ceramidase	YES	ENSG00000188611(ASAH2);ENSG00000204147(ASAH2B)	YES	D915_008080	YES	CRM22_005242	NO		YES	CSKR_101612
T265_13543	5.71337	4.91542	5.21039	4.36017	4.66074	4.62472	5.24444	5.25664	6.07247	5.12	0.106513	Protein NRDE2 homolog	YES	ENSG00000119720(NRDE2)	YES	D915_007033	YES	CRM22_000112	NO		YES	CSKR_101610
T265_13544	17.1647	16.1047	12.5402	13.3309	15.0308	14.7795	19.0384	17.0032	16.7738	15.75	0.129277	dolichyl-phosphate-mannose--protein mannosyltransferase	YES	ENSG00000139324(TMTC3)	YES	D915_007522	YES	CRM22_002581	NO		YES	CSKR_101608
T265_13575	16.2505	13.4526	15.0474	12.4072	11.7417	12.3664	13.5582	13.7607	14.2623	13.65	0.103554	Ras family protein	NO		YES	D915_005091	YES	CRM22_011355	NO		YES	CSKR_102364
T265_13581	14.7281	17.6018	13.2102	13.4927	12.7892	15.7328	10.6822	15.6876	13.2323	14.13	0.144076	SREBP regulating gene protein	NO		YES	D915_001147	NO		NO		NO
T265_13585	12.3806	12.5367	11.1183	12.9544	11.368	11.6524	12.756	13.5521	12.6559	12.33	0.064556	RNA polymerase-associated protein LEO1	YES	ENSG00000166477(LEO1)	YES	D915_004375	YES	CRM22_005737	YES	XLOC_004716	YES	CSKR_201910
T265_13602	4.97515	4.84541	4.08859	4.79149	6.09002	4.94238	5.4452	6.30502	6.04325	5.28	0.139967	Rod_C domain-containing protein	YES	ENSG00000184445(KNTC1)	YES	D915_008369	YES	CRM22_005847	NO		YES	CSKR_106381
T265_13603	30.3896	26.3035	24.962	22.4091	24.2443	23.4694	28.3658	26.3429	25.484	25.77	0.095373	Eukaryotic translation initiation factor 3 subunit C	YES	ENSG00000184110(EIF3C);ENSG00000205609(EIF3CL)	YES	D915_009853	YES	CRM22_000771	NO		NO
T265_13611	2.22967	2.24477	1.8709	1.5382	2.11773	1.96519	1.90361	1.98942	1.98937	1.98	0.107651	Fork-head domain-containing protein	YES	ENSG00000049768(FOXP3);ENSG00000129654(FOXJ1);ENSG00000141568(FOXK2);ENSG00000170122(FOXD4);ENSG00000176302(FOXR1);ENSG00000184492(FOXD4L1);ENSG00000184659(FOXD4L4);ENSG00000186790(FOXE3);ENSG00000187559(FOXD4L3);ENSG00000189299(FOXR2);ENSG00000204779(FOXD4L5);ENSG00000214336(FOXI3);ENSG00000273514(FOXD4L6)	YES	D915_001716	YES	CRM22_010173	YES	XLOC_007092;XLOC_010075	YES	CSKR_103242
T265_13613	13.7632	12.729	12.7621	10.0752	10.2934	11.3709	12.2602	12.2782	11.0811	11.85	0.103432	Conserved oligomeric Golgi complex subunit 7	YES	ENSG00000185238(PRMT3)	YES	D915_001715	YES	CRM22_010174	NO		YES	CSKR_103241
T265_13621	28.4593	29.2517	29.9754	25.5506	28.421	29.9553	22.7234	26.9172	27.6032	27.65	0.084579	CIA30 domain-containing protein	YES	ENSG00000137806(NDUFAF1)	NO		NO		YES	XLOC_004032	NO
T265_13630	23.1354	23.9564	25.0667	22.2821	25.6137	23.3808	25.7372	24.8597	21.0826	23.9	0.066163	N-acetyltransferase ESCO1	YES	ENSG00000141446(ESCO1);ENSG00000171320(ESCO2)	YES	D915_008593	NO		NO		YES	CSKR_103531
T265_13632	6.64152	7.2674	7.54858	8.10204	8.65759	8.25542	10.0879	9.66696	10.0491	8.48	0.146892	Zinc transporter ZIP10	YES	ENSG00000104635(SLC39A14);ENSG00000138821(SLC39A8);ENSG00000139540(SLC39A5);ENSG00000141424(SLC39A6);ENSG00000147804(SLC39A4);ENSG00000148482(SLC39A12)	YES	D915_008540	YES	CRM22_010131	NO		YES	CSKR_113616
T265_13640	6.58164	5.35405	5.10892	6.15437	5.38782	6.21619	6.35211	5.51863	5.97782	5.85	0.088596	NUC173 domain-containing protein	YES	ENSG00000052749(RRP12)	YES	D915_008522	YES	CRM22_000613	NO		YES	CSKR_104653
T265_13647	2.43342	2.01827	2.08993	2.20306	2.29996	2.34185	2.52646	2.53833	2.36985	2.31	0.078491	Fmp27_GFWDK domain-containing protein	YES	ENSG00000007202(BLTP2)	YES	D915_001022	YES	CRM22_007754;CRM22_009166	NO		YES	CSKR_104958
T265_13665	2.52952	2.40268	1.85707	2.50724	2.30498	2.37278	2.61075	3.02487	2.49924	2.46	0.124536	Reverse transcriptase domain-containing protein	NO		NO		NO		NO		NO
T265_13676	7.73663	8.85597	5.88048	6.3255	6.5903	6.47973	6.5142	7.49122	8.01871	7.1	0.136938	UBC core domain-containing protein	YES	ENSG00000140367(UBE2Q2);ENSG00000156587(UBE2L6);ENSG00000160714(UBE2Q1);ENSG00000170035(UBE2E3);ENSG00000170142(UBE2E1)	YES	D915_006884	YES	CRM22_000504	NO		YES	CSKR_201815
T265_13681	16.0815	13.32	17.2517	13.184	14.6854	13.968	14.5156	15.4079	14.0659	14.72	0.090164		NO		YES	D915_011087	YES	CRM22_010494	NO		YES	CSKR_107243
T265_13682	12.4832	12.6872	10.1997	11.8323	11.0546	11.5071	13.2096	13.5633	14.3204	12.32	0.105446	RNase H domain-containing protein	NO		YES	D915_001901	NO		NO		YES	CSKR_107251
T265_13685	145.132	142.848	107.796	146.686	143.878	184.94	166.783	169.537	149.321	150.77	0.144247	Zinc finger protein	NO		YES	D915_001252	YES	CRM22_011016	NO		YES	CSKR_107265
T265_13687	63.2987	64.2709	58.5292	50.8172	59.4397	68.2943	55.1412	61.6002	55.041	59.6	0.090751	Sushi domain-containing protein	NO		NO		NO		NO		NO
T265_13695	9.64603	7.72919	11.057	8.51246	8.38149	7.29628	10.1725	10.0782	8.26675	9.02	0.140627	ANAPC8 domain-containing protein	YES	ENSG00000094880(CDC23)	YES	D915_005984	YES	CRM22_002761	NO		YES	CSKR_109501
T265_13696	4.73576	4.38513	4.04134	3.94191	3.87132	3.66042	3.52982	3.73788	4.51427	4.05	0.10195	receptor protein-tyrosine kinase	NO		NO		YES	CRM22_011272	YES	XLOC_001043(daf-2)	YES	CSKR_112002
T265_13703	11.3663	10.465	10.6731	8.18062	9.14463	9.7668	8.0446	11.0318	9.30679	9.78	0.122902	Centrosomal protein of 135 kDa	NO		YES	D915_003736	YES	CRM22_009965	NO		YES	CSKR_107308
T265_13704	16.8336	15.2995	18.129	22.7935	21.9917	19.2101	23.7186	22.2853	20.0533	20.03	0.144508	Neuronal calcium sensor 2	YES	ENSG00000048545(GUCA1A);ENSG00000109047(RCVRN);ENSG00000112599(GUCA1B);ENSG00000115041(KCNIP3);ENSG00000116983(HPCAL4);ENSG00000120049(KCNIP2);ENSG00000182132(KCNIP1);ENSG00000185774(KCNIP4)	YES	D915_005716	YES	CRM22_006543	YES	XLOC_000815	YES	CSKR_107305
[truncated: 250 more rows]
