# Supplementary material for: Transcriptomics analysis of in vivo Opisthorchis viverrini: Stage-specific gene expression and novel genes with stable expression in mammalian stages for opisthorchiasis intervention
Source: PLoS Negl Trop Dis. 2025 Dec 18;19(12):e0013714. doi: 10.1371/journal.pntd.0013714 (PMC12742771; doi:10.1371/journal.pntd.0013714)
Supplement: S9 Table — (XLSX) [file pntd.0013714.s009.xlsx]

## Sheet: Enriched GO terms
S9 Table. GO enrichment results of GSEs.
type	GO.ID	Term	Annotated	Significant	Expected	topGO	Smp	geneID.with.name
BP	GO:0000398	mRNA splicing, via spliceosome	71	29	15.8	0.00015	T265_00300,T265_00711,T265_00764,T265_01466,T265_01635,T265_03536,T265_04559,T265_05249,T265_05545,T265_05682,T265_05901,T265_06230,T265_06824,T265_07048,T265_07570,T265_07598,T265_07849,T265_08572,T265_08656,T265_08740,T265_09428,T265_11882,T265_12816,T265_12990,T265_13448,T265_14392,T265_14749,T265_15093,T265_15230	T265_00300 ( Crooked neck-like protein 1 );T265_00711 ( Pre-mRNA-splicing factor ISY1 );T265_00764 ( G-patch domain-containing protein );T265_01466 ( WD40 repeat-containing protein SMU1 );T265_01635 ( Pre-mRNA-splicing factor SYF2 );T265_03536 ( Pre-mRNA-splicing factor 38 );T265_04559 ( ANK_REP_REGION domain-containing protein );T265_05249 ( RNA-binding protein Luc7-like 2 );T265_05545 ( Pre-mRN…
BP	GO:0006418	tRNA aminoacylation for protein translat...	33	17	7.34	0.00021	T265_01087,T265_02630,T265_02835,T265_03456,T265_03705,T265_03819,T265_03894,T265_07791,T265_07943,T265_08843,T265_08946,T265_10380,T265_11299,T265_11386,T265_13748,T265_14849,T265_15554	T265_01087 ( threonine--tRNA ligase );T265_02630 ( AA_TRNA_LIGASE_II domain-containing protein );T265_02835 ( serine--tRNA ligase );T265_03456 ( alanine--tRNA ligase );T265_03705 ( phenylalanine--tRNA ligase );T265_03819 ( arginine--tRNA ligase );T265_03894 ( serine--tRNA ligase );T265_07791 ( Methionine--tRNA ligase, cytoplasmic );T265_07943 ( isoleucine--tRNA ligase );T265_08843 ( isoleucine--t…
BP	GO:0006886	intracellular protein transport	79	35	17.58	0.00029	T265_00190,T265_00339,T265_00530,T265_00646,T265_01535,T265_01594,T265_01675,T265_01775,T265_01872,T265_02588,T265_02742,T265_03028,T265_03194,T265_03966,T265_04766,T265_05355,T265_05888,T265_05936,T265_06170,T265_07584,T265_08665,T265_08759,T265_08815,T265_10237,T265_10381,T265_10825,T265_12422,T265_12615,T265_13044,T265_13093,T265_13198,T265_13613,T265_14337,T265_14673,T265_15435	T265_00190 ( MHD domain-containing protein );T265_00339 ( Importin N-terminal domain-containing protein );T265_00530 ( Snurportin-1 );T265_00646 ( Importin N-terminal domain-containing protein );T265_01535 ( Uso1_p115_head domain-containing protein );T265_01594 ( RING-type domain-containing protein );T265_01675 ( Sec23/Sec24 trunk domain protein );T265_01775 ( Exocyst complex component Sec8 );T26…
BP	GO:0000209	protein polyubiquitination	9	7	2	0.00062	T265_00010,T265_05172,T265_07048,T265_09230,T265_09797,T265_13479,T265_14958	T265_00010 ( HECT-type E3 ubiquitin transferase );T265_05172 ( HECT domain-containing protein );T265_07048 ( Pre-mRNA-processing factor 19 );T265_09230 ( HECT-type E3 ubiquitin transferase );T265_09797 ( RING-type E3 ubiquitin transferase );T265_13479 ( CHY zinc finger );T265_14958 ( CHIP_TPR_N domain-containing protein )
BP	GO:0006260	DNA replication	59	26	13.13	0.00073	T265_00236,T265_01035,T265_02897,T265_03080,T265_03160,T265_06408,T265_08170,T265_08857,T265_09518,T265_09593,T265_09664,T265_10252,T265_10638,T265_10881,T265_11489,T265_11534,T265_12518,T265_12528,T265_12826,T265_13006,T265_13203,T265_13381,T265_13525,T265_13682,T265_14751,T265_15460	T265_00236 ( Sister chromatid cohesion protein DCC1 );T265_01035 ( DNA repair protein RAD51 homolog );T265_02897 ( DNA polymerase kappa );T265_03080 ( Carrier domain-containing protein );T265_03160 ( AAA_16 domain-containing protein );T265_06408 ( DNA replication complex GINS protein PSF3 );T265_08170 ( Flap endonuclease 1 );T265_08857 ( DNA ligase );T265_09518 ( Replication protein A subunit );T…
BP	GO:0000184	nuclear-transcribed mRNA catabolic proce...	12	8	2.67	0.00122	T265_00468,T265_01507,T265_02354,T265_03312,T265_06752,T265_07537,T265_13168,T265_15451	T265_00468 ( MPN domain-containing protein );T265_01507 ( Btz domain-containing protein );T265_02354 ( Regulator of nonsense transcripts 2 );T265_03312 ( Nonsense-mediated mRNA decay factor SMG8 );T265_06752 ( EST1_DNA_bind domain-containing protein );T265_07537 ( mRNA_decap_C domain-containing protein );T265_13168 ( Protein SMG9 );T265_15451 ( Smg4_UPF3 domain-containing protein )
BP	GO:0016311	dephosphorylation	67	23	14.91	0.00259	T265_00177,T265_00399,T265_00874,T265_02615,T265_02692,T265_03891,T265_05352,T265_06464,T265_06475,T265_07244,T265_07686,T265_07766,T265_08096,T265_08371,T265_08746,T265_09562,T265_09881,T265_09889,T265_11288,T265_11649,T265_11868,T265_13110,T265_15262	T265_00177 ( Phosphatidylinositol-3,5-bisphosphate 3-phosphatase );T265_00399 ( Dual specificity protein phosphatase );T265_00874 ( Protein-tyrosine-phosphatase );T265_02615 ( PPM-type phosphatase domain-containing protein );T265_02692 ( PPM-type phosphatase domain-containing protein );T265_03891 ( PPM-type phosphatase domain-containing protein );T265_05352 ( HECT-type E3 ubiquitin transferase );…
BP	GO:0018216	peptidyl-arginine methylation	6	5	1.33	0.00264	T265_03433,T265_06731,T265_08688,T265_10877,T265_13613	T265_03433 ( Histone-arginine methyltransferase CARM1 );T265_06731 ( Methyltransf_25 domain-containing protein );T265_08688 ( Protein arginine N-methyltransferase );T265_10877 ( Protein arginine N-methyltransferase );T265_13613 ( Conserved oligomeric Golgi complex subunit 7 )
BP	GO:0007034	vacuolar transport	16	9	3.56	0.00319	T265_00185,T265_01107,T265_01109,T265_01594,T265_08791,T265_09383,T265_09618,T265_10058,T265_12615	T265_00185 ( non-specific serine/threonine protein kinase );T265_01107 ( Charged multivesicular body protein 5 );T265_01109 ( DDE_Tnp_1_7 domain-containing protein );T265_01594 ( RING-type domain-containing protein );T265_08791 ( Peptidase A2 domain-containing protein );T265_09383 ( Vta1 domain-containing protein );T265_09618 ( SNF7 family protein );T265_10058 ( Charged multivesicular body protei…
BP	GO:0015031	protein transport	159	63	35.37	0.00441	T265_00190,T265_00294,T265_00339,T265_00530,T265_00646,T265_01121,T265_01535,T265_01594,T265_01615,T265_01675,T265_01775,T265_01809,T265_01872,T265_02588,T265_02728,T265_02742,T265_02769,T265_03028,T265_03110,T265_03194,T265_03325,T265_03966,T265_04766,T265_05355,T265_05374,T265_05415,T265_05763,T265_05888,T265_05936,T265_06170,T265_07408,T265_07584,T265_07711,T265_08482,T265_08665,T265_08759,T26…	T265_00190 ( MHD domain-containing protein );T265_00294 ( Protein YIF1 );T265_00339 ( Importin N-terminal domain-containing protein );T265_00530 ( Snurportin-1 );T265_00646 ( Importin N-terminal domain-containing protein );T265_01121 ( Secretory carrier-associated membrane protein );T265_01535 ( Uso1_p115_head domain-containing protein );T265_01594 ( RING-type domain-containing protein );T265_016…
BP	GO:0008380	RNA splicing	94	40	20.91	0.00522	T265_00300,T265_00711,T265_00764,T265_01466,T265_01507,T265_01635,T265_03246,T265_03536,T265_04559,T265_05249,T265_05545,T265_05682,T265_05901,T265_06230,T265_06433,T265_06824,T265_07048,T265_07570,T265_07598,T265_07849,T265_08572,T265_08656,T265_08740,T265_09428,T265_09689,T265_10968,T265_11508,T265_11882,T265_12816,T265_12857,T265_12990,T265_13448,T265_13913,T265_14212,T265_14392,T265_14749,T26…	T265_00300 ( Crooked neck-like protein 1 );T265_00711 ( Pre-mRNA-splicing factor ISY1 );T265_00764 ( G-patch domain-containing protein );T265_01466 ( WD40 repeat-containing protein SMU1 );T265_01507 ( Btz domain-containing protein );T265_01635 ( Pre-mRNA-splicing factor SYF2 );T265_03246 ( Pinin );T265_03536 ( Pre-mRNA-splicing factor 38 );T265_04559 ( ANK_REP_REGION domain-containing protein );T…
BP	GO:0006310	DNA recombination	24	12	5.34	0.00539	T265_00612,T265_01035,T265_02314,T265_04495,T265_05784,T265_08857,T265_09518,T265_10135,T265_12518,T265_12762,T265_14751,T265_15190	T265_00612 ( DNA helicase );T265_01035 ( DNA repair protein RAD51 homolog );T265_02314 ( DUF3715 domain-containing protein );T265_04495 ( Ku domain-containing protein );T265_05784 ( Meiotic nuclear division protein 1 homolog );T265_08857 ( DNA ligase );T265_09518 ( Replication protein A subunit );T265_10135 ( Structure-specific endonuclease subunit SLX1 homolog );T265_12518 ( Structure-specific e…
BP	GO:0009452	7-methylguanosine RNA capping	7	5	1.56	0.00756	T265_01277,T265_05884,T265_06105,T265_06475,T265_10968	T265_01277 ( Cap-specific mRNA (nucleoside-2'-O-)-methyltransferase 1 );T265_05884 ( Trimethylguanosine synthase );T265_06105 ( Trimethylguanosine synthase );T265_06475 ( mRNA-capping enzyme mRNA 5'-triphosphate monophosphatase mRNA guanylyltransferase [Source:UniProtKB/TrEMBL;Acc:A0A074ZGF1] );T265_10968 ( MIF4G domain-containing protein )
BP	GO:0006730	one-carbon metabolic process	7	5	1.56	0.00756	T265_00055,T265_07522,T265_12257,T265_13768,T265_14483	T265_00055 ( Tetrahydrofolate dehydrogenase/cyclohydrolase, NAD(P)-binding domain protein );T265_07522 ( S-adenosylmethionine synthase );T265_12257 ( AdoHcyase_NAD domain-containing protein );T265_13768 ( Serine hydroxymethyltransferase );T265_14483 ( AdoHcyase_NAD domain-containing protein )
BP	GO:0005975	carbohydrate metabolic process	115	35	25.59	0.00803	T265_00111,T265_00135,T265_01266,T265_01917,T265_03273,T265_04119,T265_04204,T265_04747,T265_05578,T265_05690,T265_06027,T265_07040,T265_07096,T265_07143,T265_07502,T265_07660,T265_08783,T265_08924,T265_09145,T265_09231,T265_09878,T265_09883,T265_10180,T265_10816,T265_11949,T265_12889,T265_12938,T265_13014,T265_13442,T265_13839,T265_13943,T265_13985,T265_14542,T265_14886,T265_15000	T265_00111 ( Mannosyl-oligosaccharide glucosidase );T265_00135 ( alpha-1,2-Mannosidase );T265_01266 ( GlcNAc kinase );T265_01917 ( 1,4-alpha-glucan branching enzyme );T265_03273 ( Pyruvate carboxylase );T265_04119 ( UDP-glucuronate decarboxylase );T265_04204 ( Cellulase domain-containing protein );T265_04747 ( Cas1_AcylT domain-containing protein );T265_05578 ( Beta-1,4-galactosyltransferase );T2…
BP	GO:0001510	RNA methylation	34	14	7.56	0.00819	T265_00620,T265_01277,T265_01439,T265_05884,T265_05975,T265_06105,T265_06258,T265_07570,T265_08082,T265_09140,T265_11248,T265_11260,T265_15212,T265_15230	T265_00620 ( tRNA (uracil-O(2)-)-methyltransferase );T265_01277 ( Cap-specific mRNA (nucleoside-2'-O-)-methyltransferase 1 );T265_01439 ( tRNA (guanine-N(7)-)-methyltransferase );T265_05884 ( Trimethylguanosine synthase );T265_05975 ( tRNA (cytosine(34)-C(5))-methyltransferase );T265_06105 ( Trimethylguanosine synthase );T265_06258 ( Putative rRNA methyltransferase );T265_07570 ( SNF7 family prot…
BP	GO:0006986	response to unfolded protein	5	4	1.11	0.01003	T265_00171,T265_07407,T265_11905,T265_13337	T265_00171 ( Endoplasmic reticulum lectin 1 );T265_07407 ( JNK1/MAPK8-associated membrane protein );T265_11905 ( MRH domain-containing protein );T265_13337 ( Protein kinase domain-containing protein )
BP	GO:0080135	regulation of cellular response to stres...	5	4	1.11	0.01003	T265_01325,T265_02314,T265_09145,T265_13581	T265_01325 ( RING-type domain-containing protein );T265_02314 ( DUF3715 domain-containing protein );T265_09145 ( poly(ADP-ribose) glycohydrolase );T265_13581 ( SREBP regulating gene protein )
BP	GO:0000902	cell morphogenesis	11	4	2.45	0.01101	T265_01552,T265_02924,T265_09070,T265_12986	T265_01552 ( GBD/FH3 domain-containing protein );T265_02924 ( MOR2-PAG1_N domain-containing protein );T265_09070 ( LRRCT domain-containing protein );T265_12986 ( GBD/FH3 domain-containing protein )
BP	GO:0030433	ubiquitin-dependent ERAD pathway	8	5	1.78	0.01648	T265_00135,T265_00171,T265_07615,T265_11905,T265_11921	T265_00135 ( alpha-1,2-Mannosidase );T265_00171 ( Endoplasmic reticulum lectin 1 );T265_07615 ( BHLH domain-containing protein );T265_11905 ( MRH domain-containing protein );T265_11921 ( U-box domain-containing protein )
BP	GO:0045892	negative regulation of DNA-templated tra...	23	10	5.12	0.01861	T265_01815,T265_02478,T265_03128,T265_06719,T265_07639,T265_10029,T265_11439,T265_12692,T265_13472,T265_14440	T265_01815 ( Leucine-rich repeat and WD repeat-containing protein 1 );T265_02478 ( CULLIN_2 domain-containing protein );T265_03128 ( Repressor of RNA polymerase III transcription MAF1 homolog );T265_06719 ( GATA-type domain-containing protein );T265_07639 ( RNA helicase );T265_10029 ( Programmed cell death protein 4 );T265_11439 ( Zinc finger CCCH domain-containing protein 6 );T265_12692 ( Negati…
BP	GO:0006413	translational initiation	38	15	8.45	0.01929	T265_00007,T265_01587,T265_03058,T265_04430,T265_05147,T265_05298,T265_05960,T265_06125,T265_06361,T265_12355,T265_12915,T265_13005,T265_13603,T265_14200,T265_14236	T265_00007 ( Integrase catalytic domain-containing protein );T265_01587 ( Eukaryotic translation initiation factor 4E );T265_03058 ( protein-synthesizing GTPase );T265_04430 ( EIF-6 );T265_05147 ( Eukaryotic translation initiation factor 3 subunit B );T265_05298 ( Tr-type G domain-containing protein );T265_05960 ( Eukaryotic translation initiation factor 4C );T265_06125 ( NTP_transferase domain-c…
BP	GO:0006401	RNA catabolic process	34	16	7.56	0.02425	T265_00220,T265_00468,T265_01507,T265_02354,T265_03312,T265_03871,T265_04375,T265_05104,T265_06266,T265_06752,T265_07537,T265_08170,T265_08609,T265_09287,T265_13168,T265_15451	T265_00220 ( Helicase SKI2W );T265_00468 ( MPN domain-containing protein );T265_01507 ( Btz domain-containing protein );T265_02354 ( Regulator of nonsense transcripts 2 );T265_03312 ( Nonsense-mediated mRNA decay factor SMG8 );T265_03871 ( Ribonuclease );T265_04375 ( Ge1_WD40 domain-containing protein );T265_05104 ( Zinc finger CCCH domain-containing protein 14 );T265_06266 ( Exosome RNA helicase…
BP	GO:0048193	Golgi vesicle transport	36	16	8.01	0.02429	T265_00294,T265_00332,T265_00774,T265_00795,T265_01535,T265_01675,T265_01775,T265_02728,T265_05626,T265_06466,T265_08759,T265_10285,T265_11211,T265_13198,T265_13342,T265_13509	T265_00294 ( Protein YIF1 );T265_00332 ( Trafficking protein particle complex subunit 10 );T265_00774 ( Transmembrane protein );T265_00795 ( Protein CASP );T265_01535 ( Uso1_p115_head domain-containing protein );T265_01675 ( Sec23/Sec24 trunk domain protein );T265_01775 ( Exocyst complex component Sec8 );T265_02728 ( Coatomer subunit delta );T265_05626 ( Reverse transcriptase domain-containing pr…
BP	GO:0031124	mRNA 3'-end processing	11	7	2.45	0.02462	T265_04343,T265_04793,T265_05104,T265_06603,T265_06732,T265_14748,T265_15517	T265_04343 ( WD_REPEATS_REGION domain-containing protein );T265_04793 ( RRM domain-containing protein );T265_05104 ( Zinc finger CCCH domain-containing protein 14 );T265_06603 ( Cleavage and polyadenylation specificity factor subunit 2 );T265_06732 ( CID domain-containing protein );T265_14748 ( Reverse transcriptase domain-containing protein );T265_15517 ( Cleavage and polyadenylation specificity…
BP	GO:0043085	positive regulation of catalytic activit...	12	6	2.67	0.02473	T265_04558,T265_06900,T265_07537,T265_09162,T265_10635,T265_15386	T265_04558 ( Rho-GAP domain-containing protein );T265_06900 ( Targeting protein );T265_07537 ( mRNA_decap_C domain-containing protein );T265_09162 ( Aph-1 protein );T265_10635 ( Arf-GAP with SH3 domain, ANK repeat and PH domain-containing protein 2 );T265_15386 ( MAT1 domain-containing protein )
BP	GO:1901800	positive regulation of proteasomal prote...	6	4	1.33	0.02479	T265_01325,T265_01982,T265_08813,T265_13205	T265_01325 ( RING-type domain-containing protein );T265_01982 ( AAA domain-containing protein );T265_08813 ( AAA domain-containing protein );T265_13205 ( AAA domain-containing protein )
BP	GO:0106074	aminoacyl-tRNA metabolism involved in tr...	6	4	1.33	0.02479	T265_07943,T265_08843,T265_11386,T265_13748	T265_07943 ( isoleucine--tRNA ligase );T265_08843 ( isoleucine--tRNA ligase );T265_11386 ( leucine--tRNA ligase );T265_13748 ( valine--tRNA ligase )
BP	GO:0042147	retrograde transport, endosome to Golgi	6	4	1.33	0.02479	T265_02082,T265_05374,T265_05763,T265_11940	T265_02082 ( Vacuolar protein sorting-associated protein 53 homolog );T265_05374 ( Vps54_N domain-containing protein );T265_05763 ( Vacuolar protein sorting-associated protein 35 );T265_11940 ( TBC1 domain family member 23 )
BP	GO:0033044	regulation of chromosome organization	6	4	1.33	0.02479	T265_03805,T265_07666,T265_13381,T265_13695	T265_03805 ( Mitotic spindle assembly checkpoint protein MAD1 );T265_07666 ( ANAPC4_WD40 domain-containing protein );T265_13381 ( DNA replication licensing factor MCM2 );T265_13695 ( ANAPC8 domain-containing protein )
BP	GO:0044419	biological process involved in interspec...	6	4	1.33	0.02479	T265_01108,T265_04580,T265_05019,T265_12732	T265_01108 ( ATP-binding cassette sub-family E member 1 );T265_04580 ( CUE domain-containing protein );T265_05019 ( G-patch domain-containing protein );T265_12732 ( ADP-ribosyl cyclase/cyclic ADP-ribose hydrolase )
BP	GO:0032508	DNA duplex unwinding	21	9	4.67	0.02786	T265_00031,T265_06534,T265_12528,T265_12914,T265_13006,T265_13135,T265_13253,T265_13381,T265_15689	T265_00031 ( Helicase ATP-binding domain-containing protein );T265_06534 ( Fanconi anemia group M protein );T265_12528 ( DNA replication ATP-dependent helicase/nuclease );T265_12914 ( MCM domain-containing protein );T265_13006 ( DNA replication licensing factor MCM5 );T265_13135 ( MCM domain-containing protein );T265_13253 ( DNA helicase );T265_13381 ( DNA replication licensing factor MCM2 );T265…
BP	GO:0090502	RNA phosphodiester bond hydrolysis, endo...	21	9	4.67	0.02786	T265_00614,T265_03234,T265_03871,T265_09883,T265_11263,T265_11305,T265_13001,T265_13337,T265_15250	T265_00614 ( Staphylococcal nuclease domain-containing protein );T265_03234 ( Ribonuclease T2 );T265_03871 ( Ribonuclease );T265_09883 ( RNase H type-1 domain-containing protein );T265_11263 ( RNase3 domain protein );T265_11305 ( Bromo domain-containing protein );T265_13001 ( RNA-binding protein NOB1 );T265_13337 ( Protein kinase domain-containing protein );T265_15250 ( tRNA-intron lyase )
BP	GO:0051726	regulation of cell cycle	28	11	6.23	0.03014	T265_02061,T265_02531,T265_03805,T265_06900,T265_07064,T265_07666,T265_08682,T265_10582,T265_13695,T265_14474,T265_15386	T265_02061 ( BRCT domain-containing protein );T265_02531 ( Cell cycle checkpoint protein RAD1 );T265_03805 ( Mitotic spindle assembly checkpoint protein MAD1 );T265_06900 ( Targeting protein );T265_07064 ( Cyclin );T265_07666 ( ANAPC4_WD40 domain-containing protein );T265_08682 ( Cyclin N-terminal domain-containing protein );T265_10582 ( Transcription factor Dp-1 );T265_13695 ( ANAPC8 domain-cont…
BP	GO:0006261	DNA-templated DNA replication	20	8	4.45	0.0303	T265_01035,T265_09664,T265_10638,T265_11534,T265_12528,T265_13006,T265_13381,T265_13525	T265_01035 ( DNA repair protein RAD51 homolog );T265_09664 ( Cell division control protein 45 );T265_10638 ( DNA primase );T265_11534 ( DNA primase large subunit );T265_12528 ( DNA replication ATP-dependent helicase/nuclease );T265_13006 ( DNA replication licensing factor MCM5 );T265_13381 ( DNA replication licensing factor MCM2 );T265_13525 ( Replication termination factor 2 )
BP	GO:0006890	retrograde vesicle-mediated transport, G...	9	5	2	0.03037	T265_00774,T265_02728,T265_05626,T265_06466,T265_13509	T265_00774 ( Transmembrane protein );T265_02728 ( Coatomer subunit delta );T265_05626 ( Reverse transcriptase domain-containing protein );T265_06466 ( Vesicle-trafficking protein SEC22b );T265_13509 ( RAD50-interacting protein 1 )
BP	GO:0043161	proteasome-mediated ubiquitin-dependent ...	23	12	5.12	0.0308	T265_00135,T265_00171,T265_01934,T265_04415,T265_06381,T265_07615,T265_07666,T265_11905,T265_11921,T265_12616,T265_13946,T265_14772	T265_00135 ( alpha-1,2-Mannosidase );T265_00171 ( Endoplasmic reticulum lectin 1 );T265_01934 ( DNA damage-binding protein 1 );T265_04415 ( UV excision repair protein RAD23 );T265_06381 ( F-box domain-containing protein );T265_07615 ( BHLH domain-containing protein );T265_07666 ( ANAPC4_WD40 domain-containing protein );T265_11905 ( MRH domain-containing protein );T265_11921 ( U-box domain-contain…
BP	GO:0006368	transcription elongation by RNA polymera...	12	6	2.67	0.03187	T265_04737,T265_04996,T265_05368,T265_09833,T265_13266,T265_13585	T265_04737 ( Elongin-A );T265_04996 ( General transcription factor IIF subunit 1 );T265_05368 ( );T265_09833 ( DRB sensitivity-inducing factor large subunit );T265_13266 ( Parafibromin );T265_13585 ( RNA polymerase-associated protein LEO1 )
BP	GO:0006479	protein methylation	18	9	4	0.03631	T265_02450,T265_03433,T265_06731,T265_06994,T265_08688,T265_10877,T265_11837,T265_12021,T265_13613	T265_02450 ( SPRY domain protein );T265_03433 ( Histone-arginine methyltransferase CARM1 );T265_06731 ( Methyltransf_25 domain-containing protein );T265_06994 ( protein-histidine N-methyltransferase );T265_08688 ( Protein arginine N-methyltransferase );T265_10877 ( Protein arginine N-methyltransferase );T265_11837 ( WD repeat and coiled-coil-containing protein );T265_12021 ( PHD-type domain-conta…
BP	GO:0000280	nuclear division	17	7	3.78	0.03651	T265_00236,T265_02314,T265_03805,T265_05784,T265_07666,T265_13695,T265_15152	T265_00236 ( Sister chromatid cohesion protein DCC1 );T265_02314 ( DUF3715 domain-containing protein );T265_03805 ( Mitotic spindle assembly checkpoint protein MAD1 );T265_05784 ( Meiotic nuclear division protein 1 homolog );T265_07666 ( ANAPC4_WD40 domain-containing protein );T265_13695 ( ANAPC8 domain-containing protein );T265_15152 ( separase )
BP	GO:0016579	protein deubiquitination	29	11	6.45	0.04046	T265_00991,T265_02499,T265_02678,T265_03977,T265_04765,T265_06796,T265_08394,T265_10356,T265_13069,T265_13853,T265_14640	T265_00991 ( UBA domain-containing protein );T265_02499 ( Ubiquitin carboxyl-terminal hydrolase );T265_02678 ( ubiquitinyl hydrolase 1 );T265_03977 ( Ubiquitin thioesterase OTU1 );T265_04765 ( Ubiquitin carboxyl-terminal hydrolase );T265_06796 ( Ubiquitin carboxyl-terminal hydrolase );T265_08394 ( Ubiquitinyl hydrolase 1 );T265_10356 ( Ubiquitin carboxyl-terminal hydrolase 7 );T265_13069 ( USP do…
BP	GO:0006888	endoplasmic reticulum to Golgi vesicle-m...	19	8	4.23	0.04175	T265_00294,T265_01675,T265_06466,T265_08759,T265_10285,T265_11211,T265_13198,T265_13509	T265_00294 ( Protein YIF1 );T265_01675 ( Sec23/Sec24 trunk domain protein );T265_06466 ( Vesicle-trafficking protein SEC22b );T265_08759 ( Endoplasmic reticulum transmembrane protein );T265_10285 ( Protein-serine/threonine phosphatase );T265_11211 ( Golgi SNAP receptor complex member 1 );T265_13198 ( Protein transport protein SEC23 );T265_13509 ( RAD50-interacting protein 1 )
BP	GO:0009966	regulation of signal transduction	50	20	11.12	0.047	T265_01998,T265_02322,T265_02981,T265_04962,T265_05019,T265_06508,T265_06773,T265_07122,T265_07736,T265_07766,T265_07915,T265_07999,T265_10332,T265_11114,T265_11589,T265_12974,T265_13581,T265_13813,T265_15071,T265_15081	T265_01998 ( SEC7 domain-containing protein );T265_02322 ( Phosducin domain-containing protein );T265_02981 ( GATOR complex protein NPRL3 );T265_04962 ( Cytohesin-2 );T265_05019 ( G-patch domain-containing protein );T265_06508 ( Glypican );T265_06773 ( Glypican );T265_07122 ( GSKIP_dom domain-containing protein );T265_07736 ( DUF4604 domain-containing protein );T265_07766 ( Protein phosphatase in…
BP	GO:0006366	transcription by RNA polymerase II	133	33	29.59	0.0476	T265_00356,T265_00502,T265_00694,T265_01293,T265_02288,T265_02780,T265_03567,T265_03645,T265_03681,T265_04737,T265_04746,T265_04996,T265_05368,T265_05533,T265_06719,T265_06732,T265_07052,T265_07244,T265_09179,T265_09252,T265_09693,T265_09833,T265_10107,T265_10272,T265_10984,T265_13195,T265_13266,T265_13483,T265_13585,T265_14440,T265_14828,T265_14908,T265_15348	T265_00356 ( Mediator of RNA polymerase II transcription subunit 4 );T265_00502 ( Grh/CP2 DB domain-containing protein );T265_00694 ( Homeobox domain-containing protein );T265_01293 ( Enhancer of polycomb-like protein );T265_02288 ( Cyclin-L1 );T265_02780 ( Mediator of RNA polymerase II transcription subunit 20 );T265_03567 ( Mediator of RNA polymerase II transcription subunit 8 );T265_03645 ( CB…
BP	GO:0042255	ribosome assembly	7	4	1.56	0.04777	T265_04430,T265_07921,T265_12355,T265_12865	T265_04430 ( EIF-6 );T265_07921 ( Midasin );T265_12355 ( Eukaryotic translation initiation factor 6 );T265_12865 ( Ribosome maturation protein SBDS )
BP	GO:0010629	negative regulation of gene expression	38	21	8.45	0.04831	T265_00468,T265_00614,T265_01507,T265_02340,T265_02354,T265_03312,T265_03538,T265_04375,T265_05019,T265_05104,T265_05615,T265_06752,T265_07537,T265_08609,T265_09287,T265_11305,T265_13119,T265_13168,T265_14970,T265_15131,T265_15451	T265_00468 ( MPN domain-containing protein );T265_00614 ( Staphylococcal nuclease domain-containing protein );T265_01507 ( Btz domain-containing protein );T265_02340 ( CCR4-NOT transcription complex subunit 11 );T265_02354 ( Regulator of nonsense transcripts 2 );T265_03312 ( Nonsense-mediated mRNA decay factor SMG8 );T265_03538 ( Serrate RNA effector molecule homolog );T265_04375 ( Ge1_WD40 domai…
MF	GO:0005515	protein binding	1452	357	314.2	0.00012	T265_00059,T265_00079,T265_00163,T265_00185,T265_00196,T265_00213,T265_00259,T265_00300,T265_00311,T265_00339,T265_00388,T265_00463,T265_00468,T265_00530,T265_00539,T265_00567,T265_00616,T265_00646,T265_00669,T265_00680,T265_00719,T265_00782,T265_00827,T265_00854,T265_00949,T265_00983,T265_00994,T265_01015,T265_01150,T265_01167,T265_01190,T265_01254,T265_01277,T265_01295,T265_01327,T265_01331,T26…	T265_00059 ( WD_REPEATS_REGION domain-containing protein );T265_00079 ( SAM domain-containing protein );T265_00163 ( E3 SUMO-protein ligase RanBP2 );T265_00185 ( non-specific serine/threonine protein kinase );T265_00196 ( phospholipase A2 );T265_00213 ( Structural maintenance of chromosomes protein );T265_00259 ( Double-strand-break repair protein rad21 homolog );T265_00300 ( Crooked neck-like pr…
MF	GO:0016787	hydrolase activity	1051	246	227.43	0.00023	T265_00031,T265_00055,T265_00111,T265_00132,T265_00135,T265_00177,T265_00196,T265_00213,T265_00309,T265_00399,T265_00468,T265_00536,T265_00614,T265_00734,T265_00765,T265_00794,T265_00874,T265_00876,T265_00963,T265_00991,T265_01106,T265_01259,T265_01304,T265_01362,T265_01459,T265_01535,T265_01917,T265_01921,T265_01982,T265_01989,T265_02127,T265_02133,T265_02188,T265_02284,T265_02300,T265_02427,T26…	T265_00031 ( Helicase ATP-binding domain-containing protein );T265_00055 ( Tetrahydrofolate dehydrogenase/cyclohydrolase, NAD(P)-binding domain protein );T265_00111 ( Mannosyl-oligosaccharide glucosidase );T265_00132 ( Manganese-transporting ATPase 13A1 );T265_00135 ( alpha-1,2-Mannosidase );T265_00177 ( Phosphatidylinositol-3,5-bisphosphate 3-phosphatase );T265_00196 ( phospholipase A2 );T265_00…
MF	GO:0019706	protein-cysteine S-palmitoyltransferase ...	13	9	2.81	0.00031	T265_00438,T265_01164,T265_01699,T265_04643,T265_08181,T265_10024,T265_10504,T265_10769,T265_15169	T265_00438 ( Palmitoyltransferase );T265_01164 ( Palmitoyltransferase );T265_01699 ( Palmitoyltransferase );T265_04643 ( Palmitoyltransferase );T265_08181 ( Palmitoyltransferase );T265_10024 ( Palmitoyltransferase );T265_10504 ( Palmitoyltransferase );T265_10769 ( Palmitoyltransferase );T265_15169 ( Palmitoyltransferase )
MF	GO:0019888	protein phosphatase regulator activity	12	8	2.6	0.001	T265_00741,T265_01351,T265_01736,T265_07616,T265_07766,T265_10138,T265_10978,T265_11649	T265_00741 ( MADS-box domain-containing protein );T265_01351 ( mRNA stability protein );T265_01736 ( Protein phosphatase PP2A regulatory subunit B );T265_07616 ( Serine/threonine protein phosphatase 2A regulatory subunit );T265_07766 ( Protein phosphatase inhibitor 2 );T265_10138 ( Serine/threonine-protein phosphatase 2A 55 kDa regulatory subunit B );T265_10978 ( Serine/threonine-protein phosphat…
MF	GO:0061630	ubiquitin protein ligase activity	32	15	6.92	0.00129	T265_00010,T265_00074,T265_01325,T265_05172,T265_07048,T265_09230,T265_09729,T265_09797,T265_11921,T265_12616,T265_13479,T265_13946,T265_14772,T265_14775,T265_14958	T265_00010 ( HECT-type E3 ubiquitin transferase );T265_00074 ( E3 ubiquitin-protein ligase );T265_01325 ( RING-type domain-containing protein );T265_05172 ( HECT domain-containing protein );T265_07048 ( Pre-mRNA-processing factor 19 );T265_09230 ( HECT-type E3 ubiquitin transferase );T265_09729 ( UBR-type domain-containing protein );T265_09797 ( RING-type E3 ubiquitin transferase );T265_11921 ( U…
MF	GO:0005096	GTPase activator activity	32	15	6.92	0.00129	T265_00896,T265_01300,T265_03835,T265_04558,T265_04794,T265_05155,T265_06431,T265_06860,T265_07183,T265_07878,T265_09322,T265_10635,T265_11892,T265_14166,T265_15071	T265_00896 ( Folliculin );T265_01300 ( RAB3GAP2_N domain-containing protein );T265_03835 ( RUN domain-containing protein );T265_04558 ( Rho-GAP domain-containing protein );T265_04794 ( DEP domain-containing protein );T265_05155 ( );T265_06431 ( Arf-GAP domain-containing protein );T265_06860 ( C-CAP/cofactor C-like domain-containing protein );T265_07183 ( Rho GTPase-activating protein 26 );T265_07…
MF	GO:0004674	protein serine/threonine kinase activity	105	35	22.72	0.0016	T265_00185,T265_01458,T265_01937,T265_02097,T265_02258,T265_02282,T265_02579,T265_02597,T265_03075,T265_04020,T265_04189,T265_04893,T265_05041,T265_05200,T265_06456,T265_06643,T265_06670,T265_07754,T265_09542,T265_09902,T265_10587,T265_10946,T265_11493,T265_11575,T265_12077,T265_12534,T265_12742,T265_13018,T265_13103,T265_13337,T265_14003,T265_14089,T265_14474,T265_15093,T265_15342	T265_00185 ( non-specific serine/threonine protein kinase );T265_01458 ( non-specific serine/threonine protein kinase );T265_01937 ( non-specific serine/threonine protein kinase );T265_02097 ( non-specific serine/threonine protein kinase );T265_02258 ( Alpha-type protein kinase domain-containing protein );T265_02282 ( non-specific serine/threonine protein kinase );T265_02579 ( receptor protein se…
MF	GO:0004715	non-membrane spanning protein tyrosine k...	13	8	2.81	0.00212	T265_01776,T265_04412,T265_04637,T265_05581,T265_06294,T265_07913,T265_08093,T265_10496	T265_01776 ( Tyrosine-protein kinase );T265_04412 ( Tyrosine-protein kinase );T265_04637 ( Tyrosine-protein kinase );T265_05581 ( non-specific protein-tyrosine kinase );T265_06294 ( Tyrosine-protein kinase );T265_07913 ( non-specific protein-tyrosine kinase );T265_08093 ( Tyrosine-protein kinase );T265_10496 ( Tyrosine-protein kinase )
MF	GO:0004857	enzyme inhibitor activity	49	6	10.6	0.00224	T265_00741,T265_01351,T265_05913,T265_07766,T265_11649,T265_13202	T265_00741 ( MADS-box domain-containing protein );T265_01351 ( mRNA stability protein );T265_05913 ( Cystatin domain-containing protein );T265_07766 ( Protein phosphatase inhibitor 2 );T265_11649 ( );T265_13202 ( EGF-like domain-containing protein )
MF	GO:0016670	oxidoreductase activity, acting on a sul...	6	5	1.3	0.00232	T265_00458,T265_04662,T265_08407,T265_09820,T265_14566	T265_00458 ( Prenylcys_lyase domain-containing protein );T265_04662 ( Sulfhydryl oxidase );T265_08407 ( Thioredoxin domain-containing protein );T265_09820 ( Endoplasmic reticulum oxidoreductin 1 );T265_14566 ( Sulfhydryl oxidase )
MF	GO:0043130	ubiquitin binding	11	7	2.38	0.00315	T265_01558,T265_02799,T265_04415,T265_04580,T265_05355,T265_07408,T265_07711	T265_01558 ( CUE domain-containing protein );T265_02799 ( E3 ubiquitin-protein ligase UBR5 );T265_04415 ( UV excision repair protein RAD23 );T265_04580 ( CUE domain-containing protein );T265_05355 ( ADP-ribosylation factor-binding protein C25H2.16c );T265_07408 ( SH3 domain protein );T265_07711 ( VHS domain-containing protein )
MF	GO:0097367	carbohydrate derivative binding	951	266	205.79	0.00339	T265_00031,T265_00050,T265_00074,T265_00132,T265_00185,T265_00213,T265_00220,T265_00292,T265_00309,T265_00463,T265_00469,T265_00612,T265_00641,T265_00734,T265_00755,T265_00950,T265_01035,T265_01087,T265_01108,T265_01259,T265_01304,T265_01413,T265_01458,T265_01471,T265_01752,T265_01776,T265_01797,T265_01921,T265_01937,T265_01982,T265_01989,T265_02014,T265_02097,T265_02127,T265_02137,T265_02188,T26…	T265_00031 ( Helicase ATP-binding domain-containing protein );T265_00050 ( Protein kinase domain-containing protein );T265_00074 ( E3 ubiquitin-protein ligase );T265_00132 ( Manganese-transporting ATPase 13A1 );T265_00185 ( non-specific serine/threonine protein kinase );T265_00213 ( Structural maintenance of chromosomes protein );T265_00220 ( Helicase SKI2W );T265_00292 ( CTP synthase );T265_0030…
MF	GO:0003676	nucleic acid binding	947	266	204.92	0.00356	T265_00007,T265_00168,T265_00186,T265_00220,T265_00226,T265_00311,T265_00384,T265_00502,T265_00505,T265_00530,T265_00612,T265_00694,T265_00764,T265_00854,T265_00939,T265_00950,T265_01035,T265_01106,T265_01216,T265_01259,T265_01277,T265_01304,T265_01349,T265_01439,T265_01499,T265_01505,T265_01507,T265_01574,T265_01586,T265_01587,T265_01597,T265_01844,T265_01910,T265_01921,T265_01934,T265_02249,T26…	T265_00007 ( Integrase catalytic domain-containing protein );T265_00168 ( RNA-binding protein 15B );T265_00186 ( RNA-binding protein 15B );T265_00220 ( Helicase SKI2W );T265_00226 ( H/ACA ribonucleoprotein complex non-core subunit NAF1 );T265_00311 ( Helix-loop-helix DNA-binding domain protein );T265_00384 ( ELAV-like protein 2 );T265_00502 ( Grh/CP2 DB domain-containing protein );T265_00505 ( Nu…
MF	GO:0000049	tRNA binding	17	9	3.68	0.00449	T265_01439,T265_03058,T265_05975,T265_07520,T265_07943,T265_10380,T265_10495,T265_11299,T265_14369	T265_01439 ( tRNA (guanine-N(7)-)-methyltransferase );T265_03058 ( protein-synthesizing GTPase );T265_05975 ( tRNA (cytosine(34)-C(5))-methyltransferase );T265_07520 ( tRNA-synt_1c domain-containing protein );T265_07943 ( isoleucine--tRNA ligase );T265_10380 ( Alanine--tRNA ligase );T265_10495 ( DRBM domain-containing protein );T265_11299 ( Tyrosine--tRNA ligase );T265_14369 ( phenylalanine--tRNA…
MF	GO:0046872	metal ion binding	926	201	200.38	0.00601	T265_00074,T265_00135,T265_00163,T265_00239,T265_00355,T265_00462,T265_00612,T265_00656,T265_00657,T265_00949,T265_00950,T265_00960,T265_01011,T265_01082,T265_01128,T265_01150,T265_01325,T265_01368,T265_01430,T265_01505,T265_01594,T265_01675,T265_01797,T265_01822,T265_02027,T265_02088,T265_02196,T265_02273,T265_02284,T265_02358,T265_02427,T265_02516,T265_02591,T265_02607,T265_02637,T265_02692,T26…	T265_00074 ( E3 ubiquitin-protein ligase );T265_00135 ( alpha-1,2-Mannosidase );T265_00163 ( E3 SUMO-protein ligase RanBP2 );T265_00239 ( histone acetyltransferase );T265_00355 ( RING-type domain-containing protein );T265_00462 ( RING-type domain-containing protein );T265_00612 ( DNA helicase );T265_00656 ( L-aminoadipate-semialdehyde dehydrogenase-phosphopantetheinyl transferase );T265_00657 ( C…
MF	GO:0016274	protein-arginine N-methyltransferase act...	7	5	1.51	0.00667	T265_03433,T265_06731,T265_08688,T265_10877,T265_13613	T265_03433 ( Histone-arginine methyltransferase CARM1 );T265_06731 ( Methyltransf_25 domain-containing protein );T265_08688 ( Protein arginine N-methyltransferase );T265_10877 ( Protein arginine N-methyltransferase );T265_13613 ( Conserved oligomeric Golgi complex subunit 7 )
MF	GO:0003743	translation initiation factor activity	37	15	8.01	0.00714	T265_00007,T265_01587,T265_03058,T265_04430,T265_05147,T265_05298,T265_05960,T265_06125,T265_06361,T265_12355,T265_12915,T265_13005,T265_13603,T265_14200,T265_14236	T265_00007 ( Integrase catalytic domain-containing protein );T265_01587 ( Eukaryotic translation initiation factor 4E );T265_03058 ( protein-synthesizing GTPase );T265_04430 ( EIF-6 );T265_05147 ( Eukaryotic translation initiation factor 3 subunit B );T265_05298 ( Tr-type G domain-containing protein );T265_05960 ( Eukaryotic translation initiation factor 4C );T265_06125 ( NTP_transferase domain-c…
MF	GO:0004527	exonuclease activity	21	8	4.54	0.00951	T265_03354,T265_04013,T265_05628,T265_06954,T265_07587,T265_08170,T265_09832,T265_14667	T265_03354 ( Fanconi-associated nuclease );T265_04013 ( Nocturnin );T265_05628 ( Double-strand break repair protein );T265_06954 ( Exonuclease domain-containing protein );T265_07587 ( 5'-3' exoribonuclease 1 );T265_08170 ( Flap endonuclease 1 );T265_09832 ( RNA exonuclease 4 );T265_14667 ( ATP-dependent RNA helicase DDX1 )
MF	GO:0016740	transferase activity	875	238	189.34	0.01701	T265_00010,T265_00050,T265_00067,T265_00074,T265_00185,T265_00228,T265_00239,T265_00438,T265_00463,T265_00620,T265_00656,T265_00950,T265_01011,T265_01164,T265_01266,T265_01277,T265_01325,T265_01360,T265_01385,T265_01413,T265_01439,T265_01458,T265_01485,T265_01699,T265_01752,T265_01776,T265_01822,T265_01917,T265_01937,T265_02014,T265_02097,T265_02137,T265_02228,T265_02258,T265_02282,T265_02347,T26…	T265_00010 ( HECT-type E3 ubiquitin transferase );T265_00050 ( Protein kinase domain-containing protein );T265_00067 ( UDP-glucose:glycoprotein glucosyltransferase );T265_00074 ( E3 ubiquitin-protein ligase );T265_00185 ( non-specific serine/threonine protein kinase );T265_00228 ( O-acyltransferase );T265_00239 ( histone acetyltransferase );T265_00438 ( Palmitoyltransferase );T265_00463 ( Periphe…
MF	GO:0002161	aminoacyl-tRNA editing activity	6	4	1.3	0.02246	T265_07943,T265_08843,T265_11386,T265_13748	T265_07943 ( isoleucine--tRNA ligase );T265_08843 ( isoleucine--tRNA ligase );T265_11386 ( leucine--tRNA ligase );T265_13748 ( valine--tRNA ligase )
MF	GO:0004842	ubiquitin-protein transferase activity	53	24	11.47	0.02254	T265_00010,T265_00074,T265_01325,T265_01385,T265_02799,T265_03301,T265_05172,T265_07002,T265_07048,T265_08760,T265_09230,T265_09729,T265_09797,T265_11222,T265_11921,T265_12502,T265_12616,T265_13011,T265_13479,T265_13946,T265_14049,T265_14772,T265_14775,T265_14958	T265_00010 ( HECT-type E3 ubiquitin transferase );T265_00074 ( E3 ubiquitin-protein ligase );T265_01325 ( RING-type domain-containing protein );T265_01385 ( HECT-type E3 ubiquitin transferase );T265_02799 ( E3 ubiquitin-protein ligase UBR5 );T265_03301 ( RING-type E3 ubiquitin transferase );T265_05172 ( HECT domain-containing protein );T265_07002 ( U-box domain-containing protein );T265_07048 ( P…
MF	GO:0004553	hydrolase activity, hydrolyzing O-glycos...	35	11	7.57	0.02365	T265_00111,T265_00135,T265_00876,T265_01917,T265_04204,T265_07096,T265_07660,T265_08783,T265_09145,T265_14886,T265_15000	T265_00111 ( Mannosyl-oligosaccharide glucosidase );T265_00135 ( alpha-1,2-Mannosidase );T265_00876 ( Glyco_hydro_19_cat domain-containing protein );T265_01917 ( 1,4-alpha-glucan branching enzyme );T265_04204 ( Cellulase domain-containing protein );T265_07096 ( Alpha-mann_mid domain-containing protein );T265_07660 ( Non-lysosomal glucosylceramidase );T265_08783 ( Gal_mutarotas_2 domain-containing…
MF	GO:0016887	ATP hydrolysis activity	114	34	24.67	0.02411	T265_00132,T265_00213,T265_01982,T265_01989,T265_02127,T265_02637,T265_02769,T265_02963,T265_06555,T265_07921,T265_08088,T265_08318,T265_08538,T265_08810,T265_08813,T265_09190,T265_09714,T265_09935,T265_10271,T265_10713,T265_10916,T265_11438,T265_11489,T265_11499,T265_11685,T265_11981,T265_12427,T265_13205,T265_13304,T265_13481,T265_14343,T265_14652,T265_15097,T265_15515	T265_00132 ( Manganese-transporting ATPase 13A1 );T265_00213 ( Structural maintenance of chromosomes protein );T265_01982 ( AAA domain-containing protein );T265_01989 ( DNA helicase );T265_02127 ( Cation-transporting ATPase 13A3 );T265_02637 ( Phospholipid-transporting ATPase );T265_02769 ( Vesicle-fusing ATPase );T265_02963 ( N-acetylglucosaminylphosphatidylinositol deacetylase );T265_06555 ( AB…
MF	GO:0003697	single-stranded DNA binding	9	5	1.95	0.02711	T265_01035,T265_03021,T265_10775,T265_13274,T265_15623	T265_01035 ( DNA repair protein RAD51 homolog );T265_03021 ( Abasic site processing protein HMCES );T265_10775 ( SprT-like domain-containing protein );T265_13274 ( DNA-directed RNA polymerase III subunit RPC3 );T265_15623 ( Protection of telomeres protein 1 )
MF	GO:0015035	protein-disulfide reductase activity	9	5	1.95	0.02711	T265_04662,T265_08407,T265_09820,T265_11984,T265_14566	T265_04662 ( Sulfhydryl oxidase );T265_08407 ( Thioredoxin domain-containing protein );T265_09820 ( Endoplasmic reticulum oxidoreductin 1 );T265_11984 ( Thioredoxin-disulfide reductase );T265_14566 ( Sulfhydryl oxidase )
MF	GO:0004197	cysteine-type endopeptidase activity	19	6	4.11	0.02722	T265_00765,T265_01459,T265_03301,T265_08003,T265_09716,T265_15152	T265_00765 ( Caspase-2 );T265_01459 ( Caspase domain protein );T265_03301 ( RING-type E3 ubiquitin transferase );T265_08003 ( Caspase domain protein );T265_09716 ( Calpain-5 );T265_15152 ( separase )
MF	GO:0035091	phosphatidylinositol binding	22	9	4.76	0.03235	T265_00616,T265_03775,T265_05355,T265_06148,T265_07408,T265_07711,T265_11552,T265_12051,T265_15557	T265_00616 ( Sorting nexin );T265_03775 ( PX domain-containing protein );T265_05355 ( ADP-ribosylation factor-binding protein C25H2.16c );T265_06148 ( Phosphoprotein 3 );T265_07408 ( SH3 domain protein );T265_07711 ( VHS domain-containing protein );T265_11552 ( Sorting nexin-13 );T265_12051 ( DNA_MISMATCH_REPAIR_2 domain-containing protein );T265_15557 ( Exocyst complex component Exo70 )
MF	GO:0043022	ribosome binding	7	4	1.51	0.04352	T265_04430,T265_12355,T265_13288,T265_13824	T265_04430 ( EIF-6 );T265_12355 ( Eukaryotic translation initiation factor 6 );T265_13288 ( Mitochondrial proton/calcium exchanger protein );T265_13824 ( DnaJ homolog subfamily C member 2 )
MF	GO:0008171	O-methyltransferase activity	7	4	1.51	0.04352	T265_01277,T265_02228,T265_04394,T265_08082	T265_01277 ( Cap-specific mRNA (nucleoside-2'-O-)-methyltransferase 1 );T265_02228 ( Protein-L-isoaspartate O-methyltransferase );T265_04394 ( Protein-L-isoaspartate(D-aspartate) O-methyltransferase );T265_08082 ( RNA methyltransferase )
MF	GO:0004722	protein serine/threonine phosphatase act...	31	10	6.71	0.04466	T265_02615,T265_02692,T265_03362,T265_03891,T265_05025,T265_07244,T265_09614,T265_10243,T265_15262,T265_15333	T265_02615 ( PPM-type phosphatase domain-containing protein );T265_02692 ( PPM-type phosphatase domain-containing protein );T265_03362 ( Serine/threonine-protein phosphatase );T265_03891 ( PPM-type phosphatase domain-containing protein );T265_05025 ( Serine/threonine-protein phosphatase );T265_07244 ( protein-serine/threonine phosphatase );T265_09614 ( SER_THR_PHOSPHATASE domain-containing protei…
MF	GO:0004402	histone acetyltransferase activity	10	5	2.16	0.04473	T265_00239,T265_10984,T265_12020,T265_12729,T265_14970	T265_00239 ( histone acetyltransferase );T265_10984 ( Melanoma inhibitory activity protein 2 );T265_12020 ( Bromo domain-containing protein );T265_12729 ( N-alpha-acetyltransferase 40 );T265_14970 ( histone acetyltransferase )
MF	GO:0030234	enzyme regulator activity	170	49	36.79	0.04594	T265_00741,T265_00810,T265_00896,T265_01300,T265_01351,T265_01736,T265_01998,T265_02288,T265_03681,T265_03758,T265_03835,T265_03901,T265_04518,T265_04558,T265_04794,T265_04962,T265_04992,T265_05155,T265_05913,T265_06431,T265_06860,T265_07183,T265_07537,T265_07616,T265_07766,T265_07878,T265_08591,T265_09322,T265_09593,T265_09824,T265_10010,T265_10138,T265_10272,T265_10300,T265_10332,T265_10635,T26…	T265_00741 ( MADS-box domain-containing protein );T265_00810 ( PCI domain-containing protein );T265_00896 ( Folliculin );T265_01300 ( RAB3GAP2_N domain-containing protein );T265_01351 ( mRNA stability protein );T265_01736 ( Protein phosphatase PP2A regulatory subunit B );T265_01998 ( SEC7 domain-containing protein );T265_02288 ( Cyclin-L1 );T265_03681 ( Cyclin-C );T265_03758 ( DH domain-containin…
CC	GO:0030663	COPI-coated vesicle membrane	5	5	1.01	0.00033	T265_02728,T265_02742,T265_07584,T265_08815,T265_10381	T265_02728 ( Coatomer subunit delta );T265_02742 ( Coatomer subunit beta' );T265_07584 ( Coatomer subunit gamma );T265_08815 ( Coatomer subunit beta );T265_10381 ( Coatomer subunit alpha )
CC	GO:0032993	protein-DNA complex	41	9	8.28	0.00034	T265_01844,T265_06408,T265_08152,T265_09750,T265_10252,T265_11534,T265_13203,T265_13221,T265_13682	T265_01844 ( Histone domain-containing protein );T265_06408 ( DNA replication complex GINS protein PSF3 );T265_08152 ( Histone H2A );T265_09750 ( Histone H2A );T265_10252 ( DNA replication complex GINS protein PSF1 );T265_11534 ( DNA primase large subunit );T265_13203 ( DNA polymerase delta small subunit );T265_13221 ( Histone H3 );T265_13682 ( RNase H domain-containing protein )
CC	GO:0000228	nuclear chromosome	19	11	3.84	0.0004	T265_02061,T265_02371,T265_06408,T265_10135,T265_10252,T265_10398,T265_11534,T265_12518,T265_13203,T265_13682,T265_15060	T265_02061 ( BRCT domain-containing protein );T265_02371 ( SWI/SNF-related matrix-associated actin-dependent regulator of chromatin subfamily B member 1 );T265_06408 ( DNA replication complex GINS protein PSF3 );T265_10135 ( Structure-specific endonuclease subunit SLX1 homolog );T265_10252 ( DNA replication complex GINS protein PSF1 );T265_10398 ( Chromatin-remodeling ATPase INO80 );T265_11534 ( …
CC	GO:0005681	spliceosomal complex	41	18	8.28	0.00047	T265_00764,T265_01635,T265_03246,T265_03536,T265_05682,T265_05901,T265_06230,T265_06824,T265_07048,T265_07598,T265_09689,T265_11508,T265_11882,T265_12990,T265_13448,T265_14392,T265_14749,T265_15074	T265_00764 ( G-patch domain-containing protein );T265_01635 ( Pre-mRNA-splicing factor SYF2 );T265_03246 ( Pinin );T265_03536 ( Pre-mRNA-splicing factor 38 );T265_05682 ( Matrin-type domain-containing protein );T265_05901 ( Intron-binding protein aquarius );T265_06230 ( Splicing factor 3A subunit 1 );T265_06824 ( Branchpoint-bridging protein );T265_07048 ( Pre-mRNA-processing factor 19 );T265_075…
CC	GO:0000145	exocyst	6	5	1.21	0.00167	T265_01176,T265_01775,T265_08823,T265_15557,T265_15686	T265_01176 ( Sec3-PIP2_bind domain-containing protein );T265_01775 ( Exocyst complex component Sec8 );T265_08823 ( Exocyst complex component 8 );T265_15557 ( Exocyst complex component Exo70 );T265_15686 ( Exocyst complex component Sec6 )
CC	GO:0000139	Golgi membrane	59	22	11.92	0.0017	T265_00294,T265_00795,T265_01011,T265_01535,T265_02728,T265_02742,T265_02903,T265_03085,T265_04702,T265_06000,T265_06077,T265_07584,T265_08677,T265_08815,T265_10381,T265_11211,T265_13020,T265_13581,T265_13613,T265_13839,T265_14248,T265_14678	T265_00294 ( Protein YIF1 );T265_00795 ( Protein CASP );T265_01011 ( protein xylosyltransferase );T265_01535 ( Uso1_p115_head domain-containing protein );T265_02728 ( Coatomer subunit delta );T265_02742 ( Coatomer subunit beta' );T265_02903 ( Synaptobrevin YKT6 );T265_03085 ( UDP-N-acetylglucosamine transporter );T265_04702 ( Beta-1,3-galactosyl-O-glycosyl-glycoprotein beta-1,6-N-acetylglucosamin…
CC	GO:0140513	nuclear protein-containing complex	200	85	40.41	0.00244	T265_00236,T265_00356,T265_00468,T265_00764,T265_01277,T265_01293,T265_01507,T265_01615,T265_01635,T265_01809,T265_01942,T265_01977,T265_02061,T265_02371,T265_02450,T265_02588,T265_02780,T265_03246,T265_03325,T265_03337,T265_03536,T265_03567,T265_03645,T265_03909,T265_04064,T265_04148,T265_04195,T265_04495,T265_04737,T265_04746,T265_04847,T265_05171,T265_05174,T265_05249,T265_05368,T265_05533,T26…	T265_00236 ( Sister chromatid cohesion protein DCC1 );T265_00356 ( Mediator of RNA polymerase II transcription subunit 4 );T265_00468 ( MPN domain-containing protein );T265_00764 ( G-patch domain-containing protein );T265_01277 ( Cap-specific mRNA (nucleoside-2'-O-)-methyltransferase 1 );T265_01293 ( Enhancer of polycomb-like protein );T265_01507 ( Btz domain-containing protein );T265_01615 ( Nuc…
CC	GO:0099023	vesicle tethering complex	15	11	3.03	0.00313	T265_00332,T265_01176,T265_01775,T265_02082,T265_08482,T265_08823,T265_13342,T265_13509,T265_13613,T265_15557,T265_15686	T265_00332 ( Trafficking protein particle complex subunit 10 );T265_01176 ( Sec3-PIP2_bind domain-containing protein );T265_01775 ( Exocyst complex component Sec8 );T265_02082 ( Vacuolar protein sorting-associated protein 53 homolog );T265_08482 ( Conserved oligomeric Golgi complex subunit 8 );T265_08823 ( Exocyst complex component 8 );T265_13342 ( Conserved oligomeric Golgi complex subunit 5 );T…
CC	GO:0031461	cullin-RING ubiquitin ligase complex	9	6	1.82	0.00321	T265_04148,T265_04792,T265_06381,T265_07666,T265_13695,T265_15506	T265_04148 ( Proteasome/cyclosome repeat protein );T265_04792 ( CULLIN_2 domain-containing protein );T265_06381 ( F-box domain-containing protein );T265_07666 ( ANAPC4_WD40 domain-containing protein );T265_13695 ( ANAPC8 domain-containing protein );T265_15506 ( CULLIN_2 domain-containing protein )
CC	GO:0008023	transcription elongation factor complex	9	6	1.82	0.00321	T265_04737,T265_05368,T265_10258,T265_12826,T265_13266,T265_13585	T265_04737 ( Elongin-A );T265_05368 ( );T265_10258 ( EAF domain-containing protein );T265_12826 ( FACT complex subunit );T265_13266 ( Parafibromin );T265_13585 ( RNA polymerase-associated protein LEO1 )
CC	GO:0005654	nucleoplasm	70	33	14.14	0.00401	T265_00049,T265_01293,T265_01466,T265_01977,T265_02450,T265_03246,T265_04064,T265_04172,T265_04415,T265_04737,T265_04914,T265_05174,T265_05368,T265_05533,T265_06408,T265_07048,T265_07921,T265_08170,T265_09037,T265_10252,T265_10258,T265_10984,T265_11508,T265_12826,T265_13195,T265_13266,T265_13472,T265_13585,T265_14113,T265_14474,T265_14639,T265_15060,T265_15386	T265_00049 ( DAZ-associated protein 2 );T265_01293 ( Enhancer of polycomb-like protein );T265_01466 ( WD40 repeat-containing protein SMU1 );T265_01977 ( WD_REPEATS_REGION domain-containing protein );T265_02450 ( SPRY domain protein );T265_03246 ( Pinin );T265_04064 ( SGF29 C-terminal domain-containing protein );T265_04172 ( Squamous cell carcinoma antigen recognized by T-cells 3 );T265_04415 ( UV…
CC	GO:0010008	endosome membrane	30	12	6.06	0.00446	T265_00868,T265_02082,T265_02088,T265_04985,T265_05355,T265_06904,T265_09383,T265_09562,T265_11288,T265_11868,T265_13768,T265_15072	T265_00868 ( Transmembrane protein );T265_02082 ( Vacuolar protein sorting-associated protein 53 homolog );T265_02088 ( LITAF domain-containing protein );T265_04985 ( Dynamin-type G domain-containing protein );T265_05355 ( ADP-ribosylation factor-binding protein C25H2.16c );T265_06904 ( LITAF domain-containing protein );T265_09383 ( Vta1 domain-containing protein );T265_09562 ( Phosphatidylinosit…
CC	GO:0090575	RNA polymerase II transcription regulato...	20	11	4.04	0.00477	T265_01277,T265_03645,T265_04195,T265_05533,T265_06498,T265_06756,T265_10984,T265_13195,T265_14113,T265_14474,T265_15386	T265_01277 ( Cap-specific mRNA (nucleoside-2'-O-)-methyltransferase 1 );T265_03645 ( CBFD_NFYB_HMF domain-containing protein );T265_04195 ( Nuclear transcription factor Y subunit );T265_05533 ( Histone H4 );T265_06498 ( General transcription factor IIH subunit 1 );T265_06756 ( General transcription factor IIH subunit 4 );T265_10984 ( Melanoma inhibitory activity protein 2 );T265_13195 ( FMN_red d…
CC	GO:0043231	intracellular membrane-bounded organelle	1388	404	280.44	0.00818	T265_00031,T265_00049,T265_00067,T265_00111,T265_00135,T265_00137,T265_00171,T265_00213,T265_00226,T265_00228,T265_00236,T265_00239,T265_00259,T265_00294,T265_00332,T265_00342,T265_00356,T265_00468,T265_00469,T265_00502,T265_00530,T265_00534,T265_00559,T265_00567,T265_00596,T265_00616,T265_00646,T265_00694,T265_00711,T265_00734,T265_00764,T265_00795,T265_00854,T265_00868,T265_00896,T265_01011,T26…	T265_00031 ( Helicase ATP-binding domain-containing protein );T265_00049 ( DAZ-associated protein 2 );T265_00067 ( UDP-glucose:glycoprotein glucosyltransferase );T265_00111 ( Mannosyl-oligosaccharide glucosidase );T265_00135 ( alpha-1,2-Mannosidase );T265_00137 ( Surfeit locus protein 4 );T265_00171 ( Endoplasmic reticulum lectin 1 );T265_00213 ( Structural maintenance of chromosomes protein );T2…
CC	GO:0005794	Golgi apparatus	105	40	21.21	0.00952	T265_00294,T265_00332,T265_00795,T265_01011,T265_01535,T265_01969,T265_02082,T265_02728,T265_02742,T265_02903,T265_03085,T265_04079,T265_04702,T265_04747,T265_05017,T265_05355,T265_06000,T265_06077,T265_06148,T265_06192,T265_06466,T265_07584,T265_08482,T265_08677,T265_08815,T265_10381,T265_10827,T265_11211,T265_11373,T265_11940,T265_13020,T265_13342,T265_13581,T265_13613,T265_13839,T265_14248,T26…	T265_00294 ( Protein YIF1 );T265_00332 ( Trafficking protein particle complex subunit 10 );T265_00795 ( Protein CASP );T265_01011 ( protein xylosyltransferase );T265_01535 ( Uso1_p115_head domain-containing protein );T265_01969 ( Secreted protein );T265_02082 ( Vacuolar protein sorting-associated protein 53 homolog );T265_02728 ( Coatomer subunit delta );T265_02742 ( Coatomer subunit beta' );T265…
CC	GO:0012505	endomembrane system	305	103	61.62	0.01655	T265_00067,T265_00111,T265_00135,T265_00137,T265_00171,T265_00228,T265_00294,T265_00332,T265_00462,T265_00469,T265_00567,T265_00795,T265_00868,T265_01011,T265_01485,T265_01535,T265_01615,T265_01675,T265_01766,T265_01809,T265_01942,T265_01969,T265_02082,T265_02088,T265_02335,T265_02588,T265_02728,T265_02742,T265_02840,T265_02903,T265_02968,T265_03085,T265_03110,T265_03325,T265_03583,T265_04079,T26…	T265_00067 ( UDP-glucose:glycoprotein glucosyltransferase );T265_00111 ( Mannosyl-oligosaccharide glucosidase );T265_00135 ( alpha-1,2-Mannosidase );T265_00137 ( Surfeit locus protein 4 );T265_00171 ( Endoplasmic reticulum lectin 1 );T265_00228 ( O-acyltransferase );T265_00294 ( Protein YIF1 );T265_00332 ( Trafficking protein particle complex subunit 10 );T265_00462 ( RING-type domain-containing …
CC	GO:0043229	intracellular organelle	1810	449	365.7	0.01693	T265_00031,T265_00049,T265_00067,T265_00079,T265_00111,T265_00135,T265_00137,T265_00171,T265_00213,T265_00226,T265_00228,T265_00236,T265_00239,T265_00259,T265_00294,T265_00332,T265_00342,T265_00356,T265_00382,T265_00468,T265_00469,T265_00502,T265_00530,T265_00534,T265_00539,T265_00559,T265_00567,T265_00596,T265_00616,T265_00646,T265_00694,T265_00711,T265_00734,T265_00755,T265_00764,T265_00795,T26…	T265_00031 ( Helicase ATP-binding domain-containing protein );T265_00049 ( DAZ-associated protein 2 );T265_00067 ( UDP-glucose:glycoprotein glucosyltransferase );T265_00079 ( SAM domain-containing protein );T265_00111 ( Mannosyl-oligosaccharide glucosidase );T265_00135 ( alpha-1,2-Mannosidase );T265_00137 ( Surfeit locus protein 4 );T265_00171 ( Endoplasmic reticulum lectin 1 );T265_00213 ( Struc…
CC	GO:0098791	Golgi apparatus subcompartment	6	4	1.21	0.01752	T265_05355,T265_06192,T265_10827,T265_13839	T265_05355 ( ADP-ribosylation factor-binding protein C25H2.16c );T265_06192 ( LisH domain-containing protein );T265_10827 ( NSFL1 cofactor p47 );T265_13839 ( Alpha-1,6-mannosyl-glycoprotein 2-beta-N-acetylglucosaminyltransferase )
CC	GO:0032039	integrator complex	6	4	1.21	0.01752	T265_03337,T265_04847,T265_10026,T265_10692	T265_03337 ( DUF1741 domain-containing protein );T265_04847 ( Integrator complex subunit 14 );T265_10026 ( Integrator complex subunit 7 );T265_10692 ( Integrator complex subunit 2 )
CC	GO:0000159	protein phosphatase type 2A complex	6	4	1.21	0.01752	T265_01736,T265_07616,T265_10138,T265_10978	T265_01736 ( Protein phosphatase PP2A regulatory subunit B );T265_07616 ( Serine/threonine protein phosphatase 2A regulatory subunit );T265_10138 ( Serine/threonine-protein phosphatase 2A 55 kDa regulatory subunit B );T265_10978 ( Serine/threonine-protein phosphatase 2A 55 kDa regulatory subunit B )
CC	GO:0005765	lysosomal membrane	15	7	3.03	0.01888	T265_00896,T265_02088,T265_03743,T265_04939,T265_06904,T265_09562,T265_11868	T265_00896 ( Folliculin );T265_02088 ( LITAF domain-containing protein );T265_03743 ( TMEM9 protein );T265_04939 ( Ion_trans domain-containing protein );T265_06904 ( LITAF domain-containing protein );T265_09562 ( Phosphatidylinositol-4,5-bisphosphate 4-phosphatase );T265_11868 ( Phosphatidylinositol-4,5-bisphosphate 4-phosphatase )
CC	GO:0055029	nuclear DNA-directed RNA polymerase comp...	22	11	4.45	0.02753	T265_05533,T265_10984,T265_11534,T265_13195,T265_13266,T265_13274,T265_13585,T265_14113,T265_14474,T265_14634,T265_15386	T265_05533 ( Histone H4 );T265_10984 ( Melanoma inhibitory activity protein 2 );T265_11534 ( DNA primase large subunit );T265_13195 ( FMN_red domain-containing protein );T265_13266 ( Parafibromin );T265_13274 ( DNA-directed RNA polymerase III subunit RPC3 );T265_13585 ( RNA polymerase-associated protein LEO1 );T265_14113 ( Transcription initiation factor TFIID subunit 2 );T265_14474 ( Cyclin-depe…
CC	GO:0030120	vesicle coat	13	6	2.63	0.03126	T265_01675,T265_02728,T265_07584,T265_08815,T265_10381,T265_13198	T265_01675 ( Sec23/Sec24 trunk domain protein );T265_02728 ( Coatomer subunit delta );T265_07584 ( Coatomer subunit gamma );T265_08815 ( Coatomer subunit beta );T265_10381 ( Coatomer subunit alpha );T265_13198 ( Protein transport protein SEC23 )
CC	GO:0005768	endosome	40	18	8.08	0.03341	T265_00332,T265_00868,T265_02082,T265_02088,T265_03110,T265_04985,T265_05355,T265_05374,T265_06904,T265_07408,T265_08507,T265_09383,T265_09562,T265_10470,T265_11288,T265_11868,T265_13768,T265_15072	T265_00332 ( Trafficking protein particle complex subunit 10 );T265_00868 ( Transmembrane protein );T265_02082 ( Vacuolar protein sorting-associated protein 53 homolog );T265_02088 ( LITAF domain-containing protein );T265_03110 ( SB domain-containing protein );T265_04985 ( Dynamin-type G domain-containing protein );T265_05355 ( ADP-ribosylation factor-binding protein C25H2.16c );T265_05374 ( Vps5…
CC	GO:0016591	RNA polymerase II, holoenzyme	18	8	3.64	0.03377	T265_05533,T265_10984,T265_13195,T265_13266,T265_13585,T265_14113,T265_14474,T265_15386	T265_05533 ( Histone H4 );T265_10984 ( Melanoma inhibitory activity protein 2 );T265_13195 ( FMN_red domain-containing protein );T265_13266 ( Parafibromin );T265_13585 ( RNA polymerase-associated protein LEO1 );T265_14113 ( Transcription initiation factor TFIID subunit 2 );T265_14474 ( Cyclin-dependent kinase 7 );T265_15386 ( MAT1 domain-containing protein )
CC	GO:0005732	sno(s)RNA-containing ribonucleoprotein c...	7	4	1.41	0.03441	T265_00226,T265_01597,T265_05171,T265_07773	T265_00226 ( H/ACA ribonucleoprotein complex non-core subunit NAF1 );T265_01597 ( Nop domain-containing protein );T265_05171 ( Ribonucleases P/MRP protein subunit POP1 );T265_07773 ( Nop domain-containing protein )
CC	GO:0048188	Set1C/COMPASS complex	7	4	1.41	0.03441	T265_01977,T265_02450,T265_05174,T265_09037	T265_01977 ( WD_REPEATS_REGION domain-containing protein );T265_02450 ( SPRY domain protein );T265_05174 ( [histone H3]-trimethyl-L-lysine(4) demethylase );T265_09037 ( CXXC-type zinc finger protein 1 )
CC	GO:0000785	chromatin	50	11	10.1	0.04085	T265_01844,T265_02371,T265_03909,T265_07429,T265_08152,T265_09750,T265_10398,T265_12061,T265_12826,T265_13221,T265_15060	T265_01844 ( Histone domain-containing protein );T265_02371 ( SWI/SNF-related matrix-associated actin-dependent regulator of chromatin subfamily B member 1 );T265_03909 ( PHD finger protein 10 );T265_07429 ( Chromo domain-containing protein );T265_08152 ( Histone H2A );T265_09750 ( Histone H2A );T265_10398 ( Chromatin-remodeling ATPase INO80 );T265_12061 ( PHD-type domain-containing protein );T26…
CC	GO:0000428	DNA-directed RNA polymerase complex	36	17	7.27	0.04408	T265_00950,T265_02684,T265_04576,T265_05533,T265_09179,T265_10638,T265_10984,T265_11534,T265_13195,T265_13266,T265_13274,T265_13585,T265_13991,T265_14113,T265_14474,T265_14634,T265_15386	T265_00950 ( DNA-directed RNA polymerase subunit beta );T265_02684 ( DNA-directed RNA polymerase I subunit RPA2 );T265_04576 ( DNA-directed RNA polymerase subunit );T265_05533 ( Histone H4 );T265_09179 ( RPOL4c domain-containing protein );T265_10638 ( DNA primase );T265_10984 ( Melanoma inhibitory activity protein 2 );T265_11534 ( DNA primase large subunit );T265_13195 ( FMN_red domain-containing…
