# Supplementary material for: Transcriptomics analysis of in vivo Opisthorchis viverrini: Stage-specific gene expression and novel genes with stable expression in mammalian stages for opisthorchiasis intervention
Source: PLoS Negl Trop Dis. 2025 Dec 18;19(12):e0013714. doi: 10.1371/journal.pntd.0013714 (PMC12742771; doi:10.1371/journal.pntd.0013714)
Supplement: S10 Table — (XLSX) [file pntd.0013714.s010.xlsx]

## Sheet: Sheet1
S10 Table. Expression level and cluster grouping of GSEs with no detectable ortholog in any of the species examined.
	Gene.description	Average.TPM	cluster.number
T265_00066	Velvet domain-containing protein	0.63	1
T265_00255	FFD domain-containing protein	58.62	2
T265_00431	Fibronectin type-III domain-containing protein	22.01	2
T265_00469	Signal recognition particle receptor subunit beta	15.14	2
T265_00562	Leucine Rich repeat-containing domain protein	11.54	2
T265_00640		1.41	1
T265_00641	Protein kinase domain-containing protein	8.99	2
T265_00795	Protein CASP	16.97	2
T265_00868	Transmembrane protein	19.48	2
T265_00948	Spindle assembly abnormal protein 6 N-terminal domain-containing protein	15.64	2
T265_01005	WW domain-containing protein	3.09	1
T265_01109	DDE_Tnp_1_7 domain-containing protein	47.85	2
T265_01228		2.02	1
T265_01512	Nucleotid_trans domain-containing protein	14.23	2
T265_01513	Non-specific serine/threonine protein kinase	13.97	2
T265_01969	Secreted protein	27.74	2
T265_02005	Tudor domain-containing protein	16.71	2
T265_02243	Transposase	245.46	3
T265_02257		1.65	1
T265_02358	PWWP domain-containing protein	8.29	2
T265_02361	Thiocillin/thiostrepton family thiazolyl peptide	460.14	3
T265_02505	Phosphoglycerate mutase family protein	11.31	2
T265_02698	RRM domain-containing protein	234.78	3
T265_02791		904.15	3
T265_02921	Kelch domain-containing protein	10.71	2
T265_02945		80.03	2
T265_02955	PHD domain-containing protein	13.3	2
T265_03029	V-SNARE coiled-coil homology domain-containing protein	6.96	2
T265_03040	Nucleotide exchange factor SIL1	8.43	2
T265_03051		256.81	3
T265_03242		12.9	2
T265_03458	Fe(2+)-trafficking protein	2.4	1
T265_03749	Protein WAVE	45.75	2
T265_03792	Homeobox protein homothorax	1.07	1
T265_03890		554.39	3
T265_04011		41.18	2
T265_04166	Reverse transcriptase domain-containing protein	11.93	2
T265_04304		457.56	3
T265_04374		8.98	2
T265_04780	BHLH domain-containing protein	7.12	2
T265_04796		0.72	1
T265_04931	50S ribosomal protein L34	6.5	2
T265_04954		6.68	2
T265_04992	UDENN domain-containing protein	3.41	1
T265_04995		6.49	2
T265_05002		3.01	1
T265_05177		17.36	2
T265_05346		31.15	2
T265_05353	Rhomboid domain-containing protein	0.91	1
T265_05613	DUF4042 domain-containing protein	6.77	2
T265_05761	CREPT domain-containing protein	8.39	2
T265_05819		579.68	3
T265_05965	Sorting nexin-16	363.86	3
T265_05989	Transmembrane protein	7.11	2
T265_06086	DRMBL domain-containing protein	1.33	1
T265_06105	Trimethylguanosine synthase	35.43	2
T265_06166		1.25	1
T265_06178	Peptidase_M16 domain-containing protein	5.81	2
T265_06191	Secreted protein	1.25	1
T265_06269	Secreted protein	438.37	3
T265_06493	ADP/ATP translocase	135.75	2
T265_06520	C3H1-type domain-containing protein	1.98	1
T265_06609		117.64	2
T265_06636	GLTP domain-containing protein	3.09	1
T265_06637	Transmembrane protein	20.65	2
T265_07028	RGS domain-containing protein	49.47	2
T265_07034	ANK_REP_REGION domain-containing protein	11.06	2
T265_07047	Reverse transcriptase domain-containing protein	37.93	2
T265_07447	Ovule protein	3.42	1
T265_07462	MENTAL domain-containing protein	4.42	2
T265_07638	Pyridoxamine 5'-phosphate oxidase	3.28	1
T265_07666	ANAPC4_WD40 domain-containing protein	5.08	2
T265_07771		10.6	2
T265_07798	UBC core domain-containing protein	4.54	2
T265_07999	RH2 domain-containing protein	24.81	2
T265_08151		933.77	3
T265_08274	MSP domain-containing protein	82.41	2
T265_08407	Thioredoxin domain-containing protein	7.41	2
T265_08597	Dynein_C domain-containing protein	11.15	2
T265_08764	CUGBP Elav-like family member 1	8.02	2
T265_08776		1.01	1
T265_08899		4.58	2
T265_09011		8.64	2
T265_09085	Ovule protein	0.81	1
T265_09202		10.09	2
T265_09381	MMS1_N domain-containing protein	1.05	1
T265_09585	Fe2OG dioxygenase domain-containing protein	2.32	1
T265_09608	SOCS box domain-containing protein	5.8	2
T265_09614	SER_THR_PHOSPHATASE domain-containing protein	25.97	2
T265_09699	Ras-related protein Rab-11A	19.65	2
T265_10185		379.73	3
T265_10195	PG_binding_1 domain-containing protein	12.69	2
T265_10285	Protein-serine/threonine phosphatase	11.71	2
T265_10408	NUFIP1 domain-containing protein	4.3	2
T265_10473	Integrase catalytic domain-containing protein	0.11	1
T265_10569	PITH domain-containing protein	3.35	1
T265_10731		139.08	2
T265_10769	Palmitoyltransferase	50.97	2
T265_10798	Secreted protein	3.62	1
T265_10887		19.21	2
T265_10998	QRPTase_C domain-containing protein	10.76	2
T265_11045	Secreted protein	0.77	1
T265_11052	Protein kinase domain-containing protein	201.07	3
T265_11396	Lysosome-associated membrane glycoprotein 2	7.04	2
T265_11425	SLC12A transporter C-terminal domain-containing protein	19.74	2
T265_11466	TFIIB domain-containing protein	165.28	2
T265_11480		371.54	3
T265_11624		28	2
T265_11751	PEST proteolytic signal-containing nuclear protein	19.2	2
T265_12051	DNA_MISMATCH_REPAIR_2 domain-containing protein	13.98	2
T265_12203		229.47	3
T265_12220	SEC24 homolog C, COPII coat complex component	116.63	2
T265_12231		205.38	3
T265_12252	rRNA_proc-arch domain-containing protein	276.37	3
T265_12311		205.65	3
T265_12621	DDE_Tnp_1_7 domain-containing protein	0.94	1
T265_13064	PRELI/MSF1 domain-containing protein	66.7	2
T265_13159		3528.37	3
T265_13321	HEAT repeat protein	15.24	2
T265_13323	Intraflagellar transport protein 20 homolog	1.42	1
T265_13498	Peptidase S1 domain-containing protein	264.67	3
T265_13665	Reverse transcriptase domain-containing protein	2.46	1
T265_13687	Sushi domain-containing protein	59.6	2
T265_13763	RMI1_C domain-containing protein	1.31	1
T265_13820	Reverse transcriptase domain-containing protein	5.97	2
T265_14219	NEDD4-binding protein 2-like 1	1.17	1
T265_14316	LIM domain protein	384.14	3
T265_14317	COesterase domain-containing protein	58.14	2
T265_14661		0.41	1
T265_14805	Homocysteine-responsive endoplasmic reticulum-resident ubiquitin-like domain member 2 protein	56.05	2
T265_15252	Exportin-5 domain-containing protein	31.3	2
T265_15568	FAT domain-containing protein	2.82	1
T265_15973		3695.81	3
T265_15987	TMF_TATA_bd domain-containing protein	114.11	2
T265_16070		40.94	2
T265_16333	eIF3g domain-containing protein	723.07	3
T265_16372	RRM domain-containing protein	645.87	3
