# Supplementary material for: Transcriptomics analysis of in vivo Opisthorchis viverrini: Stage-specific gene expression and novel genes with stable expression in mammalian stages for opisthorchiasis intervention
Source: PLoS Negl Trop Dis. 2025 Dec 18;19(12):e0013714. doi: 10.1371/journal.pntd.0013714 (PMC12742771; doi:10.1371/journal.pntd.0013714)
Supplement: S11 Table — (XLSX) [file pntd.0013714.s011.xlsx]

## Sheet: Sheet1
S11 Table. Expression level and cluster grouping of GSEs conserved in other liver fluke species.
	Gene.description	Average.TPM	cluster.number
T265_00117	Mediator of RNA polymerase II transcription subunit 13	6.04	1
T265_00155	Origin recognition complex subunit 3	5.27	1
T265_00300	Crooked neck-like protein 1	9.79	1
T265_00320	Dynactin domain-containing protein	9.57	1
T265_00437	Tudor domain-containing protein	14.23	2
T265_00480	Similar to	60.11	2
T265_00536	Amidohydro-rel domain-containing protein	3.48	3
T265_00539	Septation ring formation regulator EzrA	3.58	3
T265_00653	Lysosomal acid phosphatase	27.83	2
T265_00656	L-aminoadipate-semialdehyde dehydrogenase-phosphopantetheinyl transferase	15.76	2
T265_00657	Cytochrome P450	17.94	2
T265_00713	HCLS1-associated protein X-1	18.24	2
T265_00720	Rhodanese domain-containing protein	137.79	4
T265_00741	MADS-box domain-containing protein	77.68	2
T265_00949	RalBP1-associated Eps domain-containing protein 2	5.59	1
T265_00983	WD repeat-containing protein 18	11.62	1
T265_01146	Phosphoglycerate mutase family protein	1.94	3
T265_01167	Low-density lipoprotein receptor domain class A	5.06	1
T265_01216	LsmAD domain protein	163.55	4
T265_01246	Fatty acid synthase	95.6	2
T265_01259	RNA helicase	24.98	2
T265_01351	mRNA stability protein	53.65	2
T265_01369	ANAPC4_WD40 domain-containing protein	5.88	1
T265_01507	Btz domain-containing protein	13.64	2
T265_01509		21.12	2
T265_01574	RRM domain-containing protein	99.05	2
T265_01646		4.2	1
T265_01806	WD_REPEATS_REGION domain-containing protein	11.05	1
T265_01890	DUF4203 domain-containing protein	10.51	1
T265_01910	Zinc finger protein 106	3.76	1
T265_01963	CCDC66 domain-containing protein	11.79	1
T265_01994	Tropomyosin	29.7	2
T265_02045	KAT8 regulatory NSL complex subunit 1	21.92	2
T265_02132		6.79	1
T265_02144	Myb-like domain-containing protein	6.64	1
T265_02228	Protein-L-isoaspartate O-methyltransferase	44.71	2
T265_02249	BEN domain-containing protein	3.02	3
T265_02263	Non-specific serine/threonine protein kinase	11.8	1
T265_02298	CSD domain-containing protein	12.43	1
T265_02314	DUF3715 domain-containing protein	3.04	3
T265_02343	Plastin-2	351.2	4
T265_02377	Protein Spindly	3.54	3
T265_02440	PHD and RING finger domain-containing protein 1	91.81	2
T265_02554	SAYSvFN domain-containing protein	25.32	2
T265_02561	Zinc metalloproteinase YIL108W	14.2	2
T265_02714	TORC_N domain-containing protein	1.9	3
T265_02788	MARVEL domain-containing protein	31.65	2
T265_02805	Ras-associating domain-containing protein	10.51	1
T265_02848	MBD domain-containing protein	18.57	2
T265_02865	Vezatin	10.28	1
T265_02876	PKD_channel domain-containing protein	10.68	1
T265_02940	PH domain-containing protein	11.07	1
T265_02943	Non-specific serine/threonine protein kinase	14.8	2
T265_03019	Bromo domain-containing protein	7.23	1
T265_03072		18.97	2
T265_03203	Reverse transcriptase domain-containing protein	7.84	1
T265_03216	RNA helicase	5.85	1
T265_03240	RING-type domain-containing protein	20.54	2
T265_03281	Ras-related protein Rab-4B	14.81	2
T265_03308	G_PROTEIN_RECEP_F1_2 domain-containing protein	14.13	2
T265_03339	Glycerophosphocholine acyltransferase 1	22.91	2
T265_03421	PUR alpha beta gamma DNA RNA binding	93.15	2
T265_03512	Exportin-1/Importin-beta-like domain-containing protein	4.33	1
T265_03644	Protein rolling stone-like	5.04	1
T265_03680	WD_REPEATS_REGION domain-containing protein	85.34	2
T265_03706	CRIM domain-containing protein	18.14	2
T265_03812	IRS-type PTB domain-containing protein	5.03	1
T265_03879	GRIP domain-containing protein	6.92	1
T265_03889	Methyltransf_11 domain-containing protein	22.15	2
T265_03958	DDHD domain-containing protein	9.8	1
T265_03971	Glycogenin-2	32.09	2
T265_04073	Nuclear receptor domain-containing protein	4.71	1
T265_04096	RunxI domain-containing protein	21.72	2
T265_04152	Tantalus domain-containing protein	95.73	2
T265_04204	Cellulase domain-containing protein	37.15	2
T265_04221	Peptidase S72 domain-containing protein	19.96	2
T265_04246	Protein MIS12 homolog	6.82	1
T265_04412	Tyrosine-protein kinase	7.2	1
T265_04461	Tudor domain-containing protein	48.28	2
T265_04515	Chorein N-terminal domain-containing protein	2.56	3
T265_04526	DUF3403 domain-containing protein	4.78	1
T265_04574	RRM domain-containing protein	18.23	2
T265_04656	Rab3 GTPase-activating protein catalytic subunit	4.42	1
T265_04759	Myb_DNA-bind_5 domain-containing protein	2.38	3
T265_04834	Reverse transcriptase domain-containing protein	1.25	3
T265_05011	C2H2-type domain-containing protein	31.08	2
T265_05022	RING-type domain-containing protein	12.3	1
T265_05059	NPH3 domain-containing protein	26.91	2
T265_05111	Anaphase-promoting complex subunit 2	4.13	1
T265_05124	RRM domain-containing protein	5.19	1
T265_05167	Mothers against decapentaplegic homolog	2.9	3
T265_05187	Helicase ATP-binding domain-containing protein	10.94	1
T265_05237	Non-specific serine/threonine protein kinase	2.32	3
T265_05245	Miff domain-containing protein	12.21	1
T265_05326	Bravo_FIGEY domain-containing protein	6.23	1
T265_05434	WW domain-containing protein	7.06	1
T265_05477	ANK_REP_REGION domain-containing protein	2.05	3
T265_05491	ELYS-bb domain-containing protein	100.22	2
T265_05494	Integral membrane protein	2.4	3
T265_05552	MFS domain-containing protein	17.85	2
T265_05584		51.67	2
T265_05585	Usp domain-containing protein	410.05	4
T265_05598	BUD13 homolog	27.2	2
T265_05601	RING-type domain-containing protein	7.19	1
T265_05632	Polypyrimidine tract-binding protein 1	38.21	2
T265_05817	LIM domain protein	2.99	3
T265_05835	Cilia- and flagella-associated protein 77	58.5	2
T265_05913	Cystatin domain-containing protein	20.95	2
T265_05938	C2H2-type domain-containing protein	4.65	1
T265_05975	tRNA (cytosine(34)-C(5))-methyltransferase	12.42	1
T265_06077	Transmembrane protein	44.88	2
T265_06112	IRS-type PTB domain-containing protein	3.55	3
T265_06139		15.03	2
T265_06273	Reverse transcriptase domain-containing protein	12.09	1
T265_06310	Ensconsin-like	5.58	1
T265_06471	Mediator of RNA polymerase II transcription subunit 27-like	23.37	2
T265_06631	WD_REPEATS_REGION domain-containing protein	7.68	1
T265_06670	Tyrosine-protein kinase PR2	2.12	3
T265_06693	WW domain-binding protein 1-like	6.04	1
T265_06719	GATA-type domain-containing protein	56.54	2
T265_06765	DCAF15_WD40 domain-containing protein	7.21	1
T265_06858	VOC domain-containing protein	46.36	2
T265_06905	GRIP domain-containing protein	10.58	1
T265_06987		5.4	1
T265_07015	TPR_REGION domain-containing protein	23.38	2
T265_07030	ANK_REP_REGION domain-containing protein	8.44	1
T265_07040	N-acetylglucosamine-6-phosphate deacetylase	9.18	1
T265_07064	Cyclin	12.18	1
T265_07116	PH domain protein	61.49	2
T265_07148	BCL domain-containing protein	139.11	4
T265_07179	Fe2OG dioxygenase domain-containing protein	474.48	4
T265_07247		8.96	1
T265_07364	FYVE zinc finger	5.88	1
T265_07409	SH2 domain-containing protein	3.56	3
T265_07464	VWFA domain-containing protein	41.04	2
T265_07481	DNA-directed RNA polymerase	8.55	1
T265_07489	WW domain-containing protein	18.79	2
T265_07528	Neuroblastoma-amplified sequence	4.12	1
T265_07615	BHLH domain-containing protein	13.58	2
T265_07697	Armadillo repeat-containing protein 1	11.14	1
T265_07773	Nop domain-containing protein	39.96	2
T265_07900	G_PROTEIN_RECEP_F1_2 domain-containing protein	13.95	2
T265_07961	SSXT domain-containing protein	63.04	2
T265_07965	Aa_trans domain-containing protein	2.69	3
T265_07974	Lipid_DES domain-containing protein	9.62	1
T265_08005	Chromo domain-containing protein	4.78	1
T265_08066	BRCA-2_OB1 domain-containing protein	1.57	3
T265_08073	GRIP domain-containing protein	4.64	1
T265_08093	Tyrosine-protein kinase	2.36	3
T265_08166	BRCA2-interacting transcriptional repressor EMSY	8.21	1
T265_08175		5.85	1
T265_08185	FRG domain-containing protein	15.23	2
T265_08337	CRIB domain-containing protein	12.77	1
T265_08354	LysM domain-containing protein	24.47	2
T265_08387	Centrosomal protein of 162 kDa	6.27	1
T265_08518	Glycoprotein	711.87	4
T265_08534	J domain-containing protein	5.52	1
T265_08665	Ubiquitin-like domain-containing protein	74.33	2
T265_08694	Plus3 domain-containing protein	8.41	1
T265_08802		37.34	2
T265_08803	DH domain-containing protein	4.39	1
T265_08844	Non-specific serine/threonine protein kinase	6.36	1
T265_08845	Tubulin alpha chain	10434	5
T265_08905	MFS domain-containing protein	18.7	2
T265_08999	Poly [ADP-ribose] polymerase	12.91	1
T265_09014	Zinc finger, C2H2 type	29.68	2
T265_09037	CXXC-type zinc finger protein 1	22.04	2
T265_09070	LRRCT domain-containing protein	8.26	1
T265_09100		7.18	1
T265_09149		42.08	2
T265_09163	Doublecortin domain-containing protein	4.79	1
T265_09167	MFS domain-containing protein	4.31	1
T265_09330	MFS domain-containing protein	30.31	2
T265_09349	C2H2-type domain-containing protein	11.77	1
T265_09426	Transmembrane protein	6.35	1
T265_09439		108.44	2
T265_09478		5.72	1
T265_09512	F-box domain-containing protein	16.89	2
T265_09555	HEAT repeat protein	7.34	1
T265_09697	DRBM domain-containing protein	14.12	2
T265_09734	Coiled-coil domain-containing protein 115	25.5	2
T265_09767		26.12	2
T265_09782	Lipopolysaccharide choline phosphotransferase	4.93	1
T265_09936	CUB domain-containing protein	0.86	3
T265_09965	Broad substrate specificity ATP-binding cassette transporter ABCG2	4.44	1
T265_10272	Cyclin N-terminal domain-containing protein	10.49	1
T265_10296	SUZ domain-containing protein	457.72	4
T265_10330	Calcium-binding mitochondrial carrier protein SCaMC-3	36.62	2
T265_10397	Importin N-terminal domain-containing protein	2.68	3
T265_10424	Developmental regulatory protein wetA	4.57	1
T265_10544	CCHC-type domain-containing protein	5.25	1
T265_10567	Zinc finger, C2H2 type	96.21	2
T265_10571	Delta-like protein	8.34	1
T265_10583	G_PROTEIN_RECEP_F1_2 domain-containing protein	20.91	2
T265_10637	WIF domain-containing protein	4.08	1
T265_10678	C2H2-type domain-containing protein	33.21	2
T265_10832	Cadherin domain-containing protein	205.25	4
T265_10855	Protein bicaudal D-like protein 1	6.1	1
T265_10860	FZ domain-containing protein	1.78	3
T265_10904	Doublecortin domain-containing protein	6.36	1
T265_10952		24.84	2
T265_10965	bZIP_Maf domain-containing protein	28.24	2
T265_10985	WW domain-containing protein	4.34	1
T265_11024	SH3_10 domain-containing protein	18.95	2
T265_11173	PH domain-containing protein	3.18	3
T265_11263	RNase3 domain protein	5	1
T265_11342	DH domain-containing protein	2.95	3
T265_11351	FERM central domain protein	7.6	1
T265_11356	Protein aurora borealis	43.14	2
T265_11428	Microtubule-associated protein futsch	590.91	4
T265_11429	Reverse transcriptase domain-containing protein	5.06	1
T265_11497	HEAT repeat protein	18.95	2
T265_11520	Guanylate cyclase domain-containing protein	2.69	3
T265_11580	Nucleolar protein 14	18.36	2
T265_11733	Polypyrimidine tract-binding protein 3	8.02	1
T265_11868	Phosphatidylinositol-4,5-bisphosphate 4-phosphatase	7.28	1
T265_11875	Biogenesis of lysosome-related organelles complex 1 subunit 7	4.31	1
T265_11901	BZIP domain-containing protein	8.49	1
T265_12061	PHD-type domain-containing protein	8.68	1
T265_12565	Protein inscuteable homolog	283.16	4
T265_12676	Zn-finger in Ran binding protein	13.88	2
T265_12736	CHCH domain-containing protein	77.32	2
T265_12748	PPC domain-containing protein	8.3	1
T265_12833	C2H2-type domain-containing protein	8.39	1
T265_12987	RNase H domain-containing protein	13.84	2
T265_13074	Zinc finger, C2H2 type	156.84	4
T265_13103	Protein kinase domain-containing protein	262.19	4
T265_13192	Leucine Rich repeat-containing domain protein	3.02	3
T265_13194	Origin recognition complex subunit 1	4.25	1
T265_13220	Methyl methanesulfonate-sensitivity protein 22-like	3.13	3
T265_13227	CCHC-type domain-containing protein	38.1	2
T265_13234	Pre-rRNA-processing protein TSR1 homolog	18.97	2
T265_13261	Ipi1_N domain-containing protein	3.37	3
T265_13337	Protein kinase domain-containing protein	7.84	1
T265_13451	Myosin class ii heavy chain	7.89	1
T265_13471	Protein NDRG3	20.94	2
T265_13479	CHY zinc finger	33.79	2
T265_13497	Nuclear pore complex protein	4.02	1
T265_13511	PHB domain-containing protein	5.88	1
T265_13512		86.09	2
T265_13538	LisH domain-containing protein	5.04	1
T265_13575	Ras family protein	13.65	2
T265_13681		14.72	2
T265_13685	Zinc finger protein	150.77	4
T265_13703	Centrosomal protein of 135 kDa	9.78	1
T265_13730	PEHE domain-containing protein	34.54	2
T265_13756	Protein kinase domain-containing protein	39.1	2
T265_13910	DHR10 domain-containing protein	19.11	2
T265_13920	TMF_TATA_bd domain-containing protein	4.89	1
T265_13943	Lanthionine synthetase C-like protein	15.09	2
T265_14041	glycerophosphocholine phosphodiesterase	6.58	1
T265_14222	Anaphase-promoting complex subunit 1	3.86	1
T265_14502		97.31	2
T265_14570	MARVEL domain-containing protein	2.52	3
T265_14669	FYVE-type domain-containing protein	4.24	1
T265_14738	AMP-binding domain-containing protein	9.5	1
T265_14756	Mediator of RNA polymerase II transcription subunit 13	4.36	1
T265_14833	RNase_PH domain-containing protein	8.13	1
T265_14841	Protein kinase domain-containing protein	1.96	3
T265_14961	RNA helicase	11.45	1
T265_15091	BAH domain-containing protein	1.44	3
T265_15133	C2H2-type domain-containing protein	7.31	1
T265_15159	MSS51_C domain-containing protein	8.96	1
T265_15214	BAG domain-containing protein	31.18	2
T265_15360	DSS1/SEM1 family-domain-containing protein	290.3	4
T265_15602	Ras-GEF domain-containing protein	6.84	1
T265_15683	Cation_ATPase_N domain-containing protein	6.07	1
