# Supplementary material for: Transcriptomics analysis of in vivo Opisthorchis viverrini: Stage-specific gene expression and novel genes with stable expression in mammalian stages for opisthorchiasis intervention
Source: PLoS Negl Trop Dis. 2025 Dec 18;19(12):e0013714. doi: 10.1371/journal.pntd.0013714 (PMC12742771; doi:10.1371/journal.pntd.0013714)
Supplement: S1 File — The HTSeq-count data in the zipped folder contains the following files: ov_reads_D14_1_cds.txt, ov_reads_D14_2_cds.txt, ov_reads_D14_3_cds.txt, ov_reads_D42_1_cds.txt, ov_reads_D42_2_cds.txt, ov_reads_D42_3_cds.txt, ov_reads_D180_1_cds.txt, ov_reads_D180_2_cds.txt, ov_reads_D180_3_cds.txt. (ZIP) [file pntd.0013714.s012.zip]

Archive with 20 entries (19 files):
- S1_File/
- __MACOSX/._S1_File
- S1_File/ov_reads_D14_3_cds.txt
- __MACOSX/S1_File/._ov_reads_D14_3_cds.txt
- S1_File/ov_reads_D42_3_cds.txt
- __MACOSX/S1_File/._ov_reads_D42_3_cds.txt
- S1_File/ov_reads_D42_2_cds.txt
- __MACOSX/S1_File/._ov_reads_D42_2_cds.txt
- S1_File/ov_reads_D180_1_cds.txt
- __MACOSX/S1_File/._ov_reads_D180_1_cds.txt
- S1_File/ov_reads_D14_2_cds.txt
- __MACOSX/S1_File/._ov_reads_D14_2_cds.txt
- S1_File/ov_reads_D180_3_cds.txt
- __MACOSX/S1_File/._ov_reads_D180_3_cds.txt
- S1_File/ov_reads_D14_1_cds.txt
- __MACOSX/S1_File/._ov_reads_D14_1_cds.txt
- S1_File/ov_reads_D42_1_cds.txt
- __MACOSX/S1_File/._ov_reads_D42_1_cds.txt
- S1_File/ov_reads_D180_2_cds.txt
- __MACOSX/S1_File/._ov_reads_D180_2_cds.txt
