# Supplementary material for: Transcriptomics analysis of in vivo Opisthorchis viverrini: Stage-specific gene expression and novel genes with stable expression in mammalian stages for opisthorchiasis intervention
Source: PLoS Negl Trop Dis. 2025 Dec 18;19(12):e0013714. doi: 10.1371/journal.pntd.0013714 (PMC12742771; doi:10.1371/journal.pntd.0013714)
Supplement: S1 File — The HTSeq-count data in the zipped folder contains the following files: ov_reads_D14_1_cds.txt, ov_reads_D14_2_cds.txt, ov_reads_D14_3_cds.txt, ov_reads_D42_1_cds.txt, ov_reads_D42_2_cds.txt, ov_reads_D42_3_cds.txt, ov_reads_D180_1_cds.txt, ov_reads_D180_2_cds.txt, ov_reads_D180_3_cds.txt. (ZIP) [file pntd.0013714.s012.zip › S1_File/ov_reads_D14_3_cds.txt]

T265_00001	1
T265_00002	0
T265_00003	864
T265_00004	1159
T265_00005	3348
T265_00006	52
T265_00007	2598
T265_00008	2
T265_00009	0
T265_00010	743
T265_00011	1355
T265_00012	191
T265_00013	6
T265_00014	3821
T265_00015	425
T265_00016	0
T265_00017	5440
T265_00018	172
T265_00019	4552
T265_00020	3713
T265_00021	8239
T265_00022	260
T265_00023	0
T265_00024	0
T265_00025	348
T265_00026	1191
T265_00027	1275
T265_00028	6143
T265_00029	1913
T265_00030	354
T265_00031	654
T265_00032	563
T265_00033	429
T265_00034	1077
T265_00035	3722
T265_00036	1251
T265_00037	2
T265_00038	712
T265_00039	632
T265_00040	69
T265_00041	0
T265_00042	0
T265_00043	831
T265_00044	0
T265_00045	1729
T265_00046	96
T265_00047	0
T265_00048	21
T265_00049	1101
T265_00050	738
T265_00051	1
T265_00052	0
T265_00053	375
T265_00054	922
T265_00055	1067
T265_00056	0
T265_00057	7
T265_00058	50
T265_00059	1025
T265_00060	0
T265_00061	2399
T265_00062	794
T265_00063	0
T265_00064	0
T265_00065	503
T265_00066	148
T265_00067	1474
T265_00068	977
T265_00069	566
T265_00070	850
T265_00071	387
T265_00072	609
T265_00073	0
T265_00074	1128
T265_00075	10
T265_00076	55
T265_00077	1105
T265_00078	1699
T265_00079	1035
T265_00080	0
T265_00081	1085
T265_00082	17
T265_00083	0
T265_00084	0
T265_00085	0
T265_00086	0
T265_00087	0
T265_00088	17
T265_00089	17
T265_00090	1565
T265_00091	419
T265_00092	135
T265_00093	0
T265_00094	0
T265_00095	1486
T265_00096	0
T265_00097	432
T265_00098	656
T265_00099	1097
T265_00100	405
T265_00101	0
T265_00102	0
T265_00103	0
T265_00104	237
T265_00105	3168
T265_00106	0
T265_00107	557
T265_00108	3579
T265_00109	3
T265_00110	748
T265_00111	1087
T265_00112	0
T265_00113	683
T265_00114	183
T265_00115	30
T265_00116	954
T265_00117	975
T265_00118	0
T265_00119	5
T265_00120	45
T265_00121	130
T265_00122	491
T265_00123	619
T265_00124	4281
T265_00125	108
T265_00126	0
T265_00127	678
T265_00128	0
T265_00129	0
T265_00130	153
T265_00131	143
T265_00132	738
T265_00133	949
T265_00134	2525
T265_00135	596
T265_00136	0
T265_00137	3249
T265_00138	459
T265_00139	0
T265_00140	7418
T265_00141	106
T265_00142	74
T265_00143	0
T265_00144	0
T265_00145	0
T265_00146	5571
T265_00147	349
T265_00148	2511
T265_00149	128
T265_00150	6739
T265_00151	57
T265_00152	0
T265_00153	167
T265_00154	0
T265_00155	604
T265_00156	2047
T265_00157	21
T265_00158	0
T265_00159	231
T265_00160	87
T265_00161	736
T265_00162	0
T265_00163	1876
T265_00164	199
T265_00165	2364
T265_00166	0
T265_00167	2
T265_00168	939
T265_00169	0
T265_00170	1705
T265_00171	2360
T265_00172	458
T265_00173	42
T265_00174	4
T265_00175	574
T265_00176	0
T265_00177	1602
T265_00178	326
T265_00179	0
T265_00180	2
T265_00181	0
T265_00182	591
T265_00183	7
T265_00184	0
T265_00185	887
T265_00186	1549
T265_00187	143
T265_00188	1096
T265_00189	508
T265_00190	535
T265_00191	27
T265_00192	1606
T265_00193	296
T265_00194	1780
T265_00195	344
T265_00196	1403
T265_00197	1066
T265_00198	7
T265_00199	1223
T265_00200	0
T265_00201	0
T265_00202	360
T265_00203	0
T265_00204	0
T265_00205	248
T265_00206	0
T265_00207	0
T265_00208	0
T265_00209	21
T265_00210	0
T265_00211	135
T265_00212	1230
T265_00213	835
T265_00214	714
T265_00215	31145
T265_00216	6
T265_00217	428
T265_00218	0
T265_00219	0
T265_00220	416
T265_00221	5
T265_00222	0
T265_00223	0
T265_00224	709
T265_00225	1439
T265_00226	438
T265_00227	0
T265_00228	1867
T265_00229	15931
T265_00230	574
T265_00231	0
T265_00232	169
T265_00233	1179
T265_00234	0
T265_00235	2535
T265_00236	166
T265_00237	1043
T265_00238	0
T265_00239	518
T265_00240	0
T265_00241	0
T265_00242	334
T265_00243	426
T265_00244	44
T265_00245	50
T265_00246	104
T265_00247	688
T265_00248	264
T265_00249	0
T265_00250	0
T265_00251	152
T265_00252	478
T265_00253	2549
T265_00254	475
T265_00255	2588
T265_00256	253
T265_00257	400
T265_00258	2459
T265_00259	1539
T265_00260	99
T265_00261	744
T265_00262	0
T265_00263	3
T265_00264	209
T265_00265	42
T265_00266	0
T265_00267	3039
T265_00268	22
T265_00269	12
T265_00270	0
T265_00271	0
T265_00272	3
T265_00273	0
T265_00274	0
T265_00275	7752
T265_00276	1272
T265_00277	268
T265_00278	0
T265_00279	51
T265_00280	767
T265_00281	2072
T265_00282	0
T265_00283	422
T265_00284	18558
T265_00285	0
T265_00286	703
T265_00287	3695
T265_00288	1850
T265_00289	212
T265_00290	48
T265_00291	1356
T265_00292	1547
T265_00293	466
T265_00294	1368
T265_00295	61
T265_00296	889
T265_00297	0
T265_00298	0
T265_00299	0
T265_00300	593
T265_00301	0
T265_00302	3710
T265_00303	469
T265_00304	78
T265_00305	0
T265_00306	94
T265_00307	758
T265_00308	0
T265_00309	1351
T265_00310	556
T265_00311	1430
T265_00312	1103
T265_00313	355
T265_00314	4810
T265_00315	682
T265_00316	11458
T265_00317	0
T265_00318	417
T265_00319	436
T265_00320	2006
T265_00321	707
T265_00322	0
T265_00323	946
T265_00324	0
T265_00325	242
T265_00326	281
T265_00327	441
T265_00328	7
T265_00329	284
T265_00330	2808
T265_00331	320
T265_00332	1285
T265_00333	0
T265_00334	0
T265_00335	350
T265_00336	567
T265_00337	642
T265_00338	79
T265_00339	590
T265_00340	0
T265_00341	0
T265_00342	803
T265_00343	371
T265_00344	1055
T265_00345	1242
T265_00346	0
T265_00347	303
T265_00348	821
T265_00349	1582
T265_00350	5
T265_00351	2254
T265_00352	306
T265_00353	0
T265_00354	196
T265_00355	272
T265_00356	530
T265_00357	702
T265_00358	446
T265_00359	523
T265_00360	1512
T265_00361	0
T265_00362	1058
T265_00363	1
T265_00364	18
T265_00365	770
T265_00366	0
T265_00367	10
T265_00368	1036
T265_00369	3
T265_00370	1329
T265_00371	92
T265_00372	18
T265_00373	0
T265_00374	18
T265_00375	792
T265_00376	15513
T265_00377	0
T265_00378	0
T265_00379	1131
T265_00380	0
T265_00381	709
T265_00382	835
T265_00383	267
T265_00384	806
T265_00385	158
T265_00386	42
T265_00387	675
T265_00388	561
T265_00389	0
T265_00390	400
T265_00391	0
T265_00392	202
T265_00393	324
T265_00394	583
T265_00395	0
T265_00396	302
T265_00397	866
T265_00398	310
T265_00399	1560
T265_00400	724
T265_00401	307
T265_00402	432
T265_00403	0
T265_00404	0
T265_00405	0
T265_00406	0
T265_00407	0
T265_00408	331
T265_00409	0
T265_00410	0
T265_00411	500
T265_00412	0
T265_00413	139
T265_00414	0
T265_00415	0
T265_00416	0
T265_00417	122
T265_00418	2732
T265_00419	2
T265_00420	0
T265_00421	0
T265_00422	2218
T265_00423	687
T265_00424	4
T265_00425	13605
T265_00426	625
T265_00427	0
T265_00428	284
T265_00429	237
T265_00430	0
T265_00431	650
T265_00432	11696
T265_00433	231
T265_00434	4726
T265_00435	6888
T265_00436	14
T265_00437	1000
T265_00438	2634
T265_00439	37
T265_00440	4703
T265_00441	0
T265_00442	4533
T265_00443	1
T265_00444	2784
T265_00445	0
T265_00446	929
T265_00447	201
T265_00448	2
T265_00449	1248
T265_00450	35
T265_00451	1665
T265_00452	4
T265_00453	410
T265_00454	0
T265_00455	3479
T265_00456	13
T265_00457	344
T265_00458	581
T265_00459	4
T265_00460	5
T265_00461	794
T265_00462	1171
T265_00463	523
T265_00464	16
T265_00465	1018
T265_00466	30549
T265_00467	93
T265_00468	1646
T265_00469	651
T265_00470	8475
T265_00471	305
T265_00472	0
T265_00473	3
T265_00474	39
T265_00475	0
T265_00476	0
T265_00477	1940
T265_00478	391
T265_00479	675
T265_00480	1223
T265_00481	292
T265_00482	0
T265_00483	0
T265_00484	207
T265_00485	412
T265_00486	0
T265_00487	1
T265_00488	73
T265_00489	0
T265_00490	485
T265_00491	0
T265_00492	188
T265_00493	0
T265_00494	1528
T265_00495	112
T265_00496	477
T265_00497	4295
T265_00498	153
T265_00499	0
T265_00500	1999
T265_00501	77
T265_00502	511
T265_00503	460
T265_00504	1191
T265_00505	962
T265_00506	1121
T265_00507	0
T265_00508	0
T265_00509	1
T265_00510	0
T265_00511	0
T265_00512	0
T265_00513	0
T265_00514	0
T265_00515	0
T265_00516	894
T265_00517	0
T265_00518	1
T265_00519	1
T265_00520	0
T265_00521	0
T265_00522	5
T265_00523	1922
T265_00524	0
T265_00525	1427
T265_00526	0
T265_00527	0
T265_00528	0
T265_00529	1029
T265_00530	501
T265_00531	5667
T265_00532	2934
T265_00533	504
T265_00534	644
T265_00535	419
T265_00536	750
T265_00537	0
T265_00538	0
T265_00539	314
T265_00540	48
T265_00541	382
T265_00542	2038
T265_00543	309
T265_00544	0
T265_00545	0
T265_00546	294
T265_00547	0
T265_00548	161
T265_00549	7
T265_00550	46
T265_00551	647
T265_00552	234
T265_00553	0
T265_00554	612
T265_00555	4
T265_00556	36
T265_00557	0
T265_00558	5
T265_00559	849
T265_00560	1157
T265_00561	0
T265_00562	1222
T265_00563	370
T265_00564	0
T265_00565	60
T265_00566	9021
T265_00567	893
T265_00568	260
T265_00569	0
T265_00570	0
T265_00571	2
T265_00572	624
T265_00573	6262
T265_00574	0
T265_00575	59
T265_00576	0
T265_00577	0
T265_00578	351
T265_00579	758
T265_00580	678
T265_00581	0
T265_00582	0
T265_00583	0
T265_00584	0
T265_00585	0
T265_00586	0
T265_00587	1103
T265_00588	0
T265_00589	0
T265_00590	0
T265_00591	0
T265_00592	0
T265_00593	377
T265_00594	904
T265_00595	0
T265_00596	561
T265_00597	1760
T265_00598	0
T265_00599	1203
T265_00600	174
T265_00601	1271
T265_00602	0
T265_00603	0
T265_00604	0
T265_00605	0
T265_00606	519
T265_00607	15591
T265_00608	9059
T265_00609	0
T265_00610	3531
T265_00611	225
T265_00612	337
T265_00613	2442
T265_00614	3058
T265_00615	304
T265_00616	1166
T265_00617	665
T265_00618	1004
T265_00619	0
T265_00620	199
T265_00621	24
T265_00622	1747
T265_00623	0
T265_00624	238
T265_00625	0
T265_00626	773
T265_00627	200
T265_00628	3
T265_00629	327
T265_00630	4417
T265_00631	0
T265_00632	6
T265_00633	0
T265_00634	0
T265_00635	0
T265_00636	0
T265_00637	0
T265_00638	3
T265_00639	124
T265_00640	47
T265_00641	920
T265_00642	0
T265_00643	109
T265_00644	0
T265_00645	0
T265_00646	1113
T265_00647	1831
T265_00648	0
T265_00649	25
T265_00650	55
T265_00651	0
T265_00652	0
T265_00653	3823
T265_00654	1690
T265_00655	0
T265_00656	492
T265_00657	559
T265_00658	0
T265_00659	0
T265_00660	3362
T265_00661	673
T265_00662	129
T265_00663	587
T265_00664	4149
T265_00665	469
T265_00666	4065
T265_00667	0
T265_00668	0
T265_00669	543
T265_00670	0
T265_00671	155
T265_00672	4375
T265_00673	41
T265_00674	0
T265_00675	0
T265_00676	0
T265_00677	0
T265_00678	2307
T265_00679	0
T265_00680	1296
T265_00681	272
T265_00682	46
T265_00683	213
T265_00684	812
T265_00685	16388
T265_00686	0
T265_00687	106
T265_00688	545
T265_00689	4
T265_00690	0
T265_00691	955
T265_00692	0
T265_00693	1712
T265_00694	1400
T265_00695	0
T265_00696	4
T265_00697	304
T265_00698	987
T265_00699	921
T265_00700	0
T265_00701	386
T265_00702	0
T265_00703	5
T265_00704	0
T265_00705	35
T265_00706	31
T265_00707	521
T265_00708	0
T265_00709	624
T265_00710	2215
T265_00711	1003
T265_00712	59
T265_00713	994
T265_00714	1
T265_00715	1252
T265_00716	42
T265_00717	0
T265_00718	0
T265_00719	518
T265_00720	2699
T265_00721	472
T265_00722	0
T265_00723	642
T265_00724	0
T265_00725	2
T265_00726	331
T265_00727	0
T265_00728	20
T265_00729	0
T265_00730	300
T265_00731	0
T265_00732	800
T265_00733	584
T265_00734	4538
T265_00735	229
T265_00736	0
T265_00737	1156
T265_00738	0
T265_00739	0
T265_00740	342
T265_00741	165
T265_00742	446
T265_00743	0
T265_00744	679
T265_00745	0
T265_00746	22
T265_00747	0
T265_00748	1150
T265_00749	245
T265_00750	2099
T265_00751	568
T265_00752	593
T265_00753	0
T265_00754	2
T265_00755	1618
T265_00756	123
T265_00757	0
T265_00758	884
T265_00759	0
T265_00760	867
T265_00761	0
T265_00762	1195
T265_00763	456
T265_00764	609
T265_00765	1053
T265_00766	1258
T265_00767	2262
T265_00768	0
T265_00769	1192
T265_00770	19
T265_00771	0
T265_00772	6
T265_00773	976
T265_00774	820
T265_00775	0
T265_00776	2
T265_00777	190
T265_00778	4415
T265_00779	36
T265_00780	575
T265_00781	0
T265_00782	1289
T265_00783	248
T265_00784	597
T265_00785	0
T265_00786	390
T265_00787	0
T265_00788	1695
T265_00789	0
T265_00790	0
T265_00791	0
T265_00792	0
T265_00793	0
T265_00794	962
T265_00795	944
T265_00796	0
T265_00797	415
T265_00798	0
T265_00799	59
T265_00800	0
T265_00801	0
T265_00802	0
T265_00803	496
T265_00804	0
T265_00805	1472
T265_00806	150
T265_00807	0
T265_00808	0
T265_00809	0
T265_00810	2099
T265_00811	772
T265_00812	1845
T265_00813	3589
T265_00814	0
T265_00815	4044
T265_00816	0
T265_00817	1
T265_00818	945
T265_00819	5606
T265_00820	1278
T265_00821	431
T265_00822	42
T265_00823	1
T265_00824	4
T265_00825	0
T265_00826	3051
T265_00827	512
T265_00828	1718
T265_00829	3682
T265_00830	0
T265_00831	814
T265_00832	0
T265_00833	738
T265_00834	1233
T265_00835	554
T265_00836	725
T265_00837	1346
T265_00838	405
T265_00839	0
T265_00840	2317
T265_00841	20357
T265_00842	7774
T265_00843	804
T265_00844	680
T265_00845	14193
T265_00846	2143
T265_00847	50659
T265_00848	28
T265_00849	139
T265_00850	0
T265_00851	0
T265_00852	2071
T265_00853	3277
T265_00854	2147
T265_00855	0
T265_00856	0
T265_00857	525
T265_00858	0
T265_00859	0
T265_00860	1170
T265_00861	0
T265_00862	3
T265_00863	108
T265_00864	19
T265_00865	423
T265_00866	1389
T265_00867	46
T265_00868	7184
T265_00869	0
T265_00870	1682
T265_00871	968
T265_00872	0
T265_00873	2564
T265_00874	644
T265_00875	1
T265_00876	1768
T265_00877	0
T265_00878	0
T265_00879	0
T265_00880	252
T265_00881	0
T265_00882	0
T265_00883	0
T265_00884	0
T265_00885	0
T265_00886	680
T265_00887	9741
T265_00888	3025
T265_00889	0
T265_00890	0
T265_00891	333
T265_00892	2
T265_00893	185
T265_00894	0
T265_00895	0
T265_00896	1009
T265_00897	18
T265_00898	0
T265_00899	0
T265_00900	0
T265_00901	0
T265_00902	0
T265_00903	404
T265_00904	0
T265_00905	0
T265_00906	0
T265_00907	0
T265_00908	67
T265_00909	0
T265_00910	154
T265_00911	0
T265_00912	8
T265_00913	0
T265_00914	0
T265_00915	2400
T265_00916	0
T265_00917	0
T265_00918	278
T265_00919	0
T265_00920	1
T265_00921	22
T265_00922	4
T265_00923	0
T265_00924	15
T265_00925	0
T265_00926	0
T265_00927	33
T265_00928	0
T265_00929	0
T265_00930	190
T265_00931	0
T265_00932	22
T265_00933	0
T265_00934	827
T265_00935	13
T265_00936	4027
T265_00937	1688
T265_00938	51
T265_00939	595
T265_00940	893
T265_00941	17
T265_00942	0
T265_00943	0
T265_00944	481
T265_00945	579
T265_00946	0
T265_00947	1373
T265_00948	1078
T265_00949	430
T265_00950	922
T265_00951	319
T265_00952	122
T265_00953	49
T265_00954	10864
T265_00955	934
T265_00956	0
T265_00957	363
T265_00958	0
T265_00959	0
T265_00960	1186
T265_00961	0
T265_00962	311
T265_00963	607
T265_00964	2269
T265_00965	486
T265_00966	560
T265_00967	0
T265_00968	0
T265_00969	0
T265_00970	617
T265_00971	0
T265_00972	555
T265_00973	697
T265_00974	0
T265_00975	0
T265_00976	667
T265_00977	0
T265_00978	0
T265_00979	0
T265_00980	462
T265_00981	0
T265_00982	0
T265_00983	401
T265_00984	0
T265_00985	461
T265_00986	3238
T265_00987	0
T265_00988	0
T265_00989	0
T265_00990	0
T265_00991	769
T265_00992	0
T265_00993	3236
T265_00994	569
T265_00995	4
T265_00996	11
T265_00997	530
T265_00998	0
T265_00999	502
T265_01000	38
T265_01001	619
T265_01002	0
T265_01003	662
T265_01004	44
T265_01005	1188
T265_01006	0
T265_01007	488
T265_01008	18
T265_01009	0
T265_01010	32
T265_01011	532
T265_01012	660
T265_01013	62
T265_01014	390
T265_01015	4884
T265_01016	0
T265_01017	791
T265_01018	2125
T265_01019	968
T265_01020	0
T265_01021	28
T265_01022	2864
T265_01023	0
T265_01024	0
T265_01025	174
T265_01026	0
T265_01027	0
T265_01028	3366
T265_01029	231
T265_01030	8
T265_01031	80
T265_01032	0
T265_01033	0
T265_01034	0
T265_01035	548
T265_01036	36
T265_01037	223
T265_01038	122
T265_01039	294
T265_01040	0
T265_01041	0
T265_01042	0
T265_01043	10
T265_01044	0
T265_01045	3052
T265_01046	310
T265_01047	5
T265_01048	0
T265_01049	0
T265_01050	673
T265_01051	6
T265_01052	0
T265_01053	0
T265_01054	0
T265_01055	0
T265_01056	0
T265_01057	0
T265_01058	0
T265_01059	1130
T265_01060	1
T265_01061	1
T265_01062	7
T265_01063	0
T265_01064	0
T265_01065	0
T265_01066	0
T265_01067	12
T265_01068	2
T265_01069	692
T265_01070	0
T265_01071	0
T265_01072	0
T265_01073	18
T265_01074	459
T265_01075	1878
T265_01076	0
T265_01077	9091
T265_01078	19
T265_01079	115
T265_01080	1335
T265_01081	371
T265_01082	2563
T265_01083	0
T265_01084	2
T265_01085	873
T265_01086	290
T265_01087	4226
T265_01088	0
T265_01089	0
T265_01090	1399
T265_01091	0
T265_01092	1240
T265_01093	1673
T265_01094	0
T265_01095	53
T265_01096	518
T265_01097	23
T265_01098	0
T265_01099	726
T265_01100	0
T265_01101	1265
T265_01102	6141
T265_01103	0
T265_01104	0
T265_01105	233
T265_01106	602
T265_01107	1206
T265_01108	3566
T265_01109	2043
T265_01110	0
T265_01111	371
T265_01112	0
T265_01113	236
T265_01114	612
T265_01115	0
T265_01116	390
T265_01117	0
T265_01118	721
T265_01119	0
T265_01120	0
T265_01121	1949
T265_01122	1198
T265_01123	1178
T265_01124	115
T265_01125	171
T265_01126	201
T265_01127	1
T265_01128	840
T265_01129	1
T265_01130	1
T265_01131	3367
T265_01132	853
T265_01133	0
T265_01134	833
T265_01135	921
T265_01136	2737
T265_01137	264
T265_01138	0
T265_01139	67
T265_01140	0
T265_01141	0
T265_01142	0
T265_01143	0
T265_01144	222
T265_01145	0
T265_01146	440
T265_01147	916
T265_01148	0
T265_01149	361
T265_01150	1245
T265_01151	0
T265_01152	1231
T265_01153	0
T265_01154	0
T265_01155	0
T265_01156	808
T265_01157	4754
T265_01158	425
T265_01159	1
T265_01160	192
T265_01161	0
T265_01162	0
T265_01163	15846
T265_01164	2497
T265_01165	216
T265_01166	745
T265_01167	558
T265_01168	436
T265_01169	0
T265_01170	894
T265_01171	0
T265_01172	582
T265_01173	435
T265_01174	82
T265_01175	211
T265_01176	888
T265_01177	0
T265_01178	0
T265_01179	709
T265_01180	0
T265_01181	70
T265_01182	0
T265_01183	127
T265_01184	0
T265_01185	0
T265_01186	0
T265_01187	4657
T265_01188	552
T265_01189	0
T265_01190	3484
T265_01191	236
T265_01192	1379
T265_01193	1611
T265_01194	11
T265_01195	11054
T265_01196	15
T265_01197	0
T265_01198	174
T265_01199	234
T265_01200	3032
T265_01201	0
T265_01202	6
T265_01203	598
T265_01204	243
T265_01205	0
T265_01206	690
T265_01207	0
T265_01208	433
T265_01209	980
T265_01210	1813
T265_01211	4694
T265_01212	0
T265_01213	944
T265_01214	19
T265_01215	178
T265_01216	1341
T265_01217	1251
T265_01218	1143
T265_01219	0
T265_01220	1360
T265_01221	1079
T265_01222	2059
T265_01223	944
T265_01224	256
T265_01225	651
T265_01226	1142
T265_01227	474
T265_01228	191
T265_01229	0
T265_01230	265
T265_01231	64
T265_01232	0
T265_01233	8
T265_01234	0
T265_01235	3
T265_01236	0
T265_01237	0
T265_01238	0
T265_01239	0
T265_01240	1079
T265_01241	0
T265_01242	2914
T265_01243	626
T265_01244	976
T265_01245	0
T265_01246	766
T265_01247	0
T265_01248	1068
T265_01249	0
T265_01250	0
T265_01251	732
T265_01252	1292
T265_01253	0
T265_01254	1026
T265_01255	0
T265_01256	134
T265_01257	0
T265_01258	0
T265_01259	3342
T265_01260	0
T265_01261	0
T265_01262	383
T265_01263	0
T265_01264	78
T265_01265	1638
T265_01266	2492
T265_01267	0
T265_01268	0
T265_01269	1058
T265_01270	1
T265_01271	206
T265_01272	741
T265_01273	16555
T265_01274	413
T265_01275	82
T265_01276	174
T265_01277	1844
T265_01278	604
T265_01279	0
T265_01280	12043
T265_01281	3
T265_01282	0
T265_01283	0
T265_01284	0
T265_01285	0
T265_01286	1191
T265_01287	4
T265_01288	35
T265_01289	0
T265_01290	1435
T265_01291	0
T265_01292	0
T265_01293	1598
T265_01294	0
T265_01295	648
T265_01296	0
T265_01297	0
T265_01298	410
T265_01299	1
T265_01300	689
T265_01301	229
T265_01302	0
T265_01303	1564
T265_01304	2283
T265_01305	0
T265_01306	150
T265_01307	876
T265_01308	0
T265_01309	1506
T265_01310	13
T265_01311	0
T265_01312	618
T265_01313	0
T265_01314	449
T265_01315	0
T265_01316	0
T265_01317	0
T265_01318	94
T265_01319	0
T265_01320	0
T265_01321	0
T265_01322	0
T265_01323	895
T265_01324	0
T265_01325	451
T265_01326	0
T265_01327	5366
T265_01328	12150
T265_01329	1471
T265_01330	2
T265_01331	1102
T265_01332	0
T265_01333	0
T265_01334	360
T265_01335	557
T265_01336	3836
T265_01337	299
T265_01338	9
T265_01339	892
T265_01340	0
T265_01341	0
T265_01342	0
T265_01343	676
T265_01344	0
T265_01345	392
T265_01346	0
T265_01347	1401
T265_01348	0
T265_01349	720
T265_01350	0
T265_01351	1212
T265_01352	0
T265_01353	0
T265_01354	1301
T265_01355	0
T265_01356	196
T265_01357	23
T265_01358	155
T265_01359	0
T265_01360	304
T265_01361	0
T265_01362	750
T265_01363	1
T265_01364	3106
T265_01365	1401
T265_01366	1183
T265_01367	0
T265_01368	1068
T265_01369	1179
T265_01370	714
T265_01371	1261
T265_01372	207
T265_01373	3881
T265_01374	918
T265_01375	0
T265_01376	5
T265_01377	218
T265_01378	738
T265_01379	1567
T265_01380	204
T265_01381	0
T265_01382	0
T265_01383	84
T265_01384	0
T265_01385	2570
T265_01386	0
T265_01387	1087
T265_01388	0
T265_01389	1677
T265_01390	676
T265_01391	383
T265_01392	233
T265_01393	4003
T265_01394	0
T265_01395	0
T265_01396	593
T265_01397	0
T265_01398	0
T265_01399	0
T265_01400	0
T265_01401	97
T265_01402	34
T265_01403	228
T265_01404	101
T265_01405	878
T265_01406	558
T265_01407	0
T265_01408	0
T265_01409	22
T265_01410	693
T265_01411	315
T265_01412	0
T265_01413	188
T265_01414	4
T265_01415	0
T265_01416	2
T265_01417	410
T265_01418	392
T265_01419	0
T265_01420	2154
T265_01421	12209
T265_01422	0
T265_01423	1214
T265_01424	0
T265_01425	890
T265_01426	0
T265_01427	16
T265_01428	0
T265_01429	318
T265_01430	937
T265_01431	0
T265_01432	224
T265_01433	14
T265_01434	12
T265_01435	42
T265_01436	11
T265_01437	491
T265_01438	931
T265_01439	732
T265_01440	912
T265_01441	1867
T265_01442	8
T265_01443	2735
T265_01444	18740
T265_01445	1698
T265_01446	1438
T265_01447	1423
T265_01448	429
T265_01449	140
T265_01450	56
T265_01451	7871
T265_01452	28
T265_01453	2
T265_01454	476
T265_01455	0
T265_01456	0
T265_01457	1
T265_01458	3918
T265_01459	889
T265_01460	5
T265_01461	0
T265_01462	315
T265_01463	1
T265_01464	839
T265_01465	678
T265_01466	1458
T265_01467	3
T265_01468	0
T265_01469	0
T265_01470	1
T265_01471	547
T265_01472	9
T265_01473	0
T265_01474	965
T265_01475	9917
T265_01476	51
T265_01477	4185
T265_01478	35
T265_01479	0
T265_01480	796
T265_01481	581
T265_01482	0
T265_01483	752
T265_01484	3344
T265_01485	1253
T265_01486	0
T265_01487	952
T265_01488	865
T265_01489	0
T265_01490	14
T265_01491	461
T265_01492	1958
T265_01493	1412
T265_01494	0
T265_01495	937
T265_01496	0
T265_01497	30
T265_01498	0
T265_01499	411
T265_01500	0
T265_01501	693
T265_01502	849
T265_01503	0
T265_01504	324
T265_01505	1342
T265_01506	2
T265_01507	997
T265_01508	0
T265_01509	1346
T265_01510	55
T265_01511	1
T265_01512	675
T265_01513	1690
T265_01514	0
T265_01515	231
T265_01516	822
T265_01517	1055
T265_01518	305
T265_01519	289
T265_01520	790
T265_01521	6
T265_01522	3
T265_01523	11
T265_01524	0
T265_01525	21
T265_01526	1422
T265_01527	23
T265_01528	76
T265_01529	0
T265_01530	2257
T265_01531	2584
T265_01532	2907
T265_01533	401
T265_01534	277
T265_01535	1062
T265_01536	123
T265_01537	942
T265_01538	0
T265_01539	1433
T265_01540	2558
T265_01541	0
T265_01542	743
T265_01543	67
T265_01544	27
T265_01545	0
T265_01546	14753
T265_01547	0
T265_01548	381
T265_01549	981
T265_01550	206
T265_01551	0
T265_01552	1020
T265_01553	0
T265_01554	5806
T265_01555	655
T265_01556	1239
T265_01557	222
T265_01558	421
T265_01559	7
T265_01560	5
T265_01561	19
T265_01562	9516
T265_01563	0
T265_01564	52
T265_01565	568
T265_01566	0
T265_01567	8283
T265_01568	646
T265_01569	781
T265_01570	80
T265_01571	0
T265_01572	7
T265_01573	0
T265_01574	1812
T265_01575	0
T265_01576	0
T265_01577	172
T265_01578	113
T265_01579	10
T265_01580	1
T265_01581	0
T265_01582	111
T265_01583	614
T265_01584	0
T265_01585	0
T265_01586	2758
T265_01587	678
T265_01588	349
T265_01589	128
T265_01590	372
T265_01591	1096
T265_01592	376
T265_01593	0
T265_01594	537
T265_01595	864
T265_01596	60
T265_01597	651
T265_01598	8315
T265_01599	0
T265_01600	791
T265_01601	0
T265_01602	2228
T265_01603	0
T265_01604	78
T265_01605	2667
T265_01606	233
T265_01607	0
T265_01608	550
T265_01609	4
T265_01610	303
T265_01611	38
T265_01612	0
T265_01613	0
T265_01614	15
T265_01615	972
T265_01616	157
T265_01617	0
T265_01618	0
T265_01619	7
T265_01620	119
T265_01621	402
T265_01622	0
T265_01623	0
T265_01624	0
T265_01625	0
T265_01626	3441
T265_01627	0
T265_01628	0
T265_01629	8
T265_01630	0
T265_01631	0
T265_01632	194
T265_01633	126
T265_01634	127
T265_01635	503
T265_01636	0
T265_01637	585
T265_01638	1506
T265_01639	251
T265_01640	0
T265_01641	0
T265_01642	0
T265_01643	14
T265_01644	11750
T265_01645	536
T265_01646	143
T265_01647	0
T265_01648	0
T265_01649	433
T265_01650	458
T265_01651	0
T265_01652	3923
T265_01653	63
T265_01654	610
T265_01655	263
T265_01656	0
T265_01657	0
T265_01658	0
T265_01659	0
T265_01660	2263
T265_01661	0
T265_01662	0
T265_01663	0
T265_01664	335
T265_01665	30
T265_01666	0
T265_01667	0
T265_01668	4
T265_01669	12
T265_01670	83
T265_01671	174
T265_01672	230
T265_01673	0
T265_01674	0
T265_01675	1398
T265_01676	1
T265_01677	147
T265_01678	0
T265_01679	0
T265_01680	439
T265_01681	6
T265_01682	6166
T265_01683	0
T265_01684	1751
T265_01685	1
T265_01686	191
T265_01687	6
T265_01688	0
T265_01689	0
T265_01690	8
T265_01691	0
T265_01692	2148
T265_01693	531
T265_01694	41263
T265_01695	7
T265_01696	0
T265_01697	53
T265_01698	1940
T265_01699	356
T265_01700	0
T265_01701	0
T265_01702	3
T265_01703	0
T265_01704	0
T265_01705	328
T265_01706	0
T265_01707	0
T265_01708	381
T265_01709	199
T265_01710	892
T265_01711	0
T265_01712	3
T265_01713	0
T265_01714	0
T265_01715	0
T265_01716	10
T265_01717	0
T265_01718	0
T265_01719	1
T265_01720	114
T265_01721	0
T265_01722	0
T265_01723	674
T265_01724	1474
T265_01725	0
T265_01726	0
T265_01727	896
T265_01728	16
T265_01729	0
T265_01730	0
T265_01731	0
T265_01732	27281
T265_01733	0
T265_01734	0
T265_01735	0
T265_01736	653
T265_01737	0
T265_01738	0
T265_01739	0
T265_01740	0
T265_01741	82
T265_01742	1340
T265_01743	213
T265_01744	0
T265_01745	0
T265_01746	974
T265_01747	189
T265_01748	138
T265_01749	410
T265_01750	1225
T265_01751	0
T265_01752	1385
T265_01753	43
T265_01754	942
T265_01755	0
T265_01756	0
T265_01757	188
T265_01758	426
T265_01759	54
T265_01760	1085
T265_01761	0
T265_01762	0
T265_01763	0
T265_01764	0
T265_01765	1056
T265_01766	1326
T265_01767	235
T265_01768	0
T265_01769	0
T265_01770	0
T265_01771	740
T265_01772	0
T265_01773	1024
T265_01774	613
T265_01775	1472
T265_01776	293
T265_01777	0
T265_01778	720
T265_01779	556
T265_01780	54
T265_01781	6
T265_01782	1164
T265_01783	0
T265_01784	0
T265_01785	0
T265_01786	0
T265_01787	354
T265_01788	526
T265_01789	0
T265_01790	0
T265_01791	341
T265_01792	0
T265_01793	2498
T265_01794	0
T265_01795	524
T265_01796	0
T265_01797	533
T265_01798	708
T265_01799	0
T265_01800	3
T265_01801	501
T265_01802	240
T265_01803	891
T265_01804	0
T265_01805	408
T265_01806	398
T265_01807	0
T265_01808	0
T265_01809	1418
T265_01810	0
T265_01811	65
T265_01812	0
T265_01813	0
T265_01814	0
T265_01815	1343
T265_01816	0
T265_01817	0
T265_01818	8
T265_01819	0
T265_01820	1826
T265_01821	59
T265_01822	935
T265_01823	729
T265_01824	0
T265_01825	0
T265_01826	0
T265_01827	0
T265_01828	0
T265_01829	0
T265_01830	0
T265_01831	0
T265_01832	211
T265_01833	128
T265_01834	0
T265_01835	0
T265_01836	0
T265_01837	1108
T265_01838	156
T265_01839	1111
T265_01840	0
T265_01841	11
T265_01842	24
T265_01843	1261
T265_01844	369
T265_01845	234
T265_01846	1091
T265_01847	1260
T265_01848	0
T265_01849	0
T265_01850	600
T265_01851	707
T265_01852	14
T265_01853	18345
T265_01854	279
T265_01855	1312
T265_01856	94
T265_01857	2552
T265_01858	1051
T265_01859	0
T265_01860	0
T265_01861	13
T265_01862	1501
T265_01863	506
T265_01864	173
T265_01865	417
T265_01866	0
T265_01867	18
T265_01868	1
T265_01869	8853
T265_01870	927
T265_01871	74
T265_01872	1164
T265_01873	24
T265_01874	3
T265_01875	0
T265_01876	10681
T265_01877	15
T265_01878	136
T265_01879	0
T265_01880	0
T265_01881	0
T265_01882	1
T265_01883	187
T265_01884	1204
T265_01885	1152
T265_01886	3139
T265_01887	415
T265_01888	853
T265_01889	933
T265_01890	872
T265_01891	1210
T265_01892	969
T265_01893	0
T265_01894	308
T265_01895	0
T265_01896	935
T265_01897	1
T265_01898	136
T265_01899	0
T265_01900	345
T265_01901	813
T265_01902	571
T265_01903	0
T265_01904	927
T265_01905	322
T265_01906	28
T265_01907	0
T265_01908	1
T265_01909	615
T265_01910	381
T265_01911	1231
T265_01912	1440
T265_01913	54
T265_01914	0
T265_01915	801
T265_01916	10
T265_01917	3661
T265_01918	1350
T265_01919	0
T265_01920	3
T265_01921	1162
T265_01922	0
T265_01923	689
T265_01924	88
T265_01925	479
T265_01926	0
T265_01927	2745
T265_01928	1226
T265_01929	180
T265_01930	2974
T265_01931	0
T265_01932	216
T265_01933	0
T265_01934	1162
T265_01935	0
T265_01936	0
T265_01937	1774
T265_01938	0
T265_01939	0
T265_01940	0
T265_01941	0
T265_01942	759
T265_01943	162
T265_01944	10263
T265_01945	505
T265_01946	1635
T265_01947	545
T265_01948	23
T265_01949	414
T265_01950	77
T265_01951	615
T265_01952	8
T265_01953	131
T265_01954	33
T265_01955	709
T265_01956	799
T265_01957	500
T265_01958	0
T265_01959	0
T265_01960	560
T265_01961	0
T265_01962	382
T265_01963	3422
T265_01964	0
T265_01965	626
T265_01966	0
T265_01967	772
T265_01968	0
T265_01969	671
T265_01970	284
T265_01971	1503
T265_01972	159
T265_01973	354
T265_01974	0
T265_01975	0
T265_01976	1243
T265_01977	632
T265_01978	381
T265_01979	598
T265_01980	147
T265_01981	2804
T265_01982	3071
T265_01983	52
T265_01984	0
T265_01985	116
T265_01986	1867
T265_01987	0
T265_01988	64
T265_01989	843
T265_01990	766
T265_01991	39
T265_01992	1091
T265_01993	644
T265_01994	1718
T265_01995	1031
T265_01996	504
T265_01997	1454
T265_01998	2324
T265_01999	2052
T265_02000	0
[truncated: 14,379 more rows]
