# Supplementary material for: Transcriptomics analysis of in vivo Opisthorchis viverrini: Stage-specific gene expression and novel genes with stable expression in mammalian stages for opisthorchiasis intervention
Source: PLoS Negl Trop Dis. 2025 Dec 18;19(12):e0013714. doi: 10.1371/journal.pntd.0013714 (PMC12742771; doi:10.1371/journal.pntd.0013714)
Supplement: S1 File — The HTSeq-count data in the zipped folder contains the following files: ov_reads_D14_1_cds.txt, ov_reads_D14_2_cds.txt, ov_reads_D14_3_cds.txt, ov_reads_D42_1_cds.txt, ov_reads_D42_2_cds.txt, ov_reads_D42_3_cds.txt, ov_reads_D180_1_cds.txt, ov_reads_D180_2_cds.txt, ov_reads_D180_3_cds.txt. (ZIP) [file pntd.0013714.s012.zip › S1_File/ov_reads_D42_3_cds.txt]

T265_00001	2
T265_00002	0
T265_00003	1632
T265_00004	1569
T265_00005	2375
T265_00006	133
T265_00007	2140
T265_00008	1
T265_00009	0
T265_00010	719
T265_00011	1072
T265_00012	134
T265_00013	78
T265_00014	1886
T265_00015	415
T265_00016	0
T265_00017	2867
T265_00018	313
T265_00019	4196
T265_00020	2128
T265_00021	5741
T265_00022	188
T265_00023	0
T265_00024	0
T265_00025	276
T265_00026	636
T265_00027	1029
T265_00028	4351
T265_00029	1667
T265_00030	726
T265_00031	620
T265_00032	445
T265_00033	536
T265_00034	726
T265_00035	3156
T265_00036	1210
T265_00037	0
T265_00038	1731
T265_00039	574
T265_00040	59
T265_00041	0
T265_00042	0
T265_00043	696
T265_00044	0
T265_00045	2879
T265_00046	162
T265_00047	0
T265_00048	186
T265_00049	844
T265_00050	697
T265_00051	3
T265_00052	0
T265_00053	838
T265_00054	531
T265_00055	965
T265_00056	0
T265_00057	10
T265_00058	31
T265_00059	1180
T265_00060	0
T265_00061	1498
T265_00062	460
T265_00063	0
T265_00064	0
T265_00065	777
T265_00066	115
T265_00067	1166
T265_00068	1392
T265_00069	412
T265_00070	1556
T265_00071	446
T265_00072	1314
T265_00073	0
T265_00074	1115
T265_00075	28
T265_00076	139
T265_00077	1358
T265_00078	1556
T265_00079	877
T265_00080	0
T265_00081	932
T265_00082	20
T265_00083	0
T265_00084	0
T265_00085	0
T265_00086	12
T265_00087	0
T265_00088	18
T265_00089	3
T265_00090	626
T265_00091	588
T265_00092	285
T265_00093	0
T265_00094	0
T265_00095	876
T265_00096	0
T265_00097	223
T265_00098	886
T265_00099	690
T265_00100	281
T265_00101	0
T265_00102	0
T265_00103	0
T265_00104	81
T265_00105	2976
T265_00106	0
T265_00107	355
T265_00108	4845
T265_00109	1
T265_00110	533
T265_00111	1140
T265_00112	0
T265_00113	334
T265_00114	127
T265_00115	35
T265_00116	2499
T265_00117	848
T265_00118	0
T265_00119	1
T265_00120	10
T265_00121	140
T265_00122	644
T265_00123	800
T265_00124	2876
T265_00125	495
T265_00126	0
T265_00127	763
T265_00128	0
T265_00129	0
T265_00130	63
T265_00131	95
T265_00132	630
T265_00133	674
T265_00134	1179
T265_00135	753
T265_00136	0
T265_00137	3247
T265_00138	402
T265_00139	0
T265_00140	3936
T265_00141	91
T265_00142	146
T265_00143	2
T265_00144	1
T265_00145	0
T265_00146	4378
T265_00147	228
T265_00148	1798
T265_00149	176
T265_00150	12401
T265_00151	44
T265_00152	0
T265_00153	761
T265_00154	0
T265_00155	445
T265_00156	3660
T265_00157	37
T265_00158	0
T265_00159	469
T265_00160	139
T265_00161	1281
T265_00162	0
T265_00163	1867
T265_00164	233
T265_00165	1809
T265_00166	0
T265_00167	2
T265_00168	1293
T265_00169	1
T265_00170	1225
T265_00171	2282
T265_00172	209
T265_00173	159
T265_00174	7
T265_00175	707
T265_00176	0
T265_00177	1359
T265_00178	258
T265_00179	0
T265_00180	14
T265_00181	0
T265_00182	562
T265_00183	13
T265_00184	2
T265_00185	801
T265_00186	1720
T265_00187	227
T265_00188	846
T265_00189	286
T265_00190	447
T265_00191	2
T265_00192	1388
T265_00193	263
T265_00194	2640
T265_00195	207
T265_00196	1217
T265_00197	1201
T265_00198	15
T265_00199	1836
T265_00200	0
T265_00201	4
T265_00202	503
T265_00203	0
T265_00204	0
T265_00205	306
T265_00206	10
T265_00207	0
T265_00208	0
T265_00209	29
T265_00210	0
T265_00211	40
T265_00212	1764
T265_00213	997
T265_00214	1275
T265_00215	16234
T265_00216	9
T265_00217	360
T265_00218	0
T265_00219	0
T265_00220	368
T265_00221	0
T265_00222	0
T265_00223	0
T265_00224	619
T265_00225	998
T265_00226	401
T265_00227	0
T265_00228	1496
T265_00229	11422
T265_00230	716
T265_00231	0
T265_00232	196
T265_00233	2558
T265_00234	1
T265_00235	940
T265_00236	135
T265_00237	637
T265_00238	0
T265_00239	438
T265_00240	0
T265_00241	0
T265_00242	182
T265_00243	1135
T265_00244	173
T265_00245	41
T265_00246	101
T265_00247	348
T265_00248	464
T265_00249	0
T265_00250	0
T265_00251	167
T265_00252	562
T265_00253	1208
T265_00254	410
T265_00255	1997
T265_00256	98
T265_00257	1611
T265_00258	1614
T265_00259	1530
T265_00260	321
T265_00261	1029
T265_00262	0
T265_00263	0
T265_00264	142
T265_00265	72
T265_00266	0
T265_00267	2056
T265_00268	15
T265_00269	16
T265_00270	0
T265_00271	0
T265_00272	0
T265_00273	2
T265_00274	0
T265_00275	3357
T265_00276	1745
T265_00277	305
T265_00278	0
T265_00279	491
T265_00280	2183
T265_00281	1616
T265_00282	0
T265_00283	286
T265_00284	12977
T265_00285	0
T265_00286	403
T265_00287	1418
T265_00288	524
T265_00289	337
T265_00290	175
T265_00291	877
T265_00292	1390
T265_00293	1612
T265_00294	1007
T265_00295	15
T265_00296	635
T265_00297	1
T265_00298	0
T265_00299	0
T265_00300	622
T265_00301	0
T265_00302	1415
T265_00303	613
T265_00304	695
T265_00305	0
T265_00306	73
T265_00307	1352
T265_00308	0
T265_00309	1272
T265_00310	947
T265_00311	1942
T265_00312	618
T265_00313	96
T265_00314	2727
T265_00315	433
T265_00316	7782
T265_00317	0
T265_00318	448
T265_00319	1141
T265_00320	2237
T265_00321	962
T265_00322	0
T265_00323	669
T265_00324	0
T265_00325	227
T265_00326	498
T265_00327	333
T265_00328	0
T265_00329	211
T265_00330	1892
T265_00331	168
T265_00332	1265
T265_00333	0
T265_00334	0
T265_00335	470
T265_00336	1427
T265_00337	1062
T265_00338	175
T265_00339	486
T265_00340	0
T265_00341	0
T265_00342	835
T265_00343	148
T265_00344	662
T265_00345	1712
T265_00346	0
T265_00347	551
T265_00348	559
T265_00349	1051
T265_00350	246
T265_00351	3351
T265_00352	282
T265_00353	0
T265_00354	155
T265_00355	229
T265_00356	447
T265_00357	717
T265_00358	274
T265_00359	1032
T265_00360	597
T265_00361	0
T265_00362	1190
T265_00363	0
T265_00364	63
T265_00365	936
T265_00366	0
T265_00367	18
T265_00368	742
T265_00369	1
T265_00370	688
T265_00371	53
T265_00372	5
T265_00373	2
T265_00374	17
T265_00375	9957
T265_00376	13608
T265_00377	0
T265_00378	0
T265_00379	1510
T265_00380	2
T265_00381	321
T265_00382	807
T265_00383	483
T265_00384	691
T265_00385	405
T265_00386	25
T265_00387	2820
T265_00388	550
T265_00389	0
T265_00390	205
T265_00391	0
T265_00392	445
T265_00393	293
T265_00394	299
T265_00395	66
T265_00396	687
T265_00397	449
T265_00398	171
T265_00399	1292
T265_00400	434
T265_00401	184
T265_00402	281
T265_00403	0
T265_00404	0
T265_00405	0
T265_00406	0
T265_00407	0
T265_00408	418
T265_00409	0
T265_00410	0
T265_00411	1505
T265_00412	0
T265_00413	487
T265_00414	0
T265_00415	0
T265_00416	0
T265_00417	293
T265_00418	1721
T265_00419	2
T265_00420	0
T265_00421	0
T265_00422	4890
T265_00423	652
T265_00424	0
T265_00425	9917
T265_00426	342
T265_00427	0
T265_00428	623
T265_00429	173
T265_00430	0
T265_00431	842
T265_00432	5073
T265_00433	151
T265_00434	953
T265_00435	11208
T265_00436	16
T265_00437	831
T265_00438	2281
T265_00439	8
T265_00440	2536
T265_00441	0
T265_00442	2533
T265_00443	5
T265_00444	1487
T265_00445	0
T265_00446	1993
T265_00447	61
T265_00448	0
T265_00449	539
T265_00450	75
T265_00451	2485
T265_00452	0
T265_00453	789
T265_00454	0
T265_00455	3948
T265_00456	36
T265_00457	37
T265_00458	707
T265_00459	4
T265_00460	0
T265_00461	554
T265_00462	1141
T265_00463	417
T265_00464	20
T265_00465	503
T265_00466	17536
T265_00467	104
T265_00468	1931
T265_00469	504
T265_00470	5954
T265_00471	212
T265_00472	0
T265_00473	17
T265_00474	113
T265_00475	0
T265_00476	0
T265_00477	1916
T265_00478	71
T265_00479	988
T265_00480	1312
T265_00481	123
T265_00482	1
T265_00483	0
T265_00484	87
T265_00485	419
T265_00486	0
T265_00487	6
T265_00488	253
T265_00489	0
T265_00490	2375
T265_00491	0
T265_00492	666
T265_00493	0
T265_00494	1087
T265_00495	38
T265_00496	709
T265_00497	3223
T265_00498	127
T265_00499	0
T265_00500	3849
T265_00501	142
T265_00502	477
T265_00503	230
T265_00504	1070
T265_00505	957
T265_00506	801
T265_00507	0
T265_00508	0
T265_00509	23
T265_00510	0
T265_00511	0
T265_00512	0
T265_00513	0
T265_00514	1
T265_00515	0
T265_00516	1131
T265_00517	0
T265_00518	4
T265_00519	0
T265_00520	0
T265_00521	0
T265_00522	0
T265_00523	1872
T265_00524	0
T265_00525	1947
T265_00526	0
T265_00527	0
T265_00528	0
T265_00529	623
T265_00530	469
T265_00531	4367
T265_00532	1485
T265_00533	3009
T265_00534	627
T265_00535	584
T265_00536	566
T265_00537	0
T265_00538	1
T265_00539	340
T265_00540	26
T265_00541	285
T265_00542	759
T265_00543	336
T265_00544	0
T265_00545	0
T265_00546	257
T265_00547	0
T265_00548	21
T265_00549	6
T265_00550	56
T265_00551	652
T265_00552	86
T265_00553	0
T265_00554	298
T265_00555	37
T265_00556	102
T265_00557	18
T265_00558	21
T265_00559	756
T265_00560	874
T265_00561	0
T265_00562	952
T265_00563	840
T265_00564	0
T265_00565	423
T265_00566	3609
T265_00567	606
T265_00568	139
T265_00569	0
T265_00570	0
T265_00571	0
T265_00572	109
T265_00573	3663
T265_00574	0
T265_00575	70
T265_00576	0
T265_00577	0
T265_00578	98
T265_00579	2621
T265_00580	1164
T265_00581	0
T265_00582	0
T265_00583	0
T265_00584	0
T265_00585	0
T265_00586	0
T265_00587	2246
T265_00588	0
T265_00589	0
T265_00590	0
T265_00591	0
T265_00592	0
T265_00593	546
T265_00594	1751
T265_00595	0
T265_00596	509
T265_00597	1407
T265_00598	0
T265_00599	1989
T265_00600	59
T265_00601	463
T265_00602	0
T265_00603	0
T265_00604	0
T265_00605	1
T265_00606	160
T265_00607	13169
T265_00608	4908
T265_00609	0
T265_00610	3969
T265_00611	278
T265_00612	450
T265_00613	1579
T265_00614	2371
T265_00615	179
T265_00616	1042
T265_00617	869
T265_00618	604
T265_00619	0
T265_00620	238
T265_00621	61
T265_00622	1369
T265_00623	0
T265_00624	147
T265_00625	0
T265_00626	542
T265_00627	304
T265_00628	10
T265_00629	1719
T265_00630	2537
T265_00631	0
T265_00632	0
T265_00633	0
T265_00634	0
T265_00635	0
T265_00636	0
T265_00637	0
T265_00638	10
T265_00639	82
T265_00640	38
T265_00641	711
T265_00642	1
T265_00643	152
T265_00644	0
T265_00645	0
T265_00646	1175
T265_00647	881
T265_00648	0
T265_00649	9
T265_00650	45
T265_00651	0
T265_00652	0
T265_00653	3106
T265_00654	11707
T265_00655	0
T265_00656	406
T265_00657	567
T265_00658	0
T265_00659	0
T265_00660	2969
T265_00661	176
T265_00662	175
T265_00663	538
T265_00664	1513
T265_00665	454
T265_00666	2030
T265_00667	0
T265_00668	0
T265_00669	522
T265_00670	0
T265_00671	223
T265_00672	2948
T265_00673	53
T265_00674	0
T265_00675	0
T265_00676	0
T265_00677	0
T265_00678	1317
T265_00679	0
T265_00680	1313
T265_00681	273
T265_00682	49
T265_00683	20
T265_00684	1355
T265_00685	3765
T265_00686	0
T265_00687	148
T265_00688	834
T265_00689	1
T265_00690	0
T265_00691	1210
T265_00692	0
T265_00693	1128
T265_00694	1294
T265_00695	0
T265_00696	3
T265_00697	234
T265_00698	1717
T265_00699	1895
T265_00700	0
T265_00701	269
T265_00702	0
T265_00703	0
T265_00704	0
T265_00705	11
T265_00706	21
T265_00707	463
T265_00708	0
T265_00709	662
T265_00710	1728
T265_00711	828
T265_00712	58
T265_00713	914
T265_00714	0
T265_00715	1665
T265_00716	4
T265_00717	0
T265_00718	0
T265_00719	621
T265_00720	2362
T265_00721	344
T265_00722	0
T265_00723	550
T265_00724	0
T265_00725	0
T265_00726	268
T265_00727	0
T265_00728	94
T265_00729	0
T265_00730	1787
T265_00731	0
T265_00732	1487
T265_00733	692
T265_00734	3111
T265_00735	212
T265_00736	0
T265_00737	792
T265_00738	0
T265_00739	0
T265_00740	625
T265_00741	165
T265_00742	1102
T265_00743	0
T265_00744	851
T265_00745	32
T265_00746	471
T265_00747	0
T265_00748	2143
T265_00749	166
T265_00750	1539
T265_00751	832
T265_00752	870
T265_00753	4
T265_00754	0
T265_00755	1458
T265_00756	432
T265_00757	0
T265_00758	688
T265_00759	0
T265_00760	902
T265_00761	0
T265_00762	1063
T265_00763	289
T265_00764	617
T265_00765	838
T265_00766	1268
T265_00767	1611
T265_00768	0
T265_00769	1646
T265_00770	50
T265_00771	0
T265_00772	27
T265_00773	626
T265_00774	908
T265_00775	1
T265_00776	0
T265_00777	53
T265_00778	5066
T265_00779	40
T265_00780	350
T265_00781	0
T265_00782	1052
T265_00783	86
T265_00784	401
T265_00785	0
T265_00786	589
T265_00787	16
T265_00788	802
T265_00789	0
T265_00790	0
T265_00791	0
T265_00792	0
T265_00793	0
T265_00794	763
T265_00795	934
T265_00796	3
T265_00797	358
T265_00798	0
T265_00799	12
T265_00800	0
T265_00801	0
T265_00802	0
T265_00803	730
T265_00804	0
T265_00805	1040
T265_00806	339
T265_00807	0
T265_00808	0
T265_00809	0
T265_00810	2103
T265_00811	1475
T265_00812	3006
T265_00813	3079
T265_00814	0
T265_00815	2159
T265_00816	4
T265_00817	7
T265_00818	648
T265_00819	4005
T265_00820	2839
T265_00821	167
T265_00822	73
T265_00823	0
T265_00824	1
T265_00825	0
T265_00826	1699
T265_00827	424
T265_00828	1349
T265_00829	2294
T265_00830	0
T265_00831	572
T265_00832	0
T265_00833	819
T265_00834	681
T265_00835	436
T265_00836	1593
T265_00837	1253
T265_00838	517
T265_00839	0
T265_00840	859
T265_00841	256909
T265_00842	146275
T265_00843	3557
T265_00844	459
T265_00845	7567
T265_00846	1616
T265_00847	16197
T265_00848	102
T265_00849	259
T265_00850	0
T265_00851	0
T265_00852	1542
T265_00853	1577
T265_00854	2886
T265_00855	0
T265_00856	8
T265_00857	1192
T265_00858	0
T265_00859	0
T265_00860	686
T265_00861	0
T265_00862	0
T265_00863	143
T265_00864	48
T265_00865	532
T265_00866	1821
T265_00867	73
T265_00868	5036
T265_00869	0
T265_00870	4004
T265_00871	325
T265_00872	0
T265_00873	3844
T265_00874	474
T265_00875	1
T265_00876	1410
T265_00877	0
T265_00878	0
T265_00879	0
T265_00880	166
T265_00881	0
T265_00882	0
T265_00883	0
T265_00884	0
T265_00885	4
T265_00886	963
T265_00887	6844
T265_00888	1736
T265_00889	0
T265_00890	0
T265_00891	346
T265_00892	0
T265_00893	133
T265_00894	0
T265_00895	0
T265_00896	1026
T265_00897	6
T265_00898	1
T265_00899	0
T265_00900	3
T265_00901	0
T265_00902	0
T265_00903	614
T265_00904	0
T265_00905	0
T265_00906	0
T265_00907	0
T265_00908	167
T265_00909	1
T265_00910	507
T265_00911	1
T265_00912	11
T265_00913	0
T265_00914	0
T265_00915	1024
T265_00916	1
T265_00917	0
T265_00918	260
T265_00919	0
T265_00920	0
T265_00921	1
T265_00922	1
T265_00923	0
T265_00924	5
T265_00925	0
T265_00926	0
T265_00927	386
T265_00928	0
T265_00929	0
T265_00930	1245
T265_00931	0
T265_00932	2642
T265_00933	0
T265_00934	802
T265_00935	24
T265_00936	1254
T265_00937	906
T265_00938	182
T265_00939	657
T265_00940	2718
T265_00941	1
T265_00942	0
T265_00943	0
T265_00944	414
T265_00945	1049
T265_00946	4
T265_00947	1360
T265_00948	1361
T265_00949	639
T265_00950	852
T265_00951	135
T265_00952	388
T265_00953	85
T265_00954	8337
T265_00955	1770
T265_00956	0
T265_00957	171
T265_00958	0
T265_00959	0
T265_00960	1129
T265_00961	0
T265_00962	831
T265_00963	550
T265_00964	898
T265_00965	751
T265_00966	706
T265_00967	0
T265_00968	0
T265_00969	0
T265_00970	576
T265_00971	0
T265_00972	773
T265_00973	930
T265_00974	0
T265_00975	0
T265_00976	937
T265_00977	0
T265_00978	0
T265_00979	0
T265_00980	611
T265_00981	0
T265_00982	0
T265_00983	294
T265_00984	1
T265_00985	481
T265_00986	2178
T265_00987	0
T265_00988	3
T265_00989	0
T265_00990	0
T265_00991	689
T265_00992	1
T265_00993	1748
T265_00994	782
T265_00995	0
T265_00996	3
T265_00997	614
T265_00998	0
T265_00999	2557
T265_01000	26
T265_01001	540
T265_01002	0
T265_01003	1806
T265_01004	10
T265_01005	876
T265_01006	0
T265_01007	782
T265_01008	20
T265_01009	0
T265_01010	388
T265_01011	492
T265_01012	1235
T265_01013	13
T265_01014	206
T265_01015	3582
T265_01016	0
T265_01017	1476
T265_01018	5604
T265_01019	1457
T265_01020	6
T265_01021	32
T265_01022	2172
T265_01023	0
T265_01024	0
T265_01025	266
T265_01026	0
T265_01027	0
T265_01028	2646
T265_01029	373
T265_01030	0
T265_01031	23
T265_01032	0
T265_01033	0
T265_01034	0
T265_01035	556
T265_01036	131
T265_01037	373
T265_01038	315
T265_01039	216
T265_01040	0
T265_01041	77
T265_01042	1
T265_01043	0
T265_01044	0
T265_01045	1976
T265_01046	363
T265_01047	10
T265_01048	1
T265_01049	0
T265_01050	475
T265_01051	35
T265_01052	1
T265_01053	0
T265_01054	0
T265_01055	0
T265_01056	0
T265_01057	0
T265_01058	0
T265_01059	552
T265_01060	713
T265_01061	0
T265_01062	15
T265_01063	0
T265_01064	0
T265_01065	4
T265_01066	0
T265_01067	30
T265_01068	11
T265_01069	1380
T265_01070	0
T265_01071	0
T265_01072	0
T265_01073	5
T265_01074	718
T265_01075	1508
T265_01076	1
T265_01077	4407
T265_01078	235
T265_01079	216
T265_01080	1680
T265_01081	532
T265_01082	2161
T265_01083	0
T265_01084	0
T265_01085	394
T265_01086	664
T265_01087	3952
T265_01088	0
T265_01089	0
T265_01090	862
T265_01091	0
T265_01092	750
T265_01093	821
T265_01094	5
T265_01095	27
T265_01096	1004
T265_01097	19
T265_01098	0
T265_01099	910
T265_01100	8
T265_01101	1901
T265_01102	4030
T265_01103	0
T265_01104	0
T265_01105	276
T265_01106	704
T265_01107	900
T265_01108	3117
T265_01109	1751
T265_01110	2
T265_01111	123
T265_01112	0
T265_01113	317
T265_01114	227
T265_01115	0
T265_01116	390
T265_01117	0
T265_01118	476
T265_01119	0
T265_01120	0
T265_01121	1403
T265_01122	724
T265_01123	913
T265_01124	62
T265_01125	25
T265_01126	523
T265_01127	12
T265_01128	993
T265_01129	0
T265_01130	0
T265_01131	2347
T265_01132	561
T265_01133	0
T265_01134	863
T265_01135	467
T265_01136	2025
T265_01137	227
T265_01138	0
T265_01139	13
T265_01140	0
T265_01141	0
T265_01142	0
T265_01143	4
T265_01144	226
T265_01145	0
T265_01146	484
T265_01147	1323
T265_01148	0
T265_01149	575
T265_01150	946
T265_01151	0
T265_01152	870
T265_01153	0
T265_01154	0
T265_01155	0
T265_01156	815
T265_01157	1778
T265_01158	336
T265_01159	0
T265_01160	137
T265_01161	0
T265_01162	0
T265_01163	11455
T265_01164	1646
T265_01165	126
T265_01166	533
T265_01167	457
T265_01168	693
T265_01169	0
T265_01170	2799
T265_01171	0
T265_01172	372
T265_01173	389
T265_01174	4
T265_01175	131
T265_01176	773
T265_01177	0
T265_01178	0
T265_01179	394
T265_01180	0
T265_01181	155
T265_01182	0
T265_01183	30
T265_01184	0
T265_01185	0
T265_01186	0
T265_01187	2983
T265_01188	557
T265_01189	0
T265_01190	2895
T265_01191	203
T265_01192	1219
T265_01193	925
T265_01194	10
T265_01195	3700
T265_01196	21
T265_01197	0
T265_01198	328
T265_01199	185
T265_01200	1943
T265_01201	0
T265_01202	4
T265_01203	411
T265_01204	308
T265_01205	0
T265_01206	804
T265_01207	0
T265_01208	393
T265_01209	537
T265_01210	857
T265_01211	3068
T265_01212	0
T265_01213	648
T265_01214	46
T265_01215	153
T265_01216	1554
T265_01217	4057
T265_01218	649
T265_01219	0
T265_01220	754
T265_01221	496
T265_01222	1322
T265_01223	532
T265_01224	2115
T265_01225	704
T265_01226	826
T265_01227	306
T265_01228	227
T265_01229	0
T265_01230	233
T265_01231	62
T265_01232	0
T265_01233	7
T265_01234	0
T265_01235	1
T265_01236	0
T265_01237	0
T265_01238	0
T265_01239	0
T265_01240	751
T265_01241	1
T265_01242	1646
T265_01243	335
T265_01244	1133
T265_01245	0
T265_01246	769
T265_01247	0
T265_01248	538
T265_01249	0
T265_01250	0
T265_01251	684
T265_01252	1075
T265_01253	0
T265_01254	1172
T265_01255	0
T265_01256	79
T265_01257	0
T265_01258	0
T265_01259	2592
T265_01260	2
T265_01261	2
T265_01262	430
T265_01263	27
T265_01264	326
T265_01265	1061
T265_01266	2296
T265_01267	0
T265_01268	0
T265_01269	242
T265_01270	10
T265_01271	286
T265_01272	901
T265_01273	14809
T265_01274	313
T265_01275	29
T265_01276	114
T265_01277	1574
T265_01278	434
T265_01279	0
T265_01280	10177
T265_01281	10
T265_01282	0
T265_01283	0
T265_01284	0
T265_01285	0
T265_01286	1220
T265_01287	0
T265_01288	10
T265_01289	0
T265_01290	1619
T265_01291	1
T265_01292	0
T265_01293	2189
T265_01294	0
T265_01295	585
T265_01296	0
T265_01297	0
T265_01298	668
T265_01299	0
T265_01300	807
T265_01301	691
T265_01302	2
T265_01303	1408
T265_01304	1977
T265_01305	0
T265_01306	195
T265_01307	1624
T265_01308	0
T265_01309	867
T265_01310	3
T265_01311	0
T265_01312	360
T265_01313	0
T265_01314	409
T265_01315	0
T265_01316	0
T265_01317	0
T265_01318	72
T265_01319	0
T265_01320	0
T265_01321	0
T265_01322	0
T265_01323	1034
T265_01324	0
T265_01325	314
T265_01326	0
T265_01327	4873
T265_01328	8707
T265_01329	892
T265_01330	3
T265_01331	931
T265_01332	0
T265_01333	0
T265_01334	477
T265_01335	1380
T265_01336	7188
T265_01337	475
T265_01338	3
T265_01339	1280
T265_01340	1
T265_01341	0
T265_01342	0
T265_01343	1157
T265_01344	0
T265_01345	392
T265_01346	3
T265_01347	930
T265_01348	0
T265_01349	966
T265_01350	0
T265_01351	916
T265_01352	0
T265_01353	0
T265_01354	1727
T265_01355	0
T265_01356	121
T265_01357	10
T265_01358	186
T265_01359	1
T265_01360	256
T265_01361	0
T265_01362	754
T265_01363	6
T265_01364	644
T265_01365	1126
T265_01366	1566
T265_01367	0
T265_01368	1305
T265_01369	972
T265_01370	374
T265_01371	4578
T265_01372	511
T265_01373	2272
T265_01374	716
T265_01375	0
T265_01376	4
T265_01377	594
T265_01378	533
T265_01379	1016
T265_01380	63
T265_01381	0
T265_01382	0
T265_01383	19
T265_01384	0
T265_01385	2282
T265_01386	0
T265_01387	872
T265_01388	0
T265_01389	1251
T265_01390	489
T265_01391	360
T265_01392	132
T265_01393	2701
T265_01394	0
T265_01395	0
T265_01396	600
T265_01397	0
T265_01398	0
T265_01399	0
T265_01400	0
T265_01401	588
T265_01402	72
T265_01403	103
T265_01404	93
T265_01405	1035
T265_01406	677
T265_01407	0
T265_01408	0
T265_01409	13
T265_01410	1055
T265_01411	301
T265_01412	0
T265_01413	159
T265_01414	14
T265_01415	0
T265_01416	0
T265_01417	274
T265_01418	813
T265_01419	0
T265_01420	1206
T265_01421	5168
T265_01422	0
T265_01423	1518
T265_01424	0
T265_01425	905
T265_01426	0
T265_01427	6
T265_01428	0
T265_01429	458
T265_01430	1129
T265_01431	0
T265_01432	214
T265_01433	3
T265_01434	0
T265_01435	43
T265_01436	24
T265_01437	279
T265_01438	767
T265_01439	558
T265_01440	941
T265_01441	1501
T265_01442	9
T265_01443	1554
T265_01444	10047
T265_01445	667
T265_01446	760
T265_01447	1007
T265_01448	565
T265_01449	121
T265_01450	34
T265_01451	5292
T265_01452	300
T265_01453	9
T265_01454	1565
T265_01455	0
T265_01456	0
T265_01457	0
T265_01458	3702
T265_01459	1009
T265_01460	5
T265_01461	0
T265_01462	370
T265_01463	32
T265_01464	1259
T265_01465	336
T265_01466	1193
T265_01467	0
T265_01468	0
T265_01469	0
T265_01470	1
T265_01471	575
T265_01472	8
T265_01473	0
T265_01474	198
T265_01475	4271
T265_01476	23
T265_01477	2210
T265_01478	19
T265_01479	23
T265_01480	486
T265_01481	472
T265_01482	0
T265_01483	5659
T265_01484	24720
T265_01485	1171
T265_01486	0
T265_01487	474
T265_01488	665
T265_01489	0
T265_01490	2
T265_01491	294
T265_01492	1076
T265_01493	1952
T265_01494	0
T265_01495	995
T265_01496	0
T265_01497	56
T265_01498	0
T265_01499	425
T265_01500	0
T265_01501	581
T265_01502	546
T265_01503	0
T265_01504	115
T265_01505	1191
T265_01506	0
T265_01507	835
T265_01508	0
T265_01509	1394
T265_01510	52
T265_01511	4
T265_01512	588
T265_01513	1732
T265_01514	6
T265_01515	403
T265_01516	1845
T265_01517	652
T265_01518	230
T265_01519	320
T265_01520	486
T265_01521	1
T265_01522	4
T265_01523	109
T265_01524	0
T265_01525	37
T265_01526	762
T265_01527	20
T265_01528	150
T265_01529	2
T265_01530	3121
T265_01531	997
T265_01532	1378
T265_01533	249
T265_01534	163
T265_01535	821
T265_01536	235
T265_01537	2682
T265_01538	0
T265_01539	1166
T265_01540	3370
T265_01541	0
T265_01542	570
T265_01543	3
T265_01544	27
T265_01545	0
T265_01546	8349
T265_01547	9
T265_01548	1192
T265_01549	626
T265_01550	195
T265_01551	0
T265_01552	982
T265_01553	0
T265_01554	60685
T265_01555	738
T265_01556	829
T265_01557	282
T265_01558	530
T265_01559	20
T265_01560	7
T265_01561	16
T265_01562	3779
T265_01563	0
T265_01564	9
T265_01565	255
T265_01566	0
T265_01567	3517
T265_01568	768
T265_01569	1141
T265_01570	154
T265_01571	16
T265_01572	3
T265_01573	0
T265_01574	1824
T265_01575	0
T265_01576	0
T265_01577	344
T265_01578	25
T265_01579	12
T265_01580	17
T265_01581	5
T265_01582	173
T265_01583	920
T265_01584	0
T265_01585	364
T265_01586	3250
T265_01587	542
T265_01588	234
T265_01589	88
T265_01590	505
T265_01591	671
T265_01592	436
T265_01593	0
T265_01594	655
T265_01595	727
T265_01596	43
T265_01597	797
T265_01598	3856
T265_01599	0
T265_01600	1228
T265_01601	0
T265_01602	1485
T265_01603	0
T265_01604	28
T265_01605	1599
T265_01606	327
T265_01607	2
T265_01608	1173
T265_01609	1
T265_01610	750
T265_01611	6
T265_01612	0
T265_01613	2
T265_01614	31
T265_01615	946
T265_01616	213
T265_01617	0
T265_01618	5
T265_01619	313
T265_01620	1266
T265_01621	280
T265_01622	0
T265_01623	0
T265_01624	0
T265_01625	0
T265_01626	1962
T265_01627	2
T265_01628	0
T265_01629	0
T265_01630	0
T265_01631	2
T265_01632	162
T265_01633	279
T265_01634	426
T265_01635	464
T265_01636	0
T265_01637	632
T265_01638	1007
T265_01639	332
T265_01640	0
T265_01641	0
T265_01642	0
T265_01643	10
T265_01644	8364
T265_01645	1259
T265_01646	194
T265_01647	0
T265_01648	0
T265_01649	291
T265_01650	351
T265_01651	0
T265_01652	4010
T265_01653	225
T265_01654	588
T265_01655	227
T265_01656	0
T265_01657	0
T265_01658	0
T265_01659	0
T265_01660	1402
T265_01661	2
T265_01662	0
T265_01663	0
T265_01664	113
T265_01665	90
T265_01666	0
T265_01667	0
T265_01668	5
T265_01669	30
T265_01670	120
T265_01671	282
T265_01672	243
T265_01673	0
T265_01674	0
T265_01675	1367
T265_01676	0
T265_01677	117
T265_01678	0
T265_01679	0
T265_01680	524
T265_01681	11
T265_01682	3115
T265_01683	0
T265_01684	1453
T265_01685	58
T265_01686	724
T265_01687	17
T265_01688	0
T265_01689	0
T265_01690	19
T265_01691	0
T265_01692	1108
T265_01693	583
T265_01694	20878
T265_01695	3
T265_01696	1
T265_01697	89
T265_01698	1370
T265_01699	369
T265_01700	0
T265_01701	2
T265_01702	0
T265_01703	0
T265_01704	0
T265_01705	179
T265_01706	7
T265_01707	0
T265_01708	299
T265_01709	130
T265_01710	390
T265_01711	0
T265_01712	0
T265_01713	0
T265_01714	0
T265_01715	0
T265_01716	0
T265_01717	0
T265_01718	1
T265_01719	0
T265_01720	174
T265_01721	0
T265_01722	0
T265_01723	466
T265_01724	4065
T265_01725	1
T265_01726	0
T265_01727	875
T265_01728	10
T265_01729	0
T265_01730	0
T265_01731	0
T265_01732	12360
T265_01733	0
T265_01734	0
T265_01735	0
T265_01736	509
T265_01737	0
T265_01738	0
T265_01739	0
T265_01740	1
T265_01741	26
T265_01742	2958
T265_01743	378
T265_01744	0
T265_01745	0
T265_01746	711
T265_01747	400
T265_01748	108
T265_01749	771
T265_01750	742
T265_01751	0
T265_01752	1111
T265_01753	54
T265_01754	976
T265_01755	0
T265_01756	0
T265_01757	96
T265_01758	600
T265_01759	249
T265_01760	1148
T265_01761	0
T265_01762	0
T265_01763	0
T265_01764	0
T265_01765	613
T265_01766	1568
T265_01767	413
T265_01768	2
T265_01769	0
T265_01770	0
T265_01771	577
T265_01772	1
T265_01773	1581
T265_01774	352
T265_01775	1307
T265_01776	286
T265_01777	0
T265_01778	217
T265_01779	268
T265_01780	80
T265_01781	0
T265_01782	610
T265_01783	0
T265_01784	0
T265_01785	0
T265_01786	0
T265_01787	511
T265_01788	259
T265_01789	15
T265_01790	0
T265_01791	353
T265_01792	0
T265_01793	1037
T265_01794	0
T265_01795	1385
T265_01796	0
T265_01797	575
T265_01798	381
T265_01799	0
T265_01800	4
T265_01801	665
T265_01802	266
T265_01803	1044
T265_01804	0
T265_01805	583
T265_01806	453
T265_01807	0
T265_01808	0
T265_01809	1417
T265_01810	0
T265_01811	19
T265_01812	0
T265_01813	0
T265_01814	0
T265_01815	1487
T265_01816	0
T265_01817	0
T265_01818	6
T265_01819	2
T265_01820	1133
T265_01821	331
T265_01822	909
T265_01823	478
T265_01824	0
T265_01825	0
T265_01826	0
T265_01827	1
T265_01828	0
T265_01829	4
T265_01830	0
T265_01831	0
T265_01832	229
T265_01833	215
T265_01834	0
T265_01835	0
T265_01836	0
T265_01837	826
T265_01838	266
T265_01839	841
T265_01840	2
T265_01841	8
T265_01842	52
T265_01843	344
T265_01844	354
T265_01845	166
T265_01846	1163
T265_01847	1303
T265_01848	0
T265_01849	0
T265_01850	1188
T265_01851	763
T265_01852	38
T265_01853	11926
T265_01854	663
T265_01855	909
T265_01856	453
T265_01857	4942
T265_01858	767
T265_01859	0
T265_01860	0
T265_01861	56
T265_01862	1831
T265_01863	426
T265_01864	97
T265_01865	405
T265_01866	0
T265_01867	14
T265_01868	119
T265_01869	13924
T265_01870	488
T265_01871	32
T265_01872	1109
T265_01873	22
T265_01874	0
T265_01875	0
T265_01876	5094
T265_01877	30
T265_01878	192
T265_01879	106
T265_01880	4
T265_01881	3
T265_01882	148
T265_01883	124
T265_01884	670
T265_01885	1148
T265_01886	2444
T265_01887	352
T265_01888	880
T265_01889	943
T265_01890	707
T265_01891	2533
T265_01892	675
T265_01893	0
T265_01894	91
T265_01895	0
T265_01896	879
T265_01897	3
T265_01898	36
T265_01899	0
T265_01900	199
T265_01901	660
T265_01902	298
T265_01903	0
T265_01904	889
T265_01905	61
T265_01906	13
T265_01907	0
T265_01908	8
T265_01909	759
T265_01910	459
T265_01911	712
T265_01912	898
T265_01913	27
T265_01914	0
T265_01915	851
T265_01916	4
T265_01917	3438
T265_01918	923
T265_01919	0
T265_01920	0
T265_01921	1219
T265_01922	0
T265_01923	687
T265_01924	54
T265_01925	397
T265_01926	0
T265_01927	1919
T265_01928	736
T265_01929	172
T265_01930	1747
T265_01931	0
T265_01932	912
T265_01933	0
T265_01934	936
T265_01935	0
T265_01936	0
T265_01937	1501
T265_01938	0
T265_01939	0
T265_01940	0
T265_01941	0
T265_01942	1003
T265_01943	109
T265_01944	5288
T265_01945	351
T265_01946	1126
T265_01947	1060
T265_01948	44
T265_01949	352
T265_01950	49
T265_01951	621
T265_01952	18
T265_01953	275
T265_01954	45
T265_01955	366
T265_01956	341
T265_01957	319
T265_01958	0
T265_01959	0
T265_01960	144
T265_01961	0
T265_01962	309
T265_01963	2749
T265_01964	0
T265_01965	644
T265_01966	0
T265_01967	602
T265_01968	0
T265_01969	621
T265_01970	948
T265_01971	805
T265_01972	92
T265_01973	918
T265_01974	0
T265_01975	2
T265_01976	614
T265_01977	614
T265_01978	267
T265_01979	310
T265_01980	964
T265_01981	2180
T265_01982	2548
T265_01983	11
T265_01984	0
T265_01985	26
T265_01986	1917
T265_01987	0
T265_01988	53
T265_01989	853
T265_01990	1471
T265_01991	16
T265_01992	2217
T265_01993	1140
T265_01994	2281
T265_01995	779
T265_01996	313
T265_01997	974
T265_01998	1502
T265_01999	1747
T265_02000	0
[truncated: 14,379 more rows]
