# Supplementary material for: Transcriptomics analysis of in vivo Opisthorchis viverrini: Stage-specific gene expression and novel genes with stable expression in mammalian stages for opisthorchiasis intervention
Source: PLoS Negl Trop Dis. 2025 Dec 18;19(12):e0013714. doi: 10.1371/journal.pntd.0013714 (PMC12742771; doi:10.1371/journal.pntd.0013714)
Supplement: S1 File — The HTSeq-count data in the zipped folder contains the following files: ov_reads_D14_1_cds.txt, ov_reads_D14_2_cds.txt, ov_reads_D14_3_cds.txt, ov_reads_D42_1_cds.txt, ov_reads_D42_2_cds.txt, ov_reads_D42_3_cds.txt, ov_reads_D180_1_cds.txt, ov_reads_D180_2_cds.txt, ov_reads_D180_3_cds.txt. (ZIP) [file pntd.0013714.s012.zip › S1_File/ov_reads_D42_2_cds.txt]

T265_00001	1
T265_00002	0
T265_00003	2218
T265_00004	1734
T265_00005	2751
T265_00006	100
T265_00007	2316
T265_00008	8
T265_00009	0
T265_00010	706
T265_00011	1020
T265_00012	133
T265_00013	71
T265_00014	1941
T265_00015	513
T265_00016	0
T265_00017	3245
T265_00018	427
T265_00019	4580
T265_00020	2413
T265_00021	6832
T265_00022	214
T265_00023	0
T265_00024	0
T265_00025	240
T265_00026	857
T265_00027	1100
T265_00028	4941
T265_00029	2116
T265_00030	865
T265_00031	736
T265_00032	358
T265_00033	536
T265_00034	715
T265_00035	3671
T265_00036	1510
T265_00037	0
T265_00038	1704
T265_00039	597
T265_00040	65
T265_00041	0
T265_00042	0
T265_00043	867
T265_00044	0
T265_00045	3410
T265_00046	109
T265_00047	0
T265_00048	153
T265_00049	979
T265_00050	741
T265_00051	13
T265_00052	0
T265_00053	929
T265_00054	676
T265_00055	1420
T265_00056	0
T265_00057	4
T265_00058	26
T265_00059	1375
T265_00060	0
T265_00061	1633
T265_00062	771
T265_00063	0
T265_00064	0
T265_00065	728
T265_00066	145
T265_00067	1451
T265_00068	1768
T265_00069	427
T265_00070	2020
T265_00071	490
T265_00072	1432
T265_00073	0
T265_00074	1101
T265_00075	18
T265_00076	159
T265_00077	1867
T265_00078	1488
T265_00079	784
T265_00080	0
T265_00081	1178
T265_00082	23
T265_00083	0
T265_00084	0
T265_00085	0
T265_00086	0
T265_00087	0
T265_00088	3
T265_00089	21
T265_00090	590
T265_00091	647
T265_00092	314
T265_00093	0
T265_00094	0
T265_00095	1085
T265_00096	0
T265_00097	293
T265_00098	1189
T265_00099	829
T265_00100	354
T265_00101	0
T265_00102	0
T265_00103	1
T265_00104	53
T265_00105	2823
T265_00106	0
T265_00107	403
T265_00108	5587
T265_00109	2
T265_00110	685
T265_00111	1181
T265_00112	0
T265_00113	466
T265_00114	153
T265_00115	60
T265_00116	3296
T265_00117	734
T265_00118	0
T265_00119	4
T265_00120	26
T265_00121	159
T265_00122	608
T265_00123	910
T265_00124	3801
T265_00125	643
T265_00126	0
T265_00127	1023
T265_00128	0
T265_00129	0
T265_00130	78
T265_00131	70
T265_00132	765
T265_00133	734
T265_00134	1305
T265_00135	835
T265_00136	7
T265_00137	3792
T265_00138	390
T265_00139	0
T265_00140	5492
T265_00141	56
T265_00142	128
T265_00143	3
T265_00144	3
T265_00145	0
T265_00146	5155
T265_00147	232
T265_00148	2264
T265_00149	322
T265_00150	16311
T265_00151	25
T265_00152	8
T265_00153	639
T265_00154	0
T265_00155	538
T265_00156	5246
T265_00157	12
T265_00158	0
T265_00159	715
T265_00160	239
T265_00161	1687
T265_00162	0
T265_00163	2165
T265_00164	230
T265_00165	1858
T265_00166	0
T265_00167	2
T265_00168	1238
T265_00169	1
T265_00170	1149
T265_00171	2266
T265_00172	288
T265_00173	110
T265_00174	21
T265_00175	607
T265_00176	2
T265_00177	1259
T265_00178	313
T265_00179	0
T265_00180	0
T265_00181	0
T265_00182	663
T265_00183	10
T265_00184	0
T265_00185	762
T265_00186	1738
T265_00187	224
T265_00188	1052
T265_00189	376
T265_00190	517
T265_00191	0
T265_00192	1496
T265_00193	362
T265_00194	3661
T265_00195	224
T265_00196	1185
T265_00197	1717
T265_00198	51
T265_00199	2134
T265_00200	0
T265_00201	0
T265_00202	510
T265_00203	0
T265_00204	0
T265_00205	380
T265_00206	7
T265_00207	0
T265_00208	0
T265_00209	23
T265_00210	0
T265_00211	89
T265_00212	2026
T265_00213	1054
T265_00214	1443
T265_00215	17894
T265_00216	4
T265_00217	385
T265_00218	0
T265_00219	0
T265_00220	391
T265_00221	0
T265_00222	0
T265_00223	0
T265_00224	644
T265_00225	1205
T265_00226	474
T265_00227	0
T265_00228	1395
T265_00229	12292
T265_00230	748
T265_00231	0
T265_00232	243
T265_00233	3142
T265_00234	2
T265_00235	1034
T265_00236	167
T265_00237	704
T265_00238	0
T265_00239	489
T265_00240	0
T265_00241	0
T265_00242	138
T265_00243	1371
T265_00244	250
T265_00245	55
T265_00246	120
T265_00247	340
T265_00248	429
T265_00249	0
T265_00250	0
T265_00251	129
T265_00252	700
T265_00253	1353
T265_00254	404
T265_00255	2247
T265_00256	93
T265_00257	1599
T265_00258	1893
T265_00259	1906
T265_00260	453
T265_00261	1142
T265_00262	0
T265_00263	0
T265_00264	200
T265_00265	28
T265_00266	0
T265_00267	2360
T265_00268	16
T265_00269	7
T265_00270	0
T265_00271	0
T265_00272	0
T265_00273	1
T265_00274	0
T265_00275	3624
T265_00276	1783
T265_00277	268
T265_00278	0
T265_00279	605
T265_00280	3157
T265_00281	2083
T265_00282	0
T265_00283	365
T265_00284	13400
T265_00285	0
T265_00286	507
T265_00287	1252
T265_00288	827
T265_00289	359
T265_00290	179
T265_00291	993
T265_00292	1452
T265_00293	1626
T265_00294	1018
T265_00295	18
T265_00296	732
T265_00297	0
T265_00298	0
T265_00299	0
T265_00300	548
T265_00301	0
T265_00302	1772
T265_00303	570
T265_00304	426
T265_00305	0
T265_00306	99
T265_00307	1580
T265_00308	0
T265_00309	1294
T265_00310	1185
T265_00311	2100
T265_00312	730
T265_00313	180
T265_00314	2925
T265_00315	309
T265_00316	7942
T265_00317	0
T265_00318	344
T265_00319	1367
T265_00320	1991
T265_00321	998
T265_00322	0
T265_00323	818
T265_00324	0
T265_00325	181
T265_00326	633
T265_00327	314
T265_00328	0
T265_00329	283
T265_00330	1840
T265_00331	263
T265_00332	1374
T265_00333	0
T265_00334	1
T265_00335	627
T265_00336	2130
T265_00337	1334
T265_00338	242
T265_00339	471
T265_00340	0
T265_00341	0
T265_00342	777
T265_00343	98
T265_00344	828
T265_00345	1929
T265_00346	0
T265_00347	782
T265_00348	704
T265_00349	1219
T265_00350	252
T265_00351	3992
T265_00352	290
T265_00353	0
T265_00354	119
T265_00355	294
T265_00356	466
T265_00357	895
T265_00358	364
T265_00359	1607
T265_00360	580
T265_00361	0
T265_00362	1475
T265_00363	1
T265_00364	68
T265_00365	946
T265_00366	0
T265_00367	22
T265_00368	739
T265_00369	0
T265_00370	986
T265_00371	58
T265_00372	16
T265_00373	2
T265_00374	30
T265_00375	13171
T265_00376	13429
T265_00377	0
T265_00378	0
T265_00379	1648
T265_00380	0
T265_00381	357
T265_00382	802
T265_00383	495
T265_00384	707
T265_00385	528
T265_00386	17
T265_00387	3300
T265_00388	631
T265_00389	0
T265_00390	274
T265_00391	0
T265_00392	571
T265_00393	290
T265_00394	388
T265_00395	62
T265_00396	943
T265_00397	437
T265_00398	181
T265_00399	1372
T265_00400	322
T265_00401	305
T265_00402	399
T265_00403	0
T265_00404	0
T265_00405	0
T265_00406	0
T265_00407	0
T265_00408	513
T265_00409	0
T265_00410	0
T265_00411	1847
T265_00412	0
T265_00413	599
T265_00414	2
T265_00415	0
T265_00416	0
T265_00417	321
T265_00418	1968
T265_00419	0
T265_00420	0
T265_00421	0
T265_00422	4789
T265_00423	799
T265_00424	0
T265_00425	10590
T265_00426	318
T265_00427	0
T265_00428	936
T265_00429	149
T265_00430	0
T265_00431	947
T265_00432	5801
T265_00433	189
T265_00434	1259
T265_00435	14812
T265_00436	17
T265_00437	965
T265_00438	2628
T265_00439	22
T265_00440	2555
T265_00441	0
T265_00442	2976
T265_00443	5
T265_00444	1847
T265_00445	0
T265_00446	2612
T265_00447	80
T265_00448	1
T265_00449	560
T265_00450	101
T265_00451	2880
T265_00452	0
T265_00453	831
T265_00454	1
T265_00455	3905
T265_00456	14
T265_00457	109
T265_00458	843
T265_00459	0
T265_00460	0
T265_00461	555
T265_00462	1242
T265_00463	476
T265_00464	22
T265_00465	528
T265_00466	19267
T265_00467	33
T265_00468	1771
T265_00469	718
T265_00470	7130
T265_00471	248
T265_00472	0
T265_00473	9
T265_00474	130
T265_00475	0
T265_00476	0
T265_00477	2799
T265_00478	81
T265_00479	908
T265_00480	1525
T265_00481	193
T265_00482	0
T265_00483	0
T265_00484	100
T265_00485	415
T265_00486	0
T265_00487	2
T265_00488	192
T265_00489	1
T265_00490	2700
T265_00491	0
T265_00492	821
T265_00493	0
T265_00494	1052
T265_00495	72
T265_00496	624
T265_00497	3450
T265_00498	126
T265_00499	0
T265_00500	5193
T265_00501	186
T265_00502	488
T265_00503	288
T265_00504	1180
T265_00505	979
T265_00506	1127
T265_00507	0
T265_00508	0
T265_00509	31
T265_00510	0
T265_00511	2
T265_00512	0
T265_00513	0
T265_00514	2
T265_00515	0
T265_00516	1327
T265_00517	0
T265_00518	11
T265_00519	0
T265_00520	0
T265_00521	0
T265_00522	0
T265_00523	2031
T265_00524	0
T265_00525	2050
T265_00526	0
T265_00527	0
T265_00528	0
T265_00529	534
T265_00530	631
T265_00531	4755
T265_00532	1959
T265_00533	3075
T265_00534	722
T265_00535	704
T265_00536	695
T265_00537	0
T265_00538	0
T265_00539	304
T265_00540	22
T265_00541	365
T265_00542	964
T265_00543	423
T265_00544	0
T265_00545	0
T265_00546	282
T265_00547	0
T265_00548	66
T265_00549	6
T265_00550	33
T265_00551	1103
T265_00552	138
T265_00553	0
T265_00554	483
T265_00555	71
T265_00556	178
T265_00557	35
T265_00558	25
T265_00559	1066
T265_00560	663
T265_00561	0
T265_00562	1253
T265_00563	999
T265_00564	0
T265_00565	319
T265_00566	3663
T265_00567	754
T265_00568	119
T265_00569	0
T265_00570	0
T265_00571	2
T265_00572	189
T265_00573	4282
T265_00574	0
T265_00575	88
T265_00576	0
T265_00577	0
T265_00578	108
T265_00579	3967
T265_00580	1159
T265_00581	0
T265_00582	0
T265_00583	0
T265_00584	0
T265_00585	0
T265_00586	0
T265_00587	2347
T265_00588	0
T265_00589	0
T265_00590	0
T265_00591	0
T265_00592	0
T265_00593	595
T265_00594	2251
T265_00595	7
T265_00596	662
T265_00597	1623
T265_00598	0
T265_00599	2246
T265_00600	38
T265_00601	481
T265_00602	0
T265_00603	0
T265_00604	0
T265_00605	0
T265_00606	202
T265_00607	13773
T265_00608	6486
T265_00609	0
T265_00610	5063
T265_00611	322
T265_00612	467
T265_00613	1497
T265_00614	2560
T265_00615	163
T265_00616	1130
T265_00617	1004
T265_00618	796
T265_00619	0
T265_00620	191
T265_00621	61
T265_00622	1506
T265_00623	0
T265_00624	175
T265_00625	1
T265_00626	553
T265_00627	329
T265_00628	11
T265_00629	1718
T265_00630	2799
T265_00631	1
T265_00632	22
T265_00633	0
T265_00634	0
T265_00635	0
T265_00636	0
T265_00637	0
T265_00638	4
T265_00639	122
T265_00640	47
T265_00641	875
T265_00642	0
T265_00643	208
T265_00644	0
T265_00645	0
T265_00646	1490
T265_00647	1040
T265_00648	0
T265_00649	12
T265_00650	71
T265_00651	0
T265_00652	0
T265_00653	3214
T265_00654	14769
T265_00655	0
T265_00656	445
T265_00657	620
T265_00658	0
T265_00659	0
T265_00660	3196
T265_00661	194
T265_00662	189
T265_00663	636
T265_00664	1553
T265_00665	560
T265_00666	1923
T265_00667	0
T265_00668	0
T265_00669	638
T265_00670	1
T265_00671	318
T265_00672	3389
T265_00673	55
T265_00674	0
T265_00675	0
T265_00676	0
T265_00677	2
T265_00678	1254
T265_00679	0
T265_00680	1532
T265_00681	295
T265_00682	50
T265_00683	69
T265_00684	1290
T265_00685	3723
T265_00686	0
T265_00687	173
T265_00688	1380
T265_00689	3
T265_00690	0
T265_00691	1311
T265_00692	0
T265_00693	1340
T265_00694	1136
T265_00695	0
T265_00696	7
T265_00697	239
T265_00698	2724
T265_00699	2961
T265_00700	0
T265_00701	352
T265_00702	0
T265_00703	0
T265_00704	0
T265_00705	4
T265_00706	11
T265_00707	460
T265_00708	0
T265_00709	947
T265_00710	1928
T265_00711	984
T265_00712	40
T265_00713	1021
T265_00714	0
T265_00715	2066
T265_00716	16
T265_00717	0
T265_00718	0
T265_00719	598
T265_00720	2624
T265_00721	487
T265_00722	0
T265_00723	606
T265_00724	0
T265_00725	4
T265_00726	187
T265_00727	0
T265_00728	95
T265_00729	4
T265_00730	2413
T265_00731	0
T265_00732	1915
T265_00733	631
T265_00734	3811
T265_00735	251
T265_00736	0
T265_00737	878
T265_00738	0
T265_00739	8
T265_00740	644
T265_00741	132
T265_00742	1536
T265_00743	0
T265_00744	1016
T265_00745	17
T265_00746	321
T265_00747	0
T265_00748	2986
T265_00749	159
T265_00750	1831
T265_00751	1127
T265_00752	804
T265_00753	0
T265_00754	1
T265_00755	1469
T265_00756	430
T265_00757	0
T265_00758	648
T265_00759	3
T265_00760	930
T265_00761	0
T265_00762	1364
T265_00763	329
T265_00764	618
T265_00765	1048
T265_00766	1299
T265_00767	1926
T265_00768	0
T265_00769	2070
T265_00770	38
T265_00771	0
T265_00772	33
T265_00773	603
T265_00774	890
T265_00775	1
T265_00776	4
T265_00777	68
T265_00778	5759
T265_00779	57
T265_00780	578
T265_00781	2
T265_00782	898
T265_00783	100
T265_00784	451
T265_00785	0
T265_00786	565
T265_00787	16
T265_00788	915
T265_00789	0
T265_00790	0
T265_00791	0
T265_00792	0
T265_00793	0
T265_00794	821
T265_00795	955
T265_00796	1
T265_00797	412
T265_00798	0
T265_00799	31
T265_00800	0
T265_00801	0
T265_00802	0
T265_00803	955
T265_00804	0
T265_00805	1135
T265_00806	464
T265_00807	0
T265_00808	0
T265_00809	0
T265_00810	2281
T265_00811	2064
T265_00812	4126
T265_00813	2820
T265_00814	0
T265_00815	2523
T265_00816	0
T265_00817	12
T265_00818	754
T265_00819	3956
T265_00820	3446
T265_00821	173
T265_00822	108
T265_00823	0
T265_00824	10
T265_00825	0
T265_00826	1732
T265_00827	532
T265_00828	1626
T265_00829	2109
T265_00830	3
T265_00831	590
T265_00832	2
T265_00833	906
T265_00834	927
T265_00835	497
T265_00836	1603
T265_00837	1418
T265_00838	502
T265_00839	0
T265_00840	1101
T265_00841	266704
T265_00842	156292
T265_00843	4458
T265_00844	349
T265_00845	7544
T265_00846	1380
T265_00847	17250
T265_00848	80
T265_00849	232
T265_00850	0
T265_00851	0
T265_00852	1796
T265_00853	1719
T265_00854	3289
T265_00855	6
T265_00856	13
T265_00857	1866
T265_00858	3
T265_00859	0
T265_00860	731
T265_00861	0
T265_00862	0
T265_00863	112
T265_00864	29
T265_00865	650
T265_00866	2182
T265_00867	126
T265_00868	5932
T265_00869	0
T265_00870	4866
T265_00871	331
T265_00872	0
T265_00873	4563
T265_00874	673
T265_00875	8
T265_00876	1591
T265_00877	0
T265_00878	1
T265_00879	1
T265_00880	224
T265_00881	0
T265_00882	0
T265_00883	0
T265_00884	0
T265_00885	1
T265_00886	1139
T265_00887	6772
T265_00888	1775
T265_00889	0
T265_00890	0
T265_00891	359
T265_00892	10
T265_00893	199
T265_00894	0
T265_00895	0
T265_00896	948
T265_00897	48
T265_00898	0
T265_00899	0
T265_00900	0
T265_00901	0
T265_00902	0
T265_00903	492
T265_00904	0
T265_00905	0
T265_00906	0
T265_00907	0
T265_00908	142
T265_00909	1
T265_00910	450
T265_00911	0
T265_00912	13
T265_00913	0
T265_00914	0
T265_00915	1021
T265_00916	0
T265_00917	0
T265_00918	265
T265_00919	0
T265_00920	0
T265_00921	5
T265_00922	0
T265_00923	0
T265_00924	15
T265_00925	6
T265_00926	0
T265_00927	506
T265_00928	0
T265_00929	0
T265_00930	1175
T265_00931	2
T265_00932	2472
T265_00933	0
T265_00934	1080
T265_00935	47
T265_00936	1417
T265_00937	1144
T265_00938	255
T265_00939	728
T265_00940	3817
T265_00941	12
T265_00942	0
T265_00943	0
T265_00944	495
T265_00945	1392
T265_00946	0
T265_00947	1674
T265_00948	1417
T265_00949	644
T265_00950	866
T265_00951	174
T265_00952	494
T265_00953	75
T265_00954	8807
T265_00955	2436
T265_00956	0
T265_00957	315
T265_00958	0
T265_00959	0
T265_00960	1247
T265_00961	0
T265_00962	1279
T265_00963	570
T265_00964	993
T265_00965	878
T265_00966	768
T265_00967	0
T265_00968	0
T265_00969	0
T265_00970	461
T265_00971	0
T265_00972	895
T265_00973	956
T265_00974	0
T265_00975	0
T265_00976	1239
T265_00977	0
T265_00978	3
T265_00979	0
T265_00980	703
T265_00981	0
T265_00982	0
T265_00983	436
T265_00984	0
T265_00985	640
T265_00986	2641
T265_00987	0
T265_00988	7
T265_00989	0
T265_00990	0
T265_00991	760
T265_00992	2
T265_00993	2119
T265_00994	728
T265_00995	8
T265_00996	52
T265_00997	811
T265_00998	0
T265_00999	3255
T265_01000	50
T265_01001	600
T265_01002	0
T265_01003	1800
T265_01004	22
T265_01005	998
T265_01006	0
T265_01007	947
T265_01008	35
T265_01009	0
T265_01010	218
T265_01011	530
T265_01012	1334
T265_01013	18
T265_01014	194
T265_01015	3762
T265_01016	0
T265_01017	1947
T265_01018	8187
T265_01019	2146
T265_01020	9
T265_01021	41
T265_01022	2279
T265_01023	0
T265_01024	0
T265_01025	321
T265_01026	0
T265_01027	0
T265_01028	2611
T265_01029	380
T265_01030	3
T265_01031	55
T265_01032	0
T265_01033	0
T265_01034	0
T265_01035	618
T265_01036	172
T265_01037	627
T265_01038	421
T265_01039	260
T265_01040	0
T265_01041	80
T265_01042	0
T265_01043	0
T265_01044	0
T265_01045	2302
T265_01046	383
T265_01047	21
T265_01048	1
T265_01049	0
T265_01050	762
T265_01051	53
T265_01052	4
T265_01053	0
T265_01054	0
T265_01055	0
T265_01056	2
T265_01057	0
T265_01058	2
T265_01059	1043
T265_01060	336
T265_01061	1
T265_01062	21
T265_01063	0
T265_01064	0
T265_01065	0
T265_01066	0
T265_01067	52
T265_01068	14
T265_01069	1888
T265_01070	0
T265_01071	0
T265_01072	0
T265_01073	10
T265_01074	750
T265_01075	1480
T265_01076	0
T265_01077	4633
T265_01078	264
T265_01079	313
T265_01080	2445
T265_01081	573
T265_01082	2123
T265_01083	0
T265_01084	1
T265_01085	567
T265_01086	865
T265_01087	4632
T265_01088	0
T265_01089	0
T265_01090	997
T265_01091	0
T265_01092	611
T265_01093	789
T265_01094	17
T265_01095	11
T265_01096	1682
T265_01097	30
T265_01098	0
T265_01099	904
T265_01100	7
T265_01101	2182
T265_01102	4653
T265_01103	1
T265_01104	0
T265_01105	448
T265_01106	776
T265_01107	1021
T265_01108	3704
T265_01109	1953
T265_01110	0
T265_01111	514
T265_01112	0
T265_01113	264
T265_01114	290
T265_01115	1
T265_01116	372
T265_01117	0
T265_01118	564
T265_01119	0
T265_01120	0
T265_01121	1536
T265_01122	783
T265_01123	1124
T265_01124	65
T265_01125	26
T265_01126	653
T265_01127	1
T265_01128	1179
T265_01129	0
T265_01130	0
T265_01131	2578
T265_01132	592
T265_01133	0
T265_01134	819
T265_01135	625
T265_01136	2237
T265_01137	275
T265_01138	0
T265_01139	24
T265_01140	0
T265_01141	0
T265_01142	0
T265_01143	2
T265_01144	282
T265_01145	0
T265_01146	554
T265_01147	1419
T265_01148	0
T265_01149	740
T265_01150	1037
T265_01151	0
T265_01152	999
T265_01153	0
T265_01154	0
T265_01155	0
T265_01156	763
T265_01157	1735
T265_01158	324
T265_01159	2
T265_01160	158
T265_01161	0
T265_01162	0
T265_01163	11805
T265_01164	1862
T265_01165	119
T265_01166	680
T265_01167	525
T265_01168	865
T265_01169	0
T265_01170	3359
T265_01171	0
T265_01172	392
T265_01173	500
T265_01174	4
T265_01175	150
T265_01176	699
T265_01177	0
T265_01178	0
T265_01179	453
T265_01180	0
T265_01181	196
T265_01182	0
T265_01183	74
T265_01184	0
T265_01185	0
T265_01186	0
T265_01187	3448
T265_01188	512
T265_01189	0
T265_01190	2824
T265_01191	227
T265_01192	1462
T265_01193	1130
T265_01194	12
T265_01195	4430
T265_01196	18
T265_01197	0
T265_01198	455
T265_01199	207
T265_01200	1976
T265_01201	0
T265_01202	1
T265_01203	431
T265_01204	282
T265_01205	0
T265_01206	852
T265_01207	0
T265_01208	336
T265_01209	514
T265_01210	975
T265_01211	3106
T265_01212	0
T265_01213	764
T265_01214	23
T265_01215	119
T265_01216	1826
T265_01217	4241
T265_01218	762
T265_01219	2
T265_01220	1072
T265_01221	593
T265_01222	1435
T265_01223	685
T265_01224	1804
T265_01225	819
T265_01226	1064
T265_01227	396
T265_01228	226
T265_01229	0
T265_01230	190
T265_01231	148
T265_01232	0
T265_01233	7
T265_01234	0
T265_01235	0
T265_01236	0
T265_01237	0
T265_01238	0
T265_01239	0
T265_01240	877
T265_01241	0
T265_01242	1848
T265_01243	302
T265_01244	1283
T265_01245	0
T265_01246	779
T265_01247	0
T265_01248	611
T265_01249	0
T265_01250	0
T265_01251	694
T265_01252	1220
T265_01253	0
T265_01254	1496
T265_01255	0
T265_01256	136
T265_01257	0
T265_01258	0
T265_01259	2940
T265_01260	10
T265_01261	2
T265_01262	416
T265_01263	11
T265_01264	224
T265_01265	1005
T265_01266	2970
T265_01267	0
T265_01268	0
T265_01269	353
T265_01270	11
T265_01271	265
T265_01272	925
T265_01273	15628
T265_01274	324
T265_01275	3
T265_01276	115
T265_01277	1843
T265_01278	501
T265_01279	0
T265_01280	11143
T265_01281	9
T265_01282	0
T265_01283	0
T265_01284	0
T265_01285	0
T265_01286	1235
T265_01287	4
T265_01288	18
T265_01289	0
T265_01290	1943
T265_01291	0
T265_01292	0
T265_01293	2295
T265_01294	0
T265_01295	775
T265_01296	0
T265_01297	0
T265_01298	936
T265_01299	0
T265_01300	744
T265_01301	764
T265_01302	4
T265_01303	1650
T265_01304	2194
T265_01305	2
T265_01306	292
T265_01307	2107
T265_01308	0
T265_01309	810
T265_01310	1
T265_01311	0
T265_01312	341
T265_01313	0
T265_01314	457
T265_01315	5
T265_01316	1
T265_01317	0
T265_01318	80
T265_01319	0
T265_01320	0
T265_01321	0
T265_01322	0
T265_01323	1264
T265_01324	0
T265_01325	430
T265_01326	1
T265_01327	5239
T265_01328	9194
T265_01329	983
T265_01330	0
T265_01331	1062
T265_01332	0
T265_01333	0
T265_01334	474
T265_01335	1829
T265_01336	10015
T265_01337	785
T265_01338	1
T265_01339	1232
T265_01340	0
T265_01341	0
T265_01342	0
T265_01343	1203
T265_01344	0
T265_01345	463
T265_01346	0
T265_01347	973
T265_01348	0
T265_01349	915
T265_01350	0
T265_01351	958
T265_01352	0
T265_01353	0
T265_01354	1966
T265_01355	0
T265_01356	124
T265_01357	18
T265_01358	169
T265_01359	0
T265_01360	369
T265_01361	0
T265_01362	1049
T265_01363	7
T265_01364	950
T265_01365	1166
T265_01366	1794
T265_01367	0
T265_01368	1248
T265_01369	1414
T265_01370	320
T265_01371	5524
T265_01372	665
T265_01373	2913
T265_01374	908
T265_01375	0
T265_01376	10
T265_01377	618
T265_01378	556
T265_01379	1110
T265_01380	73
T265_01381	0
T265_01382	3
T265_01383	30
T265_01384	0
T265_01385	2718
T265_01386	0
T265_01387	1004
T265_01388	0
T265_01389	1329
T265_01390	483
T265_01391	420
T265_01392	260
T265_01393	2688
T265_01394	0
T265_01395	0
T265_01396	666
T265_01397	0
T265_01398	0
T265_01399	0
T265_01400	4
T265_01401	502
T265_01402	103
T265_01403	137
T265_01404	82
T265_01405	972
T265_01406	686
T265_01407	0
T265_01408	0
T265_01409	6
T265_01410	1034
T265_01411	334
T265_01412	0
T265_01413	156
T265_01414	12
T265_01415	0
T265_01416	0
T265_01417	304
T265_01418	1195
T265_01419	0
T265_01420	1459
T265_01421	5623
T265_01422	0
T265_01423	1874
T265_01424	0
T265_01425	901
T265_01426	0
T265_01427	18
T265_01428	0
T265_01429	496
T265_01430	1051
T265_01431	0
T265_01432	255
T265_01433	4
T265_01434	0
T265_01435	42
T265_01436	26
T265_01437	399
T265_01438	706
T265_01439	684
T265_01440	1057
T265_01441	1367
T265_01442	10
T265_01443	1857
T265_01444	10902
T265_01445	890
T265_01446	855
T265_01447	894
T265_01448	710
T265_01449	91
T265_01450	58
T265_01451	5965
T265_01452	226
T265_01453	9
T265_01454	1936
T265_01455	0
T265_01456	0
T265_01457	10
T265_01458	3840
T265_01459	999
T265_01460	2
T265_01461	0
T265_01462	339
T265_01463	40
T265_01464	1487
T265_01465	493
T265_01466	1285
T265_01467	0
T265_01468	0
T265_01469	0
T265_01470	2
T265_01471	549
T265_01472	6
T265_01473	0
T265_01474	263
T265_01475	3610
T265_01476	15
T265_01477	2453
T265_01478	28
T265_01479	27
T265_01480	557
T265_01481	480
T265_01482	0
T265_01483	6297
T265_01484	27185
T265_01485	1526
T265_01486	0
T265_01487	544
T265_01488	862
T265_01489	0
T265_01490	17
T265_01491	360
T265_01492	1154
T265_01493	2834
T265_01494	0
T265_01495	1019
T265_01496	0
T265_01497	58
T265_01498	0
T265_01499	465
T265_01500	0
T265_01501	590
T265_01502	802
T265_01503	0
T265_01504	80
T265_01505	1284
T265_01506	10
T265_01507	938
T265_01508	0
T265_01509	1800
T265_01510	59
T265_01511	2
T265_01512	598
T265_01513	1724
T265_01514	4
T265_01515	457
T265_01516	2550
T265_01517	691
T265_01518	244
T265_01519	303
T265_01520	482
T265_01521	4
T265_01522	1
T265_01523	72
T265_01524	0
T265_01525	14
T265_01526	775
T265_01527	21
T265_01528	230
T265_01529	0
T265_01530	4223
T265_01531	900
T265_01532	1516
T265_01533	274
T265_01534	187
T265_01535	938
T265_01536	260
T265_01537	3236
T265_01538	0
T265_01539	1149
T265_01540	4089
T265_01541	0
T265_01542	398
T265_01543	5
T265_01544	52
T265_01545	2
T265_01546	7936
T265_01547	1
T265_01548	1628
T265_01549	712
T265_01550	305
T265_01551	1
T265_01552	902
T265_01553	0
T265_01554	65298
T265_01555	916
T265_01556	1038
T265_01557	465
T265_01558	608
T265_01559	31
T265_01560	10
T265_01561	8
T265_01562	3864
T265_01563	0
T265_01564	15
T265_01565	338
T265_01566	0
T265_01567	3924
T265_01568	722
T265_01569	1289
T265_01570	168
T265_01571	2
T265_01572	2
T265_01573	0
T265_01574	2269
T265_01575	0
T265_01576	0
T265_01577	423
T265_01578	24
T265_01579	8
T265_01580	6
T265_01581	1
T265_01582	218
T265_01583	1185
T265_01584	0
T265_01585	242
T265_01586	3374
T265_01587	562
T265_01588	193
T265_01589	108
T265_01590	614
T265_01591	825
T265_01592	563
T265_01593	0
T265_01594	783
T265_01595	815
T265_01596	24
T265_01597	926
T265_01598	4254
T265_01599	0
T265_01600	980
T265_01601	0
T265_01602	1779
T265_01603	0
T265_01604	39
T265_01605	1459
T265_01606	295
T265_01607	0
T265_01608	1606
T265_01609	9
T265_01610	902
T265_01611	24
T265_01612	0
T265_01613	1
T265_01614	9
T265_01615	1134
T265_01616	237
T265_01617	0
T265_01618	0
T265_01619	287
T265_01620	966
T265_01621	311
T265_01622	0
T265_01623	0
T265_01624	0
T265_01625	0
T265_01626	1723
T265_01627	1
T265_01628	0
T265_01629	0
T265_01630	5
T265_01631	0
T265_01632	188
T265_01633	301
T265_01634	458
T265_01635	564
T265_01636	0
T265_01637	739
T265_01638	999
T265_01639	311
T265_01640	0
T265_01641	0
T265_01642	0
T265_01643	9
T265_01644	9317
T265_01645	1808
T265_01646	179
T265_01647	0
T265_01648	0
T265_01649	365
T265_01650	387
T265_01651	0
T265_01652	4664
T265_01653	193
T265_01654	517
T265_01655	316
T265_01656	3
T265_01657	0
T265_01658	0
T265_01659	0
T265_01660	1381
T265_01661	0
T265_01662	0
T265_01663	0
T265_01664	139
T265_01665	89
T265_01666	1
T265_01667	0
T265_01668	2
T265_01669	20
T265_01670	84
T265_01671	318
T265_01672	303
T265_01673	0
T265_01674	3
T265_01675	1734
T265_01676	0
T265_01677	98
T265_01678	0
T265_01679	0
T265_01680	630
T265_01681	4
T265_01682	3183
T265_01683	0
T265_01684	1649
T265_01685	95
T265_01686	878
T265_01687	9
T265_01688	0
T265_01689	0
T265_01690	5
T265_01691	0
T265_01692	1042
T265_01693	572
T265_01694	22931
T265_01695	6
T265_01696	0
T265_01697	138
T265_01698	1355
T265_01699	364
T265_01700	0
T265_01701	2
T265_01702	0
T265_01703	0
T265_01704	0
T265_01705	228
T265_01706	2
T265_01707	0
T265_01708	327
T265_01709	189
T265_01710	496
T265_01711	0
T265_01712	0
T265_01713	0
T265_01714	0
T265_01715	0
T265_01716	0
T265_01717	20
T265_01718	6
T265_01719	0
T265_01720	168
T265_01721	0
T265_01722	0
T265_01723	508
T265_01724	5335
T265_01725	1
T265_01726	0
T265_01727	804
T265_01728	2
T265_01729	0
T265_01730	0
T265_01731	0
T265_01732	13765
T265_01733	7
T265_01734	0
T265_01735	0
T265_01736	580
T265_01737	0
T265_01738	0
T265_01739	0
T265_01740	0
T265_01741	9
T265_01742	4128
T265_01743	526
T265_01744	0
T265_01745	0
T265_01746	800
T265_01747	319
T265_01748	99
T265_01749	896
T265_01750	963
T265_01751	0
T265_01752	1356
T265_01753	29
T265_01754	1049
T265_01755	0
T265_01756	0
T265_01757	111
T265_01758	688
T265_01759	340
T265_01760	1332
T265_01761	0
T265_01762	0
T265_01763	0
T265_01764	0
T265_01765	718
T265_01766	1554
T265_01767	553
T265_01768	2
T265_01769	0
T265_01770	0
T265_01771	622
T265_01772	0
T265_01773	1552
T265_01774	369
T265_01775	1226
T265_01776	280
T265_01777	0
T265_01778	200
T265_01779	332
T265_01780	108
T265_01781	4
T265_01782	629
T265_01783	0
T265_01784	0
T265_01785	0
T265_01786	0
T265_01787	682
T265_01788	356
T265_01789	6
T265_01790	0
T265_01791	311
T265_01792	0
T265_01793	1148
T265_01794	0
T265_01795	1846
T265_01796	0
T265_01797	602
T265_01798	446
T265_01799	0
T265_01800	1
T265_01801	964
T265_01802	263
T265_01803	1265
T265_01804	0
T265_01805	492
T265_01806	585
T265_01807	0
T265_01808	0
T265_01809	1524
T265_01810	0
T265_01811	26
T265_01812	0
T265_01813	0
T265_01814	0
T265_01815	1868
T265_01816	0
T265_01817	0
T265_01818	18
T265_01819	2
T265_01820	1278
T265_01821	285
T265_01822	1032
T265_01823	446
T265_01824	0
T265_01825	0
T265_01826	0
T265_01827	7
T265_01828	0
T265_01829	1
T265_01830	0
T265_01831	0
T265_01832	205
T265_01833	156
T265_01834	0
T265_01835	0
T265_01836	0
T265_01837	931
T265_01838	235
T265_01839	868
T265_01840	0
T265_01841	13
T265_01842	11
T265_01843	421
T265_01844	435
T265_01845	166
T265_01846	1063
T265_01847	1441
T265_01848	0
T265_01849	0
T265_01850	1516
T265_01851	838
T265_01852	37
T265_01853	13047
T265_01854	510
T265_01855	1204
T265_01856	1088
T265_01857	6594
T265_01858	996
T265_01859	0
T265_01860	0
T265_01861	40
T265_01862	2129
T265_01863	451
T265_01864	152
T265_01865	505
T265_01866	0
T265_01867	6
T265_01868	106
T265_01869	19547
T265_01870	565
T265_01871	45
T265_01872	1113
T265_01873	20
T265_01874	0
T265_01875	0
T265_01876	6753
T265_01877	19
T265_01878	168
T265_01879	26
T265_01880	2
T265_01881	0
T265_01882	138
T265_01883	93
T265_01884	751
T265_01885	1154
T265_01886	2740
T265_01887	432
T265_01888	896
T265_01889	1249
T265_01890	973
T265_01891	3696
T265_01892	694
T265_01893	0
T265_01894	58
T265_01895	0
T265_01896	738
T265_01897	0
T265_01898	56
T265_01899	0
T265_01900	258
T265_01901	802
T265_01902	300
T265_01903	0
T265_01904	964
T265_01905	85
T265_01906	19
T265_01907	1
T265_01908	12
T265_01909	605
T265_01910	467
T265_01911	935
T265_01912	979
T265_01913	16
T265_01914	0
T265_01915	937
T265_01916	3
T265_01917	3838
T265_01918	1104
T265_01919	0
T265_01920	5
T265_01921	1314
T265_01922	0
T265_01923	805
T265_01924	47
T265_01925	496
T265_01926	0
T265_01927	1961
T265_01928	966
T265_01929	170
T265_01930	1828
T265_01931	0
T265_01932	659
T265_01933	0
T265_01934	1001
T265_01935	0
T265_01936	0
T265_01937	1849
T265_01938	0
T265_01939	0
T265_01940	0
T265_01941	0
T265_01942	998
T265_01943	152
T265_01944	5276
T265_01945	521
T265_01946	1323
T265_01947	1709
T265_01948	63
T265_01949	382
T265_01950	69
T265_01951	698
T265_01952	34
T265_01953	295
T265_01954	38
T265_01955	488
T265_01956	338
T265_01957	485
T265_01958	0
T265_01959	0
T265_01960	157
T265_01961	0
T265_01962	211
T265_01963	3042
T265_01964	0
T265_01965	640
T265_01966	0
T265_01967	574
T265_01968	0
T265_01969	848
T265_01970	1042
T265_01971	892
T265_01972	87
T265_01973	1196
T265_01974	0
T265_01975	8
T265_01976	710
T265_01977	665
T265_01978	344
T265_01979	338
T265_01980	1052
T265_01981	1973
T265_01982	2775
T265_01983	18
T265_01984	0
T265_01985	43
T265_01986	2296
T265_01987	0
T265_01988	45
T265_01989	1103
T265_01990	2080
T265_01991	21
T265_01992	2974
T265_01993	1459
T265_01994	1998
T265_01995	946
T265_01996	368
T265_01997	1080
T265_01998	1666
T265_01999	1622
T265_02000	0
[truncated: 14,379 more rows]
