# Supplementary material for: Transcriptomics analysis of in vivo Opisthorchis viverrini: Stage-specific gene expression and novel genes with stable expression in mammalian stages for opisthorchiasis intervention
Source: PLoS Negl Trop Dis. 2025 Dec 18;19(12):e0013714. doi: 10.1371/journal.pntd.0013714 (PMC12742771; doi:10.1371/journal.pntd.0013714)
Supplement: S1 File — The HTSeq-count data in the zipped folder contains the following files: ov_reads_D14_1_cds.txt, ov_reads_D14_2_cds.txt, ov_reads_D14_3_cds.txt, ov_reads_D42_1_cds.txt, ov_reads_D42_2_cds.txt, ov_reads_D42_3_cds.txt, ov_reads_D180_1_cds.txt, ov_reads_D180_2_cds.txt, ov_reads_D180_3_cds.txt. (ZIP) [file pntd.0013714.s012.zip › S1_File/ov_reads_D180_1_cds.txt]

T265_00001	3
T265_00002	0
T265_00003	2273
T265_00004	2004
T265_00005	2272
T265_00006	107
T265_00007	2519
T265_00008	32
T265_00009	0
T265_00010	748
T265_00011	1023
T265_00012	162
T265_00013	66
T265_00014	1832
T265_00015	676
T265_00016	0
T265_00017	2714
T265_00018	379
T265_00019	5025
T265_00020	2240
T265_00021	6035
T265_00022	349
T265_00023	0
T265_00024	0
T265_00025	211
T265_00026	781
T265_00027	1176
T265_00028	4797
T265_00029	1655
T265_00030	1046
T265_00031	673
T265_00032	442
T265_00033	522
T265_00034	838
T265_00035	3267
T265_00036	1475
T265_00037	0
T265_00038	1988
T265_00039	618
T265_00040	62
T265_00041	0
T265_00042	0
T265_00043	888
T265_00044	0
T265_00045	3890
T265_00046	139
T265_00047	0
T265_00048	263
T265_00049	877
T265_00050	843
T265_00051	8
T265_00052	0
T265_00053	921
T265_00054	449
T265_00055	1086
T265_00056	0
T265_00057	78
T265_00058	6
T265_00059	1294
T265_00060	0
T265_00061	1668
T265_00062	728
T265_00063	0
T265_00064	0
T265_00065	853
T265_00066	164
T265_00067	1599
T265_00068	2299
T265_00069	422
T265_00070	2146
T265_00071	560
T265_00072	1996
T265_00073	0
T265_00074	1064
T265_00075	53
T265_00076	127
T265_00077	1962
T265_00078	791
T265_00079	1050
T265_00080	7
T265_00081	1159
T265_00082	13
T265_00083	0
T265_00084	0
T265_00085	0
T265_00086	7
T265_00087	0
T265_00088	8
T265_00089	0
T265_00090	492
T265_00091	939
T265_00092	373
T265_00093	0
T265_00094	0
T265_00095	954
T265_00096	0
T265_00097	191
T265_00098	1685
T265_00099	666
T265_00100	330
T265_00101	0
T265_00102	1
T265_00103	0
T265_00104	62
T265_00105	3889
T265_00106	0
T265_00107	334
T265_00108	5788
T265_00109	3
T265_00110	610
T265_00111	1186
T265_00112	0
T265_00113	430
T265_00114	95
T265_00115	100
T265_00116	4652
T265_00117	1015
T265_00118	0
T265_00119	2
T265_00120	26
T265_00121	219
T265_00122	924
T265_00123	818
T265_00124	3061
T265_00125	732
T265_00126	0
T265_00127	1108
T265_00128	0
T265_00129	0
T265_00130	71
T265_00131	72
T265_00132	732
T265_00133	675
T265_00134	1143
T265_00135	809
T265_00136	1
T265_00137	3907
T265_00138	464
T265_00139	0
T265_00140	3654
T265_00141	106
T265_00142	173
T265_00143	6
T265_00144	0
T265_00145	0
T265_00146	4793
T265_00147	183
T265_00148	1900
T265_00149	326
T265_00150	18004
T265_00151	49
T265_00152	2
T265_00153	849
T265_00154	0
T265_00155	571
T265_00156	5452
T265_00157	10
T265_00158	0
T265_00159	759
T265_00160	332
T265_00161	1831
T265_00162	8
T265_00163	2690
T265_00164	214
T265_00165	1727
T265_00166	0
T265_00167	16
T265_00168	1467
T265_00169	0
T265_00170	1177
T265_00171	2324
T265_00172	296
T265_00173	205
T265_00174	28
T265_00175	866
T265_00176	2
T265_00177	1410
T265_00178	431
T265_00179	0
T265_00180	2
T265_00181	0
T265_00182	974
T265_00183	31
T265_00184	0
T265_00185	935
T265_00186	2073
T265_00187	312
T265_00188	1098
T265_00189	290
T265_00190	477
T265_00191	2
T265_00192	1515
T265_00193	389
T265_00194	4108
T265_00195	166
T265_00196	1427
T265_00197	2076
T265_00198	76
T265_00199	2744
T265_00200	0
T265_00201	1
T265_00202	672
T265_00203	0
T265_00204	0
T265_00205	537
T265_00206	10
T265_00207	0
T265_00208	0
T265_00209	14
T265_00210	0
T265_00211	42
T265_00212	2346
T265_00213	1142
T265_00214	1489
T265_00215	13975
T265_00216	3
T265_00217	635
T265_00218	0
T265_00219	0
T265_00220	524
T265_00221	0
T265_00222	0
T265_00223	0
T265_00224	580
T265_00225	1128
T265_00226	635
T265_00227	1
T265_00228	1591
T265_00229	11644
T265_00230	871
T265_00231	0
T265_00232	403
T265_00233	3708
T265_00234	0
T265_00235	714
T265_00236	220
T265_00237	689
T265_00238	0
T265_00239	425
T265_00240	0
T265_00241	0
T265_00242	123
T265_00243	1626
T265_00244	318
T265_00245	44
T265_00246	126
T265_00247	487
T265_00248	502
T265_00249	0
T265_00250	0
T265_00251	157
T265_00252	944
T265_00253	1408
T265_00254	493
T265_00255	2297
T265_00256	75
T265_00257	2268
T265_00258	1719
T265_00259	2234
T265_00260	598
T265_00261	1039
T265_00262	0
T265_00263	0
T265_00264	192
T265_00265	39
T265_00266	6
T265_00267	2048
T265_00268	35
T265_00269	22
T265_00270	0
T265_00271	0
T265_00272	0
T265_00273	0
T265_00274	0
T265_00275	3368
T265_00276	2274
T265_00277	278
T265_00278	0
T265_00279	569
T265_00280	3859
T265_00281	2413
T265_00282	0
T265_00283	304
T265_00284	9338
T265_00285	0
T265_00286	518
T265_00287	1364
T265_00288	498
T265_00289	535
T265_00290	197
T265_00291	887
T265_00292	1803
T265_00293	1971
T265_00294	1009
T265_00295	4
T265_00296	730
T265_00297	3
T265_00298	0
T265_00299	0
T265_00300	748
T265_00301	0
T265_00302	1080
T265_00303	567
T265_00304	702
T265_00305	0
T265_00306	48
T265_00307	2000
T265_00308	0
T265_00309	1407
T265_00310	1137
T265_00311	2181
T265_00312	318
T265_00313	86
T265_00314	2811
T265_00315	359
T265_00316	7487
T265_00317	0
T265_00318	465
T265_00319	1772
T265_00320	2435
T265_00321	1278
T265_00322	0
T265_00323	749
T265_00324	0
T265_00325	227
T265_00326	657
T265_00327	312
T265_00328	2
T265_00329	236
T265_00330	1617
T265_00331	228
T265_00332	1675
T265_00333	0
T265_00334	0
T265_00335	741
T265_00336	2293
T265_00337	1696
T265_00338	328
T265_00339	658
T265_00340	0
T265_00341	0
T265_00342	803
T265_00343	114
T265_00344	886
T265_00345	2199
T265_00346	0
T265_00347	848
T265_00348	735
T265_00349	863
T265_00350	301
T265_00351	3920
T265_00352	295
T265_00353	0
T265_00354	164
T265_00355	291
T265_00356	531
T265_00357	1007
T265_00358	388
T265_00359	2098
T265_00360	482
T265_00361	0
T265_00362	1978
T265_00363	9
T265_00364	107
T265_00365	1253
T265_00366	0
T265_00367	38
T265_00368	839
T265_00369	0
T265_00370	928
T265_00371	31
T265_00372	20
T265_00373	1
T265_00374	20
T265_00375	13898
T265_00376	13074
T265_00377	0
T265_00378	0
T265_00379	1914
T265_00380	0
T265_00381	196
T265_00382	945
T265_00383	819
T265_00384	842
T265_00385	666
T265_00386	27
T265_00387	4559
T265_00388	746
T265_00389	0
T265_00390	195
T265_00391	0
T265_00392	590
T265_00393	346
T265_00394	272
T265_00395	48
T265_00396	1088
T265_00397	253
T265_00398	113
T265_00399	1251
T265_00400	412
T265_00401	245
T265_00402	345
T265_00403	0
T265_00404	0
T265_00405	0
T265_00406	0
T265_00407	0
T265_00408	758
T265_00409	0
T265_00410	0
T265_00411	1827
T265_00412	0
T265_00413	691
T265_00414	0
T265_00415	0
T265_00416	0
T265_00417	640
T265_00418	1678
T265_00419	6
T265_00420	0
T265_00421	0
T265_00422	5923
T265_00423	1020
T265_00424	0
T265_00425	10258
T265_00426	256
T265_00427	0
T265_00428	1378
T265_00429	197
T265_00430	0
T265_00431	1024
T265_00432	4704
T265_00433	196
T265_00434	530
T265_00435	17342
T265_00436	13
T265_00437	1034
T265_00438	2721
T265_00439	13
T265_00440	2148
T265_00441	0
T265_00442	2508
T265_00443	19
T265_00444	1715
T265_00445	2
T265_00446	2781
T265_00447	59
T265_00448	0
T265_00449	695
T265_00450	234
T265_00451	3735
T265_00452	3
T265_00453	989
T265_00454	0
T265_00455	5056
T265_00456	34
T265_00457	50
T265_00458	1012
T265_00459	1
T265_00460	0
T265_00461	469
T265_00462	1461
T265_00463	584
T265_00464	22
T265_00465	527
T265_00466	6517
T265_00467	31
T265_00468	2041
T265_00469	579
T265_00470	5921
T265_00471	287
T265_00472	0
T265_00473	8
T265_00474	118
T265_00475	0
T265_00476	0
T265_00477	2591
T265_00478	83
T265_00479	1208
T265_00480	1594
T265_00481	125
T265_00482	0
T265_00483	0
T265_00484	124
T265_00485	550
T265_00486	1
T265_00487	3
T265_00488	444
T265_00489	1
T265_00490	3399
T265_00491	0
T265_00492	899
T265_00493	1
T265_00494	1160
T265_00495	63
T265_00496	843
T265_00497	3274
T265_00498	99
T265_00499	0
T265_00500	5642
T265_00501	190
T265_00502	590
T265_00503	288
T265_00504	1128
T265_00505	1029
T265_00506	898
T265_00507	0
T265_00508	0
T265_00509	15
T265_00510	0
T265_00511	2
T265_00512	0
T265_00513	0
T265_00514	0
T265_00515	0
T265_00516	1296
T265_00517	0
T265_00518	3
T265_00519	0
T265_00520	0
T265_00521	0
T265_00522	1
T265_00523	1903
T265_00524	0
T265_00525	2413
T265_00526	0
T265_00527	0
T265_00528	0
T265_00529	567
T265_00530	556
T265_00531	4778
T265_00532	1540
T265_00533	4815
T265_00534	735
T265_00535	851
T265_00536	709
T265_00537	0
T265_00538	0
T265_00539	349
T265_00540	13
T265_00541	357
T265_00542	557
T265_00543	403
T265_00544	0
T265_00545	1
T265_00546	280
T265_00547	0
T265_00548	28
T265_00549	9
T265_00550	26
T265_00551	1056
T265_00552	89
T265_00553	0
T265_00554	331
T265_00555	83
T265_00556	142
T265_00557	42
T265_00558	31
T265_00559	1022
T265_00560	980
T265_00561	1
T265_00562	1068
T265_00563	1155
T265_00564	0
T265_00565	401
T265_00566	1862
T265_00567	735
T265_00568	43
T265_00569	0
T265_00570	3
T265_00571	4
T265_00572	120
T265_00573	4079
T265_00574	0
T265_00575	56
T265_00576	0
T265_00577	0
T265_00578	75
T265_00579	4518
T265_00580	956
T265_00581	0
T265_00582	0
T265_00583	0
T265_00584	0
T265_00585	0
T265_00586	0
T265_00587	2672
T265_00588	0
T265_00589	0
T265_00590	0
T265_00591	0
T265_00592	0
T265_00593	533
T265_00594	2482
T265_00595	2
T265_00596	760
T265_00597	1807
T265_00598	0
T265_00599	2560
T265_00600	22
T265_00601	341
T265_00602	0
T265_00603	0
T265_00604	0
T265_00605	6
T265_00606	170
T265_00607	12986
T265_00608	5414
T265_00609	0
T265_00610	6074
T265_00611	415
T265_00612	448
T265_00613	1663
T265_00614	3060
T265_00615	196
T265_00616	1361
T265_00617	969
T265_00618	564
T265_00619	0
T265_00620	207
T265_00621	59
T265_00622	1574
T265_00623	1
T265_00624	176
T265_00625	3
T265_00626	435
T265_00627	281
T265_00628	16
T265_00629	1917
T265_00630	2843
T265_00631	2
T265_00632	2
T265_00633	0
T265_00634	1
T265_00635	0
T265_00636	0
T265_00637	0
T265_00638	4
T265_00639	171
T265_00640	42
T265_00641	1021
T265_00642	0
T265_00643	159
T265_00644	0
T265_00645	0
T265_00646	1768
T265_00647	773
T265_00648	7
T265_00649	38
T265_00650	55
T265_00651	0
T265_00652	8
T265_00653	3269
T265_00654	15159
T265_00655	0
T265_00656	441
T265_00657	768
T265_00658	0
T265_00659	0
T265_00660	3279
T265_00661	120
T265_00662	165
T265_00663	552
T265_00664	1285
T265_00665	732
T265_00666	1369
T265_00667	0
T265_00668	0
T265_00669	565
T265_00670	0
T265_00671	413
T265_00672	3282
T265_00673	47
T265_00674	0
T265_00675	0
T265_00676	17
T265_00677	1
T265_00678	900
T265_00679	0
T265_00680	1780
T265_00681	254
T265_00682	80
T265_00683	44
T265_00684	1817
T265_00685	2507
T265_00686	0
T265_00687	226
T265_00688	1537
T265_00689	0
T265_00690	0
T265_00691	1367
T265_00692	0
T265_00693	1301
T265_00694	1243
T265_00695	8
T265_00696	0
T265_00697	228
T265_00698	3585
T265_00699	2812
T265_00700	0
T265_00701	378
T265_00702	0
T265_00703	1
T265_00704	0
T265_00705	11
T265_00706	9
T265_00707	394
T265_00708	0
T265_00709	850
T265_00710	1813
T265_00711	839
T265_00712	63
T265_00713	922
T265_00714	0
T265_00715	2123
T265_00716	27
T265_00717	0
T265_00718	0
T265_00719	761
T265_00720	2147
T265_00721	695
T265_00722	0
T265_00723	676
T265_00724	0
T265_00725	2
T265_00726	181
T265_00727	0
T265_00728	228
T265_00729	0
T265_00730	3054
T265_00731	0
T265_00732	1747
T265_00733	512
T265_00734	4486
T265_00735	151
T265_00736	0
T265_00737	793
T265_00738	1
T265_00739	2
T265_00740	774
T265_00741	143
T265_00742	1620
T265_00743	0
T265_00744	995
T265_00745	27
T265_00746	640
T265_00747	0
T265_00748	3407
T265_00749	119
T265_00750	1566
T265_00751	1597
T265_00752	989
T265_00753	0
T265_00754	0
T265_00755	1537
T265_00756	380
T265_00757	0
T265_00758	586
T265_00759	1
T265_00760	888
T265_00761	0
T265_00762	1250
T265_00763	356
T265_00764	705
T265_00765	908
T265_00766	1413
T265_00767	1519
T265_00768	0
T265_00769	2140
T265_00770	50
T265_00771	0
T265_00772	40
T265_00773	408
T265_00774	774
T265_00775	0
T265_00776	7
T265_00777	62
T265_00778	7783
T265_00779	34
T265_00780	584
T265_00781	2
T265_00782	1046
T265_00783	61
T265_00784	435
T265_00785	0
T265_00786	684
T265_00787	0
T265_00788	860
T265_00789	0
T265_00790	0
T265_00791	0
T265_00792	0
T265_00793	0
T265_00794	770
T265_00795	1200
T265_00796	2
T265_00797	432
T265_00798	0
T265_00799	12
T265_00800	0
T265_00801	0
T265_00802	0
T265_00803	1014
T265_00804	0
T265_00805	1196
T265_00806	520
T265_00807	0
T265_00808	0
T265_00809	1
T265_00810	1899
T265_00811	2416
T265_00812	4683
T265_00813	3025
T265_00814	0
T265_00815	2299
T265_00816	4
T265_00817	31
T265_00818	720
T265_00819	3612
T265_00820	4008
T265_00821	133
T265_00822	192
T265_00823	0
T265_00824	0
T265_00825	0
T265_00826	1602
T265_00827	457
T265_00828	2041
T265_00829	2061
T265_00830	0
T265_00831	542
T265_00832	0
T265_00833	1146
T265_00834	915
T265_00835	495
T265_00836	2131
T265_00837	1375
T265_00838	713
T265_00839	0
T265_00840	776
T265_00841	295852
T265_00842	186421
T265_00843	4360
T265_00844	334
T265_00845	6980
T265_00846	1002
T265_00847	9404
T265_00848	121
T265_00849	411
T265_00850	0
T265_00851	0
T265_00852	1647
T265_00853	1425
T265_00854	3547
T265_00855	1
T265_00856	65
T265_00857	2370
T265_00858	3
T265_00859	0
T265_00860	675
T265_00861	1
T265_00862	1
T265_00863	69
T265_00864	69
T265_00865	749
T265_00866	2255
T265_00867	89
T265_00868	5401
T265_00869	0
T265_00870	6097
T265_00871	244
T265_00872	0
T265_00873	5022
T265_00874	470
T265_00875	2
T265_00876	1549
T265_00877	0
T265_00878	1
T265_00879	0
T265_00880	273
T265_00881	0
T265_00882	0
T265_00883	0
T265_00884	0
T265_00885	0
T265_00886	1200
T265_00887	7438
T265_00888	1690
T265_00889	0
T265_00890	0
T265_00891	289
T265_00892	0
T265_00893	238
T265_00894	0
T265_00895	0
T265_00896	1169
T265_00897	35
T265_00898	0
T265_00899	0
T265_00900	0
T265_00901	0
T265_00902	0
T265_00903	553
T265_00904	0
T265_00905	0
T265_00906	0
T265_00907	0
T265_00908	183
T265_00909	2
T265_00910	596
T265_00911	0
T265_00912	19
T265_00913	0
T265_00914	1
T265_00915	976
T265_00916	1
T265_00917	0
T265_00918	291
T265_00919	0
T265_00920	0
T265_00921	1
T265_00922	0
T265_00923	0
T265_00924	2
T265_00925	0
T265_00926	0
T265_00927	582
T265_00928	0
T265_00929	0
T265_00930	1243
T265_00931	1
T265_00932	3082
T265_00933	0
T265_00934	1175
T265_00935	14
T265_00936	1277
T265_00937	1001
T265_00938	194
T265_00939	750
T265_00940	3989
T265_00941	0
T265_00942	3
T265_00943	0
T265_00944	664
T265_00945	1631
T265_00946	0
T265_00947	2138
T265_00948	1695
T265_00949	649
T265_00950	906
T265_00951	170
T265_00952	577
T265_00953	40
T265_00954	8186
T265_00955	3073
T265_00956	1
T265_00957	240
T265_00958	0
T265_00959	0
T265_00960	1435
T265_00961	0
T265_00962	1551
T265_00963	595
T265_00964	808
T265_00965	1108
T265_00966	840
T265_00967	0
T265_00968	0
T265_00969	0
T265_00970	546
T265_00971	0
T265_00972	975
T265_00973	1241
T265_00974	0
T265_00975	0
T265_00976	1703
T265_00977	0
T265_00978	2
T265_00979	0
T265_00980	1055
T265_00981	0
T265_00982	0
T265_00983	393
T265_00984	1
T265_00985	824
T265_00986	2189
T265_00987	3
T265_00988	6
T265_00989	0
T265_00990	0
T265_00991	997
T265_00992	4
T265_00993	1753
T265_00994	754
T265_00995	12
T265_00996	14
T265_00997	979
T265_00998	0
T265_00999	3935
T265_01000	27
T265_01001	661
T265_01002	0
T265_01003	1993
T265_01004	10
T265_01005	1004
T265_01006	0
T265_01007	1025
T265_01008	43
T265_01009	0
T265_01010	499
T265_01011	633
T265_01012	1652
T265_01013	12
T265_01014	168
T265_01015	3701
T265_01016	0
T265_01017	2205
T265_01018	10531
T265_01019	2319
T265_01020	4
T265_01021	36
T265_01022	2373
T265_01023	0
T265_01024	1
T265_01025	300
T265_01026	2
T265_01027	0
T265_01028	2815
T265_01029	468
T265_01030	0
T265_01031	15
T265_01032	0
T265_01033	0
T265_01034	0
T265_01035	777
T265_01036	162
T265_01037	608
T265_01038	482
T265_01039	284
T265_01040	0
T265_01041	123
T265_01042	0
T265_01043	0
T265_01044	0
T265_01045	1839
T265_01046	473
T265_01047	8
T265_01048	0
T265_01049	0
T265_01050	888
T265_01051	44
T265_01052	3
T265_01053	0
T265_01054	0
T265_01055	0
T265_01056	0
T265_01057	0
T265_01058	4
T265_01059	496
T265_01060	715
T265_01061	0
T265_01062	35
T265_01063	0
T265_01064	0
T265_01065	3
T265_01066	0
T265_01067	56
T265_01068	17
T265_01069	2350
T265_01070	0
T265_01071	4
T265_01072	0
T265_01073	15
T265_01074	869
T265_01075	1401
T265_01076	0
T265_01077	4051
T265_01078	311
T265_01079	261
T265_01080	1676
T265_01081	759
T265_01082	1857
T265_01083	0
T265_01084	0
T265_01085	507
T265_01086	826
T265_01087	5364
T265_01088	0
T265_01089	0
T265_01090	686
T265_01091	0
T265_01092	709
T265_01093	796
T265_01094	5
T265_01095	39
T265_01096	1989
T265_01097	26
T265_01098	4
T265_01099	1088
T265_01100	9
T265_01101	2642
T265_01102	3899
T265_01103	0
T265_01104	0
T265_01105	421
T265_01106	969
T265_01107	829
T265_01108	3853
T265_01109	1614
T265_01110	0
T265_01111	463
T265_01112	0
T265_01113	372
T265_01114	327
T265_01115	2
T265_01116	512
T265_01117	0
T265_01118	462
T265_01119	0
T265_01120	0
T265_01121	1446
T265_01122	820
T265_01123	1093
T265_01124	36
T265_01125	21
T265_01126	680
T265_01127	2
T265_01128	1225
T265_01129	0
T265_01130	0
T265_01131	2219
T265_01132	462
T265_01133	0
T265_01134	807
T265_01135	472
T265_01136	2242
T265_01137	216
T265_01138	0
T265_01139	8
T265_01140	0
T265_01141	0
T265_01142	0
T265_01143	20
T265_01144	349
T265_01145	0
T265_01146	664
T265_01147	1434
T265_01148	0
T265_01149	808
T265_01150	1352
T265_01151	0
T265_01152	979
T265_01153	0
T265_01154	0
T265_01155	0
T265_01156	632
T265_01157	2322
T265_01158	480
T265_01159	0
T265_01160	174
T265_01161	0
T265_01162	0
T265_01163	11488
T265_01164	2080
T265_01165	148
T265_01166	721
T265_01167	523
T265_01168	794
T265_01169	0
T265_01170	4694
T265_01171	0
T265_01172	538
T265_01173	385
T265_01174	0
T265_01175	151
T265_01176	950
T265_01177	2
T265_01178	0
T265_01179	374
T265_01180	0
T265_01181	229
T265_01182	0
T265_01183	18
T265_01184	0
T265_01185	0
T265_01186	0
T265_01187	3028
T265_01188	580
T265_01189	3
T265_01190	3181
T265_01191	317
T265_01192	1435
T265_01193	1107
T265_01194	17
T265_01195	3286
T265_01196	24
T265_01197	0
T265_01198	362
T265_01199	167
T265_01200	2638
T265_01201	0
T265_01202	3
T265_01203	542
T265_01204	391
T265_01205	3
T265_01206	1102
T265_01207	0
T265_01208	303
T265_01209	417
T265_01210	926
T265_01211	2266
T265_01212	0
T265_01213	705
T265_01214	52
T265_01215	199
T265_01216	2175
T265_01217	5834
T265_01218	686
T265_01219	0
T265_01220	1048
T265_01221	490
T265_01222	1258
T265_01223	459
T265_01224	2319
T265_01225	736
T265_01226	971
T265_01227	372
T265_01228	190
T265_01229	0
T265_01230	259
T265_01231	92
T265_01232	0
T265_01233	0
T265_01234	0
T265_01235	0
T265_01236	0
T265_01237	0
T265_01238	0
T265_01239	0
T265_01240	563
T265_01241	0
T265_01242	1945
T265_01243	371
T265_01244	1365
T265_01245	2
T265_01246	793
T265_01247	4
T265_01248	491
T265_01249	0
T265_01250	0
T265_01251	882
T265_01252	1038
T265_01253	0
T265_01254	1492
T265_01255	0
T265_01256	76
T265_01257	0
T265_01258	0
T265_01259	2931
T265_01260	10
T265_01261	12
T265_01262	577
T265_01263	23
T265_01264	277
T265_01265	820
T265_01266	3144
T265_01267	0
T265_01268	0
T265_01269	309
T265_01270	17
T265_01271	322
T265_01272	1083
T265_01273	21805
T265_01274	376
T265_01275	12
T265_01276	88
T265_01277	1799
T265_01278	505
T265_01279	0
T265_01280	10567
T265_01281	7
T265_01282	0
T265_01283	0
T265_01284	0
T265_01285	0
T265_01286	1641
T265_01287	1
T265_01288	16
T265_01289	0
T265_01290	2145
T265_01291	6
T265_01292	0
T265_01293	2335
T265_01294	1
T265_01295	706
T265_01296	1
T265_01297	0
T265_01298	910
T265_01299	0
T265_01300	824
T265_01301	1016
T265_01302	0
T265_01303	1738
T265_01304	2129
T265_01305	0
T265_01306	201
T265_01307	2466
T265_01308	0
T265_01309	877
T265_01310	7
T265_01311	0
T265_01312	346
T265_01313	0
T265_01314	527
T265_01315	4
T265_01316	0
T265_01317	0
T265_01318	94
T265_01319	0
T265_01320	0
T265_01321	0
T265_01322	0
T265_01323	1568
T265_01324	0
T265_01325	329
T265_01326	3
T265_01327	5085
T265_01328	8800
T265_01329	1026
T265_01330	0
T265_01331	1374
T265_01332	0
T265_01333	0
T265_01334	620
T265_01335	2019
T265_01336	10738
T265_01337	895
T265_01338	14
T265_01339	1131
T265_01340	0
T265_01341	2
T265_01342	1
T265_01343	1667
T265_01344	0
T265_01345	592
T265_01346	2
T265_01347	940
T265_01348	0
T265_01349	1056
T265_01350	0
T265_01351	1078
T265_01352	0
T265_01353	0
T265_01354	2337
T265_01355	0
T265_01356	143
T265_01357	15
T265_01358	260
T265_01359	2
T265_01360	369
T265_01361	0
T265_01362	1077
T265_01363	2
T265_01364	333
T265_01365	1079
T265_01366	1880
T265_01367	0
T265_01368	1534
T265_01369	1611
T265_01370	259
T265_01371	6571
T265_01372	681
T265_01373	2480
T265_01374	771
T265_01375	0
T265_01376	5
T265_01377	938
T265_01378	442
T265_01379	1089
T265_01380	107
T265_01381	0
T265_01382	0
T265_01383	24
T265_01384	0
T265_01385	3250
T265_01386	1
T265_01387	1097
T265_01388	0
T265_01389	1162
T265_01390	467
T265_01391	420
T265_01392	357
T265_01393	2768
T265_01394	0
T265_01395	0
T265_01396	912
T265_01397	0
T265_01398	0
T265_01399	0
T265_01400	4
T265_01401	649
T265_01402	98
T265_01403	130
T265_01404	117
T265_01405	1223
T265_01406	989
T265_01407	0
T265_01408	0
T265_01409	0
T265_01410	1188
T265_01411	378
T265_01412	0
T265_01413	240
T265_01414	37
T265_01415	0
T265_01416	2
T265_01417	316
T265_01418	1443
T265_01419	0
T265_01420	1136
T265_01421	4271
T265_01422	0
T265_01423	2299
T265_01424	0
T265_01425	1000
T265_01426	1
T265_01427	3
T265_01428	0
T265_01429	647
T265_01430	1173
T265_01431	1
T265_01432	179
T265_01433	0
T265_01434	14
T265_01435	33
T265_01436	24
T265_01437	346
T265_01438	654
T265_01439	565
T265_01440	1181
T265_01441	1244
T265_01442	18
T265_01443	1918
T265_01444	12285
T265_01445	745
T265_01446	887
T265_01447	878
T265_01448	950
T265_01449	139
T265_01450	54
T265_01451	5023
T265_01452	404
T265_01453	6
T265_01454	2589
T265_01455	0
T265_01456	0
T265_01457	0
T265_01458	4921
T265_01459	1084
T265_01460	3
T265_01461	1
T265_01462	238
T265_01463	40
T265_01464	1642
T265_01465	343
T265_01466	1217
T265_01467	0
T265_01468	0
T265_01469	0
T265_01470	2
T265_01471	544
T265_01472	11
T265_01473	0
T265_01474	75
T265_01475	2691
T265_01476	7
T265_01477	2126
T265_01478	33
T265_01479	49
T265_01480	451
T265_01481	567
T265_01482	0
T265_01483	6776
T265_01484	30931
T265_01485	1681
T265_01486	0
T265_01487	498
T265_01488	710
T265_01489	0
T265_01490	11
T265_01491	339
T265_01492	1018
T265_01493	3375
T265_01494	0
T265_01495	1113
T265_01496	0
T265_01497	121
T265_01498	0
T265_01499	468
T265_01500	0
T265_01501	855
T265_01502	574
T265_01503	0
T265_01504	40
T265_01505	1364
T265_01506	5
T265_01507	1004
T265_01508	0
T265_01509	1512
T265_01510	130
T265_01511	10
T265_01512	792
T265_01513	1921
T265_01514	2
T265_01515	545
T265_01516	3543
T265_01517	602
T265_01518	254
T265_01519	447
T265_01520	443
T265_01521	6
T265_01522	0
T265_01523	140
T265_01524	0
T265_01525	40
T265_01526	897
T265_01527	10
T265_01528	221
T265_01529	0
T265_01530	4665
T265_01531	719
T265_01532	1236
T265_01533	378
T265_01534	134
T265_01535	901
T265_01536	342
T265_01537	4105
T265_01538	0
T265_01539	958
T265_01540	4691
T265_01541	0
T265_01542	548
T265_01543	15
T265_01544	58
T265_01545	0
T265_01546	7338
T265_01547	5
T265_01548	2011
T265_01549	713
T265_01550	301
T265_01551	0
T265_01552	1443
T265_01553	0
T265_01554	79371
T265_01555	1364
T265_01556	826
T265_01557	406
T265_01558	579
T265_01559	46
T265_01560	10
T265_01561	25
T265_01562	2253
T265_01563	0
T265_01564	2
T265_01565	205
T265_01566	0
T265_01567	4122
T265_01568	852
T265_01569	1443
T265_01570	316
T265_01571	8
T265_01572	0
T265_01573	0
T265_01574	2047
T265_01575	0
T265_01576	0
T265_01577	588
T265_01578	9
T265_01579	16
T265_01580	18
T265_01581	1
T265_01582	269
T265_01583	1605
T265_01584	0
T265_01585	407
T265_01586	3711
T265_01587	538
T265_01588	181
T265_01589	40
T265_01590	629
T265_01591	575
T265_01592	551
T265_01593	0
T265_01594	767
T265_01595	647
T265_01596	23
T265_01597	840
T265_01598	3483
T265_01599	0
T265_01600	819
T265_01601	0
T265_01602	1266
T265_01603	0
T265_01604	14
T265_01605	1196
T265_01606	469
T265_01607	0
T265_01608	1622
T265_01609	0
T265_01610	912
T265_01611	7
T265_01612	0
T265_01613	2
T265_01614	10
T265_01615	1259
T265_01616	244
T265_01617	0
T265_01618	34
T265_01619	660
T265_01620	1394
T265_01621	353
T265_01622	0
T265_01623	0
T265_01624	0
T265_01625	0
T265_01626	1772
T265_01627	0
T265_01628	0
T265_01629	0
T265_01630	1
T265_01631	0
T265_01632	190
T265_01633	410
T265_01634	487
T265_01635	464
T265_01636	0
T265_01637	833
T265_01638	760
T265_01639	424
T265_01640	0
T265_01641	0
T265_01642	0
T265_01643	13
T265_01644	8995
T265_01645	1989
T265_01646	180
T265_01647	0
T265_01648	0
T265_01649	297
T265_01650	273
T265_01651	0
T265_01652	6440
T265_01653	276
T265_01654	438
T265_01655	400
T265_01656	0
T265_01657	0
T265_01658	0
T265_01659	0
T265_01660	1567
T265_01661	1
T265_01662	3
T265_01663	1
T265_01664	144
T265_01665	149
T265_01666	0
T265_01667	0
T265_01668	5
T265_01669	42
T265_01670	184
T265_01671	435
T265_01672	302
T265_01673	0
T265_01674	0
T265_01675	2045
T265_01676	0
T265_01677	308
T265_01678	8
T265_01679	0
T265_01680	811
T265_01681	5
T265_01682	2865
T265_01683	0
T265_01684	1477
T265_01685	93
T265_01686	916
T265_01687	3
T265_01688	0
T265_01689	0
T265_01690	8
T265_01691	0
T265_01692	920
T265_01693	840
T265_01694	19968
T265_01695	7
T265_01696	0
T265_01697	166
T265_01698	1089
T265_01699	437
T265_01700	1
T265_01701	7
T265_01702	0
T265_01703	0
T265_01704	0
T265_01705	186
T265_01706	1
T265_01707	0
T265_01708	323
T265_01709	169
T265_01710	221
T265_01711	1
T265_01712	0
T265_01713	0
T265_01714	0
T265_01715	0
T265_01716	1
T265_01717	4
T265_01718	0
T265_01719	0
T265_01720	145
T265_01721	0
T265_01722	0
T265_01723	411
T265_01724	6195
T265_01725	0
T265_01726	0
T265_01727	881
T265_01728	10
T265_01729	0
T265_01730	0
T265_01731	0
T265_01732	10797
T265_01733	1
T265_01734	0
T265_01735	0
T265_01736	606
T265_01737	0
T265_01738	0
T265_01739	0
T265_01740	0
T265_01741	19
T265_01742	5252
T265_01743	676
T265_01744	0
T265_01745	6
T265_01746	891
T265_01747	451
T265_01748	90
T265_01749	1071
T265_01750	756
T265_01751	0
T265_01752	1326
T265_01753	69
T265_01754	800
T265_01755	0
T265_01756	0
T265_01757	123
T265_01758	738
T265_01759	300
T265_01760	1336
T265_01761	0
T265_01762	2
T265_01763	0
T265_01764	0
T265_01765	688
T265_01766	1788
T265_01767	641
T265_01768	0
T265_01769	0
T265_01770	1
T265_01771	667
T265_01772	0
T265_01773	2215
T265_01774	395
T265_01775	1367
T265_01776	320
T265_01777	1
T265_01778	108
T265_01779	273
T265_01780	104
T265_01781	3
T265_01782	564
T265_01783	0
T265_01784	0
T265_01785	0
T265_01786	0
T265_01787	778
T265_01788	266
T265_01789	9
T265_01790	0
T265_01791	483
T265_01792	0
T265_01793	1066
T265_01794	0
T265_01795	2148
T265_01796	0
T265_01797	556
T265_01798	354
T265_01799	0
T265_01800	5
T265_01801	907
T265_01802	289
T265_01803	1488
T265_01804	0
T265_01805	773
T265_01806	568
T265_01807	0
T265_01808	0
T265_01809	1891
T265_01810	0
T265_01811	44
T265_01812	0
T265_01813	0
T265_01814	0
T265_01815	2006
T265_01816	0
T265_01817	0
T265_01818	4
T265_01819	1
T265_01820	1128
T265_01821	422
T265_01822	994
T265_01823	366
T265_01824	0
T265_01825	0
T265_01826	0
T265_01827	0
T265_01828	0
T265_01829	11
T265_01830	0
T265_01831	0
T265_01832	193
T265_01833	102
T265_01834	0
T265_01835	0
T265_01836	0
T265_01837	775
T265_01838	208
T265_01839	795
T265_01840	0
T265_01841	10
T265_01842	31
T265_01843	275
T265_01844	388
T265_01845	216
T265_01846	1286
T265_01847	1750
T265_01848	0
T265_01849	0
T265_01850	2047
T265_01851	1055
T265_01852	55
T265_01853	11409
T265_01854	716
T265_01855	1123
T265_01856	1359
T265_01857	7516
T265_01858	799
T265_01859	0
T265_01860	1
T265_01861	52
T265_01862	2442
T265_01863	444
T265_01864	67
T265_01865	526
T265_01866	0
T265_01867	8
T265_01868	99
T265_01869	21984
T265_01870	447
T265_01871	31
T265_01872	1227
T265_01873	10
T265_01874	0
T265_01875	0
T265_01876	6236
T265_01877	62
T265_01878	304
T265_01879	55
T265_01880	0
T265_01881	2
T265_01882	195
T265_01883	77
T265_01884	557
T265_01885	1289
T265_01886	3025
T265_01887	381
T265_01888	1017
T265_01889	1215
T265_01890	997
T265_01891	3983
T265_01892	908
T265_01893	0
T265_01894	54
T265_01895	0
T265_01896	839
T265_01897	4
T265_01898	76
T265_01899	0
T265_01900	257
T265_01901	670
T265_01902	285
T265_01903	0
T265_01904	1032
T265_01905	63
T265_01906	18
T265_01907	0
T265_01908	25
T265_01909	613
T265_01910	509
T265_01911	870
T265_01912	956
T265_01913	16
T265_01914	0
T265_01915	950
T265_01916	5
T265_01917	4333
T265_01918	889
T265_01919	0
T265_01920	4
T265_01921	1532
T265_01922	0
T265_01923	843
T265_01924	67
T265_01925	493
T265_01926	0
T265_01927	2107
T265_01928	833
T265_01929	129
T265_01930	1549
T265_01931	0
T265_01932	1028
T265_01933	0
T265_01934	1205
T265_01935	0
T265_01936	0
T265_01937	2112
T265_01938	0
T265_01939	0
T265_01940	0
T265_01941	0
T265_01942	1187
T265_01943	117
T265_01944	3472
T265_01945	383
T265_01946	1348
T265_01947	1764
T265_01948	52
T265_01949	437
T265_01950	75
T265_01951	1203
T265_01952	56
T265_01953	463
T265_01954	27
T265_01955	388
T265_01956	535
T265_01957	508
T265_01958	0
T265_01959	0
T265_01960	74
T265_01961	1
T265_01962	344
T265_01963	3007
T265_01964	0
T265_01965	549
T265_01966	0
T265_01967	720
T265_01968	0
T265_01969	942
T265_01970	1209
T265_01971	757
T265_01972	32
T265_01973	1457
T265_01974	0
T265_01975	2
T265_01976	640
T265_01977	681
T265_01978	260
T265_01979	284
T265_01980	1283
T265_01981	2096
T265_01982	2863
T265_01983	6
T265_01984	0
T265_01985	27
T265_01986	2551
T265_01987	0
T265_01988	44
T265_01989	912
T265_01990	2238
T265_01991	34
T265_01992	3055
T265_01993	1712
T265_01994	2365
T265_01995	1059
T265_01996	307
T265_01997	998
T265_01998	1640
T265_01999	2072
T265_02000	0
[truncated: 14,379 more rows]
