# Supplementary material for: Transcriptomics analysis of in vivo Opisthorchis viverrini: Stage-specific gene expression and novel genes with stable expression in mammalian stages for opisthorchiasis intervention
Source: PLoS Negl Trop Dis. 2025 Dec 18;19(12):e0013714. doi: 10.1371/journal.pntd.0013714 (PMC12742771; doi:10.1371/journal.pntd.0013714)
Supplement: S1 File — The HTSeq-count data in the zipped folder contains the following files: ov_reads_D14_1_cds.txt, ov_reads_D14_2_cds.txt, ov_reads_D14_3_cds.txt, ov_reads_D42_1_cds.txt, ov_reads_D42_2_cds.txt, ov_reads_D42_3_cds.txt, ov_reads_D180_1_cds.txt, ov_reads_D180_2_cds.txt, ov_reads_D180_3_cds.txt. (ZIP) [file pntd.0013714.s012.zip › S1_File/ov_reads_D14_2_cds.txt]

T265_00001	1
T265_00002	0
T265_00003	1117
T265_00004	1220
T265_00005	2515
T265_00006	99
T265_00007	2375
T265_00008	19
T265_00009	0
T265_00010	658
T265_00011	1368
T265_00012	187
T265_00013	6
T265_00014	2862
T265_00015	432
T265_00016	0
T265_00017	5582
T265_00018	205
T265_00019	3911
T265_00020	2999
T265_00021	9146
T265_00022	221
T265_00023	0
T265_00024	0
T265_00025	458
T265_00026	1089
T265_00027	1453
T265_00028	5983
T265_00029	2091
T265_00030	320
T265_00031	705
T265_00032	374
T265_00033	643
T265_00034	680
T265_00035	4806
T265_00036	1669
T265_00037	0
T265_00038	1086
T265_00039	563
T265_00040	77
T265_00041	0
T265_00042	0
T265_00043	800
T265_00044	0
T265_00045	2401
T265_00046	101
T265_00047	0
T265_00048	40
T265_00049	827
T265_00050	791
T265_00051	0
T265_00052	0
T265_00053	492
T265_00054	823
T265_00055	1362
T265_00056	0
T265_00057	0
T265_00058	47
T265_00059	1040
T265_00060	0
T265_00061	1995
T265_00062	819
T265_00063	0
T265_00064	0
T265_00065	562
T265_00066	142
T265_00067	1442
T265_00068	998
T265_00069	376
T265_00070	1336
T265_00071	347
T265_00072	706
T265_00073	0
T265_00074	1077
T265_00075	10
T265_00076	95
T265_00077	1466
T265_00078	1217
T265_00079	888
T265_00080	2
T265_00081	896
T265_00082	33
T265_00083	0
T265_00084	0
T265_00085	0
T265_00086	4
T265_00087	0
T265_00088	24
T265_00089	30
T265_00090	1330
T265_00091	328
T265_00092	144
T265_00093	0
T265_00094	0
T265_00095	1359
T265_00096	0
T265_00097	311
T265_00098	639
T265_00099	776
T265_00100	348
T265_00101	0
T265_00102	0
T265_00103	0
T265_00104	156
T265_00105	2357
T265_00106	0
T265_00107	693
T265_00108	3376
T265_00109	4
T265_00110	807
T265_00111	1155
T265_00112	0
T265_00113	470
T265_00114	112
T265_00115	30
T265_00116	1717
T265_00117	1042
T265_00118	1
T265_00119	1
T265_00120	56
T265_00121	58
T265_00122	364
T265_00123	829
T265_00124	4812
T265_00125	202
T265_00126	0
T265_00127	700
T265_00128	0
T265_00129	0
T265_00130	191
T265_00131	106
T265_00132	714
T265_00133	813
T265_00134	1615
T265_00135	627
T265_00136	0
T265_00137	3477
T265_00138	518
T265_00139	0
T265_00140	6399
T265_00141	114
T265_00142	103
T265_00143	1
T265_00144	0
T265_00145	0
T265_00146	6918
T265_00147	301
T265_00148	2190
T265_00149	215
T265_00150	8500
T265_00151	63
T265_00152	1
T265_00153	185
T265_00154	0
T265_00155	608
T265_00156	2718
T265_00157	64
T265_00158	0
T265_00159	355
T265_00160	132
T265_00161	800
T265_00162	0
T265_00163	1945
T265_00164	216
T265_00165	2345
T265_00166	0
T265_00167	0
T265_00168	1038
T265_00169	4
T265_00170	1389
T265_00171	2945
T265_00172	136
T265_00173	81
T265_00174	9
T265_00175	502
T265_00176	4
T265_00177	1421
T265_00178	354
T265_00179	2
T265_00180	4
T265_00181	2
T265_00182	428
T265_00183	2
T265_00184	0
T265_00185	706
T265_00186	1338
T265_00187	109
T265_00188	994
T265_00189	480
T265_00190	489
T265_00191	7
T265_00192	1553
T265_00193	439
T265_00194	2027
T265_00195	305
T265_00196	1047
T265_00197	1151
T265_00198	2
T265_00199	1078
T265_00200	0
T265_00201	0
T265_00202	469
T265_00203	0
T265_00204	0
T265_00205	232
T265_00206	4
T265_00207	0
T265_00208	0
T265_00209	21
T265_00210	0
T265_00211	213
T265_00212	1497
T265_00213	864
T265_00214	1164
T265_00215	28370
T265_00216	8
T265_00217	384
T265_00218	0
T265_00219	0
T265_00220	504
T265_00221	2
T265_00222	0
T265_00223	0
T265_00224	677
T265_00225	1402
T265_00226	498
T265_00227	0
T265_00228	1411
T265_00229	18060
T265_00230	410
T265_00231	0
T265_00232	103
T265_00233	1773
T265_00234	6
T265_00235	2270
T265_00236	142
T265_00237	1007
T265_00238	0
T265_00239	379
T265_00240	0
T265_00241	0
T265_00242	211
T265_00243	571
T265_00244	95
T265_00245	49
T265_00246	166
T265_00247	811
T265_00248	407
T265_00249	0
T265_00250	0
T265_00251	156
T265_00252	565
T265_00253	1704
T265_00254	384
T265_00255	2722
T265_00256	257
T265_00257	536
T265_00258	2379
T265_00259	1578
T265_00260	63
T265_00261	1139
T265_00262	0
T265_00263	2
T265_00264	293
T265_00265	55
T265_00266	0
T265_00267	3225
T265_00268	29
T265_00269	6
T265_00270	0
T265_00271	0
T265_00272	0
T265_00273	1
T265_00274	0
T265_00275	7414
T265_00276	1449
T265_00277	367
T265_00278	2
T265_00279	123
T265_00280	1108
T265_00281	1801
T265_00282	0
T265_00283	464
T265_00284	16656
T265_00285	2
T265_00286	549
T265_00287	1619
T265_00288	1053
T265_00289	113
T265_00290	127
T265_00291	1260
T265_00292	1669
T265_00293	815
T265_00294	1203
T265_00295	48
T265_00296	1042
T265_00297	0
T265_00298	0
T265_00299	0
T265_00300	583
T265_00301	0
T265_00302	3929
T265_00303	517
T265_00304	58
T265_00305	0
T265_00306	198
T265_00307	775
T265_00308	0
T265_00309	1192
T265_00310	870
T265_00311	1852
T265_00312	1220
T265_00313	229
T265_00314	3827
T265_00315	475
T265_00316	11760
T265_00317	0
T265_00318	503
T265_00319	722
T265_00320	1903
T265_00321	546
T265_00322	0
T265_00323	937
T265_00324	0
T265_00325	237
T265_00326	344
T265_00327	516
T265_00328	0
T265_00329	425
T265_00330	2646
T265_00331	427
T265_00332	1304
T265_00333	0
T265_00334	0
T265_00335	509
T265_00336	934
T265_00337	758
T265_00338	140
T265_00339	565
T265_00340	0
T265_00341	2
T265_00342	898
T265_00343	227
T265_00344	891
T265_00345	1396
T265_00346	0
T265_00347	356
T265_00348	1049
T265_00349	1216
T265_00350	10
T265_00351	2434
T265_00352	428
T265_00353	0
T265_00354	95
T265_00355	255
T265_00356	521
T265_00357	558
T265_00358	228
T265_00359	643
T265_00360	1071
T265_00361	0
T265_00362	991
T265_00363	2
T265_00364	12
T265_00365	636
T265_00366	0
T265_00367	0
T265_00368	828
T265_00369	4
T265_00370	1280
T265_00371	125
T265_00372	27
T265_00373	0
T265_00374	4
T265_00375	1449
T265_00376	21343
T265_00377	0
T265_00378	0
T265_00379	951
T265_00380	0
T265_00381	1003
T265_00382	804
T265_00383	281
T265_00384	696
T265_00385	260
T265_00386	39
T265_00387	1152
T265_00388	510
T265_00389	0
T265_00390	397
T265_00391	0
T265_00392	229
T265_00393	425
T265_00394	672
T265_00395	0
T265_00396	525
T265_00397	1331
T265_00398	414
T265_00399	1361
T265_00400	846
T265_00401	283
T265_00402	501
T265_00403	0
T265_00404	0
T265_00405	0
T265_00406	0
T265_00407	0
T265_00408	447
T265_00409	0
T265_00410	0
T265_00411	862
T265_00412	0
T265_00413	234
T265_00414	0
T265_00415	0
T265_00416	0
T265_00417	110
T265_00418	2759
T265_00419	1
T265_00420	0
T265_00421	0
T265_00422	2241
T265_00423	560
T265_00424	0
T265_00425	14867
T265_00426	553
T265_00427	0
T265_00428	467
T265_00429	283
T265_00430	0
T265_00431	738
T265_00432	12222
T265_00433	223
T265_00434	3030
T265_00435	7997
T265_00436	4
T265_00437	728
T265_00438	2485
T265_00439	44
T265_00440	4287
T265_00441	0
T265_00442	4355
T265_00443	0
T265_00444	2134
T265_00445	0
T265_00446	1521
T265_00447	212
T265_00448	1
T265_00449	929
T265_00450	20
T265_00451	1829
T265_00452	0
T265_00453	537
T265_00454	4
T265_00455	3019
T265_00456	12
T265_00457	375
T265_00458	752
T265_00459	1
T265_00460	4
T265_00461	548
T265_00462	955
T265_00463	462
T265_00464	19
T265_00465	885
T265_00466	31163
T265_00467	122
T265_00468	1848
T265_00469	686
T265_00470	8743
T265_00471	299
T265_00472	0
T265_00473	6
T265_00474	50
T265_00475	0
T265_00476	0
T265_00477	2324
T265_00478	174
T265_00479	676
T265_00480	1424
T265_00481	259
T265_00482	0
T265_00483	0
T265_00484	131
T265_00485	516
T265_00486	0
T265_00487	0
T265_00488	50
T265_00489	0
T265_00490	1017
T265_00491	0
T265_00492	271
T265_00493	1
T265_00494	1276
T265_00495	166
T265_00496	438
T265_00497	4111
T265_00498	118
T265_00499	0
T265_00500	2539
T265_00501	85
T265_00502	396
T265_00503	433
T265_00504	1650
T265_00505	1011
T265_00506	1434
T265_00507	0
T265_00508	0
T265_00509	1
T265_00510	0
T265_00511	0
T265_00512	0
T265_00513	0
T265_00514	0
T265_00515	0
T265_00516	960
T265_00517	0
T265_00518	3
T265_00519	0
T265_00520	0
T265_00521	0
T265_00522	8
T265_00523	2726
T265_00524	0
T265_00525	1453
T265_00526	0
T265_00527	0
T265_00528	1
T265_00529	914
T265_00530	609
T265_00531	7122
T265_00532	3202
T265_00533	919
T265_00534	690
T265_00535	544
T265_00536	777
T265_00537	0
T265_00538	0
T265_00539	385
T265_00540	66
T265_00541	479
T265_00542	1713
T265_00543	360
T265_00544	0
T265_00545	0
T265_00546	362
T265_00547	0
T265_00548	111
T265_00549	7
T265_00550	20
T265_00551	544
T265_00552	268
T265_00553	0
T265_00554	638
T265_00555	12
T265_00556	67
T265_00557	1
T265_00558	20
T265_00559	946
T265_00560	1130
T265_00561	0
T265_00562	1102
T265_00563	411
T265_00564	0
T265_00565	46
T265_00566	6622
T265_00567	916
T265_00568	257
T265_00569	0
T265_00570	3
T265_00571	5
T265_00572	614
T265_00573	5328
T265_00574	0
T265_00575	61
T265_00576	0
T265_00577	0
T265_00578	433
T265_00579	1315
T265_00580	1268
T265_00581	0
T265_00582	0
T265_00583	0
T265_00584	0
T265_00585	0
T265_00586	0
T265_00587	1066
T265_00588	0
T265_00589	0
T265_00590	0
T265_00591	0
T265_00592	0
T265_00593	450
T265_00594	1318
T265_00595	1
T265_00596	591
T265_00597	1540
T265_00598	0
T265_00599	1376
T265_00600	101
T265_00601	716
T265_00602	0
T265_00603	0
T265_00604	0
T265_00605	12
T265_00606	469
T265_00607	17242
T265_00608	8384
T265_00609	0
T265_00610	3392
T265_00611	217
T265_00612	372
T265_00613	2470
T265_00614	3088
T265_00615	323
T265_00616	1126
T265_00617	930
T265_00618	985
T265_00619	0
T265_00620	202
T265_00621	69
T265_00622	1864
T265_00623	0
T265_00624	228
T265_00625	4
T265_00626	641
T265_00627	238
T265_00628	0
T265_00629	277
T265_00630	3766
T265_00631	0
T265_00632	15
T265_00633	0
T265_00634	0
T265_00635	0
T265_00636	0
T265_00637	0
T265_00638	1
T265_00639	63
T265_00640	56
T265_00641	924
T265_00642	0
T265_00643	208
T265_00644	0
T265_00645	0
T265_00646	1127
T265_00647	2182
T265_00648	0
T265_00649	3
T265_00650	74
T265_00651	0
T265_00652	0
T265_00653	3798
T265_00654	3264
T265_00655	0
T265_00656	587
T265_00657	591
T265_00658	0
T265_00659	0
T265_00660	3515
T265_00661	580
T265_00662	173
T265_00663	556
T265_00664	3914
T265_00665	359
T265_00666	4448
T265_00667	0
T265_00668	0
T265_00669	600
T265_00670	0
T265_00671	284
T265_00672	4242
T265_00673	49
T265_00674	1
T265_00675	0
T265_00676	0
T265_00677	3
T265_00678	2553
T265_00679	0
T265_00680	1190
T265_00681	236
T265_00682	10
T265_00683	157
T265_00684	781
T265_00685	7694
T265_00686	0
T265_00687	84
T265_00688	660
T265_00689	0
T265_00690	0
T265_00691	892
T265_00692	0
T265_00693	1754
T265_00694	1327
T265_00695	0
T265_00696	8
T265_00697	350
T265_00698	1445
T265_00699	1460
T265_00700	0
T265_00701	564
T265_00702	0
T265_00703	8
T265_00704	0
T265_00705	33
T265_00706	7
T265_00707	624
T265_00708	0
T265_00709	747
T265_00710	2047
T265_00711	1059
T265_00712	47
T265_00713	1195
T265_00714	0
T265_00715	1398
T265_00716	58
T265_00717	0
T265_00718	0
T265_00719	583
T265_00720	2309
T265_00721	372
T265_00722	0
T265_00723	799
T265_00724	0
T265_00725	0
T265_00726	403
T265_00727	0
T265_00728	65
T265_00729	0
T265_00730	348
T265_00731	0
T265_00732	1033
T265_00733	572
T265_00734	4101
T265_00735	135
T265_00736	0
T265_00737	948
T265_00738	0
T265_00739	0
T265_00740	357
T265_00741	157
T265_00742	890
T265_00743	0
T265_00744	488
T265_00745	0
T265_00746	2
T265_00747	0
T265_00748	1860
T265_00749	260
T265_00750	2051
T265_00751	574
T265_00752	777
T265_00753	0
T265_00754	0
T265_00755	1666
T265_00756	118
T265_00757	0
T265_00758	716
T265_00759	0
T265_00760	819
T265_00761	0
T265_00762	1373
T265_00763	328
T265_00764	551
T265_00765	1103
T265_00766	1541
T265_00767	1677
T265_00768	0
T265_00769	1742
T265_00770	9
T265_00771	0
T265_00772	0
T265_00773	873
T265_00774	821
T265_00775	0
T265_00776	2
T265_00777	222
T265_00778	4200
T265_00779	61
T265_00780	638
T265_00781	0
T265_00782	1123
T265_00783	301
T265_00784	720
T265_00785	0
T265_00786	669
T265_00787	0
T265_00788	1597
T265_00789	0
T265_00790	0
T265_00791	0
T265_00792	0
T265_00793	0
T265_00794	805
T265_00795	863
T265_00796	0
T265_00797	473
T265_00798	0
T265_00799	97
T265_00800	0
T265_00801	0
T265_00802	0
T265_00803	574
T265_00804	0
T265_00805	1734
T265_00806	207
T265_00807	0
T265_00808	0
T265_00809	0
T265_00810	2363
T265_00811	1445
T265_00812	2429
T265_00813	4023
T265_00814	0
T265_00815	3481
T265_00816	1
T265_00817	4
T265_00818	816
T265_00819	5189
T265_00820	1819
T265_00821	481
T265_00822	42
T265_00823	0
T265_00824	1
T265_00825	0
T265_00826	2834
T265_00827	478
T265_00828	1590
T265_00829	3274
T265_00830	0
T265_00831	587
T265_00832	0
T265_00833	761
T265_00834	1060
T265_00835	669
T265_00836	1041
T265_00837	1111
T265_00838	429
T265_00839	0
T265_00840	2042
T265_00841	44775
T265_00842	18377
T265_00843	911
T265_00844	665
T265_00845	8115
T265_00846	1894
T265_00847	61546
T265_00848	14
T265_00849	116
T265_00850	0
T265_00851	0
T265_00852	2138
T265_00853	3648
T265_00854	2804
T265_00855	0
T265_00856	0
T265_00857	927
T265_00858	0
T265_00859	0
T265_00860	1356
T265_00861	0
T265_00862	0
T265_00863	219
T265_00864	53
T265_00865	587
T265_00866	1438
T265_00867	62
T265_00868	6029
T265_00869	0
T265_00870	2463
T265_00871	656
T265_00872	0
T265_00873	2655
T265_00874	628
T265_00875	4
T265_00876	1746
T265_00877	0
T265_00878	0
T265_00879	0
T265_00880	149
T265_00881	0
T265_00882	1
T265_00883	0
T265_00884	0
T265_00885	0
T265_00886	754
T265_00887	8749
T265_00888	2889
T265_00889	0
T265_00890	0
T265_00891	382
T265_00892	4
T265_00893	218
T265_00894	0
T265_00895	0
T265_00896	829
T265_00897	13
T265_00898	0
T265_00899	0
T265_00900	0
T265_00901	0
T265_00902	0
T265_00903	392
T265_00904	0
T265_00905	0
T265_00906	0
T265_00907	0
T265_00908	36
T265_00909	1
T265_00910	189
T265_00911	0
T265_00912	37
T265_00913	0
T265_00914	0
T265_00915	1761
T265_00916	1
T265_00917	0
T265_00918	176
T265_00919	0
T265_00920	0
T265_00921	29
T265_00922	0
T265_00923	0
T265_00924	4
T265_00925	2
T265_00926	0
T265_00927	13
T265_00928	0
T265_00929	0
T265_00930	240
T265_00931	0
T265_00932	31
T265_00933	0
T265_00934	602
T265_00935	43
T265_00936	2316
T265_00937	1687
T265_00938	73
T265_00939	640
T265_00940	1674
T265_00941	16
T265_00942	2
T265_00943	0
T265_00944	342
T265_00945	833
T265_00946	0
T265_00947	1252
T265_00948	1408
T265_00949	576
T265_00950	909
T265_00951	266
T265_00952	265
T265_00953	72
T265_00954	11935
T265_00955	1274
T265_00956	0
T265_00957	326
T265_00958	0
T265_00959	0
T265_00960	885
T265_00961	0
T265_00962	737
T265_00963	656
T265_00964	1537
T265_00965	508
T265_00966	517
T265_00967	0
T265_00968	0
T265_00969	0
T265_00970	600
T265_00971	0
T265_00972	528
T265_00973	748
T265_00974	0
T265_00975	0
T265_00976	612
T265_00977	0
T265_00978	0
T265_00979	0
T265_00980	426
T265_00981	0
T265_00982	0
T265_00983	376
T265_00984	4
T265_00985	624
T265_00986	2632
T265_00987	3
T265_00988	0
T265_00989	0
T265_00990	0
T265_00991	626
T265_00992	0
T265_00993	3260
T265_00994	679
T265_00995	5
T265_00996	23
T265_00997	500
T265_00998	0
T265_00999	1047
T265_01000	23
T265_01001	801
T265_01002	0
T265_01003	1051
T265_01004	53
T265_01005	958
T265_01006	0
T265_01007	606
T265_01008	11
T265_01009	0
T265_01010	44
T265_01011	457
T265_01012	963
T265_01013	39
T265_01014	387
T265_01015	4095
T265_01016	0
T265_01017	837
T265_01018	3033
T265_01019	1541
T265_01020	0
T265_01021	53
T265_01022	3129
T265_01023	0
T265_01024	2
T265_01025	244
T265_01026	0
T265_01027	0
T265_01028	3203
T265_01029	361
T265_01030	0
T265_01031	117
T265_01032	0
T265_01033	0
T265_01034	0
T265_01035	593
T265_01036	59
T265_01037	230
T265_01038	183
T265_01039	279
T265_01040	0
T265_01041	0
T265_01042	0
T265_01043	4
T265_01044	0
T265_01045	3470
T265_01046	304
T265_01047	13
T265_01048	0
T265_01049	0
T265_01050	438
T265_01051	15
T265_01052	0
T265_01053	0
T265_01054	0
T265_01055	1
T265_01056	0
T265_01057	0
T265_01058	0
T265_01059	781
T265_01060	0
T265_01061	0
T265_01062	39
T265_01063	0
T265_01064	0
T265_01065	0
T265_01066	0
T265_01067	14
T265_01068	7
T265_01069	763
T265_01070	0
T265_01071	0
T265_01072	0
T265_01073	3
T265_01074	571
T265_01075	2186
T265_01076	0
T265_01077	7729
T265_01078	18
T265_01079	269
T265_01080	3151
T265_01081	190
T265_01082	2242
T265_01083	0
T265_01084	2
T265_01085	806
T265_01086	690
T265_01087	4248
T265_01088	0
T265_01089	0
T265_01090	1315
T265_01091	0
T265_01092	1005
T265_01093	1812
T265_01094	0
T265_01095	75
T265_01096	857
T265_01097	26
T265_01098	0
T265_01099	1101
T265_01100	9
T265_01101	1007
T265_01102	7086
T265_01103	0
T265_01104	0
T265_01105	277
T265_01106	747
T265_01107	934
T265_01108	3776
T265_01109	2204
T265_01110	0
T265_01111	346
T265_01112	0
T265_01113	269
T265_01114	436
T265_01115	0
T265_01116	492
T265_01117	0
T265_01118	455
T265_01119	0
T265_01120	0
T265_01121	1776
T265_01122	1130
T265_01123	1215
T265_01124	148
T265_01125	283
T265_01126	384
T265_01127	2
T265_01128	809
T265_01129	0
T265_01130	0
T265_01131	2761
T265_01132	642
T265_01133	0
T265_01134	838
T265_01135	886
T265_01136	3029
T265_01137	335
T265_01138	0
T265_01139	36
T265_01140	0
T265_01141	0
T265_01142	0
T265_01143	2
T265_01144	143
T265_01145	0
T265_01146	465
T265_01147	756
T265_01148	0
T265_01149	526
T265_01150	1044
T265_01151	1
T265_01152	757
T265_01153	0
T265_01154	0
T265_01155	0
T265_01156	929
T265_01157	3228
T265_01158	364
T265_01159	0
T265_01160	233
T265_01161	0
T265_01162	0
T265_01163	19053
T265_01164	2064
T265_01165	150
T265_01166	715
T265_01167	678
T265_01168	620
T265_01169	0
T265_01170	936
T265_01171	0
T265_01172	665
T265_01173	354
T265_01174	19
T265_01175	165
T265_01176	686
T265_01177	0
T265_01178	0
T265_01179	588
T265_01180	0
T265_01181	109
T265_01182	0
T265_01183	64
T265_01184	0
T265_01185	0
T265_01186	0
T265_01187	4088
T265_01188	710
T265_01189	0
T265_01190	2628
T265_01191	116
T265_01192	992
T265_01193	1303
T265_01194	22
T265_01195	9424
T265_01196	15
T265_01197	0
T265_01198	434
T265_01199	237
T265_01200	2173
T265_01201	0
T265_01202	3
T265_01203	500
T265_01204	353
T265_01205	0
T265_01206	645
T265_01207	0
T265_01208	379
T265_01209	717
T265_01210	1785
T265_01211	4985
T265_01212	0
T265_01213	1040
T265_01214	45
T265_01215	175
T265_01216	1535
T265_01217	1994
T265_01218	1201
T265_01219	0
T265_01220	1079
T265_01221	1039
T265_01222	1945
T265_01223	756
T265_01224	478
T265_01225	688
T265_01226	1041
T265_01227	389
T265_01228	156
T265_01229	0
T265_01230	265
T265_01231	85
T265_01232	0
T265_01233	7
T265_01234	2
T265_01235	3
T265_01236	1
T265_01237	0
T265_01238	0
T265_01239	0
T265_01240	1083
T265_01241	0
T265_01242	2554
T265_01243	571
T265_01244	1164
T265_01245	0
T265_01246	911
T265_01247	1
T265_01248	805
T265_01249	0
T265_01250	0
T265_01251	327
T265_01252	1509
T265_01253	0
T265_01254	1092
T265_01255	0
T265_01256	114
T265_01257	0
T265_01258	0
T265_01259	3281
T265_01260	3
T265_01261	4
T265_01262	313
T265_01263	1
T265_01264	159
T265_01265	1763
T265_01266	2797
T265_01267	0
T265_01268	0
T265_01269	775
T265_01270	15
T265_01271	311
T265_01272	660
T265_01273	15784
T265_01274	432
T265_01275	52
T265_01276	208
T265_01277	1918
T265_01278	661
T265_01279	0
T265_01280	14636
T265_01281	2
T265_01282	0
T265_01283	0
T265_01284	0
T265_01285	0
T265_01286	984
T265_01287	0
T265_01288	54
T265_01289	0
T265_01290	1353
T265_01291	5
T265_01292	0
T265_01293	1686
T265_01294	0
T265_01295	763
T265_01296	0
T265_01297	0
T265_01298	535
T265_01299	0
T265_01300	701
T265_01301	322
T265_01302	0
T265_01303	1622
T265_01304	2480
T265_01305	0
T265_01306	221
T265_01307	1110
T265_01308	0
T265_01309	1125
T265_01310	2
T265_01311	0
T265_01312	429
T265_01313	0
T265_01314	611
T265_01315	0
T265_01316	0
T265_01317	0
T265_01318	154
T265_01319	0
T265_01320	0
T265_01321	0
T265_01322	0
T265_01323	1094
T265_01324	0
T265_01325	374
T265_01326	0
T265_01327	5965
T265_01328	13776
T265_01329	1518
T265_01330	0
T265_01331	1098
T265_01332	0
T265_01333	0
T265_01334	453
T265_01335	910
T265_01336	5196
T265_01337	433
T265_01338	13
T265_01339	1577
T265_01340	0
T265_01341	0
T265_01342	0
T265_01343	741
T265_01344	0
T265_01345	400
T265_01346	0
T265_01347	1592
T265_01348	0
T265_01349	887
T265_01350	0
T265_01351	1155
T265_01352	0
T265_01353	0
T265_01354	1027
T265_01355	0
T265_01356	157
T265_01357	17
T265_01358	228
T265_01359	0
T265_01360	364
T265_01361	0
T265_01362	751
T265_01363	0
T265_01364	2694
T265_01365	1836
T265_01366	1043
T265_01367	0
T265_01368	894
T265_01369	1002
T265_01370	686
T265_01371	2386
T265_01372	291
T265_01373	3966
T265_01374	1061
T265_01375	4
T265_01376	7
T265_01377	374
T265_01378	637
T265_01379	1445
T265_01380	178
T265_01381	0
T265_01382	1
T265_01383	98
T265_01384	0
T265_01385	2293
T265_01386	0
T265_01387	902
T265_01388	0
T265_01389	1985
T265_01390	705
T265_01391	422
T265_01392	174
T265_01393	3699
T265_01394	0
T265_01395	0
T265_01396	604
T265_01397	0
T265_01398	0
T265_01399	0
T265_01400	0
T265_01401	120
T265_01402	47
T265_01403	175
T265_01404	184
T265_01405	624
T265_01406	432
T265_01407	0
T265_01408	2
T265_01409	19
T265_01410	999
T265_01411	251
T265_01412	0
T265_01413	190
T265_01414	30
T265_01415	0
T265_01416	0
T265_01417	442
T265_01418	638
T265_01419	0
T265_01420	1727
T265_01421	11477
T265_01422	0
T265_01423	1425
T265_01424	0
T265_01425	932
T265_01426	0
T265_01427	17
T265_01428	0
T265_01429	379
T265_01430	968
T265_01431	0
T265_01432	297
T265_01433	8
T265_01434	0
T265_01435	46
T265_01436	13
T265_01437	487
T265_01438	944
T265_01439	653
T265_01440	656
T265_01441	2262
T265_01442	2
T265_01443	1851
T265_01444	12998
T265_01445	1205
T265_01446	1346
T265_01447	1790
T265_01448	469
T265_01449	155
T265_01450	45
T265_01451	7904
T265_01452	40
T265_01453	1
T265_01454	852
T265_01455	0
T265_01456	0
T265_01457	1
T265_01458	3457
T265_01459	990
T265_01460	19
T265_01461	0
T265_01462	326
T265_01463	14
T265_01464	917
T265_01465	567
T265_01466	1592
T265_01467	0
T265_01468	0
T265_01469	0
T265_01470	4
T265_01471	644
T265_01472	5
T265_01473	0
T265_01474	465
T265_01475	3434
T265_01476	8
T265_01477	2229
T265_01478	14
T265_01479	0
T265_01480	785
T265_01481	632
T265_01482	0
T265_01483	1257
T265_01484	5316
T265_01485	956
T265_01486	0
T265_01487	951
T265_01488	1055
T265_01489	0
T265_01490	7
T265_01491	432
T265_01492	1620
T265_01493	1485
T265_01494	0
T265_01495	1180
T265_01496	0
T265_01497	41
T265_01498	0
T265_01499	404
T265_01500	0
T265_01501	518
T265_01502	945
T265_01503	0
T265_01504	221
T265_01505	975
T265_01506	0
T265_01507	1238
T265_01508	0
T265_01509	1675
T265_01510	40
T265_01511	2
T265_01512	646
T265_01513	1813
T265_01514	0
T265_01515	240
T265_01516	977
T265_01517	1192
T265_01518	435
T265_01519	339
T265_01520	983
T265_01521	8
T265_01522	0
T265_01523	15
T265_01524	0
T265_01525	5
T265_01526	1252
T265_01527	4
T265_01528	173
T265_01529	0
T265_01530	2653
T265_01531	1301
T265_01532	1678
T265_01533	213
T265_01534	201
T265_01535	929
T265_01536	166
T265_01537	1333
T265_01538	0
T265_01539	1501
T265_01540	2400
T265_01541	0
T265_01542	506
T265_01543	14
T265_01544	17
T265_01545	0
T265_01546	12462
T265_01547	0
T265_01548	524
T265_01549	944
T265_01550	284
T265_01551	0
T265_01552	1022
T265_01553	0
T265_01554	10457
T265_01555	694
T265_01556	1210
T265_01557	318
T265_01558	570
T265_01559	34
T265_01560	20
T265_01561	10
T265_01562	7062
T265_01563	0
T265_01564	49
T265_01565	487
T265_01566	0
T265_01567	7103
T265_01568	802
T265_01569	928
T265_01570	149
T265_01571	1
T265_01572	0
T265_01573	0
T265_01574	1879
T265_01575	4
T265_01576	0
T265_01577	243
T265_01578	71
T265_01579	3
T265_01580	9
T265_01581	1
T265_01582	102
T265_01583	558
T265_01584	0
T265_01585	0
T265_01586	3555
T265_01587	706
T265_01588	317
T265_01589	178
T265_01590	427
T265_01591	1387
T265_01592	494
T265_01593	0
T265_01594	682
T265_01595	1153
T265_01596	42
T265_01597	887
T265_01598	7122
T265_01599	0
T265_01600	822
T265_01601	0
T265_01602	2138
T265_01603	0
T265_01604	74
T265_01605	2205
T265_01606	262
T265_01607	1
T265_01608	671
T265_01609	0
T265_01610	545
T265_01611	43
T265_01612	0
T265_01613	2
T265_01614	46
T265_01615	1149
T265_01616	254
T265_01617	0
T265_01618	0
T265_01619	17
T265_01620	176
T265_01621	419
T265_01622	1
T265_01623	0
T265_01624	0
T265_01625	0
T265_01626	1545
T265_01627	0
T265_01628	0
T265_01629	0
T265_01630	0
T265_01631	0
T265_01632	235
T265_01633	192
T265_01634	238
T265_01635	638
T265_01636	0
T265_01637	690
T265_01638	1282
T265_01639	289
T265_01640	0
T265_01641	0
T265_01642	0
T265_01643	10
T265_01644	13311
T265_01645	761
T265_01646	196
T265_01647	0
T265_01648	0
T265_01649	478
T265_01650	596
T265_01651	0
T265_01652	4552
T265_01653	55
T265_01654	677
T265_01655	255
T265_01656	0
T265_01657	0
T265_01658	0
T265_01659	0
T265_01660	1627
T265_01661	23
T265_01662	0
T265_01663	0
T265_01664	136
T265_01665	64
T265_01666	5
T265_01667	0
T265_01668	0
T265_01669	30
T265_01670	49
T265_01671	269
T265_01672	352
T265_01673	0
T265_01674	0
T265_01675	1241
T265_01676	1
T265_01677	184
T265_01678	0
T265_01679	0
T265_01680	506
T265_01681	16
T265_01682	5154
T265_01683	0
T265_01684	1657
T265_01685	10
T265_01686	311
T265_01687	6
T265_01688	0
T265_01689	0
T265_01690	12
T265_01691	0
T265_01692	1781
T265_01693	676
T265_01694	43971
T265_01695	9
T265_01696	0
T265_01697	111
T265_01698	2070
T265_01699	387
T265_01700	0
T265_01701	3
T265_01702	0
T265_01703	0
T265_01704	0
T265_01705	235
T265_01706	2
T265_01707	0
T265_01708	417
T265_01709	322
T265_01710	577
T265_01711	0
T265_01712	2
T265_01713	2
T265_01714	0
T265_01715	0
T265_01716	8
T265_01717	0
T265_01718	0
T265_01719	0
T265_01720	190
T265_01721	0
T265_01722	0
T265_01723	699
T265_01724	2058
T265_01725	0
T265_01726	0
T265_01727	882
T265_01728	14
T265_01729	0
T265_01730	0
T265_01731	0
T265_01732	27077
T265_01733	0
T265_01734	0
T265_01735	0
T265_01736	584
T265_01737	0
T265_01738	0
T265_01739	0
T265_01740	0
T265_01741	143
T265_01742	2024
T265_01743	320
T265_01744	0
T265_01745	1
T265_01746	616
T265_01747	388
T265_01748	193
T265_01749	323
T265_01750	1597
T265_01751	0
T265_01752	1355
T265_01753	52
T265_01754	1382
T265_01755	0
T265_01756	0
T265_01757	156
T265_01758	495
T265_01759	236
T265_01760	1072
T265_01761	2
T265_01762	0
T265_01763	0
T265_01764	0
T265_01765	1152
T265_01766	1449
T265_01767	312
T265_01768	0
T265_01769	0
T265_01770	0
T265_01771	768
T265_01772	0
T265_01773	911
T265_01774	628
T265_01775	1220
T265_01776	309
T265_01777	0
T265_01778	680
T265_01779	572
T265_01780	57
T265_01781	3
T265_01782	965
T265_01783	0
T265_01784	4
T265_01785	0
T265_01786	0
T265_01787	404
T265_01788	452
T265_01789	6
T265_01790	0
T265_01791	290
T265_01792	0
T265_01793	2669
T265_01794	0
T265_01795	935
T265_01796	0
T265_01797	631
T265_01798	600
T265_01799	0
T265_01800	4
T265_01801	561
T265_01802	349
T265_01803	794
T265_01804	0
T265_01805	493
T265_01806	469
T265_01807	0
T265_01808	0
T265_01809	1492
T265_01810	0
T265_01811	68
T265_01812	0
T265_01813	0
T265_01814	0
T265_01815	1608
T265_01816	0
T265_01817	0
T265_01818	7
T265_01819	1
T265_01820	1500
T265_01821	52
T265_01822	992
T265_01823	617
T265_01824	0
T265_01825	0
T265_01826	0
T265_01827	0
T265_01828	0
T265_01829	2
T265_01830	0
T265_01831	0
T265_01832	247
T265_01833	182
T265_01834	0
T265_01835	0
T265_01836	0
T265_01837	1035
T265_01838	200
T265_01839	1070
T265_01840	0
T265_01841	3
T265_01842	22
T265_01843	1506
T265_01844	499
T265_01845	205
T265_01846	970
T265_01847	1121
T265_01848	0
T265_01849	0
T265_01850	665
T265_01851	698
T265_01852	25
T265_01853	18498
T265_01854	309
T265_01855	1546
T265_01856	119
T265_01857	3413
T265_01858	1126
T265_01859	0
T265_01860	2
T265_01861	27
T265_01862	1539
T265_01863	493
T265_01864	129
T265_01865	463
T265_01866	2
T265_01867	13
T265_01868	0
T265_01869	11919
T265_01870	888
T265_01871	84
T265_01872	1361
T265_01873	18
T265_01874	0
T265_01875	0
T265_01876	10181
T265_01877	12
T265_01878	118
T265_01879	5
T265_01880	0
T265_01881	0
T265_01882	0
T265_01883	128
T265_01884	932
T265_01885	1344
T265_01886	3520
T265_01887	372
T265_01888	654
T265_01889	957
T265_01890	742
T265_01891	1863
T265_01892	805
T265_01893	0
T265_01894	148
T265_01895	0
T265_01896	976
T265_01897	2
T265_01898	141
T265_01899	0
T265_01900	283
T265_01901	807
T265_01902	493
T265_01903	0
T265_01904	1037
T265_01905	273
T265_01906	23
T265_01907	0
T265_01908	16
T265_01909	831
T265_01910	445
T265_01911	1097
T265_01912	1251
T265_01913	27
T265_01914	0
T265_01915	813
T265_01916	5
T265_01917	3531
T265_01918	1193
T265_01919	0
T265_01920	4
T265_01921	1406
T265_01922	0
T265_01923	528
T265_01924	90
T265_01925	593
T265_01926	1
T265_01927	2967
T265_01928	1079
T265_01929	134
T265_01930	2886
T265_01931	0
T265_01932	328
T265_01933	2
T265_01934	1117
T265_01935	0
T265_01936	0
T265_01937	1678
T265_01938	0
T265_01939	0
T265_01940	0
T265_01941	0
T265_01942	957
T265_01943	272
T265_01944	7890
T265_01945	740
T265_01946	1805
T265_01947	947
T265_01948	24
T265_01949	474
T265_01950	64
T265_01951	467
T265_01952	27
T265_01953	116
T265_01954	50
T265_01955	502
T265_01956	302
T265_01957	466
T265_01958	0
T265_01959	0
T265_01960	650
T265_01961	0
T265_01962	327
T265_01963	3011
T265_01964	0
T265_01965	835
T265_01966	0
T265_01967	877
T265_01968	0
T265_01969	649
T265_01970	407
T265_01971	745
T265_01972	144
T265_01973	591
T265_01974	0
T265_01975	0
T265_01976	1136
T265_01977	675
T265_01978	492
T265_01979	313
T265_01980	240
T265_01981	2344
T265_01982	3530
T265_01983	46
T265_01984	0
T265_01985	143
T265_01986	1937
T265_01987	0
T265_01988	38
T265_01989	1041
T265_01990	1118
T265_01991	45
T265_01992	1675
T265_01993	776
T265_01994	2009
T265_01995	1022
T265_01996	419
T265_01997	1096
T265_01998	1971
T265_01999	1749
T265_02000	0
[truncated: 14,379 more rows]
