# Supplementary material for: Transcriptomics analysis of in vivo Opisthorchis viverrini: Stage-specific gene expression and novel genes with stable expression in mammalian stages for opisthorchiasis intervention
Source: PLoS Negl Trop Dis. 2025 Dec 18;19(12):e0013714. doi: 10.1371/journal.pntd.0013714 (PMC12742771; doi:10.1371/journal.pntd.0013714)
Supplement: S1 File — The HTSeq-count data in the zipped folder contains the following files: ov_reads_D14_1_cds.txt, ov_reads_D14_2_cds.txt, ov_reads_D14_3_cds.txt, ov_reads_D42_1_cds.txt, ov_reads_D42_2_cds.txt, ov_reads_D42_3_cds.txt, ov_reads_D180_1_cds.txt, ov_reads_D180_2_cds.txt, ov_reads_D180_3_cds.txt. (ZIP) [file pntd.0013714.s012.zip › S1_File/ov_reads_D180_3_cds.txt]

T265_00001	0
T265_00002	0
T265_00003	2207
T265_00004	1795
T265_00005	1943
T265_00006	85
T265_00007	2573
T265_00008	2
T265_00009	0
T265_00010	1036
T265_00011	1208
T265_00012	234
T265_00013	60
T265_00014	2025
T265_00015	650
T265_00016	0
T265_00017	3284
T265_00018	430
T265_00019	5324
T265_00020	2679
T265_00021	6812
T265_00022	303
T265_00023	0
T265_00024	0
T265_00025	334
T265_00026	820
T265_00027	1142
T265_00028	5414
T265_00029	2172
T265_00030	904
T265_00031	719
T265_00032	580
T265_00033	727
T265_00034	774
T265_00035	3407
T265_00036	1585
T265_00037	0
T265_00038	1872
T265_00039	612
T265_00040	70
T265_00041	0
T265_00042	0
T265_00043	1019
T265_00044	0
T265_00045	3816
T265_00046	147
T265_00047	0
T265_00048	286
T265_00049	874
T265_00050	833
T265_00051	0
T265_00052	0
T265_00053	1056
T265_00054	680
T265_00055	1361
T265_00056	4
T265_00057	0
T265_00058	24
T265_00059	1496
T265_00060	0
T265_00061	1698
T265_00062	798
T265_00063	0
T265_00064	0
T265_00065	902
T265_00066	194
T265_00067	1586
T265_00068	2168
T265_00069	484
T265_00070	2218
T265_00071	558
T265_00072	1796
T265_00073	0
T265_00074	1105
T265_00075	22
T265_00076	147
T265_00077	1978
T265_00078	2025
T265_00079	1140
T265_00080	2
T265_00081	1045
T265_00082	12
T265_00083	0
T265_00084	0
T265_00085	0
T265_00086	6
T265_00087	0
T265_00088	11
T265_00089	11
T265_00090	785
T265_00091	704
T265_00092	420
T265_00093	0
T265_00094	0
T265_00095	1011
T265_00096	0
T265_00097	313
T265_00098	1468
T265_00099	691
T265_00100	344
T265_00101	0
T265_00102	0
T265_00103	0
T265_00104	92
T265_00105	3274
T265_00106	0
T265_00107	405
T265_00108	5737
T265_00109	4
T265_00110	694
T265_00111	1418
T265_00112	0
T265_00113	429
T265_00114	153
T265_00115	68
T265_00116	4198
T265_00117	836
T265_00118	0
T265_00119	3
T265_00120	21
T265_00121	174
T265_00122	897
T265_00123	874
T265_00124	3196
T265_00125	623
T265_00126	0
T265_00127	1231
T265_00128	0
T265_00129	0
T265_00130	52
T265_00131	144
T265_00132	894
T265_00133	664
T265_00134	1169
T265_00135	887
T265_00136	8
T265_00137	4074
T265_00138	506
T265_00139	0
T265_00140	5044
T265_00141	39
T265_00142	95
T265_00143	10
T265_00144	6
T265_00145	0
T265_00146	5154
T265_00147	275
T265_00148	2049
T265_00149	256
T265_00150	19169
T265_00151	34
T265_00152	0
T265_00153	739
T265_00154	0
T265_00155	574
T265_00156	5477
T265_00157	35
T265_00158	0
T265_00159	751
T265_00160	292
T265_00161	1788
T265_00162	0
T265_00163	2450
T265_00164	245
T265_00165	1989
T265_00166	0
T265_00167	17
T265_00168	1591
T265_00169	0
T265_00170	1324
T265_00171	2587
T265_00172	177
T265_00173	250
T265_00174	2
T265_00175	870
T265_00176	3
T265_00177	1450
T265_00178	368
T265_00179	0
T265_00180	10
T265_00181	0
T265_00182	959
T265_00183	26
T265_00184	0
T265_00185	866
T265_00186	2241
T265_00187	289
T265_00188	1162
T265_00189	385
T265_00190	475
T265_00191	0
T265_00192	1717
T265_00193	349
T265_00194	3996
T265_00195	149
T265_00196	1298
T265_00197	1826
T265_00198	67
T265_00199	2596
T265_00200	0
T265_00201	0
T265_00202	679
T265_00203	0
T265_00204	7
T265_00205	396
T265_00206	4
T265_00207	0
T265_00208	0
T265_00209	27
T265_00210	0
T265_00211	92
T265_00212	2149
T265_00213	1234
T265_00214	1445
T265_00215	17325
T265_00216	3
T265_00217	475
T265_00218	0
T265_00219	0
T265_00220	437
T265_00221	0
T265_00222	0
T265_00223	2
T265_00224	647
T265_00225	1196
T265_00226	561
T265_00227	0
T265_00228	1460
T265_00229	12449
T265_00230	996
T265_00231	0
T265_00232	243
T265_00233	3737
T265_00234	0
T265_00235	1006
T265_00236	201
T265_00237	678
T265_00238	0
T265_00239	448
T265_00240	0
T265_00241	0
T265_00242	156
T265_00243	1328
T265_00244	226
T265_00245	97
T265_00246	194
T265_00247	478
T265_00248	472
T265_00249	0
T265_00250	0
T265_00251	202
T265_00252	780
T265_00253	1392
T265_00254	663
T265_00255	2592
T265_00256	151
T265_00257	2109
T265_00258	1885
T265_00259	2133
T265_00260	688
T265_00261	1116
T265_00262	0
T265_00263	1
T265_00264	207
T265_00265	31
T265_00266	0
T265_00267	2101
T265_00268	30
T265_00269	19
T265_00270	0
T265_00271	0
T265_00272	0
T265_00273	2
T265_00274	0
T265_00275	3988
T265_00276	2151
T265_00277	337
T265_00278	0
T265_00279	650
T265_00280	3591
T265_00281	2369
T265_00282	0
T265_00283	410
T265_00284	16714
T265_00285	0
T265_00286	488
T265_00287	1545
T265_00288	681
T265_00289	436
T265_00290	237
T265_00291	1128
T265_00292	1594
T265_00293	1942
T265_00294	1221
T265_00295	21
T265_00296	890
T265_00297	4
T265_00298	0
T265_00299	0
T265_00300	723
T265_00301	0
T265_00302	1602
T265_00303	612
T265_00304	635
T265_00305	0
T265_00306	135
T265_00307	1973
T265_00308	0
T265_00309	1705
T265_00310	1297
T265_00311	2118
T265_00312	660
T265_00313	100
T265_00314	2995
T265_00315	394
T265_00316	8338
T265_00317	0
T265_00318	384
T265_00319	1621
T265_00320	2394
T265_00321	1371
T265_00322	0
T265_00323	929
T265_00324	0
T265_00325	208
T265_00326	668
T265_00327	333
T265_00328	7
T265_00329	324
T265_00330	1950
T265_00331	284
T265_00332	1549
T265_00333	0
T265_00334	0
T265_00335	768
T265_00336	2370
T265_00337	1670
T265_00338	330
T265_00339	602
T265_00340	0
T265_00341	0
T265_00342	843
T265_00343	151
T265_00344	767
T265_00345	2307
T265_00346	0
T265_00347	749
T265_00348	852
T265_00349	1135
T265_00350	313
T265_00351	4532
T265_00352	370
T265_00353	0
T265_00354	105
T265_00355	326
T265_00356	569
T265_00357	1005
T265_00358	261
T265_00359	2006
T265_00360	622
T265_00361	0
T265_00362	1845
T265_00363	2
T265_00364	120
T265_00365	1378
T265_00366	0
T265_00367	53
T265_00368	845
T265_00369	0
T265_00370	989
T265_00371	85
T265_00372	13
T265_00373	3
T265_00374	33
T265_00375	13018
T265_00376	14674
T265_00377	0
T265_00378	0
T265_00379	1865
T265_00380	0
T265_00381	301
T265_00382	959
T265_00383	765
T265_00384	776
T265_00385	739
T265_00386	34
T265_00387	3834
T265_00388	777
T265_00389	0
T265_00390	265
T265_00391	0
T265_00392	770
T265_00393	269
T265_00394	299
T265_00395	125
T265_00396	1122
T265_00397	419
T265_00398	165
T265_00399	1423
T265_00400	454
T265_00401	260
T265_00402	367
T265_00403	0
T265_00404	0
T265_00405	0
T265_00406	0
T265_00407	0
T265_00408	750
T265_00409	0
T265_00410	0
T265_00411	1660
T265_00412	0
T265_00413	797
T265_00414	1
T265_00415	0
T265_00416	0
T265_00417	508
T265_00418	2056
T265_00419	0
T265_00420	0
T265_00421	0
T265_00422	5992
T265_00423	914
T265_00424	0
T265_00425	11615
T265_00426	348
T265_00427	0
T265_00428	1200
T265_00429	268
T265_00430	0
T265_00431	958
T265_00432	5988
T265_00433	215
T265_00434	1625
T265_00435	17510
T265_00436	23
T265_00437	1027
T265_00438	3122
T265_00439	29
T265_00440	2911
T265_00441	0
T265_00442	2982
T265_00443	11
T265_00444	1822
T265_00445	5
T265_00446	2833
T265_00447	101
T265_00448	0
T265_00449	764
T265_00450	192
T265_00451	3541
T265_00452	0
T265_00453	969
T265_00454	1
T265_00455	4683
T265_00456	10
T265_00457	110
T265_00458	1019
T265_00459	0
T265_00460	3
T265_00461	692
T265_00462	1473
T265_00463	544
T265_00464	19
T265_00465	595
T265_00466	21030
T265_00467	65
T265_00468	2042
T265_00469	641
T265_00470	6348
T265_00471	285
T265_00472	0
T265_00473	14
T265_00474	156
T265_00475	0
T265_00476	0
T265_00477	2614
T265_00478	108
T265_00479	1176
T265_00480	1689
T265_00481	154
T265_00482	0
T265_00483	0
T265_00484	107
T265_00485	451
T265_00486	0
T265_00487	0
T265_00488	442
T265_00489	1
T265_00490	3634
T265_00491	0
T265_00492	867
T265_00493	0
T265_00494	1290
T265_00495	77
T265_00496	794
T265_00497	3297
T265_00498	136
T265_00499	0
T265_00500	5741
T265_00501	250
T265_00502	593
T265_00503	276
T265_00504	1316
T265_00505	1072
T265_00506	915
T265_00507	0
T265_00508	0
T265_00509	31
T265_00510	0
T265_00511	14
T265_00512	0
T265_00513	0
T265_00514	0
T265_00515	0
T265_00516	1332
T265_00517	0
T265_00518	6
T265_00519	0
T265_00520	0
T265_00521	0
T265_00522	0
T265_00523	2375
T265_00524	0
T265_00525	2331
T265_00526	0
T265_00527	0
T265_00528	0
T265_00529	760
T265_00530	550
T265_00531	5016
T265_00532	1852
T265_00533	4241
T265_00534	770
T265_00535	769
T265_00536	795
T265_00537	0
T265_00538	0
T265_00539	435
T265_00540	44
T265_00541	410
T265_00542	839
T265_00543	395
T265_00544	0
T265_00545	0
T265_00546	341
T265_00547	0
T265_00548	76
T265_00549	2
T265_00550	52
T265_00551	958
T265_00552	138
T265_00553	0
T265_00554	402
T265_00555	77
T265_00556	145
T265_00557	54
T265_00558	35
T265_00559	969
T265_00560	1007
T265_00561	0
T265_00562	1219
T265_00563	1159
T265_00564	0
T265_00565	484
T265_00566	3672
T265_00567	860
T265_00568	173
T265_00569	0
T265_00570	0
T265_00571	4
T265_00572	174
T265_00573	4333
T265_00574	0
T265_00575	81
T265_00576	0
T265_00577	0
T265_00578	152
T265_00579	4893
T265_00580	1369
T265_00581	0
T265_00582	0
T265_00583	0
T265_00584	0
T265_00585	0
T265_00586	0
T265_00587	3132
T265_00588	0
T265_00589	0
T265_00590	0
T265_00591	0
T265_00592	0
T265_00593	630
T265_00594	2717
T265_00595	0
T265_00596	831
T265_00597	1780
T265_00598	0
T265_00599	2256
T265_00600	47
T265_00601	535
T265_00602	0
T265_00603	0
T265_00604	0
T265_00605	6
T265_00606	220
T265_00607	14740
T265_00608	5720
T265_00609	0
T265_00610	5500
T265_00611	352
T265_00612	495
T265_00613	1722
T265_00614	2969
T265_00615	218
T265_00616	1296
T265_00617	1041
T265_00618	717
T265_00619	0
T265_00620	214
T265_00621	59
T265_00622	1643
T265_00623	0
T265_00624	192
T265_00625	4
T265_00626	566
T265_00627	286
T265_00628	8
T265_00629	2353
T265_00630	2945
T265_00631	0
T265_00632	5
T265_00633	0
T265_00634	2
T265_00635	0
T265_00636	0
T265_00637	1
T265_00638	17
T265_00639	152
T265_00640	57
T265_00641	1067
T265_00642	0
T265_00643	146
T265_00644	0
T265_00645	0
T265_00646	1731
T265_00647	952
T265_00648	1
T265_00649	16
T265_00650	72
T265_00651	0
T265_00652	4
T265_00653	3478
T265_00654	14847
T265_00655	0
T265_00656	489
T265_00657	761
T265_00658	0
T265_00659	6
T265_00660	3357
T265_00661	212
T265_00662	228
T265_00663	709
T265_00664	1937
T265_00665	744
T265_00666	2622
T265_00667	2
T265_00668	0
T265_00669	554
T265_00670	0
T265_00671	382
T265_00672	3850
T265_00673	30
T265_00674	1
T265_00675	0
T265_00676	5
T265_00677	4
T265_00678	1314
T265_00679	2
T265_00680	1766
T265_00681	271
T265_00682	68
T265_00683	60
T265_00684	1688
T265_00685	3452
T265_00686	0
T265_00687	203
T265_00688	1672
T265_00689	5
T265_00690	0
T265_00691	1546
T265_00692	0
T265_00693	1322
T265_00694	1416
T265_00695	0
T265_00696	4
T265_00697	279
T265_00698	3382
T265_00699	2790
T265_00700	0
T265_00701	357
T265_00702	0
T265_00703	1
T265_00704	0
T265_00705	30
T265_00706	4
T265_00707	503
T265_00708	0
T265_00709	991
T265_00710	2011
T265_00711	1042
T265_00712	63
T265_00713	1118
T265_00714	0
T265_00715	2338
T265_00716	27
T265_00717	0
T265_00718	0
T265_00719	636
T265_00720	2473
T265_00721	523
T265_00722	0
T265_00723	626
T265_00724	0
T265_00725	0
T265_00726	322
T265_00727	0
T265_00728	149
T265_00729	0
T265_00730	2543
T265_00731	0
T265_00732	1805
T265_00733	767
T265_00734	4359
T265_00735	222
T265_00736	0
T265_00737	895
T265_00738	2
T265_00739	0
T265_00740	889
T265_00741	147
T265_00742	1734
T265_00743	0
T265_00744	1117
T265_00745	41
T265_00746	593
T265_00747	0
T265_00748	3589
T265_00749	150
T265_00750	1924
T265_00751	1388
T265_00752	1077
T265_00753	2
T265_00754	0
T265_00755	1612
T265_00756	557
T265_00757	0
T265_00758	669
T265_00759	2
T265_00760	799
T265_00761	0
T265_00762	1334
T265_00763	377
T265_00764	702
T265_00765	1103
T265_00766	1407
T265_00767	1820
T265_00768	0
T265_00769	2426
T265_00770	82
T265_00771	0
T265_00772	44
T265_00773	602
T265_00774	898
T265_00775	0
T265_00776	10
T265_00777	60
T265_00778	6677
T265_00779	29
T265_00780	589
T265_00781	0
T265_00782	1100
T265_00783	117
T265_00784	555
T265_00785	0
T265_00786	574
T265_00787	0
T265_00788	918
T265_00789	0
T265_00790	0
T265_00791	0
T265_00792	0
T265_00793	0
T265_00794	1016
T265_00795	1183
T265_00796	1
T265_00797	331
T265_00798	0
T265_00799	20
T265_00800	0
T265_00801	0
T265_00802	0
T265_00803	1160
T265_00804	0
T265_00805	1411
T265_00806	458
T265_00807	0
T265_00808	0
T265_00809	0
T265_00810	1954
T265_00811	2520
T265_00812	4500
T265_00813	3061
T265_00814	0
T265_00815	2670
T265_00816	8
T265_00817	16
T265_00818	778
T265_00819	4598
T265_00820	3983
T265_00821	204
T265_00822	167
T265_00823	0
T265_00824	12
T265_00825	0
T265_00826	2196
T265_00827	597
T265_00828	1841
T265_00829	2533
T265_00830	0
T265_00831	620
T265_00832	0
T265_00833	1313
T265_00834	940
T265_00835	436
T265_00836	2129
T265_00837	1614
T265_00838	722
T265_00839	0
T265_00840	908
T265_00841	304617
T265_00842	177261
T265_00843	4815
T265_00844	437
T265_00845	6045
T265_00846	1296
T265_00847	19196
T265_00848	137
T265_00849	377
T265_00850	0
T265_00851	0
T265_00852	1819
T265_00853	1802
T265_00854	3353
T265_00855	0
T265_00856	30
T265_00857	1999
T265_00858	0
T265_00859	0
T265_00860	777
T265_00861	0
T265_00862	9
T265_00863	104
T265_00864	76
T265_00865	810
T265_00866	2289
T265_00867	136
T265_00868	5988
T265_00869	0
T265_00870	5869
T265_00871	368
T265_00872	0
T265_00873	4837
T265_00874	659
T265_00875	14
T265_00876	1891
T265_00877	0
T265_00878	0
T265_00879	0
T265_00880	211
T265_00881	0
T265_00882	0
T265_00883	0
T265_00884	0
T265_00885	9
T265_00886	1223
T265_00887	8457
T265_00888	2217
T265_00889	0
T265_00890	0
T265_00891	252
T265_00892	2
T265_00893	222
T265_00894	1
T265_00895	0
T265_00896	1253
T265_00897	12
T265_00898	0
T265_00899	0
T265_00900	0
T265_00901	0
T265_00902	0
T265_00903	750
T265_00904	0
T265_00905	0
T265_00906	0
T265_00907	0
T265_00908	171
T265_00909	0
T265_00910	643
T265_00911	0
T265_00912	20
T265_00913	0
T265_00914	0
T265_00915	1488
T265_00916	8
T265_00917	0
T265_00918	214
T265_00919	0
T265_00920	0
T265_00921	5
T265_00922	0
T265_00923	0
T265_00924	12
T265_00925	0
T265_00926	0
T265_00927	487
T265_00928	0
T265_00929	0
T265_00930	1138
T265_00931	0
T265_00932	3117
T265_00933	0
T265_00934	1135
T265_00935	36
T265_00936	1507
T265_00937	958
T265_00938	214
T265_00939	650
T265_00940	4485
T265_00941	1
T265_00942	0
T265_00943	1
T265_00944	578
T265_00945	1639
T265_00946	0
T265_00947	2030
T265_00948	1837
T265_00949	639
T265_00950	872
T265_00951	155
T265_00952	548
T265_00953	83
T265_00954	8920
T265_00955	2760
T265_00956	0
T265_00957	263
T265_00958	0
T265_00959	0
T265_00960	1460
T265_00961	0
T265_00962	1291
T265_00963	604
T265_00964	988
T265_00965	1082
T265_00966	735
T265_00967	0
T265_00968	0
T265_00969	0
T265_00970	555
T265_00971	0
T265_00972	1014
T265_00973	1195
T265_00974	0
T265_00975	0
T265_00976	1624
T265_00977	0
T265_00978	0
T265_00979	0
T265_00980	867
T265_00981	0
T265_00982	0
T265_00983	419
T265_00984	0
T265_00985	739
T265_00986	2620
T265_00987	0
T265_00988	3
T265_00989	0
T265_00990	0
T265_00991	900
T265_00992	0
T265_00993	2135
T265_00994	883
T265_00995	21
T265_00996	15
T265_00997	798
T265_00998	0
T265_00999	3892
T265_01000	40
T265_01001	749
T265_01002	0
T265_01003	2065
T265_01004	33
T265_01005	1079
T265_01006	0
T265_01007	1128
T265_01008	24
T265_01009	0
T265_01010	315
T265_01011	513
T265_01012	1707
T265_01013	19
T265_01014	228
T265_01015	4144
T265_01016	1
T265_01017	2261
T265_01018	9754
T265_01019	2326
T265_01020	4
T265_01021	43
T265_01022	2820
T265_01023	0
T265_01024	0
T265_01025	273
T265_01026	0
T265_01027	0
T265_01028	3090
T265_01029	379
T265_01030	0
T265_01031	34
T265_01032	3
T265_01033	0
T265_01034	0
T265_01035	792
T265_01036	142
T265_01037	615
T265_01038	416
T265_01039	281
T265_01040	0
T265_01041	146
T265_01042	0
T265_01043	0
T265_01044	0
T265_01045	2206
T265_01046	550
T265_01047	5
T265_01048	0
T265_01049	0
T265_01050	820
T265_01051	29
T265_01052	1
T265_01053	0
T265_01054	0
T265_01055	0
T265_01056	6
T265_01057	0
T265_01058	0
T265_01059	740
T265_01060	648
T265_01061	0
T265_01062	56
T265_01063	0
T265_01064	0
T265_01065	3
T265_01066	0
T265_01067	47
T265_01068	7
T265_01069	2324
T265_01070	0
T265_01071	0
T265_01072	0
T265_01073	3
T265_01074	821
T265_01075	1636
T265_01076	0
T265_01077	4696
T265_01078	319
T265_01079	277
T265_01080	2051
T265_01081	708
T265_01082	2352
T265_01083	0
T265_01084	0
T265_01085	593
T265_01086	948
T265_01087	5018
T265_01088	0
T265_01089	0
T265_01090	1150
T265_01091	0
T265_01092	696
T265_01093	995
T265_01094	10
T265_01095	13
T265_01096	2018
T265_01097	45
T265_01098	0
T265_01099	1007
T265_01100	5
T265_01101	2422
T265_01102	4705
T265_01103	0
T265_01104	0
T265_01105	443
T265_01106	915
T265_01107	981
T265_01108	3714
T265_01109	1767
T265_01110	0
T265_01111	546
T265_01112	0
T265_01113	437
T265_01114	420
T265_01115	0
T265_01116	494
T265_01117	0
T265_01118	474
T265_01119	0
T265_01120	0
T265_01121	1519
T265_01122	817
T265_01123	1118
T265_01124	32
T265_01125	70
T265_01126	849
T265_01127	9
T265_01128	1297
T265_01129	0
T265_01130	0
T265_01131	3224
T265_01132	638
T265_01133	0
T265_01134	1084
T265_01135	705
T265_01136	2314
T265_01137	199
T265_01138	0
T265_01139	27
T265_01140	0
T265_01141	0
T265_01142	0
T265_01143	4
T265_01144	292
T265_01145	0
T265_01146	562
T265_01147	1817
T265_01148	0
T265_01149	945
T265_01150	1480
T265_01151	0
T265_01152	878
T265_01153	0
T265_01154	0
T265_01155	2
T265_01156	725
T265_01157	2205
T265_01158	347
T265_01159	0
T265_01160	217
T265_01161	0
T265_01162	0
T265_01163	13116
T265_01164	2051
T265_01165	149
T265_01166	802
T265_01167	537
T265_01168	825
T265_01169	0
T265_01170	4156
T265_01171	0
T265_01172	560
T265_01173	483
T265_01174	10
T265_01175	159
T265_01176	1051
T265_01177	0
T265_01178	6
T265_01179	416
T265_01180	0
T265_01181	240
T265_01182	0
T265_01183	41
T265_01184	0
T265_01185	0
T265_01186	0
T265_01187	2804
T265_01188	509
T265_01189	0
T265_01190	3302
T265_01191	335
T265_01192	1421
T265_01193	1186
T265_01194	15
T265_01195	4047
T265_01196	38
T265_01197	0
T265_01198	367
T265_01199	273
T265_01200	2427
T265_01201	0
T265_01202	6
T265_01203	538
T265_01204	398
T265_01205	0
T265_01206	1241
T265_01207	0
T265_01208	374
T265_01209	544
T265_01210	1156
T265_01211	3720
T265_01212	0
T265_01213	772
T265_01214	34
T265_01215	173
T265_01216	2141
T265_01217	5483
T265_01218	738
T265_01219	0
T265_01220	1043
T265_01221	560
T265_01222	1385
T265_01223	610
T265_01224	2286
T265_01225	937
T265_01226	861
T265_01227	381
T265_01228	240
T265_01229	0
T265_01230	301
T265_01231	74
T265_01232	0
T265_01233	0
T265_01234	0
T265_01235	7
T265_01236	0
T265_01237	0
T265_01238	0
T265_01239	0
T265_01240	797
T265_01241	1
T265_01242	2227
T265_01243	359
T265_01244	1379
T265_01245	0
T265_01246	814
T265_01247	0
T265_01248	607
T265_01249	0
T265_01250	0
T265_01251	695
T265_01252	1073
T265_01253	0
T265_01254	1663
T265_01255	0
T265_01256	133
T265_01257	0
T265_01258	0
T265_01259	2867
T265_01260	2
T265_01261	6
T265_01262	616
T265_01263	27
T265_01264	303
T265_01265	1212
T265_01266	3220
T265_01267	0
T265_01268	0
T265_01269	351
T265_01270	23
T265_01271	406
T265_01272	1175
T265_01273	16778
T265_01274	384
T265_01275	21
T265_01276	142
T265_01277	1897
T265_01278	596
T265_01279	0
T265_01280	11514
T265_01281	12
T265_01282	0
T265_01283	0
T265_01284	0
T265_01285	0
T265_01286	1784
T265_01287	4
T265_01288	6
T265_01289	0
T265_01290	2134
T265_01291	1
T265_01292	0
T265_01293	2472
T265_01294	0
T265_01295	865
T265_01296	0
T265_01297	0
T265_01298	891
T265_01299	0
T265_01300	841
T265_01301	966
T265_01302	0
T265_01303	1699
T265_01304	2247
T265_01305	0
T265_01306	197
T265_01307	2451
T265_01308	0
T265_01309	1023
T265_01310	11
T265_01311	0
T265_01312	404
T265_01313	0
T265_01314	460
T265_01315	0
T265_01316	0
T265_01317	0
T265_01318	106
T265_01319	0
T265_01320	0
T265_01321	0
T265_01322	0
T265_01323	1431
T265_01324	0
T265_01325	403
T265_01326	3
T265_01327	5603
T265_01328	9769
T265_01329	1061
T265_01330	0
T265_01331	1045
T265_01332	0
T265_01333	0
T265_01334	751
T265_01335	2157
T265_01336	11070
T265_01337	902
T265_01338	8
T265_01339	1378
T265_01340	0
T265_01341	0
T265_01342	0
T265_01343	1504
T265_01344	0
T265_01345	550
T265_01346	3
T265_01347	1202
T265_01348	0
T265_01349	970
T265_01350	0
T265_01351	1074
T265_01352	0
T265_01353	0
T265_01354	2669
T265_01355	0
T265_01356	176
T265_01357	16
T265_01358	277
T265_01359	1
T265_01360	377
T265_01361	0
T265_01362	1115
T265_01363	6
T265_01364	850
T265_01365	1132
T265_01366	1950
T265_01367	0
T265_01368	1476
T265_01369	1541
T265_01370	422
T265_01371	6632
T265_01372	724
T265_01373	2796
T265_01374	937
T265_01375	0
T265_01376	12
T265_01377	1005
T265_01378	514
T265_01379	1214
T265_01380	119
T265_01381	0
T265_01382	0
T265_01383	62
T265_01384	0
T265_01385	3028
T265_01386	0
T265_01387	1025
T265_01388	2
T265_01389	1385
T265_01390	517
T265_01391	497
T265_01392	384
T265_01393	3564
T265_01394	0
T265_01395	0
T265_01396	813
T265_01397	0
T265_01398	1
T265_01399	0
T265_01400	2
T265_01401	806
T265_01402	67
T265_01403	122
T265_01404	122
T265_01405	1335
T265_01406	873
T265_01407	0
T265_01408	0
T265_01409	18
T265_01410	1338
T265_01411	473
T265_01412	0
T265_01413	220
T265_01414	41
T265_01415	0
T265_01416	0
T265_01417	298
T265_01418	1358
T265_01419	0
T265_01420	1510
T265_01421	5175
T265_01422	0
T265_01423	2168
T265_01424	0
T265_01425	1224
T265_01426	0
T265_01427	11
T265_01428	0
T265_01429	572
T265_01430	1270
T265_01431	0
T265_01432	203
T265_01433	4
T265_01434	0
T265_01435	24
T265_01436	27
T265_01437	487
T265_01438	833
T265_01439	715
T265_01440	1157
T265_01441	1702
T265_01442	6
T265_01443	1867
T265_01444	11681
T265_01445	966
T265_01446	1054
T265_01447	1109
T265_01448	929
T265_01449	117
T265_01450	51
T265_01451	5538
T265_01452	308
T265_01453	8
T265_01454	2333
T265_01455	0
T265_01456	0
T265_01457	0
T265_01458	5108
T265_01459	1090
T265_01460	2
T265_01461	1
T265_01462	396
T265_01463	80
T265_01464	1672
T265_01465	350
T265_01466	1322
T265_01467	0
T265_01468	0
T265_01469	0
T265_01470	0
T265_01471	528
T265_01472	9
T265_01473	0
T265_01474	183
T265_01475	2852
T265_01476	18
T265_01477	1763
T265_01478	26
T265_01479	26
T265_01480	551
T265_01481	527
T265_01482	0
T265_01483	6880
T265_01484	29376
T265_01485	1549
T265_01486	0
T265_01487	534
T265_01488	852
T265_01489	0
T265_01490	6
T265_01491	304
T265_01492	1283
T265_01493	3115
T265_01494	1
T265_01495	1141
T265_01496	0
T265_01497	83
T265_01498	0
T265_01499	497
T265_01500	0
T265_01501	828
T265_01502	710
T265_01503	0
T265_01504	94
T265_01505	1355
T265_01506	2
T265_01507	1032
T265_01508	0
T265_01509	1592
T265_01510	89
T265_01511	8
T265_01512	713
T265_01513	1985
T265_01514	4
T265_01515	613
T265_01516	3184
T265_01517	625
T265_01518	338
T265_01519	378
T265_01520	566
T265_01521	2
T265_01522	7
T265_01523	195
T265_01524	0
T265_01525	16
T265_01526	1106
T265_01527	30
T265_01528	154
T265_01529	0
T265_01530	4985
T265_01531	782
T265_01532	1077
T265_01533	257
T265_01534	173
T265_01535	997
T265_01536	331
T265_01537	4010
T265_01538	0
T265_01539	1076
T265_01540	4554
T265_01541	0
T265_01542	494
T265_01543	0
T265_01544	108
T265_01545	0
T265_01546	8538
T265_01547	9
T265_01548	1962
T265_01549	746
T265_01550	326
T265_01551	0
T265_01552	1321
T265_01553	2
T265_01554	75564
T265_01555	1132
T265_01556	807
T265_01557	414
T265_01558	590
T265_01559	48
T265_01560	13
T265_01561	8
T265_01562	3898
T265_01563	0
T265_01564	19
T265_01565	331
T265_01566	0
T265_01567	4312
T265_01568	1014
T265_01569	1388
T265_01570	278
T265_01571	14
T265_01572	0
T265_01573	0
T265_01574	1982
T265_01575	0
T265_01576	0
T265_01577	500
T265_01578	18
T265_01579	45
T265_01580	11
T265_01581	10
T265_01582	288
T265_01583	1579
T265_01584	0
T265_01585	395
T265_01586	3963
T265_01587	711
T265_01588	193
T265_01589	118
T265_01590	644
T265_01591	655
T265_01592	536
T265_01593	0
T265_01594	1069
T265_01595	720
T265_01596	53
T265_01597	844
T265_01598	4008
T265_01599	0
T265_01600	1053
T265_01601	0
T265_01602	2023
T265_01603	0
T265_01604	23
T265_01605	1837
T265_01606	379
T265_01607	0
T265_01608	1702
T265_01609	10
T265_01610	1068
T265_01611	54
T265_01612	0
T265_01613	0
T265_01614	8
T265_01615	1271
T265_01616	227
T265_01617	0
T265_01618	5
T265_01619	514
T265_01620	1408
T265_01621	360
T265_01622	1
T265_01623	0
T265_01624	0
T265_01625	0
T265_01626	1820
T265_01627	5
T265_01628	0
T265_01629	0
T265_01630	3
T265_01631	0
T265_01632	206
T265_01633	348
T265_01634	536
T265_01635	626
T265_01636	0
T265_01637	846
T265_01638	1208
T265_01639	322
T265_01640	0
T265_01641	0
T265_01642	0
T265_01643	21
T265_01644	8848
T265_01645	2157
T265_01646	158
T265_01647	0
T265_01648	0
T265_01649	390
T265_01650	328
T265_01651	0
T265_01652	5566
T265_01653	267
T265_01654	535
T265_01655	302
T265_01656	0
T265_01657	0
T265_01658	1
T265_01659	0
T265_01660	1661
T265_01661	1
T265_01662	0
T265_01663	0
T265_01664	169
T265_01665	114
T265_01666	1
T265_01667	0
T265_01668	6
T265_01669	70
T265_01670	122
T265_01671	427
T265_01672	333
T265_01673	0
T265_01674	0
T265_01675	1916
T265_01676	0
T265_01677	104
T265_01678	1
T265_01679	0
T265_01680	807
T265_01681	6
T265_01682	3311
T265_01683	0
T265_01684	1533
T265_01685	74
T265_01686	844
T265_01687	21
T265_01688	0
T265_01689	0
T265_01690	30
T265_01691	0
T265_01692	1128
T265_01693	802
T265_01694	21630
T265_01695	13
T265_01696	0
T265_01697	96
T265_01698	1390
T265_01699	454
T265_01700	1
T265_01701	7
T265_01702	0
T265_01703	0
T265_01704	0
T265_01705	210
T265_01706	3
T265_01707	0
T265_01708	333
T265_01709	145
T265_01710	442
T265_01711	0
T265_01712	0
T265_01713	0
T265_01714	0
T265_01715	0
T265_01716	1
T265_01717	0
T265_01718	0
T265_01719	0
T265_01720	182
T265_01721	0
T265_01722	0
T265_01723	469
T265_01724	5973
T265_01725	0
T265_01726	0
T265_01727	865
T265_01728	12
T265_01729	0
T265_01730	0
T265_01731	0
T265_01732	14807
T265_01733	3
T265_01734	0
T265_01735	0
T265_01736	513
T265_01737	0
T265_01738	0
T265_01739	0
T265_01740	0
T265_01741	49
T265_01742	4711
T265_01743	621
T265_01744	0
T265_01745	3
T265_01746	879
T265_01747	397
T265_01748	123
T265_01749	1066
T265_01750	1008
T265_01751	0
T265_01752	1516
T265_01753	44
T265_01754	1009
T265_01755	0
T265_01756	0
T265_01757	148
T265_01758	846
T265_01759	396
T265_01760	1478
T265_01761	0
T265_01762	3
T265_01763	6
T265_01764	0
T265_01765	697
T265_01766	1740
T265_01767	578
T265_01768	0
T265_01769	0
T265_01770	0
T265_01771	766
T265_01772	0
T265_01773	1978
T265_01774	474
T265_01775	1539
T265_01776	361
T265_01777	0
T265_01778	279
T265_01779	456
T265_01780	87
T265_01781	0
T265_01782	797
T265_01783	0
T265_01784	0
T265_01785	0
T265_01786	0
T265_01787	836
T265_01788	405
T265_01789	18
T265_01790	0
T265_01791	429
T265_01792	0
T265_01793	1362
T265_01794	0
T265_01795	2378
T265_01796	0
T265_01797	610
T265_01798	437
T265_01799	0
T265_01800	2
T265_01801	852
T265_01802	261
T265_01803	1439
T265_01804	0
T265_01805	624
T265_01806	604
T265_01807	0
T265_01808	0
T265_01809	1723
T265_01810	0
T265_01811	57
T265_01812	0
T265_01813	0
T265_01814	0
T265_01815	2179
T265_01816	0
T265_01817	0
T265_01818	12
T265_01819	4
T265_01820	1345
T265_01821	457
T265_01822	1150
T265_01823	686
T265_01824	0
T265_01825	0
T265_01826	0
T265_01827	0
T265_01828	3
T265_01829	4
T265_01830	0
T265_01831	0
T265_01832	257
T265_01833	206
T265_01834	0
T265_01835	0
T265_01836	0
T265_01837	838
T265_01838	338
T265_01839	877
T265_01840	2
T265_01841	11
T265_01842	41
T265_01843	419
T265_01844	535
T265_01845	210
T265_01846	1465
T265_01847	1734
T265_01848	0
T265_01849	0
T265_01850	1771
T265_01851	995
T265_01852	49
T265_01853	15114
T265_01854	574
T265_01855	1184
T265_01856	976
T265_01857	7522
T265_01858	820
T265_01859	0
T265_01860	0
T265_01861	38
T265_01862	2508
T265_01863	403
T265_01864	117
T265_01865	491
T265_01866	0
T265_01867	11
T265_01868	112
T265_01869	23000
T265_01870	619
T265_01871	14
T265_01872	1267
T265_01873	19
T265_01874	0
T265_01875	0
T265_01876	7226
T265_01877	35
T265_01878	190
T265_01879	55
T265_01880	0
T265_01881	0
T265_01882	149
T265_01883	131
T265_01884	763
T265_01885	1281
T265_01886	3197
T265_01887	494
T265_01888	1039
T265_01889	1177
T265_01890	1010
T265_01891	3912
T265_01892	819
T265_01893	0
T265_01894	86
T265_01895	0
T265_01896	958
T265_01897	3
T265_01898	82
T265_01899	0
T265_01900	335
T265_01901	675
T265_01902	305
T265_01903	0
T265_01904	1098
T265_01905	120
T265_01906	25
T265_01907	0
T265_01908	6
T265_01909	747
T265_01910	437
T265_01911	907
T265_01912	1183
T265_01913	11
T265_01914	0
T265_01915	1081
T265_01916	3
T265_01917	3785
T265_01918	1042
T265_01919	0
T265_01920	0
T265_01921	1468
T265_01922	0
T265_01923	832
T265_01924	74
T265_01925	431
T265_01926	0
T265_01927	2128
T265_01928	889
T265_01929	217
T265_01930	2066
T265_01931	0
T265_01932	1008
T265_01933	0
T265_01934	1296
T265_01935	0
T265_01936	2
T265_01937	2278
T265_01938	0
T265_01939	0
T265_01940	0
T265_01941	0
T265_01942	1129
T265_01943	129
T265_01944	5494
T265_01945	530
T265_01946	1405
T265_01947	1778
T265_01948	48
T265_01949	363
T265_01950	64
T265_01951	961
T265_01952	58
T265_01953	354
T265_01954	59
T265_01955	363
T265_01956	368
T265_01957	431
T265_01958	0
T265_01959	0
T265_01960	110
T265_01961	3
T265_01962	381
T265_01963	3399
T265_01964	0
T265_01965	516
T265_01966	0
T265_01967	715
T265_01968	0
T265_01969	905
T265_01970	1294
T265_01971	624
T265_01972	71
T265_01973	1654
T265_01974	0
T265_01975	9
T265_01976	545
T265_01977	778
T265_01978	343
T265_01979	325
T265_01980	1083
T265_01981	2438
T265_01982	3103
T265_01983	11
T265_01984	0
T265_01985	47
T265_01986	2741
T265_01987	0
T265_01988	48
T265_01989	979
T265_01990	2348
T265_01991	22
T265_01992	3388
T265_01993	1818
T265_01994	2508
T265_01995	1121
T265_01996	369
T265_01997	1082
T265_01998	1950
T265_01999	1876
T265_02000	0
[truncated: 14,379 more rows]
