# Supplementary material for: Transcriptomics analysis of in vivo Opisthorchis viverrini: Stage-specific gene expression and novel genes with stable expression in mammalian stages for opisthorchiasis intervention
Source: PLoS Negl Trop Dis. 2025 Dec 18;19(12):e0013714. doi: 10.1371/journal.pntd.0013714 (PMC12742771; doi:10.1371/journal.pntd.0013714)
Supplement: S1 File — The HTSeq-count data in the zipped folder contains the following files: ov_reads_D14_1_cds.txt, ov_reads_D14_2_cds.txt, ov_reads_D14_3_cds.txt, ov_reads_D42_1_cds.txt, ov_reads_D42_2_cds.txt, ov_reads_D42_3_cds.txt, ov_reads_D180_1_cds.txt, ov_reads_D180_2_cds.txt, ov_reads_D180_3_cds.txt. (ZIP) [file pntd.0013714.s012.zip › S1_File/ov_reads_D14_1_cds.txt]

T265_00001	1
T265_00002	1
T265_00003	1132
T265_00004	1151
T265_00005	3034
T265_00006	99
T265_00007	2513
T265_00008	4
T265_00009	0
T265_00010	797
T265_00011	1456
T265_00012	146
T265_00013	21
T265_00014	4257
T265_00015	464
T265_00016	0
T265_00017	6846
T265_00018	194
T265_00019	5149
T265_00020	3483
T265_00021	9727
T265_00022	340
T265_00023	0
T265_00024	0
T265_00025	518
T265_00026	1151
T265_00027	1411
T265_00028	7656
T265_00029	2451
T265_00030	362
T265_00031	773
T265_00032	444
T265_00033	708
T265_00034	765
T265_00035	4767
T265_00036	1834
T265_00037	0
T265_00038	1086
T265_00039	670
T265_00040	106
T265_00041	0
T265_00042	0
T265_00043	821
T265_00044	0
T265_00045	2335
T265_00046	186
T265_00047	0
T265_00048	42
T265_00049	802
T265_00050	875
T265_00051	0
T265_00052	0
T265_00053	387
T265_00054	1167
T265_00055	1285
T265_00056	2
T265_00057	0
T265_00058	73
T265_00059	1123
T265_00060	0
T265_00061	2211
T265_00062	808
T265_00063	0
T265_00064	0
T265_00065	753
T265_00066	144
T265_00067	1774
T265_00068	1258
T265_00069	268
T265_00070	1206
T265_00071	354
T265_00072	667
T265_00073	0
T265_00074	975
T265_00075	18
T265_00076	50
T265_00077	1471
T265_00078	1870
T265_00079	1156
T265_00080	1
T265_00081	1148
T265_00082	8
T265_00083	0
T265_00084	0
T265_00085	0
T265_00086	3
T265_00087	0
T265_00088	7
T265_00089	24
T265_00090	1854
T265_00091	365
T265_00092	125
T265_00093	0
T265_00094	0
T265_00095	1433
T265_00096	0
T265_00097	548
T265_00098	659
T265_00099	940
T265_00100	438
T265_00101	0
T265_00102	0
T265_00103	0
T265_00104	232
T265_00105	1906
T265_00106	0
T265_00107	692
T265_00108	4037
T265_00109	0
T265_00110	844
T265_00111	1369
T265_00112	0
T265_00113	648
T265_00114	166
T265_00115	94
T265_00116	1452
T265_00117	848
T265_00118	0
T265_00119	1
T265_00120	50
T265_00121	124
T265_00122	428
T265_00123	757
T265_00124	4741
T265_00125	165
T265_00126	0
T265_00127	867
T265_00128	4
T265_00129	0
T265_00130	148
T265_00131	178
T265_00132	867
T265_00133	909
T265_00134	1575
T265_00135	665
T265_00136	0
T265_00137	3245
T265_00138	597
T265_00139	0
T265_00140	7244
T265_00141	103
T265_00142	157
T265_00143	2
T265_00144	2
T265_00145	0
T265_00146	6773
T265_00147	248
T265_00148	2359
T265_00149	283
T265_00150	7972
T265_00151	140
T265_00152	0
T265_00153	267
T265_00154	0
T265_00155	685
T265_00156	2219
T265_00157	47
T265_00158	0
T265_00159	324
T265_00160	111
T265_00161	781
T265_00162	0
T265_00163	2128
T265_00164	229
T265_00165	2525
T265_00166	0
T265_00167	0
T265_00168	1081
T265_00169	0
T265_00170	1431
T265_00171	2888
T265_00172	278
T265_00173	61
T265_00174	0
T265_00175	618
T265_00176	2
T265_00177	1241
T265_00178	346
T265_00179	0
T265_00180	5
T265_00181	0
T265_00182	482
T265_00183	11
T265_00184	0
T265_00185	843
T265_00186	1512
T265_00187	167
T265_00188	1193
T265_00189	425
T265_00190	533
T265_00191	2
T265_00192	1890
T265_00193	441
T265_00194	1905
T265_00195	341
T265_00196	880
T265_00197	1104
T265_00198	6
T265_00199	1317
T265_00200	0
T265_00201	0
T265_00202	593
T265_00203	0
T265_00204	0
T265_00205	218
T265_00206	2
T265_00207	0
T265_00208	0
T265_00209	29
T265_00210	0
T265_00211	182
T265_00212	1478
T265_00213	1088
T265_00214	1340
T265_00215	31006
T265_00216	3
T265_00217	500
T265_00218	0
T265_00219	0
T265_00220	424
T265_00221	0
T265_00222	0
T265_00223	0
T265_00224	849
T265_00225	1545
T265_00226	573
T265_00227	0
T265_00228	1451
T265_00229	16438
T265_00230	534
T265_00231	0
T265_00232	142
T265_00233	1472
T265_00234	0
T265_00235	3190
T265_00236	147
T265_00237	1131
T265_00238	0
T265_00239	520
T265_00240	0
T265_00241	0
T265_00242	279
T265_00243	678
T265_00244	126
T265_00245	39
T265_00246	110
T265_00247	802
T265_00248	359
T265_00249	0
T265_00250	0
T265_00251	224
T265_00252	487
T265_00253	1853
T265_00254	583
T265_00255	2928
T265_00256	245
T265_00257	511
T265_00258	2765
T265_00259	1680
T265_00260	126
T265_00261	1238
T265_00262	0
T265_00263	0
T265_00264	264
T265_00265	46
T265_00266	0
T265_00267	3070
T265_00268	56
T265_00269	19
T265_00270	0
T265_00271	0
T265_00272	0
T265_00273	0
T265_00274	0
T265_00275	9305
T265_00276	1591
T265_00277	347
T265_00278	0
T265_00279	113
T265_00280	1355
T265_00281	2044
T265_00282	0
T265_00283	548
T265_00284	25200
T265_00285	1
T265_00286	721
T265_00287	1219
T265_00288	681
T265_00289	215
T265_00290	120
T265_00291	1084
T265_00292	1836
T265_00293	967
T265_00294	1137
T265_00295	42
T265_00296	1035
T265_00297	0
T265_00298	0
T265_00299	0
T265_00300	746
T265_00301	0
T265_00302	4823
T265_00303	770
T265_00304	19
T265_00305	0
T265_00306	204
T265_00307	942
T265_00308	0
T265_00309	1281
T265_00310	858
T265_00311	2108
T265_00312	1314
T265_00313	420
T265_00314	3791
T265_00315	602
T265_00316	9460
T265_00317	0
T265_00318	584
T265_00319	720
T265_00320	2634
T265_00321	765
T265_00322	0
T265_00323	828
T265_00324	0
T265_00325	254
T265_00326	334
T265_00327	503
T265_00328	0
T265_00329	460
T265_00330	2662
T265_00331	432
T265_00332	1410
T265_00333	0
T265_00334	2
T265_00335	528
T265_00336	1097
T265_00337	906
T265_00338	153
T265_00339	580
T265_00340	0
T265_00341	0
T265_00342	778
T265_00343	337
T265_00344	789
T265_00345	1418
T265_00346	0
T265_00347	370
T265_00348	1090
T265_00349	1415
T265_00350	9
T265_00351	2192
T265_00352	456
T265_00353	0
T265_00354	98
T265_00355	238
T265_00356	458
T265_00357	919
T265_00358	190
T265_00359	719
T265_00360	1210
T265_00361	0
T265_00362	1105
T265_00363	0
T265_00364	17
T265_00365	787
T265_00366	0
T265_00367	10
T265_00368	852
T265_00369	0
T265_00370	1171
T265_00371	105
T265_00372	17
T265_00373	3
T265_00374	10
T265_00375	1925
T265_00376	20132
T265_00377	0
T265_00378	0
T265_00379	1088
T265_00380	0
T265_00381	970
T265_00382	1030
T265_00383	337
T265_00384	535
T265_00385	345
T265_00386	53
T265_00387	1234
T265_00388	566
T265_00389	0
T265_00390	390
T265_00391	0
T265_00392	343
T265_00393	493
T265_00394	630
T265_00395	0
T265_00396	621
T265_00397	1152
T265_00398	437
T265_00399	1620
T265_00400	754
T265_00401	218
T265_00402	486
T265_00403	0
T265_00404	0
T265_00405	0
T265_00406	0
T265_00407	0
T265_00408	370
T265_00409	0
T265_00410	0
T265_00411	791
T265_00412	0
T265_00413	202
T265_00414	0
T265_00415	0
T265_00416	0
T265_00417	138
T265_00418	2765
T265_00419	1
T265_00420	0
T265_00421	0
T265_00422	3200
T265_00423	574
T265_00424	0
T265_00425	15099
T265_00426	643
T265_00427	0
T265_00428	420
T265_00429	246
T265_00430	0
T265_00431	755
T265_00432	12798
T265_00433	237
T265_00434	5371
T265_00435	8161
T265_00436	2
T265_00437	802
T265_00438	2622
T265_00439	32
T265_00440	5011
T265_00441	0
T265_00442	4617
T265_00443	3
T265_00444	2405
T265_00445	0
T265_00446	1469
T265_00447	255
T265_00448	0
T265_00449	1260
T265_00450	48
T265_00451	2228
T265_00452	0
T265_00453	695
T265_00454	0
T265_00455	4372
T265_00456	40
T265_00457	374
T265_00458	744
T265_00459	6
T265_00460	18
T265_00461	982
T265_00462	1093
T265_00463	626
T265_00464	14
T265_00465	820
T265_00466	41093
T265_00467	172
T265_00468	1892
T265_00469	637
T265_00470	7973
T265_00471	373
T265_00472	0
T265_00473	12
T265_00474	65
T265_00475	0
T265_00476	0
T265_00477	2022
T265_00478	325
T265_00479	799
T265_00480	1494
T265_00481	340
T265_00482	0
T265_00483	0
T265_00484	225
T265_00485	606
T265_00486	0
T265_00487	0
T265_00488	68
T265_00489	1
T265_00490	1191
T265_00491	0
T265_00492	233
T265_00493	0
T265_00494	1743
T265_00495	286
T265_00496	456
T265_00497	4198
T265_00498	209
T265_00499	0
T265_00500	2591
T265_00501	100
T265_00502	520
T265_00503	486
T265_00504	1645
T265_00505	1214
T265_00506	1328
T265_00507	0
T265_00508	0
T265_00509	1
T265_00510	0
T265_00511	0
T265_00512	0
T265_00513	0
T265_00514	0
T265_00515	0
T265_00516	890
T265_00517	0
T265_00518	0
T265_00519	0
T265_00520	0
T265_00521	0
T265_00522	1
T265_00523	2836
T265_00524	0
T265_00525	1540
T265_00526	0
T265_00527	0
T265_00528	0
T265_00529	1116
T265_00530	627
T265_00531	6755
T265_00532	3068
T265_00533	1260
T265_00534	773
T265_00535	554
T265_00536	927
T265_00537	0
T265_00538	0
T265_00539	298
T265_00540	91
T265_00541	556
T265_00542	2333
T265_00543	438
T265_00544	0
T265_00545	0
T265_00546	428
T265_00547	0
T265_00548	107
T265_00549	1
T265_00550	8
T265_00551	613
T265_00552	408
T265_00553	0
T265_00554	934
T265_00555	20
T265_00556	77
T265_00557	0
T265_00558	19
T265_00559	849
T265_00560	1259
T265_00561	0
T265_00562	1218
T265_00563	457
T265_00564	0
T265_00565	87
T265_00566	9209
T265_00567	882
T265_00568	305
T265_00569	0
T265_00570	0
T265_00571	11
T265_00572	627
T265_00573	6517
T265_00574	0
T265_00575	65
T265_00576	0
T265_00577	0
T265_00578	454
T265_00579	1677
T265_00580	1428
T265_00581	0
T265_00582	0
T265_00583	1
T265_00584	0
T265_00585	0
T265_00586	0
T265_00587	1303
T265_00588	0
T265_00589	0
T265_00590	0
T265_00591	0
T265_00592	0
T265_00593	393
T265_00594	1121
T265_00595	0
T265_00596	546
T265_00597	1723
T265_00598	0
T265_00599	1061
T265_00600	161
T265_00601	638
T265_00602	0
T265_00603	0
T265_00604	0
T265_00605	1
T265_00606	750
T265_00607	18612
T265_00608	7471
T265_00609	0
T265_00610	3851
T265_00611	244
T265_00612	441
T265_00613	1959
T265_00614	3496
T265_00615	443
T265_00616	1275
T265_00617	806
T265_00618	1067
T265_00619	0
T265_00620	214
T265_00621	58
T265_00622	1818
T265_00623	0
T265_00624	317
T265_00625	2
T265_00626	671
T265_00627	171
T265_00628	1
T265_00629	303
T265_00630	3501
T265_00631	0
T265_00632	4
T265_00633	0
T265_00634	0
T265_00635	0
T265_00636	0
T265_00637	0
T265_00638	4
T265_00639	98
T265_00640	35
T265_00641	1118
T265_00642	0
T265_00643	172
T265_00644	0
T265_00645	0
T265_00646	1168
T265_00647	2159
T265_00648	3
T265_00649	20
T265_00650	87
T265_00651	0
T265_00652	0
T265_00653	3442
T265_00654	3762
T265_00655	0
T265_00656	474
T265_00657	681
T265_00658	0
T265_00659	0
T265_00660	3279
T265_00661	605
T265_00662	153
T265_00663	547
T265_00664	4317
T265_00665	611
T265_00666	4943
T265_00667	0
T265_00668	0
T265_00669	535
T265_00670	0
T265_00671	212
T265_00672	4795
T265_00673	45
T265_00674	0
T265_00675	0
T265_00676	0
T265_00677	0
T265_00678	2733
T265_00679	0
T265_00680	1436
T265_00681	347
T265_00682	21
T265_00683	213
T265_00684	967
T265_00685	5827
T265_00686	0
T265_00687	99
T265_00688	752
T265_00689	2
T265_00690	0
T265_00691	1142
T265_00692	0
T265_00693	1566
T265_00694	1401
T265_00695	0
T265_00696	2
T265_00697	312
T265_00698	1503
T265_00699	971
T265_00700	0
T265_00701	488
T265_00702	0
T265_00703	4
T265_00704	0
T265_00705	44
T265_00706	33
T265_00707	703
T265_00708	0
T265_00709	740
T265_00710	2341
T265_00711	1103
T265_00712	43
T265_00713	1164
T265_00714	0
T265_00715	1581
T265_00716	75
T265_00717	0
T265_00718	0
T265_00719	633
T265_00720	2256
T265_00721	491
T265_00722	0
T265_00723	600
T265_00724	0
T265_00725	0
T265_00726	339
T265_00727	0
T265_00728	82
T265_00729	0
T265_00730	339
T265_00731	0
T265_00732	993
T265_00733	524
T265_00734	4127
T265_00735	345
T265_00736	0
T265_00737	980
T265_00738	0
T265_00739	0
T265_00740	380
T265_00741	116
T265_00742	814
T265_00743	0
T265_00744	510
T265_00745	3
T265_00746	11
T265_00747	1
T265_00748	1976
T265_00749	251
T265_00750	2510
T265_00751	706
T265_00752	1147
T265_00753	0
T265_00754	1
T265_00755	1709
T265_00756	181
T265_00757	0
T265_00758	772
T265_00759	8
T265_00760	865
T265_00761	0
T265_00762	1683
T265_00763	464
T265_00764	661
T265_00765	1102
T265_00766	1774
T265_00767	2053
T265_00768	0
T265_00769	2019
T265_00770	42
T265_00771	0
T265_00772	6
T265_00773	844
T265_00774	950
T265_00775	1
T265_00776	0
T265_00777	213
T265_00778	4502
T265_00779	60
T265_00780	806
T265_00781	0
T265_00782	1215
T265_00783	373
T265_00784	739
T265_00785	0
T265_00786	697
T265_00787	92
T265_00788	1729
T265_00789	0
T265_00790	0
T265_00791	0
T265_00792	0
T265_00793	0
T265_00794	1065
T265_00795	1202
T265_00796	0
T265_00797	424
T265_00798	1
T265_00799	58
T265_00800	0
T265_00801	0
T265_00802	0
T265_00803	655
T265_00804	0
T265_00805	1906
T265_00806	132
T265_00807	0
T265_00808	0
T265_00809	0
T265_00810	2194
T265_00811	1486
T265_00812	2265
T265_00813	4424
T265_00814	0
T265_00815	4567
T265_00816	6
T265_00817	0
T265_00818	958
T265_00819	4979
T265_00820	1780
T265_00821	545
T265_00822	80
T265_00823	0
T265_00824	1
T265_00825	0
T265_00826	3689
T265_00827	527
T265_00828	1706
T265_00829	3218
T265_00830	0
T265_00831	723
T265_00832	0
T265_00833	763
T265_00834	1273
T265_00835	722
T265_00836	1197
T265_00837	1278
T265_00838	498
T265_00839	0
T265_00840	1942
T265_00841	41000
T265_00842	21864
T265_00843	720
T265_00844	767
T265_00845	5725
T265_00846	1865
T265_00847	63074
T265_00848	35
T265_00849	212
T265_00850	0
T265_00851	0
T265_00852	2161
T265_00853	3934
T265_00854	2700
T265_00855	0
T265_00856	1
T265_00857	1146
T265_00858	0
T265_00859	0
T265_00860	1450
T265_00861	0
T265_00862	1
T265_00863	193
T265_00864	24
T265_00865	532
T265_00866	1396
T265_00867	126
T265_00868	7087
T265_00869	0
T265_00870	2229
T265_00871	900
T265_00872	0
T265_00873	3179
T265_00874	588
T265_00875	3
T265_00876	1232
T265_00877	0
T265_00878	0
T265_00879	3
T265_00880	201
T265_00881	0
T265_00882	2
T265_00883	0
T265_00884	0
T265_00885	0
T265_00886	543
T265_00887	10662
T265_00888	3251
T265_00889	0
T265_00890	0
T265_00891	412
T265_00892	2
T265_00893	314
T265_00894	0
T265_00895	0
T265_00896	1018
T265_00897	1
T265_00898	0
T265_00899	0
T265_00900	0
T265_00901	0
T265_00902	0
T265_00903	392
T265_00904	0
T265_00905	0
T265_00906	0
T265_00907	0
T265_00908	84
T265_00909	0
T265_00910	135
T265_00911	0
T265_00912	9
T265_00913	0
T265_00914	0
T265_00915	2536
T265_00916	6
T265_00917	0
T265_00918	129
T265_00919	0
T265_00920	0
T265_00921	23
T265_00922	0
T265_00923	0
T265_00924	4
T265_00925	2
T265_00926	0
T265_00927	33
T265_00928	0
T265_00929	0
T265_00930	239
T265_00931	0
T265_00932	14
T265_00933	0
T265_00934	768
T265_00935	30
T265_00936	1679
T265_00937	1686
T265_00938	59
T265_00939	647
T265_00940	1851
T265_00941	10
T265_00942	0
T265_00943	1
T265_00944	471
T265_00945	876
T265_00946	0
T265_00947	1606
T265_00948	1516
T265_00949	524
T265_00950	1115
T265_00951	231
T265_00952	261
T265_00953	66
T265_00954	10995
T265_00955	1216
T265_00956	0
T265_00957	492
T265_00958	0
T265_00959	0
T265_00960	1021
T265_00961	0
T265_00962	832
T265_00963	745
T265_00964	2102
T265_00965	656
T265_00966	591
T265_00967	0
T265_00968	0
T265_00969	0
T265_00970	840
T265_00971	0
T265_00972	648
T265_00973	845
T265_00974	0
T265_00975	0
T265_00976	936
T265_00977	0
T265_00978	0
T265_00979	0
T265_00980	409
T265_00981	0
T265_00982	0
T265_00983	472
T265_00984	0
T265_00985	677
T265_00986	3527
T265_00987	0
T265_00988	2
T265_00989	0
T265_00990	0
T265_00991	805
T265_00992	0
T265_00993	3687
T265_00994	583
T265_00995	5
T265_00996	17
T265_00997	706
T265_00998	0
T265_00999	1232
T265_01000	43
T265_01001	753
T265_01002	0
T265_01003	843
T265_01004	88
T265_01005	1325
T265_01006	0
T265_01007	725
T265_01008	35
T265_01009	0
T265_01010	69
T265_01011	615
T265_01012	791
T265_01013	37
T265_01014	426
T265_01015	4488
T265_01016	0
T265_01017	824
T265_01018	2914
T265_01019	1588
T265_01020	1
T265_01021	31
T265_01022	3425
T265_01023	0
T265_01024	0
T265_01025	210
T265_01026	0
T265_01027	0
T265_01028	3607
T265_01029	251
T265_01030	0
T265_01031	136
T265_01032	0
T265_01033	0
T265_01034	0
T265_01035	480
T265_01036	55
T265_01037	282
T265_01038	139
T265_01039	401
T265_01040	0
T265_01041	0
T265_01042	0
T265_01043	6
T265_01044	0
T265_01045	2837
T265_01046	457
T265_01047	12
T265_01048	0
T265_01049	0
T265_01050	543
T265_01051	8
T265_01052	0
T265_01053	0
T265_01054	0
T265_01055	0
T265_01056	0
T265_01057	0
T265_01058	0
T265_01059	1202
T265_01060	0
T265_01061	0
T265_01062	38
T265_01063	0
T265_01064	0
T265_01065	0
T265_01066	0
T265_01067	16
T265_01068	5
T265_01069	972
T265_01070	0
T265_01071	0
T265_01072	0
T265_01073	4
T265_01074	568
T265_01075	2250
T265_01076	0
T265_01077	8380
T265_01078	39
T265_01079	188
T265_01080	2932
T265_01081	293
T265_01082	2599
T265_01083	0
T265_01084	0
T265_01085	1015
T265_01086	589
T265_01087	4183
T265_01088	0
T265_01089	0
T265_01090	1686
T265_01091	0
T265_01092	733
T265_01093	1541
T265_01094	4
T265_01095	44
T265_01096	730
T265_01097	11
T265_01098	0
T265_01099	1212
T265_01100	4
T265_01101	1652
T265_01102	6628
T265_01103	0
T265_01104	0
T265_01105	284
T265_01106	773
T265_01107	1074
T265_01108	3929
T265_01109	1894
T265_01110	0
T265_01111	954
T265_01112	0
T265_01113	322
T265_01114	521
T265_01115	0
T265_01116	510
T265_01117	0
T265_01118	643
T265_01119	0
T265_01120	0
T265_01121	1790
T265_01122	1021
T265_01123	1101
T265_01124	148
T265_01125	278
T265_01126	402
T265_01127	1
T265_01128	931
T265_01129	0
T265_01130	0
T265_01131	4210
T265_01132	960
T265_01133	0
T265_01134	898
T265_01135	1127
T265_01136	3258
T265_01137	461
T265_01138	0
T265_01139	98
T265_01140	0
T265_01141	0
T265_01142	0
T265_01143	1
T265_01144	118
T265_01145	0
T265_01146	600
T265_01147	1038
T265_01148	0
T265_01149	511
T265_01150	1370
T265_01151	0
T265_01152	808
T265_01153	0
T265_01154	0
T265_01155	0
T265_01156	910
T265_01157	3214
T265_01158	257
T265_01159	0
T265_01160	232
T265_01161	0
T265_01162	0
T265_01163	17870
T265_01164	2110
T265_01165	139
T265_01166	705
T265_01167	494
T265_01168	645
T265_01169	0
T265_01170	1054
T265_01171	0
T265_01172	670
T265_01173	494
T265_01174	49
T265_01175	167
T265_01176	876
T265_01177	0
T265_01178	0
T265_01179	637
T265_01180	0
T265_01181	42
T265_01182	0
T265_01183	109
T265_01184	0
T265_01185	0
T265_01186	0
T265_01187	4027
T265_01188	766
T265_01189	0
T265_01190	3432
T265_01191	112
T265_01192	831
T265_01193	1449
T265_01194	10
T265_01195	11551
T265_01196	20
T265_01197	0
T265_01198	339
T265_01199	264
T265_01200	2616
T265_01201	0
T265_01202	0
T265_01203	636
T265_01204	342
T265_01205	0
T265_01206	785
T265_01207	0
T265_01208	436
T265_01209	942
T265_01210	1690
T265_01211	5767
T265_01212	0
T265_01213	1119
T265_01214	27
T265_01215	190
T265_01216	1820
T265_01217	1797
T265_01218	1199
T265_01219	0
T265_01220	1002
T265_01221	1162
T265_01222	2048
T265_01223	694
T265_01224	436
T265_01225	638
T265_01226	791
T265_01227	370
T265_01228	228
T265_01229	0
T265_01230	299
T265_01231	98
T265_01232	0
T265_01233	13
T265_01234	5
T265_01235	0
T265_01236	0
T265_01237	0
T265_01238	0
T265_01239	0
T265_01240	1148
T265_01241	0
T265_01242	3351
T265_01243	807
T265_01244	1215
T265_01245	0
T265_01246	1050
T265_01247	1
T265_01248	1227
T265_01249	0
T265_01250	0
T265_01251	291
T265_01252	1460
T265_01253	0
T265_01254	1227
T265_01255	0
T265_01256	122
T265_01257	0
T265_01258	0
T265_01259	3439
T265_01260	2
T265_01261	0
T265_01262	574
T265_01263	16
T265_01264	168
T265_01265	1503
T265_01266	2665
T265_01267	0
T265_01268	0
T265_01269	805
T265_01270	15
T265_01271	386
T265_01272	872
T265_01273	18265
T265_01274	527
T265_01275	96
T265_01276	314
T265_01277	2172
T265_01278	741
T265_01279	0
T265_01280	14428
T265_01281	8
T265_01282	0
T265_01283	0
T265_01284	0
T265_01285	0
T265_01286	1239
T265_01287	1
T265_01288	16
T265_01289	0
T265_01290	1746
T265_01291	0
T265_01292	0
T265_01293	1788
T265_01294	0
T265_01295	865
T265_01296	0
T265_01297	0
T265_01298	598
T265_01299	0
T265_01300	862
T265_01301	324
T265_01302	0
T265_01303	1782
T265_01304	2530
T265_01305	0
T265_01306	242
T265_01307	1238
T265_01308	0
T265_01309	1618
T265_01310	6
T265_01311	0
T265_01312	458
T265_01313	0
T265_01314	565
T265_01315	0
T265_01316	0
T265_01317	0
T265_01318	135
T265_01319	0
T265_01320	0
T265_01321	0
T265_01322	0
T265_01323	1057
T265_01324	0
T265_01325	368
T265_01326	5
T265_01327	6447
T265_01328	13014
T265_01329	1652
T265_01330	0
T265_01331	1303
T265_01332	0
T265_01333	0
T265_01334	482
T265_01335	648
T265_01336	4809
T265_01337	425
T265_01338	0
T265_01339	1755
T265_01340	0
T265_01341	0
T265_01342	0
T265_01343	945
T265_01344	0
T265_01345	438
T265_01346	0
T265_01347	2337
T265_01348	0
T265_01349	988
T265_01350	0
T265_01351	1081
T265_01352	0
T265_01353	0
T265_01354	1439
T265_01355	0
T265_01356	210
T265_01357	23
T265_01358	254
T265_01359	0
T265_01360	342
T265_01361	0
T265_01362	930
T265_01363	4
T265_01364	3272
T265_01365	1488
T265_01366	1298
T265_01367	0
T265_01368	1117
T265_01369	1166
T265_01370	929
T265_01371	2756
T265_01372	327
T265_01373	3676
T265_01374	1108
T265_01375	0
T265_01376	14
T265_01377	530
T265_01378	753
T265_01379	1700
T265_01380	106
T265_01381	0
T265_01382	1
T265_01383	153
T265_01384	0
T265_01385	2480
T265_01386	0
T265_01387	965
T265_01388	0
T265_01389	2004
T265_01390	564
T265_01391	430
T265_01392	295
T265_01393	4309
T265_01394	0
T265_01395	0
T265_01396	698
T265_01397	0
T265_01398	0
T265_01399	0
T265_01400	0
T265_01401	100
T265_01402	49
T265_01403	245
T265_01404	109
T265_01405	646
T265_01406	559
T265_01407	0
T265_01408	0
T265_01409	50
T265_01410	1309
T265_01411	417
T265_01412	0
T265_01413	181
T265_01414	25
T265_01415	0
T265_01416	0
T265_01417	440
T265_01418	686
T265_01419	0
T265_01420	1785
T265_01421	12172
T265_01422	0
T265_01423	1482
T265_01424	0
T265_01425	1158
T265_01426	0
T265_01427	38
T265_01428	0
T265_01429	411
T265_01430	1409
T265_01431	0
T265_01432	272
T265_01433	18
T265_01434	11
T265_01435	58
T265_01436	31
T265_01437	519
T265_01438	1160
T265_01439	660
T265_01440	741
T265_01441	2127
T265_01442	6
T265_01443	1823
T265_01444	11402
T265_01445	1636
T265_01446	1398
T265_01447	1986
T265_01448	421
T265_01449	147
T265_01450	58
T265_01451	7336
T265_01452	43
T265_01453	14
T265_01454	968
T265_01455	0
T265_01456	0
T265_01457	1
T265_01458	4153
T265_01459	972
T265_01460	12
T265_01461	2
T265_01462	463
T265_01463	17
T265_01464	973
T265_01465	635
T265_01466	1472
T265_01467	0
T265_01468	0
T265_01469	0
T265_01470	0
T265_01471	592
T265_01472	5
T265_01473	0
T265_01474	504
T265_01475	4042
T265_01476	16
T265_01477	2112
T265_01478	16
T265_01479	4
T265_01480	752
T265_01481	744
T265_01482	0
T265_01483	986
T265_01484	4123
T265_01485	1032
T265_01486	0
T265_01487	866
T265_01488	1259
T265_01489	1
T265_01490	15
T265_01491	515
T265_01492	2281
T265_01493	1551
T265_01494	0
T265_01495	1447
T265_01496	0
T265_01497	94
T265_01498	0
T265_01499	481
T265_01500	0
T265_01501	646
T265_01502	1311
T265_01503	0
T265_01504	320
T265_01505	1066
T265_01506	0
T265_01507	1167
T265_01508	0
T265_01509	1665
T265_01510	65
T265_01511	5
T265_01512	716
T265_01513	2047
T265_01514	1
T265_01515	340
T265_01516	1205
T265_01517	1166
T265_01518	478
T265_01519	539
T265_01520	947
T265_01521	6
T265_01522	0
T265_01523	21
T265_01524	0
T265_01525	8
T265_01526	1717
T265_01527	20
T265_01528	85
T265_01529	0
T265_01530	2453
T265_01531	799
T265_01532	916
T265_01533	121
T265_01534	233
T265_01535	1161
T265_01536	148
T265_01537	1377
T265_01538	0
T265_01539	1516
T265_01540	2014
T265_01541	0
T265_01542	425
T265_01543	18
T265_01544	22
T265_01545	0
T265_01546	12686
T265_01547	0
T265_01548	726
T265_01549	1019
T265_01550	247
T265_01551	0
T265_01552	1153
T265_01553	0
T265_01554	8630
T265_01555	874
T265_01556	1164
T265_01557	283
T265_01558	600
T265_01559	25
T265_01560	17
T265_01561	7
T265_01562	9206
T265_01563	0
T265_01564	81
T265_01565	581
T265_01566	0
T265_01567	7760
T265_01568	786
T265_01569	1081
T265_01570	169
T265_01571	0
T265_01572	5
T265_01573	0
T265_01574	2176
T265_01575	0
T265_01576	0
T265_01577	205
T265_01578	124
T265_01579	21
T265_01580	2
T265_01581	1
T265_01582	153
T265_01583	697
T265_01584	0
T265_01585	0
T265_01586	4006
T265_01587	638
T265_01588	247
T265_01589	146
T265_01590	510
T265_01591	1356
T265_01592	561
T265_01593	0
T265_01594	691
T265_01595	1094
T265_01596	123
T265_01597	737
T265_01598	7692
T265_01599	0
T265_01600	1114
T265_01601	0
T265_01602	2319
T265_01603	0
T265_01604	62
T265_01605	3592
T265_01606	306
T265_01607	0
T265_01608	642
T265_01609	14
T265_01610	516
T265_01611	15
T265_01612	0
T265_01613	1
T265_01614	39
T265_01615	1158
T265_01616	254
T265_01617	0
T265_01618	0
T265_01619	30
T265_01620	120
T265_01621	490
T265_01622	0
T265_01623	0
T265_01624	0
T265_01625	0
T265_01626	1179
T265_01627	3
T265_01628	1
T265_01629	0
T265_01630	0
T265_01631	0
T265_01632	166
T265_01633	111
T265_01634	191
T265_01635	515
T265_01636	0
T265_01637	750
T265_01638	1374
T265_01639	358
T265_01640	0
T265_01641	0
T265_01642	0
T265_01643	13
T265_01644	12224
T265_01645	770
T265_01646	155
T265_01647	0
T265_01648	0
T265_01649	485
T265_01650	693
T265_01651	0
T265_01652	5477
T265_01653	89
T265_01654	590
T265_01655	276
T265_01656	0
T265_01657	0
T265_01658	0
T265_01659	0
T265_01660	1652
T265_01661	6
T265_01662	0
T265_01663	0
T265_01664	72
T265_01665	78
T265_01666	0
T265_01667	0
T265_01668	2
T265_01669	32
T265_01670	53
T265_01671	255
T265_01672	329
T265_01673	0
T265_01674	0
T265_01675	1487
T265_01676	1
T265_01677	147
T265_01678	0
T265_01679	0
T265_01680	507
T265_01681	8
T265_01682	5618
T265_01683	0
T265_01684	1957
T265_01685	8
T265_01686	216
T265_01687	7
T265_01688	0
T265_01689	0
T265_01690	40
T265_01691	0
T265_01692	1975
T265_01693	753
T265_01694	42285
T265_01695	11
T265_01696	0
T265_01697	62
T265_01698	2121
T265_01699	348
T265_01700	0
T265_01701	7
T265_01702	4
T265_01703	0
T265_01704	0
T265_01705	290
T265_01706	0
T265_01707	0
T265_01708	410
T265_01709	350
T265_01710	828
T265_01711	0
T265_01712	4
T265_01713	0
T265_01714	0
T265_01715	0
T265_01716	2
T265_01717	1
T265_01718	0
T265_01719	0
T265_01720	138
T265_01721	0
T265_01722	0
T265_01723	755
T265_01724	2074
T265_01725	0
T265_01726	0
T265_01727	923
T265_01728	2
T265_01729	0
T265_01730	1
T265_01731	0
T265_01732	28609
T265_01733	1
T265_01734	0
T265_01735	0
T265_01736	640
T265_01737	0
T265_01738	0
T265_01739	0
T265_01740	0
T265_01741	129
T265_01742	2708
T265_01743	354
T265_01744	0
T265_01745	0
T265_01746	680
T265_01747	284
T265_01748	211
T265_01749	402
T265_01750	1640
T265_01751	0
T265_01752	1445
T265_01753	66
T265_01754	1609
T265_01755	1
T265_01756	0
T265_01757	161
T265_01758	681
T265_01759	155
T265_01760	1379
T265_01761	0
T265_01762	0
T265_01763	0
T265_01764	0
T265_01765	1426
T265_01766	1360
T265_01767	259
T265_01768	0
T265_01769	0
T265_01770	0
T265_01771	905
T265_01772	0
T265_01773	1207
T265_01774	563
T265_01775	1392
T265_01776	392
T265_01777	0
T265_01778	979
T265_01779	813
T265_01780	106
T265_01781	3
T265_01782	1322
T265_01783	0
T265_01784	0
T265_01785	0
T265_01786	0
T265_01787	474
T265_01788	608
T265_01789	9
T265_01790	0
T265_01791	428
T265_01792	0
T265_01793	2836
T265_01794	0
T265_01795	1107
T265_01796	0
T265_01797	673
T265_01798	622
T265_01799	0
T265_01800	1
T265_01801	479
T265_01802	289
T265_01803	999
T265_01804	0
T265_01805	527
T265_01806	469
T265_01807	0
T265_01808	0
T265_01809	1559
T265_01810	0
T265_01811	60
T265_01812	0
T265_01813	0
T265_01814	0
T265_01815	1572
T265_01816	0
T265_01817	4
T265_01818	8
T265_01819	2
T265_01820	1531
T265_01821	68
T265_01822	969
T265_01823	631
T265_01824	0
T265_01825	0
T265_01826	4
T265_01827	0
T265_01828	1
T265_01829	2
T265_01830	0
T265_01831	0
T265_01832	266
T265_01833	211
T265_01834	0
T265_01835	0
T265_01836	0
T265_01837	962
T265_01838	199
T265_01839	1247
T265_01840	0
T265_01841	11
T265_01842	34
T265_01843	1515
T265_01844	349
T265_01845	193
T265_01846	1104
T265_01847	1162
T265_01848	0
T265_01849	0
T265_01850	667
T265_01851	737
T265_01852	32
T265_01853	23964
T265_01854	290
T265_01855	1315
T265_01856	232
T265_01857	3724
T265_01858	1031
T265_01859	0
T265_01860	2
T265_01861	16
T265_01862	1709
T265_01863	554
T265_01864	178
T265_01865	431
T265_01866	0
T265_01867	34
T265_01868	18
T265_01869	11344
T265_01870	1088
T265_01871	108
T265_01872	1457
T265_01873	29
T265_01874	0
T265_01875	0
T265_01876	12729
T265_01877	20
T265_01878	153
T265_01879	0
T265_01880	2
T265_01881	0
T265_01882	0
T265_01883	134
T265_01884	1071
T265_01885	1501
T265_01886	3985
T265_01887	388
T265_01888	721
T265_01889	993
T265_01890	846
T265_01891	1770
T265_01892	903
T265_01893	0
T265_01894	274
T265_01895	1
T265_01896	1148
T265_01897	0
T265_01898	124
T265_01899	0
T265_01900	368
T265_01901	929
T265_01902	492
T265_01903	0
T265_01904	1015
T265_01905	417
T265_01906	36
T265_01907	0
T265_01908	7
T265_01909	886
T265_01910	573
T265_01911	1212
T265_01912	1531
T265_01913	90
T265_01914	0
T265_01915	929
T265_01916	1
T265_01917	3804
T265_01918	1472
T265_01919	0
T265_01920	4
T265_01921	1568
T265_01922	0
T265_01923	591
T265_01924	87
T265_01925	696
T265_01926	0
T265_01927	3113
T265_01928	1157
T265_01929	194
T265_01930	3186
T265_01931	0
T265_01932	287
T265_01933	0
T265_01934	1352
T265_01935	0
T265_01936	0
T265_01937	2250
T265_01938	0
T265_01939	0
T265_01940	0
T265_01941	0
T265_01942	906
T265_01943	189
T265_01944	10189
T265_01945	941
T265_01946	1813
T265_01947	1021
T265_01948	22
T265_01949	521
T265_01950	136
T265_01951	468
T265_01952	19
T265_01953	156
T265_01954	44
T265_01955	493
T265_01956	387
T265_01957	544
T265_01958	0
T265_01959	0
T265_01960	571
T265_01961	2
T265_01962	385
T265_01963	3913
T265_01964	0
T265_01965	831
T265_01966	0
T265_01967	724
T265_01968	0
T265_01969	786
T265_01970	390
T265_01971	968
T265_01972	222
T265_01973	484
T265_01974	0
T265_01975	1
T265_01976	1062
T265_01977	695
T265_01978	345
T265_01979	391
T265_01980	117
T265_01981	3059
T265_01982	3408
T265_01983	58
T265_01984	0
T265_01985	103
T265_01986	2325
T265_01987	0
T265_01988	41
T265_01989	950
T265_01990	869
T265_01991	78
T265_01992	1903
T265_01993	816
T265_01994	2162
T265_01995	1092
T265_01996	429
T265_01997	1312
T265_01998	1924
T265_01999	2107
T265_02000	0
[truncated: 14,379 more rows]
