# Supplementary material for: Transcriptomics analysis of in vivo Opisthorchis viverrini: Stage-specific gene expression and novel genes with stable expression in mammalian stages for opisthorchiasis intervention
Source: PLoS Negl Trop Dis. 2025 Dec 18;19(12):e0013714. doi: 10.1371/journal.pntd.0013714 (PMC12742771; doi:10.1371/journal.pntd.0013714)
Supplement: S1 File — The HTSeq-count data in the zipped folder contains the following files: ov_reads_D14_1_cds.txt, ov_reads_D14_2_cds.txt, ov_reads_D14_3_cds.txt, ov_reads_D42_1_cds.txt, ov_reads_D42_2_cds.txt, ov_reads_D42_3_cds.txt, ov_reads_D180_1_cds.txt, ov_reads_D180_2_cds.txt, ov_reads_D180_3_cds.txt. (ZIP) [file pntd.0013714.s012.zip › S1_File/ov_reads_D42_1_cds.txt]

T265_00001	0
T265_00002	0
T265_00003	1537
T265_00004	1544
T265_00005	2501
T265_00006	92
T265_00007	2168
T265_00008	2
T265_00009	0
T265_00010	709
T265_00011	1071
T265_00012	158
T265_00013	82
T265_00014	1787
T265_00015	486
T265_00016	0
T265_00017	3009
T265_00018	334
T265_00019	4201
T265_00020	2279
T265_00021	5914
T265_00022	217
T265_00023	0
T265_00024	0
T265_00025	329
T265_00026	834
T265_00027	982
T265_00028	4125
T265_00029	1498
T265_00030	735
T265_00031	659
T265_00032	439
T265_00033	607
T265_00034	625
T265_00035	3113
T265_00036	1346
T265_00037	2
T265_00038	1511
T265_00039	444
T265_00040	39
T265_00041	0
T265_00042	0
T265_00043	599
T265_00044	0
T265_00045	2648
T265_00046	123
T265_00047	1
T265_00048	187
T265_00049	687
T265_00050	869
T265_00051	0
T265_00052	0
T265_00053	925
T265_00054	588
T265_00055	969
T265_00056	1
T265_00057	2
T265_00058	26
T265_00059	1067
T265_00060	0
T265_00061	1718
T265_00062	622
T265_00063	0
T265_00064	0
T265_00065	719
T265_00066	128
T265_00067	1305
T265_00068	1680
T265_00069	418
T265_00070	1544
T265_00071	372
T265_00072	1372
T265_00073	0
T265_00074	1015
T265_00075	42
T265_00076	91
T265_00077	1432
T265_00078	1425
T265_00079	915
T265_00080	3
T265_00081	1013
T265_00082	13
T265_00083	0
T265_00084	0
T265_00085	0
T265_00086	1
T265_00087	0
T265_00088	3
T265_00089	4
T265_00090	583
T265_00091	631
T265_00092	220
T265_00093	0
T265_00094	0
T265_00095	883
T265_00096	0
T265_00097	231
T265_00098	941
T265_00099	689
T265_00100	260
T265_00101	0
T265_00102	1
T265_00103	0
T265_00104	81
T265_00105	3176
T265_00106	0
T265_00107	381
T265_00108	4314
T265_00109	2
T265_00110	613
T265_00111	975
T265_00112	0
T265_00113	327
T265_00114	101
T265_00115	38
T265_00116	2863
T265_00117	821
T265_00118	0
T265_00119	8
T265_00120	22
T265_00121	110
T265_00122	672
T265_00123	667
T265_00124	2901
T265_00125	498
T265_00126	0
T265_00127	843
T265_00128	0
T265_00129	0
T265_00130	87
T265_00131	59
T265_00132	788
T265_00133	689
T265_00134	976
T265_00135	767
T265_00136	0
T265_00137	3302
T265_00138	322
T265_00139	0
T265_00140	4668
T265_00141	69
T265_00142	147
T265_00143	0
T265_00144	0
T265_00145	0
T265_00146	4168
T265_00147	252
T265_00148	1828
T265_00149	229
T265_00150	12268
T265_00151	30
T265_00152	2
T265_00153	649
T265_00154	0
T265_00155	438
T265_00156	3454
T265_00157	5
T265_00158	0
T265_00159	603
T265_00160	183
T265_00161	1151
T265_00162	1
T265_00163	1998
T265_00164	192
T265_00165	1700
T265_00166	0
T265_00167	21
T265_00168	1248
T265_00169	0
T265_00170	1144
T265_00171	2264
T265_00172	191
T265_00173	194
T265_00174	4
T265_00175	740
T265_00176	5
T265_00177	1147
T265_00178	290
T265_00179	0
T265_00180	2
T265_00181	0
T265_00182	521
T265_00183	8
T265_00184	0
T265_00185	705
T265_00186	1591
T265_00187	201
T265_00188	843
T265_00189	303
T265_00190	532
T265_00191	0
T265_00192	1354
T265_00193	289
T265_00194	2967
T265_00195	193
T265_00196	1177
T265_00197	1339
T265_00198	29
T265_00199	1940
T265_00200	0
T265_00201	6
T265_00202	598
T265_00203	0
T265_00204	2
T265_00205	398
T265_00206	7
T265_00207	0
T265_00208	0
T265_00209	20
T265_00210	0
T265_00211	74
T265_00212	1820
T265_00213	874
T265_00214	1414
T265_00215	15518
T265_00216	7
T265_00217	505
T265_00218	4
T265_00219	0
T265_00220	381
T265_00221	0
T265_00222	0
T265_00223	0
T265_00224	555
T265_00225	989
T265_00226	484
T265_00227	1
T265_00228	1604
T265_00229	11314
T265_00230	661
T265_00231	0
T265_00232	270
T265_00233	2595
T265_00234	0
T265_00235	945
T265_00236	168
T265_00237	688
T265_00238	0
T265_00239	329
T265_00240	0
T265_00241	0
T265_00242	181
T265_00243	1020
T265_00244	193
T265_00245	51
T265_00246	81
T265_00247	427
T265_00248	449
T265_00249	0
T265_00250	0
T265_00251	125
T265_00252	639
T265_00253	1273
T265_00254	463
T265_00255	2062
T265_00256	142
T265_00257	1917
T265_00258	1591
T265_00259	1706
T265_00260	508
T265_00261	716
T265_00262	0
T265_00263	0
T265_00264	184
T265_00265	34
T265_00266	0
T265_00267	1836
T265_00268	14
T265_00269	6
T265_00270	0
T265_00271	0
T265_00272	0
T265_00273	1
T265_00274	0
T265_00275	3366
T265_00276	1573
T265_00277	245
T265_00278	0
T265_00279	591
T265_00280	2298
T265_00281	1701
T265_00282	0
T265_00283	236
T265_00284	13825
T265_00285	0
T265_00286	476
T265_00287	1172
T265_00288	639
T265_00289	344
T265_00290	103
T265_00291	959
T265_00292	1330
T265_00293	1694
T265_00294	1096
T265_00295	4
T265_00296	694
T265_00297	0
T265_00298	0
T265_00299	0
T265_00300	500
T265_00301	0
T265_00302	1327
T265_00303	453
T265_00304	594
T265_00305	0
T265_00306	87
T265_00307	1257
T265_00308	1
T265_00309	1289
T265_00310	941
T265_00311	1896
T265_00312	596
T265_00313	93
T265_00314	2771
T265_00315	397
T265_00316	7190
T265_00317	0
T265_00318	369
T265_00319	997
T265_00320	1980
T265_00321	926
T265_00322	0
T265_00323	640
T265_00324	0
T265_00325	165
T265_00326	453
T265_00327	312
T265_00328	2
T265_00329	214
T265_00330	1643
T265_00331	235
T265_00332	1357
T265_00333	0
T265_00334	0
T265_00335	518
T265_00336	1371
T265_00337	1086
T265_00338	189
T265_00339	430
T265_00340	2
T265_00341	0
T265_00342	762
T265_00343	125
T265_00344	721
T265_00345	1473
T265_00346	0
T265_00347	612
T265_00348	652
T265_00349	1142
T265_00350	105
T265_00351	3703
T265_00352	260
T265_00353	0
T265_00354	159
T265_00355	229
T265_00356	400
T265_00357	764
T265_00358	376
T265_00359	1187
T265_00360	694
T265_00361	0
T265_00362	1197
T265_00363	7
T265_00364	69
T265_00365	857
T265_00366	0
T265_00367	9
T265_00368	602
T265_00369	0
T265_00370	705
T265_00371	42
T265_00372	18
T265_00373	4
T265_00374	20
T265_00375	10717
T265_00376	12839
T265_00377	0
T265_00378	0
T265_00379	1515
T265_00380	4
T265_00381	396
T265_00382	810
T265_00383	509
T265_00384	680
T265_00385	425
T265_00386	26
T265_00387	2720
T265_00388	690
T265_00389	0
T265_00390	277
T265_00391	0
T265_00392	441
T265_00393	316
T265_00394	320
T265_00395	31
T265_00396	737
T265_00397	261
T265_00398	138
T265_00399	1311
T265_00400	306
T265_00401	235
T265_00402	303
T265_00403	0
T265_00404	0
T265_00405	0
T265_00406	0
T265_00407	0
T265_00408	478
T265_00409	0
T265_00410	0
T265_00411	1407
T265_00412	0
T265_00413	585
T265_00414	0
T265_00415	0
T265_00416	0
T265_00417	395
T265_00418	1875
T265_00419	0
T265_00420	0
T265_00421	0
T265_00422	4777
T265_00423	686
T265_00424	0
T265_00425	10088
T265_00426	310
T265_00427	0
T265_00428	735
T265_00429	208
T265_00430	0
T265_00431	730
T265_00432	5016
T265_00433	147
T265_00434	1010
T265_00435	10994
T265_00436	16
T265_00437	728
T265_00438	2253
T265_00439	12
T265_00440	2423
T265_00441	0
T265_00442	2600
T265_00443	9
T265_00444	1949
T265_00445	12
T265_00446	1889
T265_00447	73
T265_00448	0
T265_00449	635
T265_00450	69
T265_00451	2457
T265_00452	1
T265_00453	706
T265_00454	0
T265_00455	3617
T265_00456	6
T265_00457	105
T265_00458	737
T265_00459	0
T265_00460	3
T265_00461	588
T265_00462	1302
T265_00463	416
T265_00464	21
T265_00465	540
T265_00466	15861
T265_00467	41
T265_00468	1493
T265_00469	584
T265_00470	5612
T265_00471	244
T265_00472	0
T265_00473	25
T265_00474	89
T265_00475	0
T265_00476	0
T265_00477	2140
T265_00478	102
T265_00479	882
T265_00480	1371
T265_00481	111
T265_00482	0
T265_00483	0
T265_00484	117
T265_00485	389
T265_00486	0
T265_00487	0
T265_00488	326
T265_00489	0
T265_00490	2194
T265_00491	0
T265_00492	710
T265_00493	0
T265_00494	958
T265_00495	57
T265_00496	647
T265_00497	3230
T265_00498	137
T265_00499	0
T265_00500	3738
T265_00501	145
T265_00502	530
T265_00503	322
T265_00504	964
T265_00505	827
T265_00506	768
T265_00507	0
T265_00508	0
T265_00509	18
T265_00510	0
T265_00511	2
T265_00512	0
T265_00513	0
T265_00514	0
T265_00515	0
T265_00516	1203
T265_00517	0
T265_00518	2
T265_00519	0
T265_00520	0
T265_00521	0
T265_00522	0
T265_00523	1920
T265_00524	0
T265_00525	1843
T265_00526	0
T265_00527	0
T265_00528	0
T265_00529	624
T265_00530	412
T265_00531	4302
T265_00532	1676
T265_00533	3443
T265_00534	734
T265_00535	568
T265_00536	629
T265_00537	0
T265_00538	0
T265_00539	272
T265_00540	23
T265_00541	356
T265_00542	810
T265_00543	324
T265_00544	0
T265_00545	0
T265_00546	224
T265_00547	0
T265_00548	58
T265_00549	0
T265_00550	32
T265_00551	671
T265_00552	112
T265_00553	0
T265_00554	343
T265_00555	39
T265_00556	110
T265_00557	25
T265_00558	8
T265_00559	780
T265_00560	870
T265_00561	0
T265_00562	988
T265_00563	905
T265_00564	0
T265_00565	402
T265_00566	3194
T265_00567	651
T265_00568	128
T265_00569	0
T265_00570	1
T265_00571	0
T265_00572	161
T265_00573	3935
T265_00574	0
T265_00575	56
T265_00576	0
T265_00577	0
T265_00578	76
T265_00579	3119
T265_00580	1278
T265_00581	0
T265_00582	0
T265_00583	0
T265_00584	0
T265_00585	0
T265_00586	0
T265_00587	2263
T265_00588	0
T265_00589	0
T265_00590	0
T265_00591	1
T265_00592	0
T265_00593	461
T265_00594	1587
T265_00595	3
T265_00596	690
T265_00597	1461
T265_00598	0
T265_00599	2040
T265_00600	44
T265_00601	493
T265_00602	0
T265_00603	0
T265_00604	0
T265_00605	5
T265_00606	175
T265_00607	12852
T265_00608	5867
T265_00609	0
T265_00610	4206
T265_00611	236
T265_00612	303
T265_00613	1610
T265_00614	2353
T265_00615	114
T265_00616	1096
T265_00617	806
T265_00618	644
T265_00619	0
T265_00620	170
T265_00621	28
T265_00622	1325
T265_00623	0
T265_00624	183
T265_00625	3
T265_00626	531
T265_00627	206
T265_00628	8
T265_00629	1682
T265_00630	2457
T265_00631	3
T265_00632	4
T265_00633	0
T265_00634	1
T265_00635	0
T265_00636	0
T265_00637	0
T265_00638	24
T265_00639	108
T265_00640	42
T265_00641	871
T265_00642	0
T265_00643	126
T265_00644	0
T265_00645	0
T265_00646	1193
T265_00647	849
T265_00648	0
T265_00649	17
T265_00650	63
T265_00651	0
T265_00652	1
T265_00653	2771
T265_00654	11418
T265_00655	0
T265_00656	367
T265_00657	458
T265_00658	0
T265_00659	0
T265_00660	2933
T265_00661	196
T265_00662	131
T265_00663	445
T265_00664	1617
T265_00665	467
T265_00666	2113
T265_00667	0
T265_00668	0
T265_00669	409
T265_00670	0
T265_00671	297
T265_00672	2992
T265_00673	34
T265_00674	0
T265_00675	0
T265_00676	0
T265_00677	2
T265_00678	1231
T265_00679	0
T265_00680	1437
T265_00681	217
T265_00682	40
T265_00683	52
T265_00684	1224
T265_00685	3598
T265_00686	0
T265_00687	116
T265_00688	825
T265_00689	4
T265_00690	0
T265_00691	1317
T265_00692	0
T265_00693	1124
T265_00694	1145
T265_00695	0
T265_00696	3
T265_00697	130
T265_00698	1854
T265_00699	1952
T265_00700	0
T265_00701	282
T265_00702	0
T265_00703	0
T265_00704	0
T265_00705	7
T265_00706	1
T265_00707	402
T265_00708	0
T265_00709	715
T265_00710	1687
T265_00711	834
T265_00712	70
T265_00713	768
T265_00714	0
T265_00715	1843
T265_00716	16
T265_00717	0
T265_00718	0
T265_00719	497
T265_00720	2277
T265_00721	405
T265_00722	0
T265_00723	486
T265_00724	0
T265_00725	0
T265_00726	222
T265_00727	0
T265_00728	96
T265_00729	0
T265_00730	1906
T265_00731	0
T265_00732	1230
T265_00733	648
T265_00734	3334
T265_00735	221
T265_00736	0
T265_00737	828
T265_00738	0
T265_00739	0
T265_00740	579
T265_00741	129
T265_00742	1149
T265_00743	0
T265_00744	945
T265_00745	19
T265_00746	534
T265_00747	1
T265_00748	2339
T265_00749	131
T265_00750	1608
T265_00751	997
T265_00752	792
T265_00753	0
T265_00754	0
T265_00755	1363
T265_00756	395
T265_00757	0
T265_00758	522
T265_00759	11
T265_00760	755
T265_00761	0
T265_00762	1021
T265_00763	436
T265_00764	575
T265_00765	808
T265_00766	1275
T265_00767	1538
T265_00768	0
T265_00769	1536
T265_00770	76
T265_00771	0
T265_00772	30
T265_00773	771
T265_00774	710
T265_00775	0
T265_00776	4
T265_00777	58
T265_00778	5076
T265_00779	45
T265_00780	459
T265_00781	0
T265_00782	1018
T265_00783	107
T265_00784	496
T265_00785	0
T265_00786	572
T265_00787	0
T265_00788	851
T265_00789	0
T265_00790	0
T265_00791	0
T265_00792	0
T265_00793	0
T265_00794	825
T265_00795	883
T265_00796	2
T265_00797	281
T265_00798	0
T265_00799	31
T265_00800	0
T265_00801	0
T265_00802	0
T265_00803	802
T265_00804	0
T265_00805	1180
T265_00806	286
T265_00807	0
T265_00808	0
T265_00809	0
T265_00810	2046
T265_00811	1650
T265_00812	3131
T265_00813	2971
T265_00814	0
T265_00815	2366
T265_00816	2
T265_00817	19
T265_00818	645
T265_00819	3775
T265_00820	2785
T265_00821	141
T265_00822	96
T265_00823	0
T265_00824	0
T265_00825	0
T265_00826	1711
T265_00827	387
T265_00828	1581
T265_00829	2300
T265_00830	0
T265_00831	621
T265_00832	0
T265_00833	800
T265_00834	734
T265_00835	396
T265_00836	1641
T265_00837	1175
T265_00838	543
T265_00839	0
T265_00840	920
T265_00841	266793
T265_00842	160459
T265_00843	3983
T265_00844	482
T265_00845	8622
T265_00846	1547
T265_00847	18079
T265_00848	77
T265_00849	175
T265_00850	0
T265_00851	0
T265_00852	1515
T265_00853	1812
T265_00854	2907
T265_00855	0
T265_00856	9
T265_00857	1286
T265_00858	0
T265_00859	0
T265_00860	647
T265_00861	1
T265_00862	9
T265_00863	153
T265_00864	78
T265_00865	644
T265_00866	1888
T265_00867	87
T265_00868	5411
T265_00869	0
T265_00870	3746
T265_00871	267
T265_00872	0
T265_00873	3770
T265_00874	500
T265_00875	1
T265_00876	1406
T265_00877	0
T265_00878	0
T265_00879	0
T265_00880	157
T265_00881	0
T265_00882	0
T265_00883	0
T265_00884	0
T265_00885	9
T265_00886	868
T265_00887	7597
T265_00888	1986
T265_00889	0
T265_00890	0
T265_00891	402
T265_00892	3
T265_00893	228
T265_00894	0
T265_00895	0
T265_00896	997
T265_00897	18
T265_00898	0
T265_00899	0
T265_00900	0
T265_00901	0
T265_00902	0
T265_00903	575
T265_00904	0
T265_00905	0
T265_00906	0
T265_00907	0
T265_00908	111
T265_00909	0
T265_00910	528
T265_00911	4
T265_00912	8
T265_00913	0
T265_00914	0
T265_00915	1211
T265_00916	0
T265_00917	0
T265_00918	181
T265_00919	0
T265_00920	0
T265_00921	9
T265_00922	2
T265_00923	0
T265_00924	0
T265_00925	0
T265_00926	0
T265_00927	226
T265_00928	0
T265_00929	0
T265_00930	1160
T265_00931	0
T265_00932	2434
T265_00933	0
T265_00934	885
T265_00935	34
T265_00936	1304
T265_00937	1028
T265_00938	164
T265_00939	506
T265_00940	2523
T265_00941	0
T265_00942	0
T265_00943	0
T265_00944	447
T265_00945	1191
T265_00946	0
T265_00947	1228
T265_00948	1363
T265_00949	562
T265_00950	718
T265_00951	203
T265_00952	393
T265_00953	28
T265_00954	7421
T265_00955	1869
T265_00956	0
T265_00957	182
T265_00958	0
T265_00959	0
T265_00960	1224
T265_00961	0
T265_00962	958
T265_00963	566
T265_00964	916
T265_00965	899
T265_00966	819
T265_00967	0
T265_00968	0
T265_00969	0
T265_00970	420
T265_00971	0
T265_00972	669
T265_00973	880
T265_00974	0
T265_00975	0
T265_00976	1093
T265_00977	0
T265_00978	0
T265_00979	0
T265_00980	624
T265_00981	0
T265_00982	0
T265_00983	381
T265_00984	1
T265_00985	493
T265_00986	2290
T265_00987	5
T265_00988	0
T265_00989	0
T265_00990	0
T265_00991	716
T265_00992	0
T265_00993	1801
T265_00994	753
T265_00995	4
T265_00996	13
T265_00997	591
T265_00998	0
T265_00999	2765
T265_01000	31
T265_01001	497
T265_01002	0
T265_01003	1740
T265_01004	29
T265_01005	925
T265_01006	0
T265_01007	674
T265_01008	40
T265_01009	0
T265_01010	381
T265_01011	532
T265_01012	1163
T265_01013	21
T265_01014	141
T265_01015	3489
T265_01016	0
T265_01017	1489
T265_01018	5948
T265_01019	1737
T265_01020	2
T265_01021	18
T265_01022	2132
T265_01023	0
T265_01024	0
T265_01025	303
T265_01026	0
T265_01027	0
T265_01028	2280
T265_01029	329
T265_01030	0
T265_01031	20
T265_01032	0
T265_01033	0
T265_01034	0
T265_01035	636
T265_01036	120
T265_01037	459
T265_01038	285
T265_01039	221
T265_01040	0
T265_01041	92
T265_01042	0
T265_01043	0
T265_01044	0
T265_01045	1922
T265_01046	353
T265_01047	9
T265_01048	0
T265_01049	0
T265_01050	612
T265_01051	29
T265_01052	0
T265_01053	0
T265_01054	0
T265_01055	0
T265_01056	0
T265_01057	0
T265_01058	0
T265_01059	756
T265_01060	784
T265_01061	0
T265_01062	12
T265_01063	0
T265_01064	0
T265_01065	1
T265_01066	0
T265_01067	47
T265_01068	3
T265_01069	1443
T265_01070	0
T265_01071	0
T265_01072	0
T265_01073	11
T265_01074	674
T265_01075	1362
T265_01076	2
T265_01077	4135
T265_01078	252
T265_01079	240
T265_01080	1839
T265_01081	739
T265_01082	2402
T265_01083	0
T265_01084	0
T265_01085	428
T265_01086	605
T265_01087	3928
T265_01088	0
T265_01089	0
T265_01090	740
T265_01091	0
T265_01092	863
T265_01093	848
T265_01094	16
T265_01095	26
T265_01096	1654
T265_01097	35
T265_01098	0
T265_01099	944
T265_01100	8
T265_01101	1667
T265_01102	4289
T265_01103	0
T265_01104	0
T265_01105	379
T265_01106	782
T265_01107	872
T265_01108	2898
T265_01109	1753
T265_01110	0
T265_01111	435
T265_01112	0
T265_01113	272
T265_01114	300
T265_01115	1
T265_01116	456
T265_01117	0
T265_01118	493
T265_01119	0
T265_01120	0
T265_01121	1444
T265_01122	886
T265_01123	1062
T265_01124	49
T265_01125	51
T265_01126	597
T265_01127	10
T265_01128	996
T265_01129	0
T265_01130	0
T265_01131	2616
T265_01132	659
T265_01133	0
T265_01134	709
T265_01135	550
T265_01136	2037
T265_01137	210
T265_01138	0
T265_01139	9
T265_01140	0
T265_01141	0
T265_01142	0
T265_01143	10
T265_01144	236
T265_01145	0
T265_01146	442
T265_01147	1115
T265_01148	0
T265_01149	538
T265_01150	1085
T265_01151	0
T265_01152	922
T265_01153	0
T265_01154	0
T265_01155	2
T265_01156	740
T265_01157	1883
T265_01158	400
T265_01159	0
T265_01160	123
T265_01161	0
T265_01162	0
T265_01163	11365
T265_01164	1801
T265_01165	179
T265_01166	657
T265_01167	509
T265_01168	651
T265_01169	0
T265_01170	2871
T265_01171	0
T265_01172	348
T265_01173	307
T265_01174	0
T265_01175	136
T265_01176	765
T265_01177	0
T265_01178	0
T265_01179	338
T265_01180	0
T265_01181	201
T265_01182	0
T265_01183	28
T265_01184	0
T265_01185	0
T265_01186	0
T265_01187	2891
T265_01188	499
T265_01189	0
T265_01190	2974
T265_01191	229
T265_01192	1188
T265_01193	1058
T265_01194	13
T265_01195	4222
T265_01196	9
T265_01197	0
T265_01198	235
T265_01199	210
T265_01200	1959
T265_01201	0
T265_01202	6
T265_01203	453
T265_01204	351
T265_01205	0
T265_01206	913
T265_01207	0
T265_01208	322
T265_01209	633
T265_01210	901
T265_01211	2721
T265_01212	0
T265_01213	786
T265_01214	12
T265_01215	98
T265_01216	1699
T265_01217	4223
T265_01218	647
T265_01219	1
T265_01220	1026
T265_01221	411
T265_01222	1195
T265_01223	496
T265_01224	2127
T265_01225	509
T265_01226	834
T265_01227	300
T265_01228	203
T265_01229	0
T265_01230	183
T265_01231	91
T265_01232	0
T265_01233	4
T265_01234	0
T265_01235	1
T265_01236	0
T265_01237	0
T265_01238	0
T265_01239	0
T265_01240	486
T265_01241	0
T265_01242	1901
T265_01243	360
T265_01244	1102
T265_01245	0
T265_01246	695
T265_01247	0
T265_01248	494
T265_01249	0
T265_01250	0
T265_01251	733
T265_01252	1015
T265_01253	0
T265_01254	1184
T265_01255	0
T265_01256	127
T265_01257	0
T265_01258	0
T265_01259	2576
T265_01260	4
T265_01261	1
T265_01262	385
T265_01263	35
T265_01264	273
T265_01265	849
T265_01266	2315
T265_01267	0
T265_01268	0
T265_01269	337
T265_01270	11
T265_01271	313
T265_01272	812
T265_01273	13297
T265_01274	323
T265_01275	1
T265_01276	130
T265_01277	1484
T265_01278	568
T265_01279	0
T265_01280	9542
T265_01281	2
T265_01282	0
T265_01283	0
T265_01284	0
T265_01285	0
T265_01286	1374
T265_01287	2
T265_01288	27
T265_01289	0
T265_01290	1556
T265_01291	0
T265_01292	0
T265_01293	1886
T265_01294	0
T265_01295	583
T265_01296	0
T265_01297	0
T265_01298	713
T265_01299	0
T265_01300	712
T265_01301	890
T265_01302	0
T265_01303	1383
T265_01304	1792
T265_01305	0
T265_01306	179
T265_01307	1556
T265_01308	0
T265_01309	859
T265_01310	4
T265_01311	0
T265_01312	366
T265_01313	0
T265_01314	440
T265_01315	0
T265_01316	0
T265_01317	0
T265_01318	104
T265_01319	0
T265_01320	0
T265_01321	0
T265_01322	1
T265_01323	1011
T265_01324	0
T265_01325	297
T265_01326	1
T265_01327	4965
T265_01328	8437
T265_01329	956
T265_01330	0
T265_01331	1101
T265_01332	0
T265_01333	0
T265_01334	449
T265_01335	1394
T265_01336	7165
T265_01337	636
T265_01338	1
T265_01339	1290
T265_01340	0
T265_01341	0
T265_01342	0
T265_01343	1145
T265_01344	0
T265_01345	394
T265_01346	0
T265_01347	883
T265_01348	0
T265_01349	777
T265_01350	1
T265_01351	859
T265_01352	0
T265_01353	0
T265_01354	1712
T265_01355	0
T265_01356	98
T265_01357	12
T265_01358	154
T265_01359	0
T265_01360	315
T265_01361	0
T265_01362	820
T265_01363	3
T265_01364	883
T265_01365	940
T265_01366	1476
T265_01367	0
T265_01368	1262
T265_01369	1265
T265_01370	279
T265_01371	4879
T265_01372	453
T265_01373	2299
T265_01374	718
T265_01375	2
T265_01376	2
T265_01377	543
T265_01378	511
T265_01379	1113
T265_01380	73
T265_01381	0
T265_01382	0
T265_01383	45
T265_01384	0
T265_01385	2293
T265_01386	0
T265_01387	826
T265_01388	0
T265_01389	1251
T265_01390	408
T265_01391	339
T265_01392	313
T265_01393	2704
T265_01394	0
T265_01395	0
T265_01396	666
T265_01397	0
T265_01398	0
T265_01399	0
T265_01400	5
T265_01401	594
T265_01402	59
T265_01403	91
T265_01404	99
T265_01405	1021
T265_01406	772
T265_01407	0
T265_01408	0
T265_01409	3
T265_01410	1042
T265_01411	351
T265_01412	0
T265_01413	210
T265_01414	11
T265_01415	0
T265_01416	0
T265_01417	270
T265_01418	956
T265_01419	0
T265_01420	1288
T265_01421	5197
T265_01422	0
T265_01423	1388
T265_01424	0
T265_01425	865
T265_01426	0
T265_01427	8
T265_01428	0
T265_01429	445
T265_01430	1047
T265_01431	0
T265_01432	215
T265_01433	0
T265_01434	0
T265_01435	18
T265_01436	12
T265_01437	494
T265_01438	575
T265_01439	543
T265_01440	986
T265_01441	1402
T265_01442	6
T265_01443	1468
T265_01444	10052
T265_01445	923
T265_01446	809
T265_01447	798
T265_01448	597
T265_01449	145
T265_01450	45
T265_01451	5266
T265_01452	292
T265_01453	5
T265_01454	1691
T265_01455	0
T265_01456	0
T265_01457	0
T265_01458	4045
T265_01459	920
T265_01460	8
T265_01461	0
T265_01462	311
T265_01463	34
T265_01464	1271
T265_01465	385
T265_01466	1116
T265_01467	0
T265_01468	0
T265_01469	0
T265_01470	13
T265_01471	519
T265_01472	0
T265_01473	0
T265_01474	301
T265_01475	4167
T265_01476	12
T265_01477	2174
T265_01478	26
T265_01479	14
T265_01480	513
T265_01481	450
T265_01482	0
T265_01483	5587
T265_01484	25708
T265_01485	1302
T265_01486	0
T265_01487	486
T265_01488	880
T265_01489	0
T265_01490	9
T265_01491	233
T265_01492	1145
T265_01493	2120
T265_01494	4
T265_01495	828
T265_01496	0
T265_01497	63
T265_01498	0
T265_01499	353
T265_01500	0
T265_01501	528
T265_01502	501
T265_01503	0
T265_01504	55
T265_01505	1363
T265_01506	0
T265_01507	837
T265_01508	0
T265_01509	1219
T265_01510	80
T265_01511	0
T265_01512	640
T265_01513	1844
T265_01514	1
T265_01515	476
T265_01516	1828
T265_01517	633
T265_01518	235
T265_01519	309
T265_01520	471
T265_01521	4
T265_01522	0
T265_01523	106
T265_01524	0
T265_01525	25
T265_01526	814
T265_01527	18
T265_01528	110
T265_01529	0
T265_01530	3200
T265_01531	1221
T265_01532	1266
T265_01533	332
T265_01534	165
T265_01535	932
T265_01536	212
T265_01537	2821
T265_01538	0
T265_01539	1092
T265_01540	3633
T265_01541	0
T265_01542	544
T265_01543	4
T265_01544	14
T265_01545	0
T265_01546	8175
T265_01547	7
T265_01548	1158
T265_01549	663
T265_01550	241
T265_01551	0
T265_01552	1023
T265_01553	0
T265_01554	61857
T265_01555	864
T265_01556	752
T265_01557	317
T265_01558	475
T265_01559	13
T265_01560	3
T265_01561	15
T265_01562	3250
T265_01563	0
T265_01564	12
T265_01565	237
T265_01566	0
T265_01567	3132
T265_01568	647
T265_01569	1098
T265_01570	195
T265_01571	1
T265_01572	1
T265_01573	0
T265_01574	1837
T265_01575	0
T265_01576	0
T265_01577	426
T265_01578	35
T265_01579	24
T265_01580	15
T265_01581	4
T265_01582	222
T265_01583	1011
T265_01584	0
T265_01585	306
T265_01586	3340
T265_01587	529
T265_01588	185
T265_01589	88
T265_01590	396
T265_01591	808
T265_01592	483
T265_01593	0
T265_01594	642
T265_01595	684
T265_01596	46
T265_01597	821
T265_01598	3681
T265_01599	0
T265_01600	1000
T265_01601	0
T265_01602	1574
T265_01603	0
T265_01604	6
T265_01605	1401
T265_01606	338
T265_01607	0
T265_01608	1063
T265_01609	18
T265_01610	715
T265_01611	14
T265_01612	0
T265_01613	0
T265_01614	8
T265_01615	899
T265_01616	209
T265_01617	0
T265_01618	2
T265_01619	375
T265_01620	1242
T265_01621	369
T265_01622	0
T265_01623	0
T265_01624	0
T265_01625	0
T265_01626	1997
T265_01627	1
T265_01628	0
T265_01629	0
T265_01630	2
T265_01631	0
T265_01632	245
T265_01633	305
T265_01634	513
T265_01635	533
T265_01636	0
T265_01637	638
T265_01638	808
T265_01639	300
T265_01640	0
T265_01641	0
T265_01642	0
T265_01643	10
T265_01644	7975
T265_01645	1391
T265_01646	135
T265_01647	0
T265_01648	0
T265_01649	390
T265_01650	341
T265_01651	0
T265_01652	4233
T265_01653	242
T265_01654	472
T265_01655	303
T265_01656	0
T265_01657	0
T265_01658	0
T265_01659	0
T265_01660	1422
T265_01661	11
T265_01662	0
T265_01663	0
T265_01664	176
T265_01665	78
T265_01666	0
T265_01667	1
T265_01668	2
T265_01669	34
T265_01670	107
T265_01671	297
T265_01672	278
T265_01673	0
T265_01674	0
T265_01675	1471
T265_01676	2
T265_01677	94
T265_01678	1
T265_01679	0
T265_01680	545
T265_01681	10
T265_01682	3196
T265_01683	0
T265_01684	1302
T265_01685	81
T265_01686	648
T265_01687	4
T265_01688	0
T265_01689	0
T265_01690	10
T265_01691	0
T265_01692	1238
T265_01693	596
T265_01694	19407
T265_01695	11
T265_01696	0
T265_01697	99
T265_01698	1239
T265_01699	291
T265_01700	0
T265_01701	4
T265_01702	0
T265_01703	0
T265_01704	0
T265_01705	179
T265_01706	3
T265_01707	0
T265_01708	326
T265_01709	132
T265_01710	533
T265_01711	0
T265_01712	4
T265_01713	0
T265_01714	0
T265_01715	0
T265_01716	0
T265_01717	0
T265_01718	0
T265_01719	0
T265_01720	164
T265_01721	0
T265_01722	0
T265_01723	418
T265_01724	3898
T265_01725	0
T265_01726	0
T265_01727	648
T265_01728	4
T265_01729	1
T265_01730	0
T265_01731	0
T265_01732	12206
T265_01733	1
T265_01734	0
T265_01735	0
T265_01736	527
T265_01737	0
T265_01738	0
T265_01739	0
T265_01740	0
T265_01741	12
T265_01742	3011
T265_01743	452
T265_01744	0
T265_01745	0
T265_01746	717
T265_01747	390
T265_01748	113
T265_01749	802
T265_01750	757
T265_01751	0
T265_01752	963
T265_01753	64
T265_01754	895
T265_01755	0
T265_01756	0
T265_01757	129
T265_01758	583
T265_01759	238
T265_01760	1050
T265_01761	0
T265_01762	0
T265_01763	0
T265_01764	0
T265_01765	674
T265_01766	1326
T265_01767	467
T265_01768	0
T265_01769	0
T265_01770	0
T265_01771	634
T265_01772	0
T265_01773	1376
T265_01774	322
T265_01775	1186
T265_01776	309
T265_01777	0
T265_01778	169
T265_01779	270
T265_01780	67
T265_01781	4
T265_01782	688
T265_01783	0
T265_01784	0
T265_01785	0
T265_01786	0
T265_01787	638
T265_01788	334
T265_01789	31
T265_01790	0
T265_01791	446
T265_01792	0
T265_01793	1275
T265_01794	0
T265_01795	1342
T265_01796	0
T265_01797	484
T265_01798	405
T265_01799	0
T265_01800	11
T265_01801	699
T265_01802	227
T265_01803	1043
T265_01804	0
T265_01805	492
T265_01806	485
T265_01807	0
T265_01808	0
T265_01809	1354
T265_01810	0
T265_01811	28
T265_01812	0
T265_01813	0
T265_01814	0
T265_01815	1654
T265_01816	0
T265_01817	0
T265_01818	8
T265_01819	0
T265_01820	980
T265_01821	282
T265_01822	925
T265_01823	509
T265_01824	0
T265_01825	0
T265_01826	0
T265_01827	0
T265_01828	3
T265_01829	4
T265_01830	0
T265_01831	0
T265_01832	189
T265_01833	152
T265_01834	0
T265_01835	0
T265_01836	0
T265_01837	676
T265_01838	225
T265_01839	717
T265_01840	4
T265_01841	10
T265_01842	37
T265_01843	404
T265_01844	356
T265_01845	191
T265_01846	1068
T265_01847	1356
T265_01848	0
T265_01849	0
T265_01850	1065
T265_01851	775
T265_01852	70
T265_01853	11824
T265_01854	478
T265_01855	881
T265_01856	542
T265_01857	5005
T265_01858	761
T265_01859	0
T265_01860	0
T265_01861	30
T265_01862	1969
T265_01863	399
T265_01864	71
T265_01865	356
T265_01866	0
T265_01867	6
T265_01868	132
T265_01869	14652
T265_01870	445
T265_01871	40
T265_01872	1057
T265_01873	17
T265_01874	2
T265_01875	0
T265_01876	6277
T265_01877	38
T265_01878	245
T265_01879	74
T265_01880	0
T265_01881	1
T265_01882	174
T265_01883	165
T265_01884	589
T265_01885	1143
T265_01886	2559
T265_01887	410
T265_01888	842
T265_01889	879
T265_01890	759
T265_01891	2550
T265_01892	814
T265_01893	0
T265_01894	117
T265_01895	0
T265_01896	775
T265_01897	14
T265_01898	77
T265_01899	0
T265_01900	229
T265_01901	687
T265_01902	299
T265_01903	0
T265_01904	982
T265_01905	73
T265_01906	21
T265_01907	1
T265_01908	28
T265_01909	744
T265_01910	404
T265_01911	830
T265_01912	1062
T265_01913	14
T265_01914	0
T265_01915	832
T265_01916	8
T265_01917	3334
T265_01918	870
T265_01919	0
T265_01920	0
T265_01921	1218
T265_01922	0
T265_01923	728
T265_01924	52
T265_01925	452
T265_01926	0
T265_01927	1846
T265_01928	684
T265_01929	161
T265_01930	1748
T265_01931	0
T265_01932	801
T265_01933	0
T265_01934	973
T265_01935	0
T265_01936	0
T265_01937	1733
T265_01938	0
T265_01939	0
T265_01940	0
T265_01941	0
T265_01942	791
T265_01943	64
T265_01944	5154
T265_01945	454
T265_01946	1235
T265_01947	1151
T265_01948	42
T265_01949	303
T265_01950	42
T265_01951	630
T265_01952	30
T265_01953	259
T265_01954	50
T265_01955	481
T265_01956	395
T265_01957	430
T265_01958	4
T265_01959	0
T265_01960	115
T265_01961	1
T265_01962	250
T265_01963	2627
T265_01964	0
T265_01965	442
T265_01966	0
T265_01967	660
T265_01968	0
T265_01969	734
T265_01970	934
T265_01971	718
T265_01972	79
T265_01973	1078
T265_01974	0
T265_01975	6
T265_01976	589
T265_01977	453
T265_01978	309
T265_01979	315
T265_01980	942
T265_01981	1861
T265_01982	2658
T265_01983	15
T265_01984	0
T265_01985	35
T265_01986	1889
T265_01987	0
T265_01988	31
T265_01989	745
T265_01990	1325
T265_01991	25
T265_01992	2132
T265_01993	1229
T265_01994	2415
T265_01995	784
T265_01996	262
T265_01997	798
T265_01998	1613
T265_01999	1858
T265_02000	0
[truncated: 14,379 more rows]
