# Supplementary material for: Transcriptomics analysis of in vivo Opisthorchis viverrini: Stage-specific gene expression and novel genes with stable expression in mammalian stages for opisthorchiasis intervention
Source: PLoS Negl Trop Dis. 2025 Dec 18;19(12):e0013714. doi: 10.1371/journal.pntd.0013714 (PMC12742771; doi:10.1371/journal.pntd.0013714)
Supplement: S1 File — The HTSeq-count data in the zipped folder contains the following files: ov_reads_D14_1_cds.txt, ov_reads_D14_2_cds.txt, ov_reads_D14_3_cds.txt, ov_reads_D42_1_cds.txt, ov_reads_D42_2_cds.txt, ov_reads_D42_3_cds.txt, ov_reads_D180_1_cds.txt, ov_reads_D180_2_cds.txt, ov_reads_D180_3_cds.txt. (ZIP) [file pntd.0013714.s012.zip › S1_File/ov_reads_D180_2_cds.txt]

T265_00001	1
T265_00002	0
T265_00003	1982
T265_00004	1849
T265_00005	1876
T265_00006	114
T265_00007	2020
T265_00008	0
T265_00009	4
T265_00010	730
T265_00011	1189
T265_00012	154
T265_00013	90
T265_00014	2107
T265_00015	616
T265_00016	0
T265_00017	2652
T265_00018	356
T265_00019	4533
T265_00020	2099
T265_00021	6612
T265_00022	291
T265_00023	0
T265_00024	0
T265_00025	244
T265_00026	940
T265_00027	1180
T265_00028	4557
T265_00029	1633
T265_00030	1143
T265_00031	709
T265_00032	440
T265_00033	672
T265_00034	897
T265_00035	3359
T265_00036	1319
T265_00037	0
T265_00038	1846
T265_00039	588
T265_00040	73
T265_00041	0
T265_00042	0
T265_00043	904
T265_00044	0
T265_00045	3362
T265_00046	142
T265_00047	0
T265_00048	243
T265_00049	906
T265_00050	769
T265_00051	1
T265_00052	0
T265_00053	1106
T265_00054	547
T265_00055	1130
T265_00056	0
T265_00057	1
T265_00058	14
T265_00059	1407
T265_00060	0
T265_00061	1715
T265_00062	852
T265_00063	0
T265_00064	0
T265_00065	865
T265_00066	104
T265_00067	1583
T265_00068	2071
T265_00069	508
T265_00070	1668
T265_00071	512
T265_00072	2162
T265_00073	0
T265_00074	1086
T265_00075	13
T265_00076	105
T265_00077	1662
T265_00078	696
T265_00079	961
T265_00080	1
T265_00081	1104
T265_00082	22
T265_00083	0
T265_00084	0
T265_00085	0
T265_00086	3
T265_00087	0
T265_00088	4
T265_00089	7
T265_00090	546
T265_00091	922
T265_00092	424
T265_00093	0
T265_00094	0
T265_00095	942
T265_00096	0
T265_00097	268
T265_00098	1526
T265_00099	496
T265_00100	314
T265_00101	0
T265_00102	0
T265_00103	2
T265_00104	62
T265_00105	3960
T265_00106	0
T265_00107	368
T265_00108	5077
T265_00109	6
T265_00110	532
T265_00111	1208
T265_00112	0
T265_00113	419
T265_00114	119
T265_00115	103
T265_00116	3663
T265_00117	1006
T265_00118	0
T265_00119	1
T265_00120	3
T265_00121	201
T265_00122	861
T265_00123	809
T265_00124	2971
T265_00125	532
T265_00126	0
T265_00127	1114
T265_00128	0
T265_00129	0
T265_00130	56
T265_00131	77
T265_00132	792
T265_00133	706
T265_00134	1121
T265_00135	904
T265_00136	3
T265_00137	3681
T265_00138	429
T265_00139	0
T265_00140	3250
T265_00141	90
T265_00142	150
T265_00143	4
T265_00144	0
T265_00145	0
T265_00146	4706
T265_00147	201
T265_00148	1582
T265_00149	271
T265_00150	17086
T265_00151	38
T265_00152	2
T265_00153	973
T265_00154	0
T265_00155	548
T265_00156	4484
T265_00157	20
T265_00158	0
T265_00159	696
T265_00160	290
T265_00161	1475
T265_00162	0
T265_00163	2257
T265_00164	218
T265_00165	1880
T265_00166	0
T265_00167	13
T265_00168	1475
T265_00169	0
T265_00170	1217
T265_00171	2467
T265_00172	108
T265_00173	208
T265_00174	31
T265_00175	794
T265_00176	0
T265_00177	1237
T265_00178	378
T265_00179	1
T265_00180	3
T265_00181	0
T265_00182	826
T265_00183	35
T265_00184	0
T265_00185	773
T265_00186	2152
T265_00187	228
T265_00188	932
T265_00189	261
T265_00190	445
T265_00191	0
T265_00192	1484
T265_00193	462
T265_00194	3575
T265_00195	209
T265_00196	1424
T265_00197	1403
T265_00198	45
T265_00199	2131
T265_00200	0
T265_00201	15
T265_00202	772
T265_00203	0
T265_00204	3
T265_00205	329
T265_00206	1
T265_00207	0
T265_00208	0
T265_00209	15
T265_00210	0
T265_00211	23
T265_00212	2183
T265_00213	1070
T265_00214	1430
T265_00215	13986
T265_00216	5
T265_00217	397
T265_00218	0
T265_00219	0
T265_00220	415
T265_00221	0
T265_00222	0
T265_00223	0
T265_00224	490
T265_00225	1058
T265_00226	429
T265_00227	0
T265_00228	1668
T265_00229	11900
T265_00230	929
T265_00231	0
T265_00232	283
T265_00233	3884
T265_00234	9
T265_00235	707
T265_00236	189
T265_00237	725
T265_00238	0
T265_00239	469
T265_00240	0
T265_00241	0
T265_00242	168
T265_00243	1504
T265_00244	261
T265_00245	53
T265_00246	124
T265_00247	413
T265_00248	445
T265_00249	0
T265_00250	0
T265_00251	174
T265_00252	710
T265_00253	1555
T265_00254	506
T265_00255	2341
T265_00256	70
T265_00257	2359
T265_00258	1385
T265_00259	2359
T265_00260	544
T265_00261	1037
T265_00262	0
T265_00263	0
T265_00264	205
T265_00265	59
T265_00266	4
T265_00267	1804
T265_00268	28
T265_00269	11
T265_00270	0
T265_00271	0
T265_00272	0
T265_00273	1
T265_00274	0
T265_00275	2994
T265_00276	2215
T265_00277	284
T265_00278	0
T265_00279	604
T265_00280	3385
T265_00281	2077
T265_00282	0
T265_00283	324
T265_00284	9261
T265_00285	0
T265_00286	556
T265_00287	1697
T265_00288	821
T265_00289	477
T265_00290	204
T265_00291	1060
T265_00292	1604
T265_00293	2189
T265_00294	1062
T265_00295	15
T265_00296	692
T265_00297	0
T265_00298	0
T265_00299	0
T265_00300	593
T265_00301	0
T265_00302	1255
T265_00303	534
T265_00304	918
T265_00305	0
T265_00306	85
T265_00307	1713
T265_00308	0
T265_00309	1692
T265_00310	1313
T265_00311	2067
T265_00312	468
T265_00313	50
T265_00314	2640
T265_00315	409
T265_00316	6825
T265_00317	0
T265_00318	428
T265_00319	1589
T265_00320	2422
T265_00321	1151
T265_00322	0
T265_00323	848
T265_00324	0
T265_00325	133
T265_00326	545
T265_00327	242
T265_00328	0
T265_00329	223
T265_00330	1744
T265_00331	238
T265_00332	1710
T265_00333	0
T265_00334	0
T265_00335	674
T265_00336	1790
T265_00337	1490
T265_00338	304
T265_00339	666
T265_00340	0
T265_00341	0
T265_00342	803
T265_00343	83
T265_00344	757
T265_00345	1892
T265_00346	0
T265_00347	633
T265_00348	703
T265_00349	884
T265_00350	187
T265_00351	3965
T265_00352	367
T265_00353	0
T265_00354	122
T265_00355	275
T265_00356	509
T265_00357	856
T265_00358	263
T265_00359	1992
T265_00360	424
T265_00361	0
T265_00362	1620
T265_00363	0
T265_00364	106
T265_00365	1132
T265_00366	0
T265_00367	13
T265_00368	747
T265_00369	0
T265_00370	819
T265_00371	40
T265_00372	25
T265_00373	2
T265_00374	31
T265_00375	11302
T265_00376	13515
T265_00377	0
T265_00378	0
T265_00379	1813
T265_00380	0
T265_00381	227
T265_00382	975
T265_00383	785
T265_00384	812
T265_00385	625
T265_00386	36
T265_00387	4017
T265_00388	742
T265_00389	0
T265_00390	236
T265_00391	0
T265_00392	675
T265_00393	279
T265_00394	315
T265_00395	71
T265_00396	967
T265_00397	326
T265_00398	178
T265_00399	1455
T265_00400	473
T265_00401	244
T265_00402	313
T265_00403	0
T265_00404	0
T265_00405	0
T265_00406	0
T265_00407	0
T265_00408	806
T265_00409	0
T265_00410	0
T265_00411	1636
T265_00412	3
T265_00413	526
T265_00414	0
T265_00415	0
T265_00416	0
T265_00417	462
T265_00418	1856
T265_00419	2
T265_00420	0
T265_00421	0
T265_00422	5893
T265_00423	914
T265_00424	0
T265_00425	9048
T265_00426	294
T265_00427	0
T265_00428	971
T265_00429	212
T265_00430	0
T265_00431	928
T265_00432	4660
T265_00433	146
T265_00434	890
T265_00435	15696
T265_00436	14
T265_00437	945
T265_00438	3007
T265_00439	14
T265_00440	2659
T265_00441	0
T265_00442	2952
T265_00443	19
T265_00444	1715
T265_00445	0
T265_00446	2336
T265_00447	69
T265_00448	0
T265_00449	530
T265_00450	117
T265_00451	2971
T265_00452	1
T265_00453	938
T265_00454	0
T265_00455	5063
T265_00456	1
T265_00457	70
T265_00458	782
T265_00459	0
T265_00460	0
T265_00461	429
T265_00462	1562
T265_00463	560
T265_00464	42
T265_00465	600
T265_00466	7741
T265_00467	53
T265_00468	1908
T265_00469	626
T265_00470	5282
T265_00471	314
T265_00472	0
T265_00473	18
T265_00474	192
T265_00475	0
T265_00476	0
T265_00477	2525
T265_00478	107
T265_00479	1360
T265_00480	1729
T265_00481	124
T265_00482	0
T265_00483	0
T265_00484	124
T265_00485	435
T265_00486	0
T265_00487	15
T265_00488	480
T265_00489	0
T265_00490	2951
T265_00491	0
T265_00492	886
T265_00493	0
T265_00494	1072
T265_00495	96
T265_00496	779
T265_00497	2716
T265_00498	116
T265_00499	0
T265_00500	4710
T265_00501	142
T265_00502	441
T265_00503	257
T265_00504	1250
T265_00505	1129
T265_00506	806
T265_00507	0
T265_00508	0
T265_00509	29
T265_00510	0
T265_00511	10
T265_00512	0
T265_00513	0
T265_00514	3
T265_00515	0
T265_00516	1351
T265_00517	0
T265_00518	2
T265_00519	0
T265_00520	0
T265_00521	0
T265_00522	0
T265_00523	1991
T265_00524	0
T265_00525	2402
T265_00526	0
T265_00527	0
T265_00528	0
T265_00529	670
T265_00530	529
T265_00531	4883
T265_00532	1494
T265_00533	4218
T265_00534	724
T265_00535	736
T265_00536	672
T265_00537	0
T265_00538	0
T265_00539	407
T265_00540	26
T265_00541	311
T265_00542	565
T265_00543	396
T265_00544	0
T265_00545	2
T265_00546	262
T265_00547	0
T265_00548	70
T265_00549	12
T265_00550	20
T265_00551	843
T265_00552	108
T265_00553	0
T265_00554	331
T265_00555	51
T265_00556	132
T265_00557	33
T265_00558	18
T265_00559	960
T265_00560	643
T265_00561	0
T265_00562	1073
T265_00563	1138
T265_00564	0
T265_00565	473
T265_00566	2137
T265_00567	799
T265_00568	89
T265_00569	0
T265_00570	2
T265_00571	1
T265_00572	172
T265_00573	4175
T265_00574	0
T265_00575	83
T265_00576	0
T265_00577	0
T265_00578	113
T265_00579	4242
T265_00580	1288
T265_00581	0
T265_00582	0
T265_00583	0
T265_00584	0
T265_00585	0
T265_00586	0
T265_00587	2551
T265_00588	0
T265_00589	0
T265_00590	0
T265_00591	0
T265_00592	0
T265_00593	609
T265_00594	2309
T265_00595	2
T265_00596	698
T265_00597	1759
T265_00598	0
T265_00599	1550
T265_00600	47
T265_00601	466
T265_00602	0
T265_00603	0
T265_00604	0
T265_00605	1
T265_00606	217
T265_00607	12858
T265_00608	4920
T265_00609	3
T265_00610	5461
T265_00611	331
T265_00612	506
T265_00613	1478
T265_00614	2679
T265_00615	120
T265_00616	1184
T265_00617	1030
T265_00618	529
T265_00619	0
T265_00620	175
T265_00621	23
T265_00622	1464
T265_00623	0
T265_00624	153
T265_00625	5
T265_00626	415
T265_00627	213
T265_00628	18
T265_00629	1504
T265_00630	2843
T265_00631	0
T265_00632	6
T265_00633	0
T265_00634	0
T265_00635	4
T265_00636	0
T265_00637	0
T265_00638	25
T265_00639	120
T265_00640	46
T265_00641	1065
T265_00642	0
T265_00643	140
T265_00644	0
T265_00645	0
T265_00646	1515
T265_00647	740
T265_00648	4
T265_00649	4
T265_00650	76
T265_00651	0
T265_00652	0
T265_00653	3439
T265_00654	12341
T265_00655	0
T265_00656	469
T265_00657	648
T265_00658	0
T265_00659	0
T265_00660	3009
T265_00661	130
T265_00662	199
T265_00663	632
T265_00664	1603
T265_00665	593
T265_00666	1432
T265_00667	0
T265_00668	0
T265_00669	570
T265_00670	2
T265_00671	348
T265_00672	3419
T265_00673	61
T265_00674	0
T265_00675	0
T265_00676	1
T265_00677	1
T265_00678	970
T265_00679	0
T265_00680	1685
T265_00681	210
T265_00682	55
T265_00683	77
T265_00684	1752
T265_00685	2999
T265_00686	0
T265_00687	194
T265_00688	1117
T265_00689	1
T265_00690	0
T265_00691	1581
T265_00692	0
T265_00693	1276
T265_00694	1339
T265_00695	0
T265_00696	3
T265_00697	220
T265_00698	2769
T265_00699	2519
T265_00700	0
T265_00701	397
T265_00702	0
T265_00703	1
T265_00704	0
T265_00705	12
T265_00706	2
T265_00707	368
T265_00708	4
T265_00709	843
T265_00710	1829
T265_00711	911
T265_00712	55
T265_00713	990
T265_00714	0
T265_00715	1867
T265_00716	6
T265_00717	0
T265_00718	0
T265_00719	647
T265_00720	2099
T265_00721	564
T265_00722	0
T265_00723	598
T265_00724	0
T265_00725	6
T265_00726	170
T265_00727	0
T265_00728	174
T265_00729	0
T265_00730	2784
T265_00731	0
T265_00732	1707
T265_00733	740
T265_00734	3889
T265_00735	148
T265_00736	0
T265_00737	749
T265_00738	0
T265_00739	5
T265_00740	715
T265_00741	159
T265_00742	1474
T265_00743	0
T265_00744	939
T265_00745	31
T265_00746	805
T265_00747	0
T265_00748	3116
T265_00749	90
T265_00750	1611
T265_00751	1274
T265_00752	928
T265_00753	0
T265_00754	0
T265_00755	1483
T265_00756	459
T265_00757	0
T265_00758	641
T265_00759	0
T265_00760	860
T265_00761	0
T265_00762	1153
T265_00763	449
T265_00764	616
T265_00765	961
T265_00766	1364
T265_00767	1474
T265_00768	0
T265_00769	1944
T265_00770	100
T265_00771	0
T265_00772	51
T265_00773	629
T265_00774	890
T265_00775	0
T265_00776	3
T265_00777	25
T265_00778	6596
T265_00779	32
T265_00780	482
T265_00781	0
T265_00782	985
T265_00783	82
T265_00784	588
T265_00785	0
T265_00786	538
T265_00787	0
T265_00788	850
T265_00789	0
T265_00790	0
T265_00791	0
T265_00792	0
T265_00793	0
T265_00794	971
T265_00795	946
T265_00796	1
T265_00797	315
T265_00798	0
T265_00799	16
T265_00800	0
T265_00801	0
T265_00802	0
T265_00803	955
T265_00804	5
T265_00805	1190
T265_00806	301
T265_00807	0
T265_00808	0
T265_00809	0
T265_00810	1750
T265_00811	1966
T265_00812	3637
T265_00813	2436
T265_00814	0
T265_00815	2133
T265_00816	5
T265_00817	37
T265_00818	518
T265_00819	4535
T265_00820	3707
T265_00821	146
T265_00822	98
T265_00823	0
T265_00824	0
T265_00825	0
T265_00826	1573
T265_00827	613
T265_00828	1965
T265_00829	2453
T265_00830	0
T265_00831	549
T265_00832	0
T265_00833	853
T265_00834	903
T265_00835	475
T265_00836	2179
T265_00837	1468
T265_00838	658
T265_00839	0
T265_00840	714
T265_00841	310871
T265_00842	180782
T265_00843	4311
T265_00844	421
T265_00845	5496
T265_00846	1318
T265_00847	10037
T265_00848	89
T265_00849	273
T265_00850	0
T265_00851	0
T265_00852	1759
T265_00853	1524
T265_00854	3679
T265_00855	1
T265_00856	28
T265_00857	1927
T265_00858	6
T265_00859	3
T265_00860	612
T265_00861	0
T265_00862	0
T265_00863	95
T265_00864	40
T265_00865	590
T265_00866	2245
T265_00867	83
T265_00868	6964
T265_00869	2
T265_00870	5080
T265_00871	366
T265_00872	0
T265_00873	5190
T265_00874	615
T265_00875	0
T265_00876	1558
T265_00877	0
T265_00878	0
T265_00879	0
T265_00880	244
T265_00881	0
T265_00882	0
T265_00883	0
T265_00884	0
T265_00885	5
T265_00886	993
T265_00887	8218
T265_00888	2055
T265_00889	0
T265_00890	0
T265_00891	317
T265_00892	2
T265_00893	189
T265_00894	1
T265_00895	0
T265_00896	1104
T265_00897	19
T265_00898	0
T265_00899	0
T265_00900	0
T265_00901	0
T265_00902	0
T265_00903	659
T265_00904	0
T265_00905	0
T265_00906	0
T265_00907	0
T265_00908	216
T265_00909	0
T265_00910	774
T265_00911	1
T265_00912	18
T265_00913	0
T265_00914	3
T265_00915	961
T265_00916	0
T265_00917	0
T265_00918	291
T265_00919	0
T265_00920	0
T265_00921	6
T265_00922	1
T265_00923	0
T265_00924	3
T265_00925	2
T265_00926	0
T265_00927	469
T265_00928	0
T265_00929	0
T265_00930	1232
T265_00931	0
T265_00932	3239
T265_00933	0
T265_00934	1014
T265_00935	15
T265_00936	1940
T265_00937	887
T265_00938	311
T265_00939	673
T265_00940	3581
T265_00941	0
T265_00942	0
T265_00943	0
T265_00944	562
T265_00945	1667
T265_00946	0
T265_00947	1826
T265_00948	1686
T265_00949	688
T265_00950	900
T265_00951	174
T265_00952	446
T265_00953	37
T265_00954	7384
T265_00955	2547
T265_00956	0
T265_00957	243
T265_00958	0
T265_00959	0
T265_00960	1218
T265_00961	0
T265_00962	1474
T265_00963	558
T265_00964	778
T265_00965	929
T265_00966	698
T265_00967	0
T265_00968	0
T265_00969	0
T265_00970	513
T265_00971	0
T265_00972	828
T265_00973	1066
T265_00974	0
T265_00975	0
T265_00976	1346
T265_00977	0
T265_00978	2
T265_00979	0
T265_00980	966
T265_00981	0
T265_00982	0
T265_00983	425
T265_00984	0
T265_00985	622
T265_00986	2495
T265_00987	5
T265_00988	0
T265_00989	0
T265_00990	0
T265_00991	864
T265_00992	0
T265_00993	1818
T265_00994	895
T265_00995	0
T265_00996	17
T265_00997	691
T265_00998	0
T265_00999	3935
T265_01000	39
T265_01001	579
T265_01002	0
T265_01003	2285
T265_01004	8
T265_01005	990
T265_01006	0
T265_01007	815
T265_01008	23
T265_01009	0
T265_01010	542
T265_01011	577
T265_01012	1566
T265_01013	8
T265_01014	219
T265_01015	3744
T265_01016	0
T265_01017	1879
T265_01018	8648
T265_01019	1925
T265_01020	27
T265_01021	17
T265_01022	2364
T265_01023	0
T265_01024	0
T265_01025	449
T265_01026	0
T265_01027	0
T265_01028	2945
T265_01029	489
T265_01030	0
T265_01031	21
T265_01032	0
T265_01033	0
T265_01034	0
T265_01035	733
T265_01036	131
T265_01037	601
T265_01038	388
T265_01039	223
T265_01040	0
T265_01041	104
T265_01042	1
T265_01043	0
T265_01044	0
T265_01045	2266
T265_01046	385
T265_01047	8
T265_01048	0
T265_01049	0
T265_01050	848
T265_01051	46
T265_01052	7
T265_01053	0
T265_01054	0
T265_01055	0
T265_01056	0
T265_01057	0
T265_01058	0
T265_01059	496
T265_01060	1031
T265_01061	0
T265_01062	13
T265_01063	0
T265_01064	0
T265_01065	6
T265_01066	0
T265_01067	30
T265_01068	8
T265_01069	1901
T265_01070	0
T265_01071	0
T265_01072	0
T265_01073	15
T265_01074	790
T265_01075	1223
T265_01076	1
T265_01077	3709
T265_01078	321
T265_01079	242
T265_01080	1359
T265_01081	778
T265_01082	2138
T265_01083	0
T265_01084	0
T265_01085	465
T265_01086	887
T265_01087	5035
T265_01088	0
T265_01089	0
T265_01090	910
T265_01091	0
T265_01092	809
T265_01093	1191
T265_01094	5
T265_01095	18
T265_01096	1649
T265_01097	23
T265_01098	2
T265_01099	986
T265_01100	3
T265_01101	2416
T265_01102	3949
T265_01103	0
T265_01104	0
T265_01105	368
T265_01106	713
T265_01107	861
T265_01108	3159
T265_01109	1626
T265_01110	0
T265_01111	433
T265_01112	0
T265_01113	435
T265_01114	402
T265_01115	2
T265_01116	438
T265_01117	0
T265_01118	278
T265_01119	0
T265_01120	0
T265_01121	1865
T265_01122	656
T265_01123	1120
T265_01124	18
T265_01125	49
T265_01126	880
T265_01127	0
T265_01128	1098
T265_01129	0
T265_01130	0
T265_01131	2312
T265_01132	541
T265_01133	0
T265_01134	893
T265_01135	454
T265_01136	2517
T265_01137	299
T265_01138	0
T265_01139	21
T265_01140	0
T265_01141	0
T265_01142	0
T265_01143	6
T265_01144	263
T265_01145	0
T265_01146	566
T265_01147	1392
T265_01148	0
T265_01149	642
T265_01150	1356
T265_01151	0
T265_01152	655
T265_01153	0
T265_01154	0
T265_01155	0
T265_01156	760
T265_01157	1856
T265_01158	465
T265_01159	0
T265_01160	187
T265_01161	0
T265_01162	1
T265_01163	11850
T265_01164	1853
T265_01165	133
T265_01166	810
T265_01167	555
T265_01168	931
T265_01169	0
T265_01170	3270
T265_01171	0
T265_01172	438
T265_01173	451
T265_01174	5
T265_01175	158
T265_01176	852
T265_01177	0
T265_01178	0
T265_01179	336
T265_01180	0
T265_01181	174
T265_01182	0
T265_01183	32
T265_01184	0
T265_01185	0
T265_01186	0
T265_01187	2439
T265_01188	518
T265_01189	0
T265_01190	3271
T265_01191	308
T265_01192	1449
T265_01193	1240
T265_01194	8
T265_01195	2998
T265_01196	17
T265_01197	0
T265_01198	406
T265_01199	185
T265_01200	2226
T265_01201	0
T265_01202	0
T265_01203	391
T265_01204	364
T265_01205	0
T265_01206	1157
T265_01207	0
T265_01208	355
T265_01209	497
T265_01210	876
T265_01211	2724
T265_01212	0
T265_01213	869
T265_01214	14
T265_01215	147
T265_01216	2034
T265_01217	5775
T265_01218	611
T265_01219	0
T265_01220	1117
T265_01221	371
T265_01222	1340
T265_01223	550
T265_01224	2943
T265_01225	677
T265_01226	958
T265_01227	338
T265_01228	223
T265_01229	0
T265_01230	252
T265_01231	56
T265_01232	0
T265_01233	0
T265_01234	0
T265_01235	1
T265_01236	0
T265_01237	0
T265_01238	0
T265_01239	0
T265_01240	471
T265_01241	0
T265_01242	2083
T265_01243	346
T265_01244	1101
T265_01245	0
T265_01246	731
T265_01247	0
T265_01248	455
T265_01249	0
T265_01250	0
T265_01251	883
T265_01252	982
T265_01253	0
T265_01254	1435
T265_01255	0
T265_01256	109
T265_01257	0
T265_01258	0
T265_01259	2754
T265_01260	10
T265_01261	2
T265_01262	595
T265_01263	46
T265_01264	346
T265_01265	889
T265_01266	2779
T265_01267	0
T265_01268	0
T265_01269	405
T265_01270	6
T265_01271	265
T265_01272	1007
T265_01273	23616
T265_01274	365
T265_01275	8
T265_01276	78
T265_01277	1631
T265_01278	470
T265_01279	1
T265_01280	10672
T265_01281	15
T265_01282	0
T265_01283	0
T265_01284	0
T265_01285	0
T265_01286	1709
T265_01287	0
T265_01288	9
T265_01289	0
T265_01290	2198
T265_01291	0
T265_01292	0
T265_01293	2510
T265_01294	0
T265_01295	780
T265_01296	0
T265_01297	0
T265_01298	942
T265_01299	1
T265_01300	730
T265_01301	959
T265_01302	0
T265_01303	1848
T265_01304	2115
T265_01305	1
T265_01306	105
T265_01307	2213
T265_01308	0
T265_01309	911
T265_01310	2
T265_01311	0
T265_01312	307
T265_01313	0
T265_01314	419
T265_01315	4
T265_01316	1
T265_01317	0
T265_01318	81
T265_01319	0
T265_01320	0
T265_01321	0
T265_01322	0
T265_01323	1384
T265_01324	0
T265_01325	381
T265_01326	12
T265_01327	5535
T265_01328	8211
T265_01329	1045
T265_01330	0
T265_01331	1057
T265_01332	0
T265_01333	0
T265_01334	641
T265_01335	1963
T265_01336	9462
T265_01337	748
T265_01338	8
T265_01339	1214
T265_01340	0
T265_01341	0
T265_01342	4
T265_01343	1276
T265_01344	0
T265_01345	489
T265_01346	3
T265_01347	950
T265_01348	0
T265_01349	967
T265_01350	0
T265_01351	916
T265_01352	0
T265_01353	0
T265_01354	2287
T265_01355	3
T265_01356	131
T265_01357	19
T265_01358	212
T265_01359	0
T265_01360	308
T265_01361	0
T265_01362	1022
T265_01363	0
T265_01364	450
T265_01365	926
T265_01366	1410
T265_01367	0
T265_01368	1443
T265_01369	1459
T265_01370	233
T265_01371	6668
T265_01372	578
T265_01373	2292
T265_01374	838
T265_01375	0
T265_01376	3
T265_01377	733
T265_01378	417
T265_01379	1233
T265_01380	86
T265_01381	0
T265_01382	0
T265_01383	31
T265_01384	4
T265_01385	2774
T265_01386	0
T265_01387	1044
T265_01388	0
T265_01389	1376
T265_01390	536
T265_01391	327
T265_01392	335
T265_01393	2888
T265_01394	0
T265_01395	0
T265_01396	838
T265_01397	0
T265_01398	0
T265_01399	0
T265_01400	5
T265_01401	854
T265_01402	100
T265_01403	110
T265_01404	85
T265_01405	1104
T265_01406	912
T265_01407	0
T265_01408	0
T265_01409	12
T265_01410	1421
T265_01411	432
T265_01412	0
T265_01413	168
T265_01414	21
T265_01415	0
T265_01416	4
T265_01417	241
T265_01418	1102
T265_01419	0
T265_01420	1321
T265_01421	3875
T265_01422	0
T265_01423	2034
T265_01424	0
T265_01425	1019
T265_01426	8
T265_01427	0
T265_01428	0
T265_01429	403
T265_01430	1266
T265_01431	0
T265_01432	213
T265_01433	24
T265_01434	4
T265_01435	29
T265_01436	9
T265_01437	371
T265_01438	691
T265_01439	570
T265_01440	1047
T265_01441	1318
T265_01442	7
T265_01443	2056
T265_01444	12765
T265_01445	839
T265_01446	679
T265_01447	954
T265_01448	861
T265_01449	138
T265_01450	67
T265_01451	4856
T265_01452	521
T265_01453	10
T265_01454	2330
T265_01455	0
T265_01456	0
T265_01457	1
T265_01458	5119
T265_01459	1099
T265_01460	14
T265_01461	0
T265_01462	374
T265_01463	38
T265_01464	1305
T265_01465	352
T265_01466	1096
T265_01467	0
T265_01468	0
T265_01469	0
T265_01470	2
T265_01471	430
T265_01472	6
T265_01473	0
T265_01474	61
T265_01475	1795
T265_01476	0
T265_01477	1691
T265_01478	10
T265_01479	26
T265_01480	503
T265_01481	510
T265_01482	0
T265_01483	8337
T265_01484	32423
T265_01485	1390
T265_01486	0
T265_01487	600
T265_01488	844
T265_01489	0
T265_01490	11
T265_01491	428
T265_01492	1090
T265_01493	2732
T265_01494	0
T265_01495	1009
T265_01496	0
T265_01497	93
T265_01498	0
T265_01499	381
T265_01500	0
T265_01501	909
T265_01502	593
T265_01503	0
T265_01504	49
T265_01505	1222
T265_01506	2
T265_01507	972
T265_01508	0
T265_01509	1511
T265_01510	159
T265_01511	3
T265_01512	783
T265_01513	2194
T265_01514	3
T265_01515	552
T265_01516	3301
T265_01517	627
T265_01518	189
T265_01519	371
T265_01520	499
T265_01521	7
T265_01522	0
T265_01523	154
T265_01524	0
T265_01525	10
T265_01526	951
T265_01527	15
T265_01528	133
T265_01529	0
T265_01530	3631
T265_01531	568
T265_01532	935
T265_01533	372
T265_01534	137
T265_01535	996
T265_01536	288
T265_01537	3936
T265_01538	0
T265_01539	1265
T265_01540	3877
T265_01541	0
T265_01542	512
T265_01543	13
T265_01544	49
T265_01545	1
T265_01546	7024
T265_01547	8
T265_01548	1702
T265_01549	689
T265_01550	315
T265_01551	0
T265_01552	1136
T265_01553	0
T265_01554	80103
T265_01555	1035
T265_01556	710
T265_01557	345
T265_01558	616
T265_01559	32
T265_01560	12
T265_01561	7
T265_01562	2383
T265_01563	0
T265_01564	21
T265_01565	278
T265_01566	0
T265_01567	3385
T265_01568	750
T265_01569	1261
T265_01570	178
T265_01571	7
T265_01572	0
T265_01573	0
T265_01574	2054
T265_01575	1
T265_01576	0
T265_01577	424
T265_01578	6
T265_01579	40
T265_01580	16
T265_01581	4
T265_01582	206
T265_01583	1444
T265_01584	0
T265_01585	523
T265_01586	3767
T265_01587	564
T265_01588	244
T265_01589	56
T265_01590	484
T265_01591	558
T265_01592	420
T265_01593	0
T265_01594	817
T265_01595	762
T265_01596	38
T265_01597	815
T265_01598	3009
T265_01599	1
T265_01600	825
T265_01601	0
T265_01602	1571
T265_01603	0
T265_01604	4
T265_01605	1468
T265_01606	342
T265_01607	0
T265_01608	1436
T265_01609	6
T265_01610	781
T265_01611	5
T265_01612	0
T265_01613	1
T265_01614	0
T265_01615	1067
T265_01616	271
T265_01617	0
T265_01618	24
T265_01619	574
T265_01620	1864
T265_01621	339
T265_01622	0
T265_01623	0
T265_01624	0
T265_01625	0
T265_01626	1675
T265_01627	3
T265_01628	0
T265_01629	0
T265_01630	0
T265_01631	2
T265_01632	212
T265_01633	437
T265_01634	639
T265_01635	569
T265_01636	0
T265_01637	865
T265_01638	952
T265_01639	448
T265_01640	0
T265_01641	0
T265_01642	0
T265_01643	9
T265_01644	7849
T265_01645	1776
T265_01646	177
T265_01647	0
T265_01648	0
T265_01649	355
T265_01650	351
T265_01651	0
T265_01652	6330
T265_01653	172
T265_01654	679
T265_01655	331
T265_01656	7
T265_01657	0
T265_01658	0
T265_01659	0
T265_01660	1604
T265_01661	4
T265_01662	0
T265_01663	0
T265_01664	137
T265_01665	163
T265_01666	2
T265_01667	0
T265_01668	9
T265_01669	25
T265_01670	130
T265_01671	319
T265_01672	212
T265_01673	0
T265_01674	0
T265_01675	1803
T265_01676	0
T265_01677	137
T265_01678	1
T265_01679	0
T265_01680	811
T265_01681	3
T265_01682	2354
T265_01683	0
T265_01684	1372
T265_01685	123
T265_01686	786
T265_01687	19
T265_01688	0
T265_01689	0
T265_01690	14
T265_01691	0
T265_01692	901
T265_01693	723
T265_01694	17750
T265_01695	14
T265_01696	0
T265_01697	100
T265_01698	1254
T265_01699	349
T265_01700	0
T265_01701	10
T265_01702	0
T265_01703	0
T265_01704	0
T265_01705	115
T265_01706	2
T265_01707	0
T265_01708	374
T265_01709	197
T265_01710	167
T265_01711	0
T265_01712	0
T265_01713	0
T265_01714	0
T265_01715	0
T265_01716	1
T265_01717	12
T265_01718	0
T265_01719	0
T265_01720	134
T265_01721	0
T265_01722	0
T265_01723	393
T265_01724	5538
T265_01725	0
T265_01726	0
T265_01727	842
T265_01728	5
T265_01729	0
T265_01730	0
T265_01731	0
T265_01732	11130
T265_01733	4
T265_01734	0
T265_01735	0
T265_01736	658
T265_01737	0
T265_01738	0
T265_01739	0
T265_01740	0
T265_01741	20
T265_01742	4366
T265_01743	596
T265_01744	0
T265_01745	1
T265_01746	919
T265_01747	376
T265_01748	135
T265_01749	1105
T265_01750	783
T265_01751	0
T265_01752	1293
T265_01753	36
T265_01754	881
T265_01755	4
T265_01756	0
T265_01757	158
T265_01758	704
T265_01759	215
T265_01760	1400
T265_01761	6
T265_01762	0
T265_01763	7
T265_01764	0
T265_01765	546
T265_01766	1904
T265_01767	568
T265_01768	1
T265_01769	0
T265_01770	4
T265_01771	676
T265_01772	0
T265_01773	2014
T265_01774	483
T265_01775	1390
T265_01776	414
T265_01777	0
T265_01778	169
T265_01779	380
T265_01780	119
T265_01781	3
T265_01782	411
T265_01783	0
T265_01784	0
T265_01785	0
T265_01786	0
T265_01787	709
T265_01788	305
T265_01789	38
T265_01790	0
T265_01791	599
T265_01792	0
T265_01793	1423
T265_01794	0
T265_01795	1989
T265_01796	0
T265_01797	656
T265_01798	365
T265_01799	0
T265_01800	18
T265_01801	913
T265_01802	243
T265_01803	1405
T265_01804	0
T265_01805	523
T265_01806	602
T265_01807	0
T265_01808	0
T265_01809	1595
T265_01810	0
T265_01811	10
T265_01812	0
T265_01813	0
T265_01814	0
T265_01815	1748
T265_01816	0
T265_01817	0
T265_01818	0
T265_01819	7
T265_01820	1361
T265_01821	446
T265_01822	1021
T265_01823	602
T265_01824	0
T265_01825	0
T265_01826	0
T265_01827	0
T265_01828	1
T265_01829	7
T265_01830	0
T265_01831	0
T265_01832	223
T265_01833	109
T265_01834	0
T265_01835	0
T265_01836	1
T265_01837	765
T265_01838	347
T265_01839	722
T265_01840	2
T265_01841	15
T265_01842	33
T265_01843	317
T265_01844	447
T265_01845	274
T265_01846	1406
T265_01847	1681
T265_01848	0
T265_01849	0
T265_01850	1842
T265_01851	932
T265_01852	60
T265_01853	12030
T265_01854	782
T265_01855	894
T265_01856	899
T265_01857	6751
T265_01858	798
T265_01859	0
T265_01860	1
T265_01861	70
T265_01862	2212
T265_01863	352
T265_01864	78
T265_01865	477
T265_01866	0
T265_01867	6
T265_01868	196
T265_01869	18864
T265_01870	517
T265_01871	17
T265_01872	1235
T265_01873	20
T265_01874	0
T265_01875	0
T265_01876	5611
T265_01877	23
T265_01878	222
T265_01879	68
T265_01880	0
T265_01881	0
T265_01882	177
T265_01883	88
T265_01884	579
T265_01885	1302
T265_01886	2938
T265_01887	440
T265_01888	1140
T265_01889	1194
T265_01890	1003
T265_01891	3249
T265_01892	915
T265_01893	0
T265_01894	67
T265_01895	0
T265_01896	916
T265_01897	18
T265_01898	9
T265_01899	0
T265_01900	218
T265_01901	622
T265_01902	255
T265_01903	0
T265_01904	888
T265_01905	131
T265_01906	12
T265_01907	0
T265_01908	20
T265_01909	702
T265_01910	472
T265_01911	846
T265_01912	1039
T265_01913	12
T265_01914	0
T265_01915	866
T265_01916	6
T265_01917	3556
T265_01918	907
T265_01919	0
T265_01920	1
T265_01921	1373
T265_01922	0
T265_01923	680
T265_01924	61
T265_01925	402
T265_01926	0
T265_01927	1858
T265_01928	727
T265_01929	196
T265_01930	1789
T265_01931	0
T265_01932	1175
T265_01933	0
T265_01934	1058
T265_01935	0
T265_01936	4
T265_01937	2186
T265_01938	0
T265_01939	0
T265_01940	0
T265_01941	0
T265_01942	997
T265_01943	116
T265_01944	3638
T265_01945	324
T265_01946	1283
T265_01947	1775
T265_01948	50
T265_01949	353
T265_01950	73
T265_01951	952
T265_01952	46
T265_01953	344
T265_01954	36
T265_01955	382
T265_01956	320
T265_01957	526
T265_01958	0
T265_01959	0
T265_01960	123
T265_01961	8
T265_01962	382
T265_01963	3306
T265_01964	0
T265_01965	467
T265_01966	0
T265_01967	855
T265_01968	0
T265_01969	836
T265_01970	1302
T265_01971	413
T265_01972	89
T265_01973	1321
T265_01974	0
T265_01975	6
T265_01976	481
T265_01977	616
T265_01978	301
T265_01979	375
T265_01980	1097
T265_01981	2367
T265_01982	2639
T265_01983	2
T265_01984	0
T265_01985	30
T265_01986	2409
T265_01987	0
T265_01988	33
T265_01989	877
T265_01990	1773
T265_01991	21
T265_01992	2856
T265_01993	1516
T265_01994	2626
T265_01995	958
T265_01996	258
T265_01997	1038
T265_01998	1769
T265_01999	2213
T265_02000	0
[truncated: 14,379 more rows]
